# Supplementary material for: Metabolic and Transcriptional Reprogramming in Developing Soybean (Glycine max) Embryos
Source: Metabolites. 2013 May 14;3(2):347–72. doi: 10.3390/metabo3020347 (PMC3901275; doi:10.3390/metabo3020347)
Supplement: Supplementary File 1 — Supplementary (ZIP, 15341 KB) [file metabolites-03-00347-s001.zip]

Archive with 11 entries (10 files):
- metabolites-03-00347-supplementary-final format/
- metabolites-03-00347-supplementary-final format/Supplementary Content.docx
- metabolites-03-00347-supplementary-final format/Supplementary Figure1.pdf
- metabolites-03-00347-supplementary-final format/Supplementary Table1.xlsx
- metabolites-03-00347-supplementary-final format/Supplementary Table2.xlsx
- metabolites-03-00347-supplementary-final format/Supplementary Table3.xlsx
- metabolites-03-00347-supplementary-final format/Supplementary Table4.xlsx
- metabolites-03-00347-supplementary-final format/Supplementary Table5.xlsx
- metabolites-03-00347-supplementary-final format/Supplementary Table6.docx
- metabolites-03-00347-supplementary-final format/Supplementary Table7.docx
- metabolites-03-00347-supplementary-final format/Video.mov
