# Supplementary material for: Metabolic and Transcriptional Reprogramming in Developing Soybean (Glycine max) Embryos
Source: Metabolites. 2013 May 14;3(2):347–72. doi: 10.3390/metabo3020347 (PMC3901275; doi:10.3390/metabo3020347)
Supplement: Supplementary File 1 — Supplementary (ZIP, 15341 KB) [file metabolites-03-00347-s001.zip › metabolites-03-00347-supplementary-final format/Supplementary Table1.xlsx]

## Sheet: Sheet1
GC-MS (corrected for IS recovery and mg dry weight)	d5			d10			d15			d20			d25			d30			d35			d40			d45			d55
analyzed as 25:1 split to avoid saturation	AVG	SD		AVG	SD		AVG	SD		AVG	SD		AVG	SD		AVG	SD		AVG	SD		AVG	SD		AVG	SD		AVG	SD
Phosphate	372.805	88.9873		261.797	44.4115		225.872	18.0935		144.825	11.9412		49.4556	14.7335		106.579	19.4501		75.3104	13.8778		101.587	84.975		79.1111	53.7872		81.538	22.5588
Malate	138.665	41.858		83.5463	26.7066		76.5471	4.96053		66.8023	11.8564		42.6836	6.16487		33.9871	12.4368		35.3753	6.11841		23.6823	4.5488		22.3784	10.9359		5.65779	1.0696
Citrate	119.047	26.4011		244.666	51.3709		254.298	24.9636		326.928	57.9204		345.004	111.238		398.465	11.7546		407.727	48.572		583.668	356.594		578.922	464.529		418.671	44.4926
Pinitol	524.36	36.6542		223.886	48.4776		245.319	11.0537		148.849	33.2771		121.604	18.5152		113.696	0.486433		116.807	13.9066		109.4	90.8824		110.492	47.4816		87.7245	12.8017
Fructose	469.241	122.981		112.79	23.0826		66.5748	20.5138		22.6204	2.93413		16.6736	4.42108		23.4721	10.1903		17.0748	4.30369		21.323	14.5669		17.105	15.2317		16.577	1.44484
Fructose	390.613	103.622		93.1912	18.0174		54.0144	14.5693		18.9768	2.04001		14.0784	3.5064		19.2906	7.59624		13.4856	2.91481		16.6989	10.8222		14.1028	12.0982		12.9812	1.35054
Glucose	516.276	150.913		128.47	15.3249		86.8949	23.8108		53.2027	5.31885		40.177	11.5766		56.1784	20.3883		40.6047	8.59637		46.7247	33.6118		32.4893	29.7227		27.3409	2.58085
Inositol	141.351	45.1575		98.6307	8.03514		125.4	21.0297		106.711	29.6379		78.6602	20.9629		89.8666	11.1312		76.729	7.22115		87.5454	67.8436		73.9057	49.4367		14.9354	3.76391
Myo-inositol	908.966	167.467		476.378	90.7732		344.806	26.3577		187.127	18.0109		90.4431	20.0264		117.248	44.1985		84.0625	16.9542		66.6263	45.8433		49.5424	45.1883		5.21383	1.24132
Sucrose	555.113	14.8314		473.314	33.0569		476.389	25.2062		464.437	22.3456		441.36	109.899		501.744	51.9846		449.571	45.5109		544.85	380.624		484.498	353.816		358.742	41.8491
Maltose	101.803	7.70035		43.7266	12.3045		33.7827	4.93681		26.5015	5.24761		18.6609	9.77098		20.6779	6.2519		25.5444	3.86788		16.2242	9.49771		12.8784	11.3615		2.92097	0.575282
	d5			d10			d15			d20			d25			d30			d35			d40			d45			d55
analyzed as 10:1 split	AVG	SD		AVG	SD		AVG	SD		AVG	SD		AVG	SD		AVG	SD		AVG	SD		AVG	SD		AVG	SD		AVG	SD
Glycolate	1.37041	0.287877		0.315291	0.1556		0.147747	0.100877		0.0673043	0.0593242		0.00568875	0.0098532		0.0266106	0.0424286		0.101221	0.138456		0.132041	0.174501		0.218222	0.211698		0.0259222	0.0383926
Ala	50.4681	27.1177		19.0344	2.09004		10.937	3.53238		2.90934	0.32329		0.519591	0.899957		13.3755	6.89686		3.92712	2.94174		6.59204	8.4633		3.09844	2.96725		0.936081	0.250278
Oxalate	0.514646	0.171098		1.35989	0.868979		0.574812	0.33899		0.0391063	0.0645039		0.876746	1.51857		0.935727	1.58337		0.593226	0.609385		0.29214	0.411367		0.071177	0.123282		0.0497509	0.0470669
Malonate	5.33875	0.354478		2.11323	0.359025		1.01001	0.167282		0.31762	0.148305		0.481003	0.676228		0.404595	0.0600023		0.548758	0.426319		0.215958	0.0769015		0.226556	0.103979		0.188829	0.00221132
Val	18.7251	4.60542		9.58859	2.18003		2.62628	1.05047		0.264742	0.0612548		0.409175	0.62883		1.4349	1.12703		0.269052	0.0307867		0.356048	0.330318		0.210799	0.129063		0.150129	0.0870364
Urea?	1.1841	0.340128		0.278866	0.192813		0.182833	0.0451558		0.00882605	0.00657528		0.0524544	0.0832779		0.0785515	0.0734583		0.0285368	0.0249592		0.0176817	0.00321882		0.00837891	0.00558182		0.00351637	0.00234928
Ser	7.9345	3.73423		1.91708	0.266114		0.832265	0.296375		0.20484	0.0598819		0.267648	0.399762		0.894911	0.731581		0.267567	0.150746		0.409845	0.44987		0.17887	0.092594		0.0980378	0.0715459
Ethanolamine	48.434	10.7001		33.268	4.91409		31.098	4.20217		14.6445	1.36321		29.9497	12.1214		25.1284	13.058		22.9522	12.9372		17.8715	8.02996		18.2986	11.104		6.96659	3.52814
Ileu	5.5784	1.49369		1.91345	0.516104		0.50343	0.174326		0.0385807	0.0128005		0.0519521	0.0899837		0.362163	0.313707		0.0324975	0.0301685		0.0713214	0.0935167		0.0242637	0.0153661		0.0260805	0.0303663
Gly	6.40855	0.785626		4.41899	0.636145		2.51435	0.772195		0.679127	0.144324		0.819928	0.650886		2.61755	1.42499		0.874828	0.437813		1.17056	1.33252		0.583327	0.46935		0.352542	0.35995
Succinate	26.9258	2.85499		13.6597	4.39537		7.02953	0.7282		1.24384	0.631337		3.1003	2.29424		1.83413	1.71237		1.55738	1.32537		1.08137	0.131576		1.65874	0.451052		0.986747	0.291125
Glycerate	2.14162	0.231636		0.569234	0.135004		0.315885	0.0463507		0.0749628	0.0402028		0.407706	0.336453		0.384713	0.439687		0.247822	0.233849		0.202205	0.126555		0.213304	0.0855809		0.19359	0.0549368
Fumarate	19.9492	5.91612		3.20776	0.349799		2.0005	0.539387		0.432931	0.154041		1.14175	0.792076		0.79378	0.631126		0.779247	0.616945		0.397382	0.0819484		0.43123	0.134519		0.272489	0.0904783
Ser	11.7184	4.89566		3.35618	1.57279		0.688547	0.452848		0	0		0	0		0.00389408	0.00370026		0.00167702	0.00290469		0	0		0	0		0	0
Beta-cyano-Ala	8.54633	3.73218		3.62998	2.31417		1.30207	0.401923		0.0113095	0.00771853		0	0		0.0478044	0.0827997		0.00079951	0.00138479		0	0		0.00166696	0.00288726		0.000661582	0.00114589
Thr	1.54453	0.242601		0.84757	0.294157		0.282858	0.142296		0.00577687	0.00316278		0	0		0.0141216	0.0225071		0.00460206	0.007971		0.00172543	0.00298853		0.00201188	0.00348468		0	0
Met	1.72696	1.00142		0.13542	0.0293935		0.075922	0.0565611		0.010403	0.0157392		0.0017419	0.00301706		0.0241534	0.0293952		0.0166268	0.0287985		0.0147718	0.0255855		0	0		0	0
Asp	29.1675	10.316		10.3457	6.24335		5.56934	2.50074		0.663252	0.236647		2.06323	1.72348		2.17429	2.7703		1.33353	1.35052		1.23217	0.781481		1.1512	0.763976		0.408889	0.263613
Beta-Ala	11.3195	2.9452		5.49184	0.512692		3.08789	1.04186		0.736649	0.184419		1.04391	0.79621		2.20768	1.55135		0.841439	0.393732		0.587394	0.635287		0.533268	0.289469		0.248333	0.143574
HomoSer	1.329	0.696645		0.361377	0.16856		0.117326	0.0566713		0	0		0	0		0	0		0	0		0	0		0	0		0	0
PyroGlu	360.699	133.843		85.7822	29.8381		42.8203	2.42557		9.11297	2.17362		7.55192	7.20344		15.9994	11.9202		7.73577	4.06047		5.79437	3.0332		4.42013	2.11399		1.44738	0.168637
4-Guanidinobutyrate	28.2538	8.9794		5.61123	4.35113		3.38105	2.41096		0.427413	0.0183375		2.07733	1.80917		3.09798	3.34741		1.15139	0.89578		1.10101	0.349038		1.04099	0.984216		0.255726	0.192566
Asn	180.366	64.1878		74.8158	33.8288		40.0777	9.11477		3.56182	0.949752		0.195935	0.33937		3.50829	5.67008		0.250829	0.349288		0.638044	0.426008		0.872885	1.03862		0.0130668	0.0148711
Glu	40.4863	13.0772		52.0692	17.0361		47.6662	4.79169		9.38762	3.18077		0.300086	0.519765		5.51723	7.70649		1.42816	2.27602		0.539635	0.467361		0.272279	0.170499		0.0161996	0.00579074
Asn	414.872	180.837		178.324	76.4718		96.2647	18.0344		1.94566	0.752608		0.0211809	0.0366864		3.16354	5.43718		0.0650581	0.0884758		0.0211842	0.0266435		0.0357587	0.040046		0.00648382	0.00369127
Putrescine	5.22924	1.33034		1.57119	0.518451		1.11686	0.154196		0.261143	0.0449388		0.0348823	0.0179928		0.151254	0.161912		0.062565	0.0810787		0.0208393	0.0229693		0.0266224	0.0128837		0.009948	0.00173254
Trans-aconitate	0.803363	0.210319		0.806867	0.185538		0.607838	0.176713		0.443596	0.0963213		0.332498	0.171833		0.390284	0.100719		0.375059	0.0170939		0.534484	0.216585		0.734052	0.287651		0.614147	0.179089
Citrulline	3.38842	0.677768		2.51417	1.54869		0.695415	0.277217		0.0232692	0.00853559		0.000852922	0.0014773		0.0218238	0.0358369		0.00241803	0.00418815		0.00231601	0.00220806		0.00744819	0.00489169		0.00988282	0.00312231
His	318.371	52.5268		24.3923	23.154		1.01611	0.690694		0.0292733	0.0118787		0.00812645	0.0140754		0.0150696	0.0154694		0.00666046	0.00762408		0.0150151	0.0057506		0.0120966	0.00574299		0.00815461	0.00278842
Dehydroascorbate	5.20946	1.73077		1.51006	0.284268		0.503168	0.0766051		0.790569	0.145256		0.424557	0.189172		0.748597	0.291394		0.471266	0.0930051		0.551901	0.195595		0.549705	0.293168		0.0661239	0.0102477
Mannitol	12.1308	3.63118		28.0497	19.8076		8.95143	4.539		0.443932	0.0709603		0.371517	0.162544		0.472052	0.329974		0.49733	0.0936552		0.744983	0.351821		0.37616	0.369849		0.591537	0.787902
Inositol	160.075	44.2719		96.1133	11.8963		120.568	20.5315		80.4918	19.988		73.4051	15.2792		79.5997	1.34407		60.308	3.88955		70.082	38.3806		66.7172	27.7344		12.7244	3.36406
Sugar acid	3.30975	0.509263		2.27168	1.66545		0.928932	0.363		0.213767	0.0519837		0.028219	0.0358208		0.106926	0.0989404		0.0926811	0.0907426		0.102892	0.0347796		0.246588	0.0846318		0.236672	0.150387
Mucic acid	4.14038	0.157036		4.62007	0.965364		4.50705	0.523666		3.97332	0.886815		1.61996	1.43079		2.91049	2.52057		2.34819	1.2615		3.74161	0.992929		5.15144	1.73872		4.57084	0.248823
Trp	10.9284	0.285292		0.176978	0.123914		0.00702126	0.00891084		0.00225639	0.000415563		0	0		0.0171799	0.00377796		0.00818258	0.00886999		0.0709103	0.0935273		0.0133931	0.0111171		0.00965355	0.00813161
Maltose1	114.495	1.7452		53.4066	13.1985		41.3874	8.48464		28.0147	5.89341		18.2386	6.2747		22.8492	7.34924		20.8084	1.42879		18.5126	5.19569		17.236	8.42901		3.70616	1.09187
Lactobionic acid?	0.155902	0.134968		0.103951	0.0563988		0.0355176	0.0174399		0.0646535	0.0409417		0.994472	0.824653		2.49018	2.01384		6.6775	5.29941		27.3938	11.3067		82.5144	33.7315		154.739	19.4565
Melibiose 1	0.0695705	0.0298212		0.000794728	0.00137651		0.000807965	0.000723763		0.00229989	0.0010337		0.0894658	0.0655347		0.072734	0.111536		0.226031	0.248614		1.27912	0.429031		2.70059	1.7544		2.44962	0.974294
Galactinol-like	0.387166	0.0510862		0.193736	0.0251537		0.116106	0.0123943		0.101344	0.0538939		0.511243	0.422241		1.27657	0.786126		2.93613	2.48411		25.8081	15.0844		81.5158	27.2507		183.523	61.9849
Galactinol	0.226322	0.0907524		0.128911	0.0177563		0.0842846	0.0183508		0.184871	0.0550634		2.06097	1.34335		3.39774	0.990669		7.20651	4.55681		57.1573	35.527		91.5899	43.415		14.4546	1.25761
Raffinose	3.1891	0.740919		0.734149	0.174441		0.345549	0.0645336		0.185859	0.0417685		2.0055	0.737076		3.86363	1.90802		7.05026	6.70325		76.8279	27.011		188.55	112.03		173.709	66.3085
UPLC-FLD	d5			d10			d15			d20			d25			d30			d35			d40			d45			d55
nmoles/mg DW	AVG	SD		AVG	SD		AVG	SD		AVG	SD		AVG	SD		AVG	SD		AVG	SD		AVG	SD		AVG	SD		AVG	SD
His	411.939	58.0299		134.82	21.2757		77.3415	16.5333		18.5902	2.31456		10.5124	4.74961		10.8909	6.28886		5.71553	2.06644		1.89234	1.43435		1.94535	1.74759		2.13081	2.97141
Asn	1156.25	313.368		727.771	215.269		491.254	105.173		80.3429	33.347		24.7754	1.20377		60.7968	60.3191		18.5388	7.30163		29.3189	8.35278		25.34	20.0092		1.27732	0.509021
Ser	34.3132	3.97226		15.8513	2.47388		9.83343	2.41181		3.19605	0.703482		1.96108	0.580433		4.73597	1.42065		2.29205	1.51803		2.25638	1.34924		1.13518	0.480556		0.520749	0.147771
Gly	4.8516	1.18202		4.15397	0.851287		3.22271	0.572403		1.08278	0.223847		0.624913	0.110262		1.96092	0.864558		0.986915	0.947207		1.0098	0.677407		0.456436	0.286852		0.274787	0.165887
Gln	46.7526	2.46159		13.6696	3.1577		2.87768	0.708592		0.344751	0.0484797		0.598886	0.0858946		0.682944	0.379123		0.477719	0.147678		0.816048	0.258937		0.587657	0.305991		0.295095	0.266549
Arg	32.6013	9.31291		46.9172	18.6407		24.9346	6.58371		3.38176	0.770653		1.80446	0.200849		5.4231	1.27391		2.05948	1.1571		2.2782	0.839855		1.85421	0.849269		1.79582	0.562496
Asp	57.5388	12.2669		41.4451	14.8003		34.9184	7.78205		11.6871	1.89155		16.6037	3.85437		12.5086	8.09837		10.6755	2.09767		14.0462	4.50361		11.3034	3.54059		5.22415	3.59754
Glu	112.536	7.39172		99.1082	9.43939		112.38	32.0754		74.0927	5.27668		54.084	12.0547		73.8743	14.4594		51.5618	19.2255		51.0701	20.2715		23.8036	4.6659		5.98484	2.75587
Citrulline	49.1036	4.78432		13.9058	3.62986		9.1559	2.02587		0	0		0	0		0	0		0	0		0	0		0	0		0	0
Thr	6.30286	1.52144		4.72217	0.884898		3.25831	0.752516		0.834187	0.161215		0.984949	0.546148		1.45445	0.416047		0.724304	0.468758		0.894113	0.304461		0.578075	0.253812		0.429082	0.166133
Ala	26.83	2.16802		18.3832	3.05757		13.8489	2.86811		4.97768	1.11517		3.77422	0.916759		13.5924	7.23735		5.32869	5.79545		6.02018	5.72606		2.975	2.19263		1.19627	0.63986
GABA	44.1411	16.139		18.8255	20.2017		11.4713	5.61437		2.49544	1.29543		7.56559	5.16726		9.03034	4.70216		5.78276	3.07829		8.76756	2.15064		7.25669	5.98134		3.5624	2.52258
Pro	4.6601	0.925573		3.49483	0.596998		2.45434	0.701792		1.11412	0.120667		0.655225	0.185038		1.53209	0.398542		0.71731	0.491925		0.863093	0.376035		0.496056	0.193441		0.386413	0.22647
2-ABA	1.26246	0.0257		0.38504	0.0529056		0.215872	0.0586884		0.0862241	0.0177237		0.0850792	0.0209721		0.204831	0.102627		0.130047	0.04878		0.295193	0.112843		0.595183	0.131205		1.1024	0.42034
ORN	0.149975	0.0416915		0.189666	0.0236261		0.07907	0.0389662		0.0314466	0.0274996		0.0752771	0.0327131		0.0526086	0.0156607		0.0314119	0.00362296		0.0270638	0.0203215		0.0228605	0.0141745		0.0333671	0.00619734
Lys	6.18903	2.4649		3.72023	0.949314		2.70025	0.550446		1.29313	0.179795		1.27266	0.339972		1.72982	0.173394		1.28259	0.149264		1.61571	0.101254		1.10727	0.367258		0.576729	0.31251
Tyr	17.5063	6.77514		11.6674	3.31576		11.0298	3.24594		2.80562	0.624025		1.67199	0.346233		2.52788	0.37553		1.55539	0.535809		1.37169	0.474731		1.49874	0.223495		1.33921	0.449138
Met	1.53816	0.815967		1.07158	0.2489		1.1764	0.263315		0.831176	0.0902151		0.854484	0.225338		1.47874	0.554172		0.899739	0.671113		0.843691	0.407935		0.438419	0.094494		0.34693	0.126887
Val	27.9027	3.63242		13.2552	3.07846		7.0383	1.84843		1.3537	0.311351		1.12448	0.616985		2.81066	1.11429		0.930063	0.628211		0.949766	0.342601		0.574857	0.206933		0.509967	0.100011
Ileu	14.1984	2.49533		3.52383	0.441976		2.02516	0.581255		0.595424	0.102959		0.561164	0.399382		1.33837	1.16935		0.151521	0.100366		0.426075	0.19618		0.241055	0.0789401		0.357018	0.0673738
Leu	11.7543	2.62386		4.71451	0.793102		3.24694	1.09789		0.855317	0.181345		0.874004	0.519877		1.65552	0.818321		0.595302	0.431956		0.611431	0.192352		0.349188	0.0928797		0.444524	0.108075
Phe	3.67167	1.18896		1.45899	0.334555		0.924656	0.279453		0.371018	0.034319		0.453605	0.317625		0.713917	0.240171		0.306614	0.184292		0.353123	0.120599		0.201392	0.0492516		0.409942	0.222619
