# Supplementary material for: Metabolic and Transcriptional Reprogramming in Developing Soybean (Glycine max) Embryos
Source: Metabolites. 2013 May 14;3(2):347–72. doi: 10.3390/metabo3020347 (PMC3901275; doi:10.3390/metabo3020347)
Supplement: Supplementary File 1 — Supplementary (ZIP, 15341 KB) [file metabolites-03-00347-s001.zip › metabolites-03-00347-supplementary-final format/Supplementary Table2.xlsx]

## Sheet: All_significant_genes_pvalue
Gene_name	d5_fpkm	d10_fpkm	d10_d5_pvalue	d15_fpkm	d15_d10_pvalue	d20_fpkm	d20_d15_pvalue	d25_fpkm	d25_d20_pvalue	d30_fpkm	d30_d25_pvalue	d35_fpkm	d35_d30_pvalue	d40_fpkm	d40_d35_pvalue	d45_fpkm	d45_d40_pvalue	d55_fpkm	d55_d45_pvalue
Glyma16g19560	1.34766	3.77808	3.31e-11	5.24588	0.0158782	3.44438	0.0478419	1.76263	0.00394469	2.22599	0.408128	1.48354	0.247865	0.982243	0.425282	3.60784	0.00954546	11.7207	0.00235467
Glyma16g19480	1.31134	7.77726	0	18.9437	8.31e-10	19.7538	0.844265	13.5416	0.0814572	20.3617	0.116403	10.8843	0.0559057	9.74591	0.80916	2.29532	0.0054499	0.206114	0.00366523
Glyma08g19510	2.56028	5.20218	0.00372717	10.8868	0.000169703	19.3997	0.0124595	22.7424	0.484711	20.8917	0.748504	31.1695	0.214575	56.7444	0.188334	97.6301	0.224753	102.426	0.898808
Glyma08g19660	28.7996	19.1733	0.000646224	18.4303	0.748072	12.7587	0.0545912	13.9501	0.64903	13.6908	0.935764	15.9359	0.595584	16.3504	0.950712	15.7703	0.931396	15.5583	0.970728
Glyma08g19690	16.7859	20.4324	0.151887	27.9711	0.0245086	34.5085	0.368415	24.4532	0.14617	25.4671	0.879676	27.3985	0.825982	13.889	0.168693	7.78233	0.255757	0.256381	8.07e-08
Glyma06g09340	34.1875	17.7189	3.74e-08	2.05191	0	1.15332	0.0780528	0.358984	0.00224418	0.602507	0.245288	0.550216	0.870846	0.527824	0.951594	0.542253	0.969491	0.560491	0.957573
Glyma06g09470	0.0964912	0.0587295	0.306585	0.0425365	0.612533	0.0723303	0.466204	0.0140845	0.103367	0.014511	0.980335	0.020667	0.770323	0.0451555	0.49375	0.462279	0.00934936	6.05888	7.01e-06
Glyma06g09430	2.85107	3.30963	0.403077	7.75218	1.91e-07	11.1649	0.0937361	6.48999	0.0144445	12.8091	0.00740626	8.62099	0.210248	8.34858	0.947022	10.751	0.599931	22.4718	0.0433469
Glyma06g09410	29.3569	17.2513	0.000396258	10.6105	0.00279736	6.65262	0.0834768	1.486	4.38e-06	6.23329	0.000357345	1.99046	0.021715	1.35062	0.622683	0.418877	0.280355	0.0244566	0.0984039
Glyma06g09400	11.4551	11.6398	0.908092	8.96481	0.0723873	7.05704	0.309159	1.98514	3.17e-06	5.77315	0.000974111	3.42291	0.205759	3.09535	0.853068	0.616832	0.0301111	0.012366	0.0478095
Glyma06g09510	0.00516134	0.084432	0.0044643	0.39184	6.14e-06	0.510686	0.406189	0.367139	0.308207	0.609809	0.159644	0.355328	0.251023	0.347519	0.970884	0.2784	0.737218	0.29835	0.906762
Glyma06g09500	104.055	75.5657	0.0184017	65.989	0.32156	44.1861	0.0531035	39.132	0.559288	49.4192	0.39286	45.5782	0.806597	34.5746	0.551313	17.2782	0.13353	1.40521	1.43e-09
Glyma18g16490	0.0212642	0.0138233	0.656502	0.0430203	0.219899	0.16795	0.0568294	1.11307	0.000209496	0.400067	0.0114151	1.63242	0.00269111	8.35143	0.0023883	23.2832	0.0386169	193.029	6.42e-09
Glyma19g40350	5.94375	4.48813	0.0205031	2.85167	0.000634504	1.41423	0.00169813	1.39776	0.960043	1.63064	0.577866	1.38786	0.6434	0.941964	0.423471	1.11712	0.743684	1.00286	0.814444
Glyma19g40290	12.4585	9.42575	0.0187156	8.55577	0.427719	5.25738	0.0113454	2.61813	0.000673067	3.41305	0.315151	1.42898	0.0172349	1.08689	0.599317	0.708272	0.466757	0.313897	0.155094
Glyma19g40370	20.0733	16.0868	0.0891536	5.9947	1.69e-12	2.6433	0.00043326	0.926514	0.00011196	2.30275	0.01735	1.41021	0.27884	1.38982	0.98127	0.346407	0.0568968	0.075872	0.0368417
Glyma19g02710	2.48712	5.51357	5.59e-08	4.42809	0.114318	4.90404	0.637943	12.8498	6.56e-06	5.2402	0.000315842	8.99565	0.0738966	8.08089	0.793518	13.4373	0.215138	31.6676	0.0101547
Glyma20g38560	9.98146	13.3783	0.0254619	15.1666	0.332383	10.1974	0.0597874	14.2179	0.121392	9.39058	0.11702	25.7334	0.00133855	33.3665	0.65487	98.8983	0.0604958	54.9008	0.0962444
Glyma20g38350	2.57192	2.37324	0.621048	1.14164	0.000116037	0.915957	0.488805	0.907527	0.977456	1.03781	0.713479	0.635691	0.309717	0.665661	0.9398	0.638436	0.948219	1.43155	0.14036
Glyma20g38450	7.62776	6.96234	0.475386	3.73066	8.3e-06	3.29032	0.582649	3.01501	0.711182	2.64281	0.648222	2.65893	0.986749	1.79677	0.438924	2.9359	0.345909	1.29332	0.0755702
Glyma15g24680	5.6193	7.55698	0.029741	8.81663	0.249548	8.13174	0.695018	9.34757	0.500141	8.81558	0.817232	9.05393	0.930893	7.86294	0.755232	8.54253	0.856779	0.558864	1.15e-06
Glyma11g35260	4.5711	3.7718	0.384744	1.46158	0.00253126	1.43847	0.973873	0.601849	0.103382	1.17544	0.309177	1.22434	0.956066	1.46385	0.849197	0.575815	0.431124	0.352372	0.746301
Glyma11g34970	19.9605	33.572	2.62e-05	26.9262	0.0784002	11.5309	5.39e-06	13.8396	0.339119	10.8203	0.276817	9.8668	0.750138	5.79431	0.207923	0.131991	1.08e-06	0.00448665	0.0913859
Glyma11g35080	2.28492	1.87878	0.208249	1.35317	0.0539853	0.855301	0.11911	0.306719	0.00227567	0.377908	0.613287	0.213622	0.301068	0.0984282	0.278854	0.0287629	0.242188	0.000169982	0.554553
Glyma11g35150	0.138992	0.149804	0.859299	0.515536	0.000584348	0.483545	0.86641	0.466541	0.925965	0.41194	0.771605	0.347196	0.756968	0.458842	0.717132	0.674961	0.616701	1.12678	0.350292
Glyma11g16390	6.15217	5.15443	0.161015	3.34904	0.00117903	2.02879	0.0261016	1.89123	0.774385	2.16222	0.794953	1.67186	0.748679	1.71836	0.970713	2.83081	0.315601	2.20475	0.561085
Glyma11g16410	6.15217	5.15443	0.161015	3.34904	0.00117903	2.02879	0.0261016	1.89123	0.774385	2.16222	0.794953	1.67186	0.748679	1.71836	0.970713	2.83081	0.315601	2.20475	0.561085
Glyma07g09790	13.6289	22.5002	6.33e-05	20.8354	0.535047	18.9312	0.615243	27.0327	0.0645812	22.5601	0.428935	26.0925	0.604465	27.9182	0.866155	33.1794	0.667671	31.1602	0.850516
Glyma07g09800	5.89974	4.25964	0.0202506	2.5037	0.000973216	2.04552	0.457155	1.2937	0.123127	1.45821	0.746468	1.04614	0.530736	0.723284	0.597781	0.471865	0.567424	1.16959	0.194593
Glyma07g09730	20.2825	17.072	0.148682	14.4569	0.17317	9.47607	0.0249205	14.2376	0.0331002	13.2799	0.767275	13.3877	0.977364	17.045	0.554869	10.7224	0.26272	1.79534	3.78e-06
Glyma07g09740	0.116631	0.146918	0.60612	0.371695	0.0151101	1.19652	0.00076555	1.06958	0.720341	1.13914	0.868323	1.26408	0.823396	1.0196	0.718199	0.106673	0.0178027	0.0270101	0.248024
Glyma07g09660	3.51985	2.35457	0.00203464	0.737007	9.63e-13	0.458997	0.116833	0.172454	0.00475597	0.475582	0.0105391	0.289382	0.306768	0.142729	0.324361	0.0838392	0.546856	0.0150172	0.110858
Glyma07g14610	2.58759	3.73788	0.0162444	2.91781	0.108285	1.50961	0.0219902	0.472165	0.00048325	0.678158	0.372176	0.490437	0.532268	0.476535	0.965255	0.173185	0.181549	0.0431731	0.135202
Glyma03g02980	2.99082	5.41123	0.000450375	8.54612	0.00239824	7.96539	0.740623	9.44548	0.429537	7.64348	0.418218	6.96135	0.778213	10.491	0.341356	7.65317	0.477673	0.166691	3.52e-06
Glyma03g02940	6.08153	14.0284	1.85e-06	8.7181	0.00651942	16.7792	0.00847226	30.4726	0.0149594	24.4039	0.401187	24.8387	0.956922	54.0207	0.201673	61.9745	0.822586	138.822	0.0574092
Glyma10g34230	12.2988	7.40549	0.000234233	1.40268	0	1.29834	0.8216	2.87542	0.0161123	2.76935	0.915133	5.39251	0.104517	10.0026	0.176436	9.29574	0.870245	7.21016	0.521859
Glyma10g34160	7.92698	10.0364	0.0852536	5.76827	0.00025465	3.53178	0.0445503	0.706657	2.94e-06	1.5711	0.0698257	0.640384	0.122902	0.147659	0.190865	0.00440083	0.508621	4.71e-11	0.423979
Glyma10g34170	7.92698	10.0364	0.0852536	5.76827	0.00025465	3.53178	0.0445503	0.706657	2.94e-06	1.5711	0.0698257	0.640384	0.122902	0.147659	0.190865	0.00440083	0.508621	4.71e-11	0.423979
Glyma05g27740	1.75376	0.356921	1.25e-09	0.00295266	0.0888013	0.00810283	0.732197	0.0569303	0.0400968	0.00669117	0.0242607	0.0637304	0.0569647	0.205564	0.249114	0.600803	0.169438	1.52408	0.0812247
Glyma05g27700	7.63451	8.46644	0.393029	14.36	1.29e-05	12.9404	0.583533	25.6926	0.000353349	17.9921	0.110974	21.2777	0.544761	25.0251	0.707993	31.7369	0.585264	52.1423	0.140257
Glyma11g34690	7.63162	3.90589	7.65e-07	0.348822	0	0.358834	0.959923	0.100173	0.0747287	0.193776	0.408742	0.123553	0.656284	0.0615615	0.706502	0.00493871	0.479173	0.000402874	0.961249
Glyma11g34830	13.2446	11.868	0.424176	11.6887	0.912908	8.11632	0.0948804	4.68305	0.0189752	7.49674	0.0928986	4.47391	0.161852	3.38964	0.739154	1.55013	0.392286	0.140492	0.00186692
Glyma10g43870	9.7054	10.3092	0.647616	15.9894	0.00103416	14.8327	0.730418	24.1104	0.0274981	14.8077	0.0617478	27.3856	0.0595123	31.7755	0.799492	50.8181	0.423572	74.3478	0.386695
Glyma20g26720	4.60812	5.09527	0.548214	5.41293	0.716714	4.68304	0.563423	12.508	6.28e-05	7.80803	0.0911796	15.0205	0.0499189	23.7153	0.329332	32.1352	0.511935	66.0125	0.0416704
Glyma05g07440	6.79619	5.8401	0.243352	3.74003	0.00152312	4.82041	0.229389	5.11131	0.782274	5.20132	0.943969	4.41165	0.602389	4.5933	0.924748	2.40669	0.170769	0.732762	0.024553
Glyma05g07540	0.461354	0.630585	0.450121	0.80469	0.521131	1.28583	0.296015	6.48756	5.34e-05	3.33705	0.0761787	5.555	0.261091	4.75379	0.799537	7.77506	0.427458	4.18769	0.250259
Glyma04g02570	2.98524	3.16703	0.639221	2.89275	0.484144	2.45106	0.409665	2.85829	0.451889	2.25189	0.323428	2.31537	0.927338	2.50732	0.848702	3.52782	0.412748	9.98655	0.00311647
Glyma04g02610	45.0009	39.7167	0.324758	38.553	0.817893	18.981	0.000409123	5.59699	4.38e-09	12.5548	0.000353113	7.46802	0.0661513	6.1158	0.675056	0.769357	0.000407015	0.00424419	0.00531284
Glyma08g45120	35.8622	29.0759	0.0778372	8.54425	0	4.54047	0.00520755	2.72405	0.0378742	5.77086	0.0196857	3.07291	0.113217	3.40968	0.829327	2.31341	0.458129	2.97489	0.599197
Glyma08g45010	0.087496	0.137357	0.54525	0.130754	0.947582	0.154434	0.836268	0.55726	0.0422865	0.243721	0.148888	0.836174	0.0751307	0.678952	0.78432	2.36004	0.0874163	0.195448	0.00145911
Glyma17g10640	8.27884	8.12256	0.899001	7.39275	0.541972	7.09319	0.861759	14.9222	0.0015805	9.11053	0.0691519	16.9676	0.0578545	24.6972	0.441555	23.4812	0.91711	33.273	0.34784
Glyma17g10510	3.95112	3.33383	0.212312	4.42746	0.0378003	3.64376	0.367419	0.993836	1.89e-07	3.59422	2.08e-06	1.0184	0.000670118	0.220797	0.0506528	0.0679837	0.255691	0.0141437	0.235335
Glyma02g26850	7.47661	4.1409	0.00013017	2.52108	0.010918	1.69227	0.242237	2.30994	0.365233	1.6559	0.377868	2.32574	0.479718	2.67297	0.813823	6.57618	0.105154	9.39705	0.395793
Glyma10g35350	4.70039	8.50913	2.24e-06	9.01169	0.647705	12.0457	0.20704	9.57572	0.324654	17.8312	0.0111862	7.73282	0.0042043	11.9116	0.476488	4.74231	0.131089	8.57842	0.111243
Glyma08g03340	14.9924	13.216	0.294563	9.58617	0.00944756	7.09897	0.139828	5.51095	0.227743	5.9573	0.745991	4.95111	0.532267	3.48601	0.465775	2.0032	0.318878	0.303485	0.000594169
Glyma08g03330	1.7224	2.74986	0.0164277	2.23737	0.280086	4.23551	0.0105108	1.14659	1.66e-06	2.93064	0.00493019	0.91061	0.012743	0.565703	0.505595	0.114659	0.101126	0.0853895	0.767076
Glyma08g03540	11.7081	23.2423	3.2e-08	16.9218	0.00974568	22.1145	0.158836	45.5349	0.000161575	23.558	0.00446828	36.1387	0.137	57.1061	0.39525	38.562	0.462903	41.544	0.819893
Glyma03g28740	25.1162	17.8454	0.00607739	5.73711	2.71e-14	3.55602	0.082363	6.19839	0.0456479	5.97972	0.904355	4.25376	0.389344	2.08929	0.227614	0.0732372	0.00132841	0.0238825	0.483968
Glyma03g28660	1.5337	1.67398	0.577936	0.844985	0.000114401	0.929632	0.732353	0.643701	0.204652	0.377802	0.166759	0.360294	0.925538	0.643973	0.388925	0.444738	0.592614	0.817866	0.274002
Glyma03g28650	6.43351	6.32062	0.899928	3.64899	0.000345222	2.73037	0.27072	2.21236	0.446871	1.80578	0.557784	2.03224	0.787388	1.33596	0.44357	1.44947	0.890302	0.494569	0.07938
Glyma04g41340	1.59236	2.15507	0.0889343	2.25597	0.788463	2.1911	0.907931	4.72335	0.00197062	3.39692	0.20956	4.8239	0.281744	3.59212	0.586216	1.8841	0.269422	0.0398047	0.00800094
Glyma04g41370	0.655598	0.892512	0.145603	1.04449	0.434278	0.938081	0.708526	0.532689	0.0662061	1.51897	0.00115802	0.707027	0.0702042	0.617828	0.81887	0.225931	0.142175	0.192777	0.812129
Glyma04g41460	0.94587	2.14621	4.82e-06	1.25477	0.00205106	1.0746	0.589344	1.33193	0.460114	2.69952	0.0293988	1.54524	0.162314	7.85775	0.00978863	1.02817	0.00239868	0.288292	0.033641
Glyma13g31070	0.488501	1.27077	0.0171996	0.226304	0.00206156	0.151007	0.646795	0.249505	0.558304	0.367797	0.566454	0.140945	0.256622	0.366933	0.302385	0.225739	0.63591	4.71e-11	0.108648
Glyma01g44920	4.15955	2.5195	0.000998879	1.91909	0.109696	1.81088	0.824789	2.42374	0.267333	2.41532	0.990385	2.60936	0.830783	2.85329	0.846495	2.87983	0.984478	3.7481	0.5331
Glyma01g45000	0.301204	1.5866	1.96e-09	7.61492	0	21.524	2.08e-06	54.9368	1.61e-05	48.5746	0.59719	50.9681	0.868981	56.5104	0.809509	83.4893	0.3578	33.3801	0.00623442
Glyma01g44970	5.43932	8.81366	0.000259429	9.16711	0.764131	10.909	0.385017	18.1967	0.0107486	15.8604	0.565019	14.689	0.792861	20.0733	0.51407	26.12	0.58208	52.6648	0.0475311
Glyma02g14860	1.49911	1.8687	0.327927	1.96243	0.825088	2.43649	0.45093	6.53613	0.000288741	2.56012	0.00279365	4.33478	0.173029	9.12155	0.146941	16.2328	0.241657	60.9017	0.000227683
Glyma17g17710	2.83834	0.911599	4.57e-07	0.0702522	5.46e-06	0.0424251	0.584883	0.0434747	0.980224	0.0206627	0.486211	0.0227256	0.93841	4.71e-11	0.12789	4.71e-11	1	4.71e-11	1
Glyma20g28050	3.60877	3.63711	0.950431	1.49588	2.17e-10	2.49015	0.0142192	3.7708	0.0412324	2.95582	0.3075	2.76779	0.826868	5.27384	0.198155	4.85382	0.867484	3.18878	0.229592
Glyma17g17860	0.959127	6.27608	1.46e-12	13.0567	1.1e-05	31.0397	0.000164436	168.011	5.51e-14	42.3678	1.16e-08	220.759	2.03e-07	397.59	0.283113	1391.15	0.0269749	3698.02	0.032219
Glyma17g17850	98.1715	57.7801	0.00027592	23.9011	4.82e-10	14.4873	0.0100217	12.781	0.523739	22.8957	0.0130183	14.1409	0.0901429	10.6236	0.504745	7.64173	0.453292	1.54569	3.54e-05
Glyma20g28130	14.7935	9.20512	0.000582879	3.91297	2.14e-07	3.16186	0.412763	2.18236	0.175173	2.3497	0.824767	2.00719	0.709378	1.71601	0.801743	3.69629	0.204246	3.25763	0.782531
Glyma20g28150	16.0296	25.1321	0.000220614	17.787	0.00496313	19.1827	0.687992	13.1667	0.0509734	14.1335	0.755115	9.81198	0.20867	9.5712	0.951911	6.18424	0.312515	7.06543	0.729905
Glyma18g48490	5.32828	1.00062	2.89e-15	0.00869176	0.00199436	4.71e-11	0.255724	0.0123267	0.201649	0.00680376	0.748878	0.00460724	0.886754	0.00150094	0.913455	0.00648167	0.886914	4.71e-11	0.324106
Glyma14g03450	4.13175	2.64779	0.0140174	1.36402	0.00233968	1.00104	0.388159	0.720093	0.399957	0.66355	0.86144	0.68655	0.953037	0.724554	0.935915	0.388719	0.369406	0.0419311	0.017402
Glyma14g03470	2.66956	5.56008	2.38e-05	6.49568	0.31527	13.3717	0.000729679	48.6879	3.7e-10	18.798	7.92e-05	52.5143	0.000510299	125.2	0.105797	196.797	0.406697	552.186	0.0135174
Glyma14g03500	8.1647	9.38792	0.272114	5.53166	8.02e-05	3.6466	0.0654488	1.06943	2.89e-06	2.20463	0.0277181	1.32366	0.230769	0.625553	0.225037	0.26164	0.251875	0.00605646	0.0476358
Glyma17g37450	9.21638	9.65318	0.718349	6.49115	0.00268662	3.79143	0.0136484	3.36671	0.610455	2.7303	0.460292	2.66102	0.941964	2.75372	0.943768	7.91493	0.0232466	12.0893	0.235397
Glyma05g08370	1.71485	2.43846	0.0480827	0.787472	9.55e-08	0.561591	0.350865	0.77702	0.374899	0.511474	0.308271	0.768494	0.423168	0.830556	0.896635	1.2219	0.528059	3.85081	0.0186833
Glyma05g08400	0.0704573	0.951743	0.000427778	0.397682	0.0579131	7.03082	3.77e-11	2.08724	7.82e-05	31.5769	0	49.1243	0.234732	78.9692	0.314378	34.4434	0.0588311	7.02197	0.00139404
Glyma02g37710	0.0284657	0.00817418	0.585041	4.71e-11	0.321438	0.00976232	0.32307	0.146757	0.219515	0.00547984	0.313739	0.399007	0.195323	0.476334	0.851383	7.08667	0.00016501	138.207	3.41e-13
Glyma17g17530	0.114483	0.630312	5.16e-06	2.92454	6.6e-12	2.87597	0.943455	2.31	0.369057	2.54124	0.75525	2.7195	0.86021	3.4158	0.729108	5.32439	0.494168	1.45762	0.154254
Glyma17g17460	2.3061	3.15337	0.019641	2.54156	0.111781	1.89768	0.179493	0.656215	1.48e-05	1.75203	0.000578023	0.501554	0.00553122	0.151846	0.074944	0.0116536	0.021566	4.71e-11	0.151162
Glyma12g02890	3.78016	3.07023	0.304184	1.08528	0.000489794	0.531938	0.101259	0.351134	0.366917	0.56855	0.577794	0.514203	0.916318	0.605058	0.957645	0.298673	0.820145	0.401265	0.757779
Glyma19g02430	13.8623	24.0189	0.000228378	20.9527	0.364178	24.7745	0.617628	19.7402	0.501742	22.2707	0.664973	14.5999	0.214729	17.2488	0.780575	6.07957	0.0906627	9.89676	0.25795
Glyma19g36460	16.172	17.4278	0.580119	10.1622	0.000149186	8.56089	0.393024	6.8407	0.281498	9.59933	0.176358	6.02572	0.141788	5.60935	0.885053	3.93921	0.491167	2.06751	0.1715
Glyma19g36500	26.2614	38.7854	0.00217147	39.2638	0.924779	40.3526	0.891927	63.5912	0.025354	38.1586	0.0287771	49.815	0.360015	46.9243	0.891033	31.9127	0.371289	3.03203	1.91e-10
Glyma19g36620	1.8648	1.72613	0.628403	1.61099	0.678366	1.00901	0.0862973	0.966687	0.880886	1.08648	0.726119	1.83063	0.183363	1.74481	0.924091	4.28626	0.0666901	0.146738	1.06e-08
Glyma20g34960	2.26994	4.31552	0.000143344	4.53784	0.748014	4.58604	0.963319	4.60788	0.9838	5.28125	0.61366	5.09621	0.915986	6.59773	0.552417	15.5974	0.0396959	10.3863	0.301742
Glyma17g05980	22.0113	24.9343	0.306575	19.3581	0.0416609	12.1885	0.0147742	6.45137	0.00121679	8.51802	0.224117	6.28502	0.294372	4.06713	0.304087	4.3233	0.889261	7.37871	0.1607
Glyma01g38980	17.7745	16.5342	0.549821	12.5544	0.0266186	5.65701	5.79e-05	9.60316	0.00870087	12.9562	0.35839	7.85309	0.175141	18.8417	0.114516	15.3115	0.708679	4.33198	0.00241499
Glyma01g39140	2.61802	1.70992	0.00205974	1.41216	0.201847	0.904283	0.0771219	0.403006	0.00411951	0.522884	0.462449	0.324668	0.306003	0.210448	0.479985	0.416896	0.279995	0.325778	0.652214
Glyma20g26500	34.8398	32.3748	0.607397	18.2776	0.000136419	9.90911	0.00965458	8.39996	0.504516	7.08489	0.564925	8.06515	0.714018	6.30666	0.640458	6.08143	0.948813	2.57886	0.125837
Glyma16g01230	29.0699	40.2679	0.00958335	58.5464	0.00366686	80.24	0.224343	187.581	0.00122644	80.5446	0.00179961	160.55	0.0553901	146.091	0.872915	178.139	0.729952	215.927	0.632384
Glyma16g01440	0.326493	0.658266	0.101762	0.156423	0.0128762	1.22729	0.00130303	10.3394	3.74e-07	1.26892	7.79e-08	8.21634	3.31e-05	23.6372	0.0208441	54.6379	0.0493477	154.84	0.0105449
Glyma17g07120	0.420405	0.37568	0.676146	0.875304	0.000714416	0.974525	0.717013	0.146591	2.39e-07	0.950363	1.56e-05	0.332757	0.0425621	0.273247	0.777043	0.0656844	0.0973937	0.0163228	0.204687
Glyma17g07100	2.84182	1.619	0.00151046	1.39712	0.456356	0.924749	0.185105	0.645512	0.281145	0.441655	0.359966	0.921481	0.141114	0.799194	0.806941	3.50177	0.00692812	14.557	0.000222163
Glyma17g07090	9.10841	5.99529	0.000593442	3.78994	0.000460137	2.81237	0.16574	2.37284	0.449104	2.5946	0.737398	2.38023	0.797482	2.35776	0.98301	1.73703	0.524191	0.669006	0.0480679
Glyma10g32440	1.61054	2.25588	0.0441912	2.92672	0.100324	2.06832	0.150919	4.62481	0.00083491	3.69125	0.381535	4.58435	0.495478	7.22587	0.314005	10.8609	0.35784	20.0227	0.0681177
Glyma01g41030	4.12855	2.85701	0.0503368	1.22746	0.00177461	1.38872	0.768454	1.44628	0.92032	1.11232	0.574201	1.85553	0.360667	1.49658	0.754971	1.75967	0.825081	1.29976	0.628853
Glyma01g41090	43.497	74.7642	2.54e-05	135.769	5.8e-06	223.763	0.0838822	538.103	0.00294933	245.652	0.00951606	616.775	0.0227945	618.475	0.996668	662.727	0.914404	897.332	0.516034
Glyma01g41100	43.497	74.7642	2.54e-05	135.769	5.8e-06	223.763	0.0838822	538.103	0.00294933	245.652	0.00951606	616.775	0.0227945	618.475	0.996668	662.727	0.914404	897.332	0.516034
Glyma10g32380	0.0316861	0.0359317	0.858916	0.0366474	0.979557	0.00418903	0.242479	4.71e-11	0.284919	0.0579295	0.0736649	0.0093005	0.144536	0.233867	0.0125776	0.0227422	0.0444273	1.2208	4.18e-05
Glyma18g11480	1.16627	0.684737	0.0698492	0.90314	0.394863	0.766079	0.705001	0.0707221	1.2e-05	0.212177	0.0871059	0.153343	0.71212	0.0225478	0.0840826	0.00784352	0.561286	4.71e-11	0.267072
Glyma11g19500	4.71e-11	0.00284665	0.300857	0.0441505	0.171688	0.0728181	0.546192	0.0523628	0.669895	0.0470134	0.88978	0.0684186	0.659952	0.140584	0.404458	0.859184	0.0114656	5.08976	0.000341376
Glyma11g19480	46.7462	22.0198	1.47e-09	14.3214	0.00114283	7.7663	0.0065738	7.73647	0.986871	8.76767	0.668362	7.40884	0.643313	9.44271	0.604582	14.0213	0.388758	17.4387	0.590565
Glyma11g19420	8.9638	7.97505	0.402735	5.93947	0.0455448	5.71495	0.856074	8.83327	0.041538	6.70165	0.294068	9.21038	0.321539	7.27886	0.615356	7.04374	0.945211	0.581427	2.7e-06
Glyma11g19350	6.80201	16.942	0.000795838	36.4077	0.0004271	89.4248	0.000945883	69.0639	0.334931	63.7075	0.793801	94.8275	0.295346	52.0413	0.313593	22.0529	0.190321	3.5845	0.0142549
Glyma15g06190	0.481706	0.745556	0.104264	1.35694	0.0106843	2.18975	0.0749058	4.6439	0.00298882	2.62926	0.0441032	4.00136	0.223617	2.7414	0.429849	2.41661	0.802264	0.5898	0.00438257
Glyma11g07760	16.2305	21.4622	0.0252952	22.6842	0.664263	20.5721	0.620262	21.9946	0.736752	21.8281	0.973714	20.6098	0.839899	18.2282	0.767422	5.64196	0.00551996	0.965386	8.74e-06
Glyma11g07780	3.68393	2.20341	0.0634079	0.583328	0.00111423	0.32057	0.447837	0.0413732	0.188555	0.143135	0.457799	0.151745	0.965645	0.00451456	0.530811	4.71e-11	0.428144	0.0173528	0.38911
Glyma13g35320	4.71e-11	4.71e-11	1	4.71e-11	1	4.71e-11	1	4.71e-11	1	1.24843	0.163841	0.0999745	0.0735391	231.277	8.14e-07	124.929	0.622886	2571.46	1.11e-09
Glyma13g35630	16.7383	12.1252	0.072642	12.4292	0.882988	10.6987	0.620172	9.98098	0.827545	8.89284	0.811369	9.5585	0.895482	7.94022	0.880706	7.7703	0.986196	0.893396	6.32e-05
Glyma13g35640	16.7383	12.1252	0.072642	12.4292	0.882988	10.6987	0.620172	9.98098	0.827545	8.89284	0.811369	9.5585	0.895482	7.94022	0.880706	7.7703	0.986196	0.893396	6.32e-05
Glyma16g32070	2.26427	3.65083	0.00358566	1.30433	2.22e-08	0.851938	0.221851	1.5442	0.0885522	0.593389	0.0141935	0.9628	0.325544	1.56251	0.418558	2.15145	0.588904	11.8779	6.77e-05
Glyma13g35690	6.53497	5.9974	0.543828	4.20908	0.0200845	3.13677	0.246005	1.3045	0.00200677	2.51723	0.0502476	1.07498	0.0658469	0.579509	0.338359	0.0700962	0.01703	0.0218848	0.367405
Glyma06g20400	0.0136251	0.253316	0.0282469	0.224419	0.815313	0.760945	0.0190133	2.76459	0.000734515	1.52323	0.122601	2.31099	0.388031	1.40475	0.407431	1.68715	0.775492	3.9268	0.114842
Glyma06g20320	17.1971	12.2309	0.00468928	2.05275	0	1.41494	0.207895	0.45234	0.000817538	1.35924	0.00470575	0.507677	0.0532768	0.197477	0.179588	0.0978599	0.445367	0.0221924	0.22691
Glyma14g34500	0.00459583	0.0153642	0.543859	4.71e-11	0.15702	4.71e-11	1	4.71e-11	1	0.3669	0.0476289	0.0049809	0.0282406	10.0908	0.000103122	0.00912014	3.68e-05	0.0149019	0.811499
Glyma14g34210	2.51832	1.7548	0.0232923	1.34612	0.138972	1.28686	0.87595	0.343343	0.000157795	1.00497	0.0102443	0.413749	0.0975557	0.561184	0.686177	0.990938	0.444451	0.618509	0.423652
Glyma18g49390	7.42458	4.40914	0.00323946	2.56766	0.012394	1.61815	0.216855	1.5581	0.922163	1.55714	0.998896	1.40844	0.857057	1.14308	0.765192	1.89448	0.486683	0.881708	0.262394
Glyma12g02520	0.508357	0.621832	0.321616	2.01216	1.07e-11	1.64932	0.369765	3.93526	8.51e-05	1.58035	0.000568589	5.35674	0.000208089	7.19925	0.556692	12.327	0.277516	8.62318	0.361349
Glyma12g02450	4.33362	3.4846	0.201397	2.90854	0.334975	3.36056	0.580912	7.54367	0.0012823	3.78894	0.0182112	7.42402	0.0565431	10.5438	0.4759	13.4534	0.615078	34.4098	0.0164161
Glyma12g02420	2.85656	4.02883	0.00588493	4.31393	0.581757	4.77053	0.592808	6.22057	0.162281	5.55907	0.613152	4.97786	0.690057	3.80996	0.504641	4.43837	0.70621	1.38387	0.00219854
Glyma12g02280	7.82412	5.88785	0.0265228	3.52657	0.000267002	1.99232	0.0234281	2.72716	0.22611	2.00887	0.312513	2.49305	0.566604	3.02027	0.677892	6.14195	0.113091	11.6658	0.0764869
Glyma08g46890	1.61207	1.16544	0.165499	0.350177	0.000173221	0.206007	0.302832	0.347986	0.30265	0.315838	0.842337	0.323963	0.967088	0.442412	0.666261	0.915462	0.300144	0.461922	0.262698
Glyma08g46830	26.7707	42.8713	0.000245839	53.3849	0.0961048	52.8137	0.960377	92.8982	0.00992973	72.366	0.361615	90.3563	0.51133	102.294	0.823522	100.149	0.969404	115.775	0.706503
Glyma08g46780	2.38129	0.443595	0.000426936	4.71e-11	0.0101789	4.71e-11	1	4.71e-11	1	4.71e-11	1	4.71e-11	1	4.71e-11	1	4.71e-11	1	4.71e-11	1
Glyma08g46900	9.13844	12.2845	0.0340571	11.7543	0.749732	12.4351	0.783859	29.0657	3.53e-05	13.8258	0.00333992	25.1747	0.0556791	52.7047	0.266555	39.1985	0.655809	80.7372	0.0587342
Glyma07g04860	0.394976	1.30263	0.000989205	0.708696	0.0598089	3.43001	4.23e-05	15.2587	2.68e-06	2.40285	2.12e-07	12.3697	5.74e-05	24.4974	0.124464	81.9867	0.00498064	301.39	0.000382916
Glyma07g05120	2.17001	0.859237	1.44e-05	0.441075	0.0152962	0.135556	0.0175241	0.080463	0.394593	0.0807196	0.996379	0.0417937	0.479769	0.0166106	0.568051	0.0165349	0.998192	4.71e-11	0.239397
Glyma07g05100	2.15413	2.62891	0.164071	4.0964	0.00156636	4.27783	0.834413	6.01619	0.100018	3.58828	0.0302277	4.52072	0.437859	3.66658	0.651954	5.16853	0.463156	6.00137	0.70462
Glyma07g05200	5.56975	5.79944	0.751554	4.49012	0.0532233	4.31232	0.843657	9.92708	4.25e-05	7.1036	0.143893	9.38059	0.32481	15.5745	0.250405	9.08639	0.225677	9.20619	0.969716
Glyma08g09730	4.89877	7.04839	0.00304971	13.3541	1.81e-07	14.5718	0.659286	20.0211	0.112954	21.9901	0.701066	23.5627	0.819477	29.5772	0.651734	51.1305	0.286593	90.7708	0.131631
Glyma08g09800	4.00348	2.00756	0.00657265	0.408135	3.35e-06	0.486692	0.703253	0.175206	0.0768372	0.141014	0.748388	0.13395	0.958239	0.0611086	0.516054	0.0258652	0.623317	0.0314744	0.926827
Glyma07g26040	8.71412	12.8732	0.00273204	16.5162	0.053088	27.7194	0.00754838	29.5428	0.740522	25.3576	0.517334	37.8702	0.162573	38.2938	0.979743	41.0474	0.874818	34.6256	0.639007
Glyma07g25710	0.74186	1.00221	0.146644	0.905238	0.618093	0.847817	0.826797	3.16878	3.98e-06	0.942392	0.000267185	2.30858	0.0242947	3.53923	0.336815	9.9114	0.0143565	15.8915	0.167223
Glyma10g43230	6.51573	4.51698	0.0092699	2.2138	5.23e-06	1.61203	0.176749	0.650483	0.000938443	1.36288	0.0244749	0.744983	0.142104	0.409889	0.376197	0.204028	0.45485	0.0284898	0.179477
Glyma10g43190	10.3027	11.0379	0.568799	7.53532	0.00228116	6.20395	0.320894	6.8509	0.620205	5.10171	0.222976	5.74875	0.692654	6.78923	0.682294	7.33405	0.849859	5.0887	0.313028
Glyma16g23610	0.06842	0.0128695	0.41842	0.0361501	0.659684	0.150106	0.348004	0.14675	0.980523	0.0319714	0.261749	0.784866	0.0168074	2.07322	0.202171	7.4086	0.0321176	49.6409	4.13e-05
Glyma16g23380	31.4582	15.9697	0.000152522	1.60213	2.22e-16	1.10746	0.538835	0.019259	0.000225802	0.498574	0.00563598	0.0672108	0.138116	0.0124145	0.76869	0.00537145	0.899432	4.71e-11	0.387799
Glyma16g23580	39.7654	33.9526	0.190856	19.0784	3.19e-06	10.4675	0.00184528	9.53955	0.641502	8.51387	0.633488	9.98074	0.58808	10.7809	0.848318	11.1011	0.942843	9.16676	0.590819
Glyma15g40890	0.122815	0.385546	0.00524455	1.31964	1.36e-05	1.83166	0.253882	1.17504	0.131684	2.74325	0.00736574	4.84027	0.118075	7.89014	0.336472	9.76404	0.667038	3.85112	0.0521122
Glyma15g40810	3.82332	4.29021	0.436771	3.83456	0.459115	3.57952	0.767146	4.22143	0.484322	2.68967	0.127793	2.81402	0.905255	3.61815	0.640301	0.964692	0.030466	4.77546	0.00188547
Glyma11g06500	55.4057	88.64	0.00184515	57.1093	0.00607272	36.5341	0.0558619	12.8983	7.51e-06	22.0329	0.0279957	12.2517	0.0559688	10.1066	0.683289	2.42043	0.0113229	0.804766	0.036895
Glyma11g06510	55.4057	88.64	0.00184515	57.1093	0.00607272	36.5341	0.0558619	12.8983	7.51e-06	22.0329	0.0279957	12.2517	0.0559688	10.1066	0.683289	2.42043	0.0113229	0.804766	0.036895
Glyma11g06520	1.90735	3.9727	0.00611838	6.47154	0.0320039	12.1564	0.0262395	1.9942	4.35e-08	8.23379	0.000210265	3.9427	0.1449	1.13171	0.237473	0.214199	0.203735	4.71e-11	0.12471
Glyma11g06430	1.46136	16.1334	0	3.46789	1.61e-13	10.5758	0.000473423	0.804866	2.84e-11	13.1887	3.72e-13	1.51218	2.55e-05	15.585	0.00111009	0.0179423	0.000323013	4.71e-11	0.288581
Glyma11g06480	14.2892	14.6351	0.841419	10.1521	0.00300674	8.44431	0.331281	7.54046	0.561186	6.7503	0.636114	8.61393	0.396429	7.05808	0.637409	6.19452	0.763896	7.81112	0.524214
Glyma08g26000	12.6344	11.1066	0.314812	7.35186	0.00169143	4.5787	0.0216511	4.62013	0.966355	4.61089	0.993691	6.28063	0.321955	9.04223	0.384909	17.3575	0.112907	22.926	0.405062
Glyma08g25950	102.221	182.511	0.000426528	212.712	0.38009	179.998	0.562934	269.662	0.160268	193.253	0.30878	227.14	0.690537	195.185	0.782765	85.7433	0.127045	5.19686	5.98e-09
Glyma08g26090	0.194027	0.231392	0.536809	0.347183	0.125827	0.290452	0.603002	0.699473	0.00811985	0.30639	0.0279708	1.02047	0.00622508	1.32966	0.575623	8.43206	2.25e-05	19.57	0.0186855
Glyma08g26110	7.15088	6.94907	0.902667	8.17075	0.504521	14.2713	0.0481367	44.6683	8.84e-06	20.2774	0.00674766	80.187	0.000113906	175.088	0.197778	249.347	0.560865	405.589	0.311257
Glyma05g04940	20.6818	22.939	1	20.2564	1	11.9172	0.0112019	22.0922	0.00359054	13.3391	0.0450402	24.7409	0.0474624	34.2762	0.566017	56.0133	0.389874	193.755	0.00281696
Glyma05g04960	8.66772	10.7937	0.0917543	10.4217	0.788172	10.432	0.995912	8.01908	0.186906	9.48777	0.490441	7.47545	0.43612	6.19129	0.65491	3.00144	0.129256	0.449197	0.000413605
Glyma06g01880	7.58955	8.45742	0.428363	8.84886	0.741702	8.60322	0.891893	7.25383	0.424038	7.88734	0.74	8.67571	0.76064	7.47607	0.756754	6.23104	0.717454	0.779232	8.21e-05
Glyma06g01810	11.0026	10.9806	0.986593	10.147	0.515687	8.23364	0.267971	7.42397	0.591355	7.03895	0.816956	5.61687	0.432365	4.75796	0.681361	3.25896	0.372746	0.851347	0.00186794
Glyma05g37210	2.28099	1.52972	0.0707789	0.664294	0.00124214	0.601086	0.786046	1.44149	0.017239	0.260642	0.000292412	1.15175	0.0107843	0.700499	0.435913	1.45197	0.258603	1.05895	0.617397
Glyma05g37160	11.0076	12.7233	0.254205	13.6148	0.595219	17.7156	0.166964	15.9298	0.582417	18.5017	0.508434	17.8958	0.90532	16.0365	0.786638	10.151	0.281129	2.61004	0.00142588
Glyma05g37170	61.3572	37.1979	0.000110483	19.7192	9.53e-07	8.64868	3.2e-05	4.39407	0.00113895	8.52328	0.012502	4.52542	0.0492851	4.19378	0.855807	6.59131	0.287498	5.27235	0.5575
Glyma05g37060	0.813375	0.302593	0.00268709	0.0862653	0.0279552	0.0867859	0.993168	0.0545184	0.500156	0.0442759	0.829985	0.0358476	0.844012	0.0155452	0.555068	4.71e-11	0.21229	0.0117758	0.275982
Glyma05g37070	0.0721286	0.100515	0.463274	0.132545	0.508244	0.15603	0.735555	0.0900856	0.276752	0.88175	3.66e-07	0.273437	0.0252771	1.19739	0.0205172	0.150561	0.00281702	0.0284547	0.0719503
Glyma06g16730	1.23464	0.526942	0.000368833	0.419706	0.441382	0.268329	0.389564	0.105961	0.095588	0.222707	0.206514	0.117187	0.4264	0.0840081	0.727397	0.175605	0.435708	0.109842	0.587237
Glyma06g16800	1674.73	1850.48	0.638126	1061.66	0.00806451	624.491	0.036323	124.445	6.71e-11	268.892	0.00195502	162.297	0.131286	40.5927	0.00240465	20.6638	0.145866	1.64599	4.88e-07
Glyma06g16790	126.33	76.5464	0.000804283	39.8708	1.14e-05	27.8358	0.0844022	13.8211	0.00102741	26.4119	0.00719026	11.0176	0.00415864	11.9364	0.891353	0.955188	0.000711887	0.531566	0.47799
Glyma09g30460	1.76524	1.3957	0.230214	2.11809	0.0327517	1.37552	0.131417	0.451794	0.00074252	1.41356	0.00202529	0.578582	0.0635428	1.17808	0.240673	0.90364	0.668801	7.76745	1.45e-05
Glyma09g28920	0.0153803	0.0198977	0.805148	0.0384561	0.503428	0.0669206	0.509123	0.287246	0.015087	0.145412	0.207223	0.357926	0.175039	0.79123	0.251167	1.13711	0.573592	12.9928	1.43e-06
Glyma09g28940	4.71e-11	4.71e-11	1	4.71e-11	1	4.71e-11	1	0.0056928	0.250364	0.0158691	0.56136	0.0366265	0.490297	0.140245	0.171794	1.29886	0.00226721	1.47151	0.805916
Glyma09g28930	153.393	566.556	6.43e-12	917.258	0.0244383	937.023	0.954136	1349.71	0.320968	1046.15	0.501107	1174.67	0.812707	1568.01	0.652519	1446.4	0.898471	2643.82	0.264752
Glyma09g28700	68.1986	1363.1	0	3170.91	7.04e-05	9837.62	0.0786695	4.71e-11	1	4.71e-11	1	4.71e-11	1	4.71e-11	1	11268.3	1	636.648	0.000123919
Glyma09g29030	30.6756	24.7912	0.101513	16.6468	0.00316146	10.1864	0.0162844	8.29898	0.331797	7.97486	0.879808	9.16813	0.665407	10.4716	0.761103	10.1961	0.952759	13.3823	0.496277
Glyma18g29490	0.456555	0.705869	0.184686	1.74892	0.000589968	2.23255	0.375476	1.33456	0.064287	2.13975	0.136018	2.07605	0.939941	1.94261	0.900191	1.60583	0.739223	0.661948	0.203908
Glyma02g41700	43.2729	51.3736	0.187916	32.2998	0.000444323	14.2383	1.29e-05	4.59818	1.18e-08	9.09461	0.00363472	8.39266	0.781912	13.3963	0.269685	20.2046	0.327895	10.5456	0.108023
Glyma01g07390	5.79788	5.59676	0.815494	3.35053	0.00254429	2.23504	0.163003	0.719421	0.00109846	1.98868	0.00964536	0.830225	0.0910598	0.754146	0.896369	1.20563	0.529866	3.55423	0.0506856
Glyma01g07100	21.6614	40.9749	2.98e-07	37.4648	0.474165	40.858	0.653194	64.7924	0.0179735	56.3111	0.546173	58.2487	0.905519	75.2637	0.583682	34.6481	0.0974223	7.40749	1.74e-05
Glyma01g07020	5.79389	3.30046	0.000346125	2.45867	0.117488	2.75719	0.658074	3.14988	0.604916	3.07868	0.938505	3.20118	0.914313	2.67743	0.732871	2.33925	0.80427	0.725704	0.0278616
Glyma05g27840	66.7324	290.938	2.85e-11	738.152	0.000801736	575.625	0.642698	592.382	0.955706	495.96	0.706314	451.565	0.881997	261.531	0.480562	62.7173	0.0426038	3.08972	2.82e-09
Glyma05g27910	9.99052	8.86497	0.317581	10.0336	0.308663	7.6733	0.152515	24.5006	7.96e-10	13.7079	0.0107783	31.7889	0.0038828	33.6306	0.908413	24.9447	0.535687	8.51273	0.00126003
Glyma05g28010	3.53143	4.16241	0.254668	3.81942	0.55536	5.18895	0.146324	16.7854	1.02e-08	8.35376	0.00242946	17.1537	0.0110517	17.9299	0.91328	20.8322	0.711188	25.7143	0.522838
Glyma10g06740	9.90921	11.7424	0.279328	8.39618	0.0452582	7.94878	0.829945	8.2689	0.878404	10.5082	0.413225	6.83685	0.259436	6.90918	0.983857	3.77399	0.290831	0.193839	0.000245936
Glyma10g06560	15.1129	25.1626	9.12e-05	23.566	0.617061	23.8323	0.957345	12.0171	0.00150724	24.7373	0.00272862	14.6614	0.0738151	25.0198	0.319136	11.3572	0.14314	18.552	0.157125
Glyma10g06670	2.50918	1.82255	0.0611374	0.835209	0.000168375	0.50756	0.164576	0.917826	0.0993985	0.582934	0.244806	0.635703	0.862957	0.653651	0.962441	0.419697	0.4926	0.209377	0.282426
Glyma10g06650	0.540829	0.521475	0.88911	0.136137	0.000202404	0.122492	0.840293	0.0480701	0.145899	0.0643708	0.690744	0.0459254	0.676909	0.0256711	0.581304	0.00859978	0.492445	0.0190936	0.625561
Glyma10g13220	0.28654	0.251064	0.708425	0.73579	0.000177341	1.51347	0.00899808	3.21542	0.00314028	2.00487	0.126219	3.78355	0.0807936	3.6522	0.934805	9.92029	0.0175322	7.97064	0.547097
Glyma10g13720	3.62736	4.93899	0.0482439	8.30318	0.00040432	11.9764	0.0910602	12.9875	0.708878	13.4652	0.892175	11.8766	0.695727	11.3974	0.935173	10.0319	0.804694	7.8945	0.588698
Glyma10g13190	6.46261	5.65066	0.342854	2.87464	8.75e-05	1.96096	0.212408	1.37779	0.280721	1.62805	0.663295	1.37008	0.72285	1.0234	0.673379	1.20139	0.829336	0.853213	0.609299
Glyma15g02750	2.12712	1.40654	0.00565042	1.10048	0.132444	0.914626	0.484466	0.168553	2.18e-07	0.43217	0.0184513	0.156545	0.0665258	0.0574545	0.260441	0.0113446	0.322482	0.0493331	0.354715
Glyma16g05120	0.55313	1.42008	0.0017213	2.34975	0.0298364	3.87375	0.0637182	3.42913	0.647805	4.5644	0.33195	3.63755	0.551746	2.03189	0.303595	0.416746	0.0304291	0.198064	0.487256
Glyma04g42910	21.7174	22.7526	0.754785	13.8188	0.00141514	11.6317	0.489231	4.89125	0.00185901	10.2949	0.0204557	5.18142	0.121885	2.04606	0.22062	0.139765	0.0122693	0.0260233	0.29856
Glyma03g38000	4.71e-11	0.00195858	0.300857	0.00413064	0.763346	0.0539433	0.129645	0.00531257	0.113383	0.723102	0.000393158	0.0071631	0.000226976	0.200704	0.0191279	4.71e-11	0.105293	0.00709019	0.222714
Glyma10g23650	8.34799	10.6388	0.0580639	3.90133	2.26e-12	3.39967	0.593296	0.0616367	5.23e-12	0.595486	0.000544683	0.0534446	0.00951244	0.107751	0.576305	4.71e-11	0.140287	4.71e-11	1
Glyma09g07560	0.123247	0.0455864	0.121451	0.0181562	0.427444	0.00672285	0.625685	0.00429651	0.866668	0.0127192	0.631614	0.0200359	0.743152	0.164226	0.0523342	2.07899	0.000229841	18.3593	6.64e-07
Glyma09g07590	2.61343	1.96158	0.120324	0.788871	0.000656252	0.687642	0.746723	0.292748	0.0819193	0.544496	0.293572	0.279012	0.336058	0.652598	0.396514	0.138379	0.136394	0.26233	0.509502
Glyma09g07490	5.11772	5.76156	0.414572	8.50944	0.00451882	8.4437	0.97003	15.8868	0.00221322	10.0578	0.0541311	14.6366	0.195393	22.9014	0.413295	13.0304	0.305646	11.6216	0.75185
Glyma14g06560	12.1023	23.1603	4.08e-05	30.0618	0.075555	34.6935	0.489305	69.7607	0.000588089	57.046	0.420908	69.3741	0.523036	79.256	0.797036	72.3151	0.859482	57.8652	0.545096
Glyma08g31000	19.2216	21.5236	0.35086	17.6769	0.111821	17.02	0.841519	12.1995	0.0882197	17.2061	0.139226	19.6778	0.635155	18.863	0.919597	13.5057	0.438992	2.02134	1.04e-05
Glyma06g06810	0.481747	0.513098	0.861721	1.09088	0.0217942	1.14064	0.890864	7.59225	3.29e-11	2.7872	0.000608067	10.5833	8.97e-05	19.2892	0.216487	16.5408	0.750346	14.1199	0.655714
Glyma19g31040	10.2634	9.22475	0.41649	6.55776	0.0171555	6.41243	0.915427	4.31456	0.0709125	5.8244	0.250057	3.69816	0.165041	3.02469	0.712368	2.02262	0.497519	0.127674	0.00220668
Glyma06g06980	3.34751	5.53315	0.000245255	8.22102	0.00285576	5.83555	0.0880015	2.45727	7.37e-05	4.98731	0.0047645	2.0227	0.0122016	1.52176	0.612837	0.299545	0.0271792	0.093019	0.229249
Glyma19g31050	5.85485	5.88549	0.972496	6.2466	0.703829	6.67212	0.761614	8.55499	0.251259	6.49064	0.294662	8.90373	0.315546	14.1203	0.393811	17.9524	0.658177	63.8079	0.00105385
Glyma15g39060	11.9113	8.36135	0.0352777	1.46179	8.22e-11	2.40161	0.39479	0.302973	0.0030047	2.21058	0.00107529	0.545188	0.132053	0.234909	0.589375	0.177554	0.874352	4.71e-11	0.198572
Glyma14g00970	9.82188	9.0681	0.509871	14.8373	5.44e-05	9.02981	0.00826661	10.45	0.445505	10.1095	0.886205	8.7969	0.626994	7.56949	0.7249	7.64982	0.98041	2.96074	0.0098562
Glyma02g43150	1.27851	4.13085	5.33e-12	9.08161	7.44e-09	9.2399	0.928822	21.3272	1.47e-05	12.3805	0.0196109	17.428	0.231251	17.1054	0.965213	15.9809	0.874687	7.99354	0.0499639
Glyma02g43040	0.197014	0.558011	0.00939468	1.74652	5.01e-05	2.36157	0.315736	25.2178	0	4.78746	6.84e-10	14.2441	0.00083203	57.9136	0.030705	134.819	0.194361	399.318	0.00581289
Glyma03g41990	5.3184	5.53087	0.817841	5.57357	0.963059	5.76837	0.881735	13.9422	0.000143768	5.38332	0.00149244	24.7185	2.14e-05	41.1243	0.3938	30.7221	0.62592	2.38676	5.04e-06
Glyma03g42060	0.0535791	0.117235	0.19599	0.593414	0.000122981	0.914087	0.240706	1.40408	0.214286	1.65954	0.635438	1.0368	0.321066	1.11218	0.911951	0.471318	0.226751	0.181882	0.197037
Glyma03g42050	4.94264	5.41664	0.5367	4.52777	0.242341	2.03334	0.00494868	0.277696	1.88e-07	1.78864	9.03e-06	0.512728	0.0140007	0.573178	0.867902	0.248668	0.285715	0.00761688	0.0679484
Glyma03g42140	0.967064	1.11984	0.474682	0.869992	0.233878	0.844279	0.926659	0.215821	0.000302752	0.501188	0.052192	0.139458	0.0388566	0.0854587	0.549065	0.0849556	0.99469	0.128429	0.604346
Glyma17g32910	6.02869	8.61493	0.00590876	11.3391	0.0296353	13.5771	0.351522	24.4203	0.00246961	13.4838	0.00910643	20.8324	0.120932	17.4353	0.657784	13.4784	0.52658	19.7211	0.263011
Glyma17g32980	1.80665	1.72267	0.808615	1.52252	0.551439	1.12044	0.36446	0.370228	0.00243704	0.647465	0.237505	0.41674	0.453091	0.291866	0.663026	0.280872	0.966612	0.157068	0.446515
Glyma06g07560	0.107489	0.0197624	0.192912	0.0356969	0.71191	0.223928	0.117794	0.254811	0.837315	0.176645	0.585801	0.463525	0.186622	2.02145	0.0281599	12.3622	0.000783729	87.1404	1.2e-06
Glyma02g11260	0.839817	1.9701	1.61e-05	3.0949	0.0076286	2.23764	0.162325	0.85386	0.00038491	1.51697	0.0876127	1.03156	0.358691	0.746532	0.605012	1.09031	0.557859	15.3366	1.5e-08
Glyma02g11430	17.2067	18.8137	0.491837	20.4166	0.545787	19.3017	0.785957	6.63177	7.37e-07	15.8083	0.00025563	6.6146	0.00609847	2.65372	0.117921	0.660423	0.0603335	0.294639	0.240579
Glyma12g29110	7.23037	12.4527	0.000225071	12.5353	0.962678	3.95874	1.86e-05	0.915592	1.12e-05	3.55871	0.00034083	1.99211	0.227181	2.38547	0.768675	0.130718	0.000754201	0.0724994	0.582143
Glyma12g29100	30.2308	38.9624	0.0348198	23.1006	2.35e-05	13.0165	0.00411342	1.93278	6.88e-15	4.3228	0.0133856	2.22357	0.124707	1.45455	0.483104	0.298399	0.0719417	4.71e-11	0.0819126
Glyma20g24640	5.84736	3.95849	0.00100677	1.29762	2.01e-12	1.29656	0.997832	1.36777	0.866796	1.61549	0.649813	1.7408	0.86438	1.73914	0.99879	2.16292	0.73209	1.06238	0.210951
Glyma11g08590	1.99911	9.60105	3.49e-13	6.60254	0.0307823	7.97513	0.504728	3.18749	0.00240744	10.6537	4.84e-05	4.03817	0.0150301	8.82534	0.176902	3.69445	0.152801	0.873615	0.0171606
Glyma01g04820	17.5883	14.1925	0.0831805	9.19012	0.00123428	7.02959	0.186363	11.044	0.0265154	10.3677	0.807669	9.77698	0.850509	18.3436	0.293677	24.3055	0.637913	46.4264	0.0556237
Glyma01g04830	0.168586	2.21178	0	10.3264	0	16.3164	0.052879	48.542	3.7e-06	38.9122	0.42277	79.6762	0.0385625	74.9032	0.912415	66.4031	0.829261	13.985	0.00282781
Glyma01g04790	0.111976	0.176021	0.228062	0.559901	0.000378369	0.827616	0.236578	0.775042	0.842111	1.0132	0.48603	0.848303	0.704899	0.690835	0.726906	1.9463	0.0684794	7.53469	0.00283558
Glyma10g07230	0.725461	1.03738	0.116278	0.803144	0.260579	0.649835	0.534769	0.143232	0.00037984	0.514158	0.00629219	0.380476	0.576857	0.405567	0.920401	0.2081	0.34433	0.0566203	0.115779
Glyma19g45190	5.40503	4.93595	0.472803	3.16472	0.000947154	2.02925	0.0526261	2.38248	0.497605	1.95859	0.487592	1.82899	0.85054	1.09643	0.321606	0.246905	0.0298989	0.00351164	0.0248891
Glyma01g04890	0.341902	0.515618	0.230523	0.583256	0.687599	0.765066	0.462882	2.98926	4.95e-05	0.989713	0.00497745	6.08744	0.000103236	15.3498	0.0860423	24.1242	0.369247	49.8807	0.0617473
Glyma17g02980	1.78884	1.51357	0.293811	0.667499	1.77e-05	0.567039	0.604013	2.52462	5.7e-07	0.893351	0.00144526	2.30684	0.0146191	2.92085	0.592781	5.99666	0.0890822	25.9429	1.42e-05
Glyma10g07210	3.56691	3.76215	0.751847	4.16237	0.558666	4.9618	0.435699	9.6367	0.00248769	6.51297	0.168784	8.64217	0.413657	10.151	0.770003	7.81382	0.632767	2.83918	0.0535238
Glyma17g03070	20.0919	18.0914	0.43404	16.1587	0.409551	16.6952	0.888901	11.1446	0.0851292	11.5136	0.903674	11.4563	0.987979	3.34265	0.0302695	1.89991	0.427425	0.0471462	7.84e-06
Glyma20g23570	4.95364	4.47224	0.461552	2.87151	0.00339907	3.00612	0.846136	3.88111	0.279959	3.14936	0.452928	3.05353	0.930529	3.811	0.622482	4.25618	0.807245	1.88132	0.0675062
Glyma17g03230	1.12365	3.3778	6.12e-06	2.60904	0.21488	6.51021	0.0005249	14.6796	0.00074295	8.35659	0.0348044	17.1241	0.0259384	31.2509	0.156139	50.7432	0.241498	93.4539	0.0708987
Glyma20g23690	19.0472	19.1585	0.96732	11.5281	0.00105224	7.78533	0.14389	7.78789	0.999062	7.26873	0.833926	9.08154	0.583626	13.587	0.409559	14.8525	0.855226	26.3752	0.155701
Glyma18g05540	4.42772	5.84256	0.0397672	5.7192	0.883212	5.80923	0.94412	4.42823	0.229779	5.82354	0.339739	4.88961	0.613372	3.26969	0.507287	3.11995	0.939006	0.792223	0.00187634
Glyma18g05570	4.42772	5.84256	0.0397672	5.7192	0.883212	5.80923	0.94412	4.42823	0.229779	5.82354	0.339739	4.88961	0.613372	3.26969	0.507287	3.11995	0.939006	0.792223	0.00187634
Glyma18g05470	13.41	9.21946	0.00804117	0.98083	0	0.811442	0.650988	0.0511108	0.000298606	0.578495	0.0033074	0.192033	0.150742	0.0905998	0.53594	0.0171059	0.278455	0.0304981	0.707334
Glyma18g05480	16.2549	17.3971	0.570704	11.5866	0.000966246	7.99184	0.0547816	6.78789	0.412729	6.3189	0.761133	5.93644	0.832449	6.6878	0.768878	12.4194	0.123885	13.2422	0.850081
Glyma18g05340	24.6374	21.9589	0.339649	14.2615	0.000640216	9.0444	0.0273564	13.512	0.0559951	10.6723	0.3298	14.5912	0.293331	17.1924	0.683527	19.3563	0.769865	15.5001	0.532628
Glyma14g02860	9.63981	8.07071	0.135925	9.67893	0.133491	6.24981	0.02017	11.6718	0.00104229	6.73567	0.0145182	9.19366	0.262236	11.1513	0.646387	19.3421	0.194274	20.3375	0.884991
Glyma18g47880	20.7415	22.6758	0.497614	14.8517	0.00141486	9.79912	0.058235	8.06983	0.391718	6.83476	0.544986	6.68685	0.948352	4.43976	0.359073	5.82169	0.56346	3.4623	0.263113
Glyma02g16550	4.43225	4.11049	0.651602	4.10931	0.998693	3.97713	0.891118	8.49537	0.000744484	6.76385	0.380814	6.7148	0.98244	13.7266	0.215133	12.803	0.902519	14.406	0.750509
Glyma02g16390	2.13567	3.6427	0.00125679	3.40454	0.678593	4.47722	0.215102	8.36769	0.0028649	4.24719	0.00974632	6.66105	0.162348	17.2018	0.0815992	23.5077	0.565318	60.2284	0.0156046
Glyma02g16320	7.14274	9.30994	0.0572315	7.88417	0.236578	5.40955	0.111436	5.7981	0.776011	5.80353	0.997281	5.25516	0.78726	9.52512	0.299599	12.2412	0.651879	45.4539	0.000308245
Glyma02g16520	0.0266891	0.0656971	0.448645	0.0612465	0.945404	0.0356463	0.69093	0.100177	0.411469	0.110438	0.910175	0.171161	0.604204	0.270979	0.585946	2.57384	0.00266867	5.90141	0.12602
Glyma04g12450	13.4723	30.0417	6.46e-08	62.2544	1.27e-06	102.409	0.0710005	167.386	0.0785802	114.971	0.24932	155.985	0.452001	159.781	0.968005	192.223	0.772775	184.535	0.940407
Glyma04g12470	13.4723	30.0417	6.46e-08	62.2544	1.27e-06	102.409	0.0710005	167.386	0.0785802	114.971	0.24932	155.985	0.452001	159.781	0.968005	192.223	0.772775	184.535	0.940407
Glyma17g10490	14.6313	13.0384	0.335582	7.73802	2.9e-05	5.72453	0.136914	0.896544	1.11e-14	2.59546	0.000278074	1.10156	0.028941	0.806281	0.56639	2.71244	0.0206666	4.32724	0.245156
Glyma14g01610	0.104734	2.03204	3.21e-11	11.6789	0	13.4773	0.519281	20.87	0.0500625	21.0087	0.978361	15.0322	0.266351	12.2373	0.659777	7.08096	0.246266	1.54778	9.43e-05
Glyma14g01520	0.174123	0.31582	0.0304674	0.372076	0.50619	0.431382	0.647533	0.141543	0.00200963	0.247671	0.185819	0.0958064	0.103115	0.0379699	0.26409	0.0147453	0.361029	0.00636941	0.527879
Glyma14g01470	3.29506	3.58655	0.573751	6.03367	0.000347157	6.79354	0.834455	8.26993	0.729212	5.94752	0.373544	11.4794	0.117148	9.52584	0.861616	8.96824	0.956222	3.29405	0.03452
Glyma14g01480	3.29506	3.58655	0.573751	6.03367	0.000347157	6.79354	0.834455	8.26993	0.729212	5.94752	0.373544	11.4794	0.117148	9.52584	0.861616	8.96824	0.956222	3.29405	0.03452
Glyma14g01430	1.12622	0.642884	0.00461064	0.251605	0.000295629	0.173916	0.378644	0.0143494	0.00788624	0.0512605	0.199736	0.00926018	0.186224	4.71e-11	0.201966	0.00254012	0.414666	0.262398	0.324754
Glyma19g23570	30.6877	30.4579	0.950017	21.2261	0.00329888	10.91	0.000540873	8.27209	0.167744	8.34346	0.97161	8.8924	0.83159	8.59867	0.934823	10.414	0.645666	10.5133	0.97929
Glyma19g24210	7.04486	3.43646	0.000195662	0.374477	1.41e-09	0.399594	0.914396	0.125195	0.107617	0.283153	0.310502	0.14894	0.505524	0.0819736	0.611759	0.0341923	0.496566	4.71e-11	0.134142
Glyma16g17190	4.50495	2.19958	2.41e-05	0.438829	7.06e-08	0.315304	0.528778	0.817151	0.0632014	0.420101	0.440125	1.1052	0.300026	3.19214	0.12885	2.05421	0.507084	13.6023	0.000213062
Glyma14g26940	2.52867	2.82425	0.55891	4.99772	0.00167667	6.00512	0.445997	5.83533	0.906065	6.56372	0.692884	6.14242	0.856219	4.98822	0.707949	4.93617	0.985484	1.37116	0.016973
Glyma14g26380	19.1952	12.5133	0.000466675	3.98352	2.71e-14	2.45031	0.0769607	1.24392	0.0292018	2.19963	0.126927	2.05535	0.875899	1.61883	0.675854	1.0445	0.499006	2.34515	0.152094
Glyma14g26410	100.53	918.249	0	1377.1	0.0332411	3838.96	0.0342943	4.71e-11	1	5181.47	1	10294.2	0.356639	12243.8	0.832057	5324.42	0.239341	371.512	4.65e-05
Glyma14g26400	0.584938	15.5686	5.96e-13	53.1519	4.62e-12	219.763	3.39e-12	691.691	9.27e-09	438.762	0.100629	539.794	0.524596	736.279	0.53362	547.479	0.552629	37.6526	1.86e-11
Glyma14g26660	5.32124	10.2605	1.59e-06	9.0854	0.354712	13.6567	0.0449482	35.4367	2.17e-06	14.8382	0.000156507	25.592	0.0549796	84.4801	0.131108	89.519	0.942009	355.49	0.000915808
Glyma19g39830	8.23239	13.0245	0.000692174	15.4305	0.193501	16.7327	0.686144	8.20468	0.000597018	10.1294	0.40486	10.8592	0.82171	7.83994	0.506178	4.75888	0.344847	4.71509	0.984181
Glyma19g39950	2.44323	4.9712	2.19e-05	6.11603	0.157077	5.53316	0.661177	10.7408	0.00395715	5.05291	0.00498471	13.3845	0.00300353	13.8363	0.940412	38.8875	0.0176321	87.1606	0.0192074
Glyma19g39930	1.54545	3.44216	0.000590615	2.84854	0.371327	2.55655	0.728769	3.49291	0.316362	2.82605	0.555312	3.3611	0.698107	4.01793	0.737246	0.966627	0.0473905	0.0123611	0.0267833
Glyma13g10360	18.0546	8.84794	5.97e-09	2.06204	0	1.09526	0.0313616	0.166523	1.72e-06	0.6345	0.0050145	0.291922	0.176551	0.621517	0.254828	2.23151	0.0314168	0.109656	4.91e-06
Glyma19g27260	0.111157	0.465111	0.00135027	1.18058	0.00159907	0.442567	0.0126728	2.00869	9.17e-05	1.42978	0.386932	3.22042	0.0735481	6.87815	0.105876	24.532	0.00344555	139.932	4.98e-07
Glyma19g27240	0.479603	1.02193	0.00423107	1.96044	0.00256867	2.05091	0.867272	2.45929	0.501965	2.28695	0.813688	2.14639	0.872138	2.8922	0.549898	2.53844	0.800559	1.88925	0.52648
Glyma19g27380	46.5675	26.9207	5.61e-06	12.3782	4.86e-10	5.36964	3.07e-05	4.81281	0.601877	4.49452	0.790725	5.40855	0.559135	4.52505	0.678506	12.2882	0.0182551	32.763	0.00632067
Glyma13g31430	61.0294	99.602	0.0016081	109.17	0.565944	95.8422	0.620873	112.777	0.537156	92.1705	0.512937	105.063	0.732101	85.8235	0.76425	99.4745	0.824971	73.0114	0.430329
Glyma16g32500	3.84498	4.19265	0.545047	2.61861	0.00208755	2.08012	0.372628	2.41167	0.576154	1.98114	0.548336	1.65056	0.649067	1.43463	0.784869	0.552082	0.136608	1.43472	0.138599
Glyma13g10700	33.0627	33.9357	0.850189	22.3641	0.00310546	16.4639	0.153478	16.4426	0.995259	19.9654	0.434096	15.2204	0.366093	19.1974	0.697588	27.5781	0.544581	45.3207	0.15781
Glyma13g10570	4.71e-11	4.71e-11	1	0.0318384	0.278751	4.71e-11	0.278751	0.0477111	0.224219	4.71e-11	0.224219	0.0215218	0.295992	0.0656441	0.622515	0.967721	0.0571884	11.8522	0.000296715
Glyma13g10770	4.92992	2.74459	0.00527863	0.90675	0.00135385	0.96196	0.911879	0.13722	0.0114004	0.48896	0.136017	0.267005	0.554108	0.0693142	0.306698	0.00986196	0.657558	0.0101845	0.995973
Glyma06g44440	22.5168	47.948	8.75e-10	61.7202	0.0413692	54.2257	0.498296	47.0809	0.464791	49.0163	0.858897	40.6353	0.501715	37.0209	0.818757	34.2775	0.849957	37.102	0.812467
Glyma06g44420	38.6508	23.2214	0.000180347	2.58725	0	2.36072	0.781318	8.35968	5.24e-05	2.82714	0.00166159	18.5513	1.93e-06	33.1549	0.324911	41.2748	0.707171	46.2698	0.779788
Glyma06g44300	12.372	21.968	9.3e-05	7.83307	8.83e-12	9.69806	0.329708	8.642	0.60346	8.38018	0.899505	6.97105	0.544134	13.2641	0.156387	9.4902	0.462587	14.487	0.226137
Glyma14g06070	0.061184	0.0328719	0.370565	0.0181992	0.573115	0.0112136	0.744811	4.71e-11	0.200698	0.00310747	0.294363	4.71e-11	0.294363	0.0716873	0.0755887	0.393951	0.0488161	7.29762	8.04e-07
Glyma04g00510	7.85465	5.50097	0.00600519	2.34154	1.94e-08	1.12017	0.0114959	0.655162	0.0969919	1.15035	0.156942	0.913039	0.632977	0.752424	0.758595	0.453348	0.464899	0.753852	0.396054
Glyma04g00460	0.0571743	0.172537	0.0964542	0.112133	0.473747	0.406019	0.0433963	2.32365	8.67e-05	1.33276	0.144705	2.22964	0.275859	8.27691	0.0151001	15.9043	0.182987	23.25	0.296472
Glyma04g00450	352.601	269.139	0.0888153	185.593	0.0179301	89.5051	0.00039594	127.269	0.0862604	85.5938	0.0954833	108.891	0.416304	95.2466	0.760836	47.8303	0.114283	17.3101	0.00267201
Glyma04g00580	18.4638	17.461	0.711402	16.4238	0.698292	19.6029	0.446642	6.87715	3.21e-05	12.7695	0.0425703	8.25422	0.281862	3.1687	0.147066	0.385356	0.0389572	0.0369465	0.186824
Glyma10g28230	15.7985	15.8128	0.994648	10.527	0.00358227	9.71209	0.701561	1.40619	6.82e-14	11.8432	7.63e-11	3.2567	0.00270801	1.72759	0.38946	0.301701	0.208701	4.71e-11	0.206446
Glyma10g28270	2.04122	2.43982	0.276894	2.1601	0.471339	1.72563	0.379838	1.9175	0.687074	2.43921	0.425487	1.83596	0.452768	2.11231	0.785495	2.16146	0.965073	0.107628	5.87e-08
Glyma10g28220	6.06927	5.91383	0.835618	3.54548	0.000122581	2.36859	0.0739338	1.33795	0.0194377	5.63005	1.84e-06	2.01358	0.00513503	1.96964	0.965363	1.88337	0.933299	1.07912	0.236952
Glyma14g06080	0.0873318	0.242669	0.0209095	0.126592	0.128287	0.495806	0.00455122	1.14306	0.0352988	0.994685	0.711675	1.22007	0.657587	9.29721	0.000425999	18.1309	0.205826	117.999	7.82e-08
Glyma11g01480	12.5342	6.25658	2.48e-08	2.43007	2.44e-09	1.68951	0.176789	0.524812	0.000427327	0.882435	0.246728	0.384123	0.184524	0.190619	0.495291	0.0794861	0.447529	0.0182547	0.334997
Glyma11g01520	3.6789	7.21207	5.31e-05	5.31126	0.0575789	4.76823	0.673201	3.47237	0.236478	4.69216	0.330261	3.50126	0.46511	3.81472	0.867777	4.99577	0.623641	20.7354	0.0834468
Glyma11g01450	5.48487	2.88088	1.56e-05	0.133204	0	0.197763	0.469558	0.0362775	0.0225562	0.0930682	0.224151	0.0286857	0.214548	0.00818523	0.450944	0.00485682	0.820957	4.71e-11	0.288581
Glyma06g19330	0.158804	0.983598	1.65e-08	2.33366	2.08e-05	1.75208	0.275275	1.91413	0.743462	1.92849	0.980604	1.10044	0.184891	0.703591	0.455379	0.229939	0.152139	0.0815285	0.212206
Glyma06g19430	3.09029	1.77094	0.00151268	0.761091	0.000463882	0.482746	0.273942	0.510628	0.896248	0.541452	0.900194	0.57789	0.910614	0.615592	0.935741	1.61691	0.195292	5.0921	0.0121779
Glyma15g03190	18.8436	24.4719	0.0468712	36.6013	0.0027529	34.9831	0.834072	61.6836	0.00953242	41.7852	0.128337	48.1726	0.6567	41.4428	0.764745	48.649	0.746121	66.2779	0.412978
Glyma14g06050	15.538	8.07804	2e-06	4.80814	0.000496523	3.9184	0.39236	2.06937	0.0118092	4.32651	0.00907712	2.26981	0.078845	1.57973	0.544663	0.357941	0.068673	0.017652	0.329014
Glyma06g16620	0.650781	0.435305	0.280342	0.749283	0.13525	0.462746	0.337755	0.600765	0.611482	0.684752	0.780751	0.853788	0.69643	0.983595	0.832904	1.11961	0.852738	8.54342	0.000133561
Glyma06g16630	7.87147	7.99636	0.91386	9.96544	0.152233	14.3688	0.082154	28.3152	0.000790764	15.9787	0.0178496	33.7004	0.0120954	43.8512	0.568041	52.6407	0.690181	71.1142	0.416091
Glyma06g16490	4.71e-11	1.78267	0.000177865	0.0360751	0.0460441	0.0297635	0.957499	0.0111455	0.835995	0.63765	0.280891	0.121446	0.7004	1.10408	0.612073	0.571817	0.700981	2.13454	0.356822
Glyma06g16560	0.125471	0.335906	0.00425449	0.637906	0.0154562	1.46416	0.00273051	5.53384	8.33e-08	1.97554	0.000208217	3.20159	0.156219	4.68825	0.392973	4.31629	0.853827	17.0229	0.000124205
Glyma09g25520	10.9791	20.785	9.38e-07	27.8505	0.0187576	35.1857	0.218387	15.6433	3.8e-05	27.1404	0.0176172	28.525	0.859807	44.405	0.299942	32.0298	0.451423	6.9602	0.000285478
Glyma09g25830	0.185117	1.10859	1.24e-06	2.07156	0.00367006	9.81887	1.61e-07	64.3874	2.92e-11	16.1194	7.66e-07	50.0822	0.00202639	95.7822	0.336019	611.218	0.0139319	1851.35	0.155718
Glyma09g25810	0.0124995	0.0140657	0.901696	0.0564987	0.0725902	0.160365	0.0584247	0.643603	0.000617066	0.174977	0.00338512	0.974065	0.000762087	1.10068	0.812246	2.30468	0.13608	4.26314	0.153117
Glyma08g07700	0.0279244	0.0276142	0.989765	0.0064492	0.390529	0.00978229	0.839516	0.0960623	0.0980555	0.0567342	0.450336	0.120547	0.332944	0.105772	0.88109	0.274851	0.266497	13.3433	1.84e-11
Glyma08g07690	0.0339698	0.37383	0.000147237	0.190928	0.0890965	0.0572669	0.0844305	0.086992	0.582146	0.0690691	0.737604	0.10324	0.59489	0.08548	0.82684	0.231124	0.248058	0.883761	0.0549841
Glyma08g07670	9.28031	17.2792	9.62e-07	26.6898	0.000358269	31.7975	0.350899	74.386	7.44e-06	46.2965	0.0427112	77.4227	0.100996	124.708	0.322646	181.312	0.427373	403.888	0.063667
Glyma15g02680	6.04714	3.34609	4.75e-06	1.10338	6.63e-12	1.22961	0.698939	2.60202	0.00641072	1.37403	0.0385438	2.97971	0.0290333	3.81414	0.605578	2.05937	0.211344	0.447173	0.000736036
Glyma08g07770	1.173	1.19197	0.924477	1.68162	0.0368617	1.63578	0.906	0.567294	4.95e-05	0.940186	0.129326	0.587824	0.277828	0.348282	0.422994	0.100967	0.134931	0.00259371	0.309191
Glyma10g01310	79.059	73.8871	0.588564	69.5943	0.637874	39.5347	0.00257497	21.2623	0.00124082	29.3752	0.145863	26.098	0.66946	15.5537	0.236509	4.69523	0.0153223	0.22156	4.18e-07
Glyma09g02310	12.3049	23.5409	1.66e-07	39.7164	1.61e-05	63.1832	0.0708914	192.216	1.92e-05	93.0871	0.00507655	197.212	0.028031	191.399	0.956284	282.309	0.468308	335.666	0.659236
Glyma09g02270	25.8818	26.7427	0.799005	25.9431	0.820383	28.737	0.631053	16.7625	0.0151048	17.1433	0.93132	27.6851	0.128995	24.2758	0.815535	10.1186	0.15065	1.12496	0.000865383
Glyma11g21160	8.49982	7.64408	0.417455	5.00918	0.00265144	3.54699	0.143103	2.73148	0.294574	2.84126	0.896238	3.32571	0.673377	2.16927	0.408356	3.03846	0.533283	1.83196	0.282005
Glyma11g21130	0.93461	2.17497	1.25e-05	3.64267	0.00157435	3.91604	0.735515	4.80365	0.338059	3.96382	0.441781	3.28705	0.550499	3.95692	0.706376	5.98167	0.40309	57.5157	9.87e-09
Glyma09g37570	96.6297	70.2322	0.0135111	39.4396	8.73e-06	21.4652	0.00165276	16.5154	0.184623	17.5322	0.790539	17.448	0.986156	20.4085	0.698423	18.5232	0.811792	20.8721	0.724302
Glyma01g42180	0.891531	1.04282	0.625836	0.271154	0.00284063	0.29787	0.884628	0.0121075	0.0798192	0.133516	0.193086	0.0112702	0.17262	4.71e-11	0.28041	4.71e-11	1	4.71e-11	1
Glyma01g42060	0.790727	0.799095	0.962072	0.82516	0.88987	1.02472	0.449185	1.12227	0.739058	0.994721	0.736668	1.06766	0.875145	0.855585	0.734795	0.829468	0.963344	0.146263	0.00303848
Glyma01g42010	62.5189	84.2269	0.0708982	48.244	0.000791618	38.4978	0.339518	39.2422	0.935621	33.2075	0.542571	28.8832	0.668799	80.7082	0.230791	51.0042	0.593291	89.7944	0.128712
Glyma10g01740	2.84116	2.77641	0.881413	0.73886	5.58e-11	0.564793	0.439492	0.124776	0.00051621	0.754131	0.000379409	0.287663	0.103176	0.238397	0.815274	0.192578	0.811835	0.540729	0.177418
Glyma10g01770	1.59799	1.86467	0.358711	1.40785	0.116295	1.46013	0.894785	2.26706	0.105446	1.51992	0.185362	1.5285	0.98829	1.7494	0.789884	6.00135	0.0101076	40.0306	5e-07
Glyma10g01610	1.28034	0.89245	0.565543	2.575	0.0803634	4.93738	0.212761	1.37772	0.0347639	9.92543	0.000629227	6.65231	0.513627	20.2124	0.148971	36.7268	0.385523	34.1544	0.925213
Glyma08g11040	58.731	158.104	1.72e-12	331.988	1.83e-07	465.572	0.202054	552.404	0.523719	564.666	0.938768	664.153	0.648341	708.07	0.906122	588.914	0.732317	503.958	0.696829
Glyma08g11000	3.01673	1.47737	0.000243516	0.348696	6.73e-07	0.24784	0.46556	0.958007	0.00193961	0.595901	0.257623	1.40371	0.0872017	3.84123	0.0529362	19.684	0.000336329	62.7944	0.000650778
Glyma08g10980	7.23795	11.9364	6.51e-05	8.90157	0.0192783	9.14262	0.892479	29.7712	2.14e-09	14.2938	0.000984437	19.1843	0.286018	25.854	0.541331	12.945	0.161448	30.6948	0.0102305
Glyma08g11130	5.4386	4.83707	0.483922	1.95673	1.59e-05	0.909405	0.075987	0.250971	0.0203105	0.817385	0.0769033	0.638059	0.722556	0.504208	0.796922	0.159653	0.401592	0.0106627	0.196131
Glyma07g34690	42.5752	38.0073	0.355329	31.0708	0.110197	29.5873	0.80272	9.49024	6.23e-08	17.031	0.0222697	22.0722	0.402391	20.2164	0.862408	7.78421	0.0820007	0.482692	9.61e-06
Glyma07g34370	4.31789	6.0401	0.0276871	6.31309	0.764974	4.39349	0.0957325	1.12887	7.14e-07	4.50499	0.000117269	1.40084	0.00701865	0.88381	0.524369	0.440014	0.371194	0.498515	0.858284
Glyma07g34480	0.824382	5.60472	1.28e-06	11.6564	0.00180316	15.8407	0.266695	20.9203	0.305571	15.84	0.375607	27.6498	0.138791	31.7026	0.789731	51.5923	0.33701	79.9049	0.377681
Glyma11g08930	7.18437	2.94125	1.53e-05	0.213076	2.01e-08	0.155323	0.792606	0.685234	0.201745	0.230169	0.175037	0.730654	0.223113	0.849285	0.878209	5.57749	0.0262521	5.29314	0.921811
Glyma10g43730	73.3345	104.834	0.00476793	97.8859	0.59534	97.7548	0.994629	65.6762	0.0475858	69.7481	0.793951	71.9969	0.911037	66.995	0.864645	32.3652	0.0909649	9.17177	0.00152062
Glyma10g43710	8.37338	7.76523	0.605852	5.41967	0.0293375	3.2511	0.0640083	0.753025	1.1e-05	1.66545	0.0471063	0.541271	0.0838314	0.188412	0.38546	0.0437243	0.29123	0.0183099	0.632699
Glyma05g38060	7.71531	7.08078	0.58548	5.84006	0.273866	5.28048	0.707496	7.94164	0.123249	4.76261	0.098825	8.2678	0.126723	17.4425	0.148627	18.9128	0.874853	58.2067	0.00324174
Glyma05g37620	2.85124	5.32345	0.00286525	9.00138	0.00322175	12.2294	0.187667	15.5466	0.281962	15.5938	0.990729	15.4599	0.97903	16.5302	0.896566	11.553	0.494556	5.75747	0.186082
Glyma05g37540	12.5057	10.8585	0.332014	4.43372	6.25e-08	3.80863	0.57192	4.22488	0.70591	4.50393	0.834287	2.93144	0.293153	1.96304	0.540702	0.667457	0.231764	0.0199241	0.0229773
Glyma05g37580	1.02179	2.67492	0.00126334	1.02499	0.00165765	1.10414	0.864463	1.10795	0.993595	2.17184	0.113866	1.19281	0.268307	0.997379	0.787644	0.293856	0.149965	4.71e-11	0.0661057
Glyma03g40490	23.4771	19.8577	0.200968	10.7745	2.35e-05	14.1802	0.22635	19.1458	0.175701	19.812	0.899346	24.093	0.553313	56.1762	0.08279	95.887	0.273348	147.965	0.310672
Glyma03g40520	7.07569	7.93921	0.363552	3.29064	3.03e-10	3.86642	0.478114	6.89661	0.00987142	5.92668	0.528519	5.82036	0.952433	8.95562	0.383322	7.64368	0.749383	9.65624	0.511779
Glyma03g40470	42.449	36.6912	0.222154	24.0467	0.000572119	16.7794	0.0555518	16.3602	0.895475	15.122	0.73072	15.5248	0.92599	19.649	0.556886	23.2271	0.676527	40.8579	0.0880021
Glyma08g27560	1.31071	1.15904	0.537547	0.926645	0.296259	0.831587	0.734642	0.782954	0.853794	0.547546	0.362596	0.729238	0.561401	0.957233	0.636177	1.70968	0.301698	12.9479	2.19e-06
Glyma19g39040	4.26956	2.18241	0.00301634	1.46754	0.109226	1.76355	0.6521	1.51127	0.697606	1.5862	0.891625	1.79275	0.785571	1.13712	0.479643	1.88133	0.438942	1.49254	0.844313
Glyma18g13040	5.01236	2.76527	0.000114825	0.16994	0	0.165119	0.957329	0.0358318	0.212375	0.0525901	0.772897	0.0169534	0.473592	0.0131981	0.92265	0.0101313	0.922306	0.0107323	0.980715
Glyma06g23290	14.8383	6.99088	1.86e-08	7.75564	0.451683	3.49144	0.000336678	3.61836	0.878493	3.69463	0.943408	3.78925	0.943737	3.73711	0.977526	4.42724	0.734977	4.57408	0.936566
Glyma06g23340	1.68597	16.3047	0	38.3381	1.91e-10	37.8549	0.946698	42.3241	0.562073	44.1871	0.852558	45.5015	0.917665	55.7996	0.611342	42.1267	0.490267	23.9035	0.121767
Glyma18g13270	8.18442	4.17308	9.89e-06	4.0052	0.805043	2.72555	0.146468	2.56455	0.826543	2.95389	0.662058	2.10163	0.418036	2.66334	0.648956	1.82774	0.498055	0.916128	0.208781
Glyma16g03470	0.104835	1.5337	4.11e-07	9.8489	2.2e-14	62.491	9.12e-12	702.355	0	230.006	1.92e-05	1055.6	0.0001008	1766.29	0.391653	8395.79	0.0315264	4.71e-11	1
Glyma01g35310	6.995	2.4052	5.36e-07	0.0605093	1.84e-05	0.0423659	0.791995	0.0129984	0.564012	0.0123012	0.981433	0.0309453	0.641414	0.0323589	0.979115	4.71e-11	0.209114	4.71e-11	1
Glyma01g35170	3.37335	2.222	0.0422275	2.01424	0.662353	1.4365	0.310659	1.33092	0.825738	1.19774	0.791712	1.5707	0.58434	2.3921	0.462208	6.37784	0.0653264	27.2975	0.000196453
Glyma01g35180	0.971225	1.37273	0.176435	3.65735	1.2e-06	3.98841	0.706977	1.29222	1.69e-05	5.30409	2.05e-06	1.50387	0.00294238	0.642986	0.299828	0.665794	0.970666	0.177101	0.151004
Glyma03g31110	71.2963	54.1653	0.0645936	16.5135	2.44e-15	4.76013	6.41e-07	0.533891	2.53e-09	0.643492	0.722317	0.373287	0.421732	0.131425	0.338736	0.128609	0.988623	0.035616	0.413472
Glyma03g31030	1.50265	1.5019	0.998238	1.33027	0.59522	1.07741	0.51399	4.39301	5.39e-06	1.38457	0.00106954	9.59348	1.32e-06	18.0976	0.256705	39.3029	0.158528	86.0359	0.0244703
Glyma01g35390	13.4323	13.233	0.900483	15.7626	0.149578	14.4385	0.645753	15.3394	0.754137	12.7673	0.42002	14.3487	0.676558	12.4439	0.721912	6.32175	0.0969523	1.79615	0.00162998
Glyma03g30910	0.635817	0.396838	0.238742	0.352883	0.796288	0.264657	0.583643	0.428503	0.394929	0.261451	0.532594	0.421282	0.568931	0.944556	0.341544	2.71923	0.17253	13.4309	0.000514516
Glyma20g39180	4.01432	6.83788	0.000247917	8.02344	0.259289	12.4923	0.0376402	30.0862	3.33e-05	20.184	0.123456	27.3619	0.350454	28.8203	0.925968	22.9054	0.679581	12.7974	0.131311
Glyma01g01120	15.4927	9.76471	9.91e-05	2.26768	0	1.36112	0.0875431	0.272544	4.1e-05	1.25018	0.000791407	0.742443	0.310109	0.846864	0.865686	0.349998	0.324923	0.0110579	0.043546
Glyma01g01060	21.8091	30.6312	0.0153542	30.5539	0.985774	28.6286	0.79939	47.7278	0.0456842	21.8899	0.00320475	44.3279	0.0279668	40.17	0.855375	78.9864	0.218605	219.13	0.0200652
Glyma01g01070	21.8091	30.6312	0.0153542	30.5539	0.985774	28.6286	0.79939	47.7278	0.0456842	21.8899	0.00320475	44.3279	0.0279668	40.17	0.855375	78.9864	0.218605	219.13	0.0200652
Glyma01g01010	4.51713	2.95654	0.0238435	1.81727	0.0484396	1.11961	0.211184	0.230842	0.00521441	1.68113	0.00157332	0.287322	0.00962909	0.0791301	0.334931	0.00647804	0.467406	4.71e-11	0.377959
Glyma02g03860	49.7704	40.2622	0.0820901	28.0466	0.00362086	18.7689	0.0328711	10.6171	0.0034379	12.8754	0.402519	9.1414	0.240658	9.28039	0.970535	7.72959	0.661683	10.4939	0.397032
Glyma02g03820	2.07593	1.84773	0.484867	0.912869	0.000681431	0.951308	0.904025	1.26924	0.399665	0.820447	0.279119	0.89858	0.858807	0.864372	0.951618	2.05865	0.152191	4.17156	0.127798
Glyma19g32200	12.2164	11.6205	0.709414	11.5494	0.963029	11.1862	0.880482	4.42519	2.55e-05	9.09288	0.00722571	5.99419	0.205981	2.40432	0.086711	0.622605	0.0427613	0.175203	0.0860107
Glyma15g11130	0.0142179	0.654792	0.0289321	2.33561	0.000810136	1.80618	0.514417	1.61699	0.785542	1.69338	0.916931	1.81003	0.903068	1.49706	0.774486	0.829341	0.432825	0.242199	0.172672
Glyma13g01930	3.40113	2.52482	0.0506185	1.31099	0.000241942	1.04227	0.444163	1.11917	0.816797	1.33288	0.60331	0.816037	0.271867	0.82063	0.992063	1.41116	0.339783	1.51528	0.883515
Glyma13g02190	4.83537	2.79786	0.00107292	1.45129	0.00162505	1.58395	0.768317	4.25621	0.000400903	2.57968	0.104035	4.26167	0.182121	6.36859	0.393065	16.8805	0.0294814	24.236	0.331421
Glyma04g22460	0.666993	0.785511	0.590245	0.856657	0.745919	1.4136	0.140394	1.60161	0.702687	2.92319	0.0967982	1.73782	0.26121	4.57989	0.123077	0.47209	0.00135001	0.128515	0.102728
Glyma02g05550	6.09793	6.19126	0.915809	3.94031	0.0037009	4.37388	0.665224	4.81308	0.693536	4.13459	0.597328	5.39638	0.451277	6.42409	0.696661	4.94067	0.575484	1.0663	0.00219594
Glyma02g05480	48.5255	22.5086	9.61e-11	1.64299	0	1.26677	0.426493	0.0591669	4.42e-07	0.453778	0.00211634	0.0927858	0.0428113	0.027285	0.363445	0.00598496	0.478245	4.71e-11	0.288581
Glyma13g19740	23.8526	21.9991	0.596688	11.222	4.16e-05	6.00672	0.0503534	7.11248	0.610743	7.33819	0.93281	6.55936	0.805037	8.26843	0.761929	6.89606	0.813708	3.89781	0.359566
Glyma13g19780	2.13663	1.14603	0.000767188	0.698407	0.0250094	0.454792	0.227884	0.535357	0.655297	0.495326	0.850677	0.455957	0.874116	0.509747	0.853492	0.561133	0.878213	0.578292	0.958057
Glyma13g19830	44.9425	42.5675	0.660302	25.1463	2.9e-05	13.0186	0.000924419	6.87004	0.00259273	8.02559	0.551955	7.55976	0.857106	7.00842	0.876947	12.5179	0.233695	3.0424	0.00436461
Glyma13g19890	8.50609	6.54466	0.0420482	4.02188	0.0005604	2.26481	0.0225036	2.0883	0.760137	2.23162	0.834306	2.27382	0.962226	3.00928	0.575956	2.95081	0.969375	4.88612	0.237137
Glyma02g36530	34.152	43.2317	0.0884176	49.2018	0.364377	59.0322	0.479622	31.8701	0.0178608	122.288	0.00235876	39.5514	0.020364	66.0782	0.474063	20.367	0.0966699	31.7406	0.240288
Glyma02g36460	10.0497	7.23866	0.0107299	4.61586	0.00134184	2.73636	0.0314666	2.10232	0.307493	2.93469	0.25131	2.45066	0.623657	3.18071	0.610614	2.64397	0.727762	1.75637	0.39118
Glyma02g36510	7.66839	9.30738	0.123248	9.90259	0.622301	8.5195	0.45202	15.4352	0.00325147	8.59874	0.013259	13.217	0.138215	15.639	0.724133	19.789	0.621673	24.0491	0.56419
Glyma13g00440	19.1558	40.8436	5.66e-07	34.12	0.222026	37.5593	0.675289	20.5015	0.00985121	46.5279	0.00350566	31.5656	0.243738	43.0957	0.525514	10.7722	0.00995274	1.14815	0.001231
Glyma13g00460	6.20988	4.40049	0.0045208	1.40257	6.66e-16	0.69069	0.00905393	0.524472	0.347927	0.648018	0.536642	0.559002	0.735048	0.66222	0.782529	0.300226	0.236104	0.339118	0.829722
Glyma02g37120	83.2391	62.8707	0.0296733	19.2376	0	8.40172	5.92e-05	1.72678	2.69e-11	3.93962	0.00463429	2.51076	0.226296	1.49149	0.599056	1.48123	0.994598	2.29641	0.487508
Glyma02g37080	24.3157	29.4922	0.134345	22.609	0.044125	19.1776	0.412862	19.8195	0.871108	17.6314	0.615595	13.358	0.348514	13.8551	0.933343	17.5994	0.584429	5.29151	0.00167832
Glyma02g37070	0.011518	0.024678	0.53278	0.00726975	0.478691	0.0397037	0.328678	0.310283	0.00846091	0.0774148	0.0202741	0.559452	0.00353414	2.22553	0.0401842	27.757	1.24e-05	15.7546	0.155514
Glyma02g37170	4.81153	4.62721	0.777299	5.35668	0.326408	6.15719	0.515387	12.0812	0.00147891	10.011	0.444905	8.78336	0.672637	9.84762	0.802533	4.47403	0.09818	2.14805	0.1151
Glyma14g00760	43.2973	47.161	0.515615	33.8614	0.0118359	20.4786	0.00764967	20.4861	0.998465	21.0416	0.916193	19.2071	0.769564	21.0716	0.875433	23.0076	0.881209	6.60575	0.000711036
Glyma14g00780	8.31186	6.07419	0.141624	0.475283	2.48e-08	0.447909	0.930861	0.0376332	0.102136	0.303544	0.170217	0.114756	0.391315	4.71e-11	0.155955	4.71e-11	1	4.71e-11	1
Glyma13g42070	6.85389	6.40773	0.618466	4.30769	0.00661092	3.31116	0.269671	4.1085	0.370674	2.8463	0.203624	5.10157	0.0938076	5.81751	0.7598	9.55669	0.243239	42.4611	4.97e-05
Glyma19g39920	0.00786809	0.0175265	0.734281	4.71e-11	0.230217	4.71e-11	1	0.0101274	0.308857	0.0326326	0.600348	0.0353986	0.953823	0.0305768	0.928342	0.0336934	0.956024	1.79937	0.00191053
Glyma19g39840	0.478234	2.07308	1.05e-05	4.55613	0.000220542	6.09025	0.222735	8.74519	0.120948	8.05733	0.751361	8.76657	0.792599	8.8875	0.976896	3.7176	0.0965874	4.17826	0.817509
Glyma19g39780	1.1863	1.70811	0.223541	2.52836	0.136708	4.86804	0.024338	14.7706	1.75e-05	5.71976	0.00159181	22.2754	0.000110217	24.67	0.834771	48.2603	0.16383	47.3935	0.961467
Glyma18g06620	41.1098	40.2219	0.888515	19.2719	4.19e-06	12.6038	0.0412644	8.06263	0.0363324	7.76487	0.876896	6.75852	0.645587	7.25639	0.876944	12.2437	0.252237	17.3082	0.333045
Glyma18g06710	18.1106	17.2345	0.69444	11.5338	0.00218256	9.05754	0.25391	10.31	0.551002	10.383	0.977102	10.4535	0.982684	10.5458	0.984927	11.3742	0.873703	7.35102	0.31791
Glyma20g12250	1.43893	1.87626	0.1103	3.21802	0.000312825	3.68088	0.511271	15.9825	2.8e-13	2.8573	4.97e-12	8.78484	0.000432552	14.449	0.319285	31.6941	0.107897	75.0038	0.0151953
Glyma20g12150	20.8746	16.8155	0.0692763	5.10945	0	2.24878	0.000701843	0.242231	2.94e-12	0.7284	0.00667804	0.221981	0.0393905	0.0934436	0.307207	0.0115041	0.131322	4.71e-11	0.201266
Glyma04g37380	13.4701	20.5743	0.00102543	25.9799	0.0722033	23.2902	0.591872	31.2833	0.152203	27.4106	0.610415	30.0164	0.771444	35.4817	0.758154	39.5206	0.841601	57.0993	0.292214
Glyma04g37290	19.2119	12.3309	0.0029542	6.59761	0.000409666	3.95795	0.132916	2.13378	0.10497	2.73918	0.645387	2.32157	0.798565	1.68839	0.793099	1.49556	0.924515	1.07361	0.817309
Glyma04g37270	44.8848	33.3828	0.0195705	23.6585	0.00719504	16.474	0.0550903	18.2355	0.594834	18.0267	0.959509	18.0371	0.998346	23.7501	0.53737	12.4567	0.15089	3.23345	0.000195202
Glyma04g37370	4.73542	5.17484	0.567596	4.71598	0.577435	6.63316	0.121477	11.9035	0.00601309	8.51717	0.203475	11.1823	0.390479	12.0592	0.875849	24.5349	0.143628	104.757	0.000205198
Glyma04g37320	0.280341	0.400238	0.233365	0.39127	0.93718	1.02164	0.00305321	8.00418	7.02e-14	2.90878	0.000366284	7.38075	0.00571441	7.4025	0.994996	2.73753	0.0461965	3.42279	0.592029
Glyma18g22940	15.4956	9.84412	0.00014531	11.0126	0.360273	5.47651	0.000366371	7.42322	0.130469	6.72744	0.682837	6.88852	0.936346	10.276	0.369647	12.7641	0.625914	15.0443	0.631125
Glyma12g11560	31.975	30.1797	0.695403	11.2447	6.65e-10	7.25339	0.105647	3.09949	0.00493007	4.1515	0.44125	3.16056	0.57343	1.20627	0.20044	1.05229	0.88362	0.176532	0.113375
Glyma19g42280	7.5438	6.12257	0.0958407	1.6482	0	1.41778	0.597008	0.0375851	8.73e-10	0.261627	0.00393133	0.0165921	0.00499184	0.0561111	0.331702	0.00387109	0.181125	0.00593138	0.85683
Glyma19g42180	25.6035	18.2439	0.0444727	8.77037	0.000166755	5.77698	0.214038	6.82829	0.628957	7.72104	0.741092	6.47383	0.706374	8.28712	0.720738	9.62709	0.827476	7.06149	0.596353
Glyma13g27730	0.199644	0.122278	0.38394	0.209764	0.357406	0.336356	0.406361	2.04192	7.95e-05	0.787577	0.0279594	2.22939	0.0426918	2.07547	0.906419	1.51958	0.633924	2.03025	0.60591
Glyma13g27550	0.370108	0.565944	0.384602	1.64798	0.00631763	2.67518	0.19487	8.95953	0.000279062	4.48146	0.0656001	15.5199	0.00350064	21.0477	0.522778	18.1608	0.761351	0.594265	1.3e-07
Glyma13g27680	18.8218	31.1505	4.14e-05	35.0575	0.3428	25.8374	0.11072	19.5518	0.15106	40.688	0.00338933	24.2105	0.0816764	23.2699	0.929686	6.55631	0.0100145	0.17302	8e-08
Glyma20g03770	9.91076	6.20505	0.00142016	3.4918	0.000741998	2.89566	0.487583	1.34754	0.0110081	1.77882	0.447079	1.24307	0.453057	0.802523	0.554777	0.860992	0.930064	0.129545	0.0811054
Glyma18g53330	13.0288	8.32747	0.000458328	3.51082	3.48e-10	2.37068	0.0906053	2.47779	0.851171	2.37075	0.883456	2.07254	0.714871	1.34671	0.419853	0.499179	0.174082	0.0233436	0.013959
Glyma17g36050	1.97478	2.66422	0.0483449	4.52979	0.000196868	4.67598	0.896454	12.5303	4.82e-05	9.87972	0.301467	12.1266	0.473433	18.5093	0.353	12.9682	0.435023	8.12827	0.171381
Glyma17g35980	9.358	6.87056	0.0470281	2.98351	1.07e-05	1.70074	0.134628	0.584652	0.0202429	0.993664	0.305166	0.509358	0.360306	0.16914	0.409012	0.0509107	0.424103	4.71e-11	0.136161
Glyma19g36120	4.30732	2.43333	0.000922235	2.44673	0.976684	1.98605	0.460162	2.95688	0.16052	2.63322	0.714038	3.66143	0.390905	4.79418	0.554762	2.71069	0.248984	4.3603	0.292432
Glyma07g09040	1.89939	1.74563	0.679536	0.756491	0.000616239	0.414506	0.141099	0.799453	0.107908	0.493374	0.258453	0.592331	0.736843	0.391554	0.529925	0.128822	0.180977	0.0408735	0.303938
Glyma07g09060	6.64493	4.64983	0.00911169	2.35238	1.34e-05	1.52186	0.119595	1.25022	0.507364	1.58455	0.481688	0.924564	0.24497	0.850011	0.897992	1.16473	0.638076	0.393002	0.0959409
Glyma05g33080	0.0176921	0.19189	0.0014119	0.101244	0.163484	0.0912814	0.861809	0.215491	0.107059	0.10599	0.176511	0.119815	0.855073	0.089006	0.706055	0.0931924	0.956886	0.013606	0.147288
Glyma04g09520	4.21546	6.84064	0.000181357	9.22559	0.0167545	6.32137	0.0517754	6.27457	0.970334	4.99496	0.349027	4.96052	0.981859	3.71102	0.489747	3.9829	0.871102	3.90947	0.962034
Glyma17g08520	2.03984	1.66724	0.421213	2.23212	0.277068	2.0427	0.841938	0.236234	4.45e-05	0.586284	0.137223	0.327703	0.571328	0.0802621	0.390074	0.0398356	0.678219	0.0266892	0.774458
Glyma03g37940	0.0307015	0.0416352	0.708733	0.129063	0.0870744	0.0927535	0.601713	0.20287	0.183781	0.125507	0.403946	0.114812	0.901652	0.342854	0.158796	0.0510208	0.0369691	0.754563	0.00120929
Glyma20g32880	6.87043	5.65704	0.106562	8.41849	0.00106428	5.51279	0.0274981	5.56817	0.959317	5.52667	0.975171	6.51034	0.582413	6.11303	0.897026	6.22092	0.971146	8.57426	0.375379
Glyma17g08270	20.0743	29.8506	0.00882317	8.33854	2.22e-16	11.2355	0.241792	6.46473	0.0326273	22.9852	5.61e-06	10.9208	0.0219987	28.4162	0.101524	10.8327	0.0992387	15.3064	0.320197
Glyma13g40110	0.812578	2.0582	0.00305587	2.01928	0.943249	1.85108	0.812132	1.54059	0.626269	1.88409	0.625917	1.06292	0.299149	0.751037	0.637109	0.237798	0.248774	0.0169587	0.184057
Glyma13g40120	10.6639	6.18383	0.000819798	4.05831	0.022101	5.86574	0.171094	2.05909	0.000250163	3.35629	0.164683	2.05821	0.282523	0.936176	0.302175	0.10991	0.164702	4.71e-11	0.234202
Glyma03g37830	2.55407	2.72771	0.694454	2.04994	0.0987295	2.09242	0.937416	4.88173	0.00086249	2.65826	0.0554918	4.7704	0.116014	5.52967	0.731216	4.00167	0.479755	2.92399	0.460485
Glyma13g40100	124.05	197.703	0.00251193	113.971	0.000421635	69.5036	0.0206422	66.9228	0.859535	61.9756	0.748393	42.0517	0.194032	73.5873	0.372802	24.9443	0.0838924	69.7035	0.00354801
Glyma19g05580	4.02719	5.06296	0.0994432	5.15079	0.900913	5.1661	0.988626	13.0471	7.02e-06	7.73626	0.0269415	13.6075	0.0502134	19.9258	0.389288	14.9147	0.513954	15.4021	0.926665
Glyma19g05640	9.9681	6.82939	0.00622237	4.32757	0.00235866	3.45987	0.358961	3.82542	0.687417	3.17147	0.538925	3.71125	0.669226	3.42411	0.880802	5.38261	0.402891	4.54241	0.689038
Glyma19g05660	4.6991	3.19271	0.0116672	0.815532	5.88e-09	0.578288	0.466335	0.189858	0.0303807	0.535219	0.0281493	0.432534	0.738805	0.339772	0.832416	0.262975	0.830082	0.127626	0.398754
Glyma08g21810	1.47276	0.926182	0.0259302	0.290478	4.3e-05	0.334029	0.735458	1.5721	2.92e-05	0.78197	0.0606021	2.25565	0.0149472	2.21119	0.967881	2.06911	0.897856	0.462032	0.00485957
Glyma08g21900	13.8238	15.964	0.281341	10.0433	0.00110286	7.25116	0.185091	1.35036	2.87e-08	2.91816	0.0601148	2.5548	0.793972	1.60502	0.490529	0.131181	0.032229	0.0193761	0.384199
Glyma07g12030	31.1159	39.091	0.0816718	31.1891	0.0866394	19.3476	0.0152634	5.90805	2.58e-08	8.19245	0.251312	6.51686	0.51336	2.60715	0.0895657	1.87855	0.607297	1.33714	0.588197
Glyma07g12080	8.17035	6.61984	0.091887	7.08659	0.597146	3.94044	0.0033861	3.48858	0.55579	3.45666	0.971633	3.69299	0.836139	3.09083	0.674462	4.01028	0.542221	4.44878	0.787759
Glyma07g11990	15.4937	13.2255	0.226321	8.56095	0.00267184	7.02876	0.355169	9.3591	0.177361	7.9762	0.533702	9.09982	0.6756	16.8625	0.229369	19.8628	0.747789	30.3367	0.229091
Glyma07g12090	0.91342	2.06631	0.0088197	2.18364	0.832627	2.14591	0.966771	0.0826284	5.73e-05	0.411488	0.100674	0.098706	0.264291	0.00673232	0.58085	4.71e-11	0.416445	0.0111222	0.337023
Glyma19g43650	0.0944689	0.169944	0.182902	0.336233	0.0603461	0.990452	0.00350245	20.1835	0	4.48825	1.55e-09	24.2438	9.84e-08	26.4397	0.837159	66.0247	0.0254551	87.2546	0.428832
Glyma14g40550	3.4803	3.30595	0.725908	3.26098	0.927735	2.56668	0.311301	2.82005	0.698269	3.25582	0.597607	3.55514	0.794229	4.78212	0.491271	2.51929	0.166384	0.495119	0.0012652
Glyma07g32330	12.4923	26.1339	6.29e-09	25.1765	0.769749	22.4433	0.583795	31.2468	0.118255	35.3334	0.63775	32.9931	0.828961	57.3674	0.366009	93.1788	0.430556	138.728	0.339011
Glyma13g04720	2.02025	1.76418	0.559991	0.50526	5.55e-05	0.432031	0.736515	0.0814666	0.0167463	0.139654	0.48619	0.290751	0.296795	0.124452	0.321183	0.17687	0.70934	0.117716	0.652587
Glyma14g40470	6.94451	6.61408	0.715294	3.64276	5.15e-05	4.06714	0.633179	4.74394	0.507007	3.71814	0.377873	3.89331	0.895405	6.6837	0.240515	4.45857	0.391608	4.16189	0.871532
Glyma10g10560	6.61233	10.6342	0.000662643	11.7488	0.45327	12.7163	0.696182	12.4553	0.920094	19.5932	0.0587957	14.6555	0.324751	12.8091	0.778668	14.739	0.770926	9.33848	0.234811
Glyma10g10440	2.43377	3.3475	0.116799	4.33438	0.182327	5.80296	0.243989	7.06865	0.422387	6.39566	0.7408	7.40442	0.688647	5.85739	0.765131	2.57929	0.332008	0.160744	0.00110304
Glyma06g46340	6.02931	6.74477	0.447134	4.06236	0.00150126	2.47906	0.0829706	0.515581	6.58e-06	1.4159	0.0156264	0.913668	0.388277	0.754716	0.771622	0.10013	0.0575186	4.71e-11	0.136615
Glyma06g46430	19.0688	23.3399	0.158557	21.621	0.600107	25.2425	0.515456	19.9692	0.339412	23.2412	0.586525	22.0075	0.896585	23.348	0.924611	23.2366	0.993428	2.85788	0.000729438
Glyma06g46480	9.45709	5.32642	2.09e-06	0.882146	0	0.784368	0.787263	0.077157	9.05e-06	0.55937	0.00135288	0.282792	0.289359	0.217235	0.738097	0.165709	0.756188	0.0885824	0.431868
Glyma0103s00230	0.166251	0.34346	0.093901	0.400158	0.678558	0.803008	0.0902285	3.65047	1.62e-05	1.38748	0.00784277	3.51575	0.0320563	4.33252	0.668567	5.58092	0.601228	8.10624	0.365896
Glyma04g06520	2.64115	11.918	9.99e-12	0.88818	0	3.3135	0.00141031	0.390659	3.38e-07	0.763613	0.146477	0.104928	0.0150468	0.726827	0.086372	0.00591447	0.18172	4.71e-11	0.387358
Glyma04g06400	1.3604	1.23114	0.592128	0.404384	2.73e-06	0.393118	0.939176	0.168301	0.03666	0.369861	0.0807597	0.170776	0.1749	0.138767	0.770669	0.125626	0.897983	0.107882	0.837156
Glyma04g06410	59.1845	28.8039	3.31e-07	2.62391	0	2.76744	0.895399	0.0984737	0.00257808	1.04266	0.0448535	0.24786	0.239888	4.71e-11	0.182061	0.0472245	0.254818	4.71e-11	0.254818
Glyma04g06440	35.8961	31.5052	0.349244	26.0425	0.17511	16.6289	0.0252898	5.87023	2.7e-07	8.98335	0.0665032	5.08681	0.0600215	2.09529	0.060516	0.89974	0.108309	0.0409615	9.89e-06
Glyma15g05780	5.76069	8.85359	0.00213758	6.11208	0.0108131	8.84346	0.102078	11.1138	0.314689	9.01799	0.427978	9.63532	0.835411	9.43057	0.966143	13.7576	0.455026	9.2648	0.356181
Glyma07g39120	55.9509	54.9595	0.892652	27.229	3.87e-07	34.9459	0.262044	73.2917	0.00087169	43.4237	0.0709239	93.6622	0.0360487	122.098	0.722316	87.0293	0.647431	30.2051	0.0291867
Glyma06g03990	7.05854	1.72591	2.66e-10	0.343398	4.06e-05	0.3435	0.999585	0.102136	0.104186	0.252943	0.2567	0.108836	0.322696	0.0438988	0.480079	0.0261993	0.765477	4.71e-11	0.226335
Glyma11g37200	3.1964	2.34376	0.0696493	1.24333	0.00162846	0.99624	0.534981	1.19351	0.620121	1.34965	0.734597	1.16848	0.752392	1.79771	0.44113	2.44113	0.580116	3.481	0.431832
Glyma11g37190	1.5055	0.863252	0.0190904	0.73798	0.573518	0.675267	0.824804	2.0938	0.00266023	0.7367	0.0204684	2.20866	0.0291833	2.02993	0.889888	4.62365	0.166711	5.62995	0.608355
Glyma12g36640	1.13771	2.16038	0.0813032	1.08804	0.0763497	1.97756	0.237002	0.389135	0.00764197	5.35693	7.39e-06	0.814293	0.00447628	6.63902	0.0130824	1.01333	0.0278014	13.6006	7.3e-05
Glyma12g36600	22.4806	14.9467	0.00100151	12.4499	0.150143	8.58548	0.0535872	8.98869	0.814923	8.79773	0.926315	7.56824	0.599191	9.77459	0.603563	7.99214	0.685328	3.96989	0.0607305
Glyma12g36580	1.05638	9.38506	5.77e-15	17.4745	0.000221861	31.3254	0.0143563	44.6879	0.132881	32.378	0.24351	44.2365	0.35391	76.4113	0.330855	144.219	0.263818	506.631	0.00678005
Glyma12g36570	43.947	63.2485	0.0181749	74.6915	0.30176	71.0676	0.859061	125.936	0.0419358	83.3693	0.177421	88.3287	0.879115	103.171	0.807089	54.7009	0.307365	8.56694	2.11e-06
Glyma12g36460	4.4227	4.94478	0.425547	5.50343	0.446056	4.80563	0.504463	4.7156	0.928366	4.26773	0.692464	4.42715	0.904423	2.93825	0.374426	2.03802	0.46963	0.180911	9.5e-06
Glyma19g35010	7.96095	7.49066	0.647363	3.72421	5.23e-06	3.42611	0.728761	7.48572	0.000944461	4.9725	0.099066	7.79036	0.140193	14.0511	0.260014	25.5078	0.254998	97.0518	0.000568011
Glyma09g17060	2.16531	1.2081	0.0106121	0.38061	0.000984797	0.247352	0.480617	0.509424	0.223802	0.272359	0.265083	0.413507	0.544475	0.41661	0.9927	0.499463	0.828431	0.13471	0.149551
Glyma14g24480	8.14266	5.3801	0.000956556	1.28272	0	1.02441	0.449943	0.0259317	8.92e-08	0.422982	0.000178661	0.0916663	0.0367166	0.0451451	0.446279	4.71e-11	0.0753782	0.00815019	0.224189
Glyma14g24270	20.6187	27.6806	0.0326032	17.8458	0.0017905	13.5256	0.199767	11.9908	0.587062	10.2649	0.559429	12.735	0.513497	17.932	0.515916	14.5479	0.692096	15.7909	0.842922
Glyma14g24510	1.37023	1.75442	0.217326	2.38327	0.0877486	3.31212	0.193604	8.39774	0.000169068	3.12152	0.000778631	7.54122	0.0129705	7.6881	0.968949	20.726	0.0436248	41.3566	0.0825927
Glyma07g38020	8.11221	8.7149	0.574828	7.39696	0.214936	14.6252	0.00169273	13.3191	0.665314	15.9091	0.491547	9.73307	0.12023	4.47403	0.131977	1.50228	0.0826621	0.0484931	8.83e-06
Glyma07g37800	4.19435	3.0926	0.04973	3.59869	0.346548	3.14563	0.572609	4.27736	0.201941	3.67467	0.579697	5.38764	0.252145	6.41501	0.6829	8.10188	0.582627	40.4644	3.79e-06
Glyma07g37980	5.00892	6.18794	0.144243	7.16253	0.301254	5.19254	0.13348	4.20817	0.342589	5.11024	0.491301	3.03777	0.15013	2.65626	0.809853	1.52389	0.373453	0.0634688	8.52e-06
Glyma04g04600	3.22882	3.53635	0.54455	1.4953	5.55e-07	0.928078	0.121771	0.273564	0.000926585	1.6564	3.15e-05	1.03092	0.477584	1.03269	0.998194	0.486887	0.30321	4.71e-11	0.0287982
Glyma04g04490	0.671698	2.85419	7.25e-08	2.372	0.379281	4.59107	0.016579	21.9404	5.06e-10	6.30233	4.47e-06	14.762	0.0100508	54.4242	0.0181114	64.7846	0.748481	286.946	0.000103555
Glyma04g04470	36.3866	68.2547	1.33e-06	70.8434	0.779609	42.6389	0.0157629	58.0572	0.144096	50.0919	0.586865	53.0495	0.857215	32.3129	0.25904	28.5528	0.780721	52.8785	0.0702921
Glyma04g04460	10.0182	10.3688	0.781511	9.6849	0.587813	9.84495	0.932621	18.9915	0.0011657	11.3457	0.044526	14.5004	0.430413	14.5136	0.998693	7.99991	0.285849	0.443014	1.77e-10
Glyma06g08240	0.0836322	0.66571	6.33e-06	1.3472	0.00700409	2.78889	0.00926012	5.83068	0.00425353	6.60472	0.627365	3.75382	0.0999339	3.19867	0.739383	0.421716	0.00643912	0.0572473	0.0407383
Glyma06g08260	53.5733	50.3814	0.611569	35.1056	0.00342139	24.308	0.0475896	20.3145	0.345033	20.3102	0.999241	23.9978	0.54533	32.0043	0.473542	28.1199	0.748107	35.3692	0.489321
Glyma06g08270	5.32999	7.07011	0.0768544	8.22538	0.327759	8.01039	0.906399	5.63601	0.135802	7.67564	0.271998	9.00317	0.639403	9.33419	0.938323	5.82682	0.349033	0.810236	0.000373558
Glyma06g08390	0.824752	1.43408	0.0472805	1.72844	0.45671	2.34433	0.341525	1.06365	0.0257126	3.48819	0.00126527	1.08589	0.0282866	0.998098	0.916263	0.0671729	0.0481228	0.0565457	0.905229
Glyma17g10410	0.356198	0.384847	0.848623	0.085203	0.00172878	0.0702527	0.772816	0.0321025	0.397813	0.0792499	0.352309	0.0295175	0.292221	0.0487994	0.695794	0.0153191	0.534428	0.0196714	0.899925
Glyma08g42860	1.09464	3.55858	1.9e-05	4.17209	0.467513	4.31216	0.906902	8.14001	0.0219456	10.3431	0.392378	8.622	0.609177	11.1018	0.615121	10.4786	0.9106	36.048	0.0019724
Glyma08g42790	2.71089	3.98426	0.017756	2.97804	0.0765404	3.401	0.593405	4.90687	0.136215	4.28675	0.619156	5.27707	0.537201	5.24816	0.989994	7.66235	0.387854	40.2138	3.24e-06
Glyma09g38850	0.0181685	0.0990262	0.0193027	0.240842	0.0292073	0.0988645	0.0803731	4.53803	2.22e-16	1.63859	0.00105356	7.3183	3.86e-05	14.8106	0.0971239	20.8039	0.407079	25.0652	0.569514
Glyma03g39760	5.64772	3.46245	0.000161445	0.68342	0	0.460829	0.258566	0.0858921	0.000161389	0.367171	0.0044529	0.176082	0.205472	0.173375	0.984053	0.235618	0.702353	0.0152109	0.0343813
Glyma03g39400	18.2504	36.8294	1.15e-07	52.6606	0.00602486	65.9603	0.291465	154.485	8.79e-05	136.73	0.71484	159.767	0.6903	381.051	0.195377	265.928	0.593187	240.003	0.801332
Glyma03g39870	4.71e-11	0.00483076	0.378464	3.88e-08	0.999984	0.00816827	0.999983	0.00844512	0.993002	2.27e-08	0.999986	0.00485908	0.999986	0.0263356	0.665405	0.0663145	0.512113	1.47699	8.67e-05
Glyma10g33100	0.640037	0.937264	0.305114	1.39977	0.232262	2.51055	0.10905	10.2292	7.31e-06	3.12018	0.000702016	12.6415	0.000478928	24.8803	0.168714	29.638	0.717036	62.6797	0.0554421
Glyma10g33240	12.5235	23.3309	0.00014262	14.3222	0.00325669	18.9482	0.328202	18.2464	0.895751	22.5519	0.430209	14.1459	0.150352	21.893	0.519603	9.92769	0.243588	5.98986	0.223259
Glyma10g33370	6.27071	8.31478	0.0380066	9.1947	0.458861	9.90642	0.70732	8.14926	0.334181	10.6951	0.26713	7.05968	0.15973	12.6864	0.269516	1.91898	0.00122707	0.243232	0.00370995
Glyma17g11690	2.86233	4.31111	0.0065567	5.35298	0.130805	5.95505	0.606736	3.19109	0.00430214	4.86204	0.10763	5.53225	0.68402	5.10628	0.864393	2.54347	0.176793	0.100792	1.68e-06
Glyma0041s00210	5.6735	5.23452	0.534236	5.85782	0.392738	7.29212	0.268531	8.00926	0.637046	9.63939	0.429444	5.51516	0.0612963	5.90003	0.895709	1.12566	0.00333268	0.251749	0.00448566
Glyma17g11670	1.56549	0.990712	0.0166331	0.56851	0.0143733	0.311885	0.131442	0.00793119	0.00153275	0.148527	0.0136329	0.0379243	0.109966	0.0044628	0.238963	0.00730839	0.816977	4.71e-11	0.226137
Glyma17g11630	37.2892	19.2618	2.09e-07	2.16593	0	1.80901	0.626326	0.0541452	0.00019545	0.879328	0.004531	0.464118	0.327997	0.140875	0.222892	0.152192	0.947102	0.0881041	0.638003
Glyma01g36070	7.89149	4.22961	1.05e-05	2.01265	3.71e-05	1.10242	0.0934454	1.46365	0.441953	1.479	0.979188	1.59543	0.876782	2.16954	0.597367	2.58108	0.771579	3.20737	0.663511
Glyma01g35960	0.179636	0.302145	0.218217	0.181726	0.256465	0.750902	0.00294894	4.86362	7.2e-08	4.27907	0.658772	18.483	1.59e-05	41.3795	0.0592977	45.262	0.828692	24.0461	0.0696258
Glyma01g35850	4.15212	2.71964	0.00610102	1.53221	0.00232787	1.16874	0.396023	0.747765	0.204861	1.02374	0.433499	0.752013	0.540584	0.545145	0.669429	0.637824	0.848919	0.229182	0.140394
Glyma01g35950	15.324	15.1917	0.945815	13.6637	0.412656	13.8598	0.947883	11.2563	0.346283	13.0744	0.543269	10.6544	0.493034	9.55503	0.835649	7.38318	0.624537	0.730419	2.21e-06
Glyma03g09060	14.8357	12.1327	0.156011	7.45441	0.00205647	4.3719	0.05711	5.09784	0.597675	4.35113	0.638753	4.91615	0.773872	6.52537	0.573997	14.7713	0.0865714	13.931	0.881964
Glyma08g16390	4.46252	6.9311	0.00204474	7.64559	0.477539	7.37031	0.857985	4.95395	0.0638117	6.53331	0.276722	4.83227	0.357057	5.16992	0.879728	4.91189	0.911721	2.85037	0.224348
Glyma08g16260	5.3237	4.58711	0.277478	5.17777	0.365242	4.01281	0.206226	6.09026	0.0474002	5.46488	0.671615	5.38233	0.960734	10.0686	0.239927	8.50951	0.751098	24.6503	0.00208787
Glyma05g25000	4.71e-11	4.71e-11	1	4.71e-11	1	4.71e-11	1	4.71e-11	1	4.71e-11	1	4.71e-11	1	1.92992	0.072764	18.3817	0.00183914	694.072	0
Glyma08g16470	43.307	35.7024	0.11066	23.3406	0.000584745	13.5908	0.00425677	8.35009	0.0136049	9.82549	0.485399	8.58258	0.643324	8.22816	0.917752	8.17493	0.987572	6.52322	0.545893
Glyma08g05380	10.3665	9.0584	0.271203	4.53332	1.95e-07	4.14648	0.677036	6.40605	0.0432549	4.65073	0.198522	4.7231	0.960999	3.97462	0.693966	3.49184	0.779561	1.83177	0.142783
Glyma08g05330	0.531982	0.405221	0.379724	0.974766	0.00253274	1.03956	0.843465	1.04285	0.992291	1.24332	0.629069	1.81987	0.383637	2.06237	0.814556	2.85451	0.543381	2.72214	0.915565
Glyma08g05290	85.5718	81.9675	0.766475	49.9657	0.000909659	27.7418	0.00705579	17.2603	0.0366563	22.3358	0.379198	18.8419	0.635139	17.4778	0.876789	20.817	0.720071	20.2181	0.946236
Glyma13g07130	9.91603	8.24054	0.130861	5.20681	0.00043194	2.76023	0.00496932	1.64906	0.0365204	1.945	0.591685	1.60071	0.624085	0.731507	0.177497	0.368388	0.314979	0.0181711	0.00619736
Glyma0041s00270	0.593025	0.786598	0.27032	1.75719	0.000205818	3.46103	0.00301093	7.63495	0.000275087	4.59449	0.0415072	7.08462	0.151816	6.51838	0.852735	8.3399	0.5896	8.97236	0.842717
Glyma08g34720	0.510737	0.575251	0.686859	0.722966	0.428688	0.848654	0.746739	1.65896	0.163991	0.657042	0.274628	1.46541	0.401092	1.96953	0.716593	3.35086	0.46414	14.3034	0.00138046
Glyma05g32450	0.0109808	0.0165435	0.738669	0.0563029	0.198428	0.167298	0.10195	0.0256239	0.0252935	0.277212	0.00408091	0.0611622	0.0522893	0.164889	0.312172	0.114	0.68879	1.21791	0.000560008
Glyma05g32490	4.71e-11	4.71e-11	1	4.71e-11	1	0.597186	0.138331	18.1568	0.000265785	1.96846	0.000232456	36.6197	1.05e-05	74.6328	0.208258	262.969	0.0126986	743.458	0.00297277
Glyma06g40390	0.315891	0.43553	0.289427	0.238351	0.065067	0.245743	0.947438	2.11738	1.79e-07	1.05448	0.0449192	2.40528	0.0475437	6.94608	0.0348196	9.62272	0.49306	14.3795	0.246793
Glyma03g35260	2.20707	4.28747	0.000326672	4.49554	0.77733	5.12618	0.599148	5.9424	0.556329	5.77943	0.924514	5.53969	0.91019	7.17733	0.587396	6.17284	0.755244	8.13836	0.514603
Glyma17g35450	3.04394	2.41817	0.117366	1.08811	4.69e-06	0.818103	0.342791	0.774728	0.861361	0.587728	0.462653	0.642973	0.85079	0.494947	0.666632	0.363725	0.645539	0.419787	0.810845
Glyma17g35460	26.7952	22.5233	0.151017	15.5234	0.0031448	7.57214	0.000472105	4.38596	0.0134891	3.87383	0.667469	3.4916	0.782599	1.64584	0.17674	0.644899	0.179171	0.0747036	0.0590849
Glyma17g35330	3.76321	2.15766	0.000610173	2.08637	0.855103	2.64542	0.383178	2.33858	0.647278	3.03983	0.362337	1.59179	0.0886435	0.795493	0.358378	0.344633	0.36531	1.10636	0.164873
Glyma17g35390	0.737861	2.18794	1.06e-05	1.80069	0.350823	2.39196	0.328145	3.62285	0.140075	3.08415	0.605444	3.30348	0.861222	7.97335	0.0936363	6.91843	0.783479	11.4338	0.199988
Glyma06g42980	0.40287	0.783313	0.0204186	1.45943	0.00671859	2.03525	0.225114	5.21553	0.000257612	3.43537	0.127508	4.02141	0.645107	9.4288	0.20812	6.42908	0.572382	11.2206	0.189539
Glyma13g24700	15.6918	18.1767	0.28405	10.0203	7.58e-05	4.48038	0.0028741	1.83967	0.00516317	5.32917	0.00231656	2.09919	0.0383063	2.10279	0.997928	0.788897	0.216313	0.292847	0.200361
Glyma13g31120	4.71465	14.2012	1.51e-14	21.4079	0.00113362	43.5365	0.00338306	349.323	0	76.5357	2.07e-08	407.071	1.17e-05	601.809	0.538363	2446.45	0.0378091	2723.86	0.840148
Glyma13g31010	5.8712	2.93701	0.000465175	1.06897	0.000725313	0.724432	0.361642	1.19711	0.201834	3.34806	0.00950169	1.62796	0.159992	5.19315	0.128234	6.16192	0.814611	66.1364	8.31e-07
Glyma01g20720	20.1518	10.427	3.72e-07	1.57195	0	0.194922	4.69e-05	0.0208708	0.0321533	0.0542953	0.447616	0.0109133	0.328883	4.71e-11	0.238234	0.00533609	0.404314	3.94038e-06	0.999279
Glyma02g04800	0.746099	1.21554	0.0645194	1.45567	0.452778	0.578188	0.01712	0.0957783	0.00196031	0.237259	0.161056	0.0973387	0.259827	0.0109479	0.196019	0.0492425	0.386218	0.252515	0.0750314
Glyma13g24760	0.11147	0.249092	0.0836422	0.211955	0.702162	0.115444	0.312792	0.265121	0.157508	0.242822	0.885897	0.134221	0.477598	10.261	8.11e-07	0.0840769	2.97e-06	0.382962	0.150541
Glyma20g33250	0.106263	0.245939	0.136633	0.297319	0.689481	0.438574	0.474858	2.0767	0.000760377	1.12292	0.132206	2.25624	0.162397	7.23117	0.0497628	5.68065	0.673998	11.2412	0.106222
Glyma13g37710	14.7146	16.8345	0.26651	14.1802	0.164474	15.7248	0.586603	8.07086	0.000741194	12.6215	0.0527952	9.01737	0.26272	3.79712	0.05323	1.11857	0.0419667	0.0317222	0.000682936
Glyma13g37720	10.6571	29.8105	6.51e-09	10.3675	2.98e-09	18.9352	0.0212236	12.5223	0.11931	17.9358	0.198736	12.3079	0.288894	7.85722	0.386934	0.837741	0.00104129	0.319257	0.219984
Glyma01g37240	1.47026	0.732143	0.000415884	0.457569	0.0959699	0.162666	0.0252579	0.0184567	0.0179287	0.111714	0.081617	0.0239537	0.117271	0.00847202	0.5605	0.00551191	0.877499	0.00314743	0.912725
Glyma01g37380	6.04179	9.70158	0.0018723	10.7861	0.482465	14.7018	0.160187	19.7097	0.180734	17.0014	0.581499	16.9289	0.989452	15.7335	0.881047	11.2725	0.500958	15.3775	0.422406
Glyma01g37330	2.44249	1.82062	0.0560726	0.949173	0.00111774	0.574258	0.152732	0.0851938	0.000324988	0.39031	0.00815447	0.0767224	0.130386	0.0178499	0.280018	0.00637062	0.55154	4.71e-11	0.249107
Glyma01g37340	3.63291	4.05215	0.415764	4.27376	0.687211	4.59028	0.725018	7.38931	0.018474	5.59512	0.27581	6.32504	0.688011	4.00088	0.33982	1.57944	0.0795908	0.00929074	0.000329118
Glyma19g33570	26.2267	20.1849	0.0324702	13.526	0.00160346	9.12206	0.0356427	10.0762	0.604294	12.1522	0.459563	8.62	0.257002	11.7582	0.491847	10.4881	0.800628	9.74997	0.843024
Glyma09g02280	1.84879	1.82362	0.947065	2.00607	0.661556	3.91438	0.00563988	8.80102	0.000140467	5.04731	0.0847698	7.66873	0.248857	4.75076	0.281578	2.3122	0.14892	0.241135	0.00319936
Glyma20g28210	3.7776	6.99584	0.000440502	7.08626	0.937107	6.93347	0.928617	2.14556	1.89e-05	4.43352	0.0300707	2.03394	0.0849928	0.711565	0.10578	0.286007	0.311164	0.0643163	0.189814
Glyma08g06490	0.0151445	0.155466	0.000110646	1.04607	1.88e-12	1.11027	0.813911	0.298321	6.28e-06	1.31245	3.84e-06	0.431184	0.0101762	0.170176	0.140809	0.102129	0.520477	0.337836	0.105945
Glyma15g08820	8.75848	7.89537	0.487246	4.4989	0.000800335	2.60022	0.065841	2.24232	0.639582	2.11808	0.879006	2.12739	0.992606	2.51487	0.764836	4.91561	0.222137	4.23546	0.752031
Glyma15g08790	6.02502	4.24576	0.0055182	1.64808	1.27e-10	1.32278	0.391489	2.15249	0.0584812	1.63551	0.348742	1.62747	0.989427	1.52527	0.893355	0.679333	0.151791	0.012495	8.62e-05
Glyma17g33310	13.5015	14.9348	0.445462	8.09762	1.5e-05	3.49654	0.00035032	0.796825	2.18e-06	1.34509	0.190076	0.847439	0.396555	0.268189	0.438951	0.102083	0.529689	0.0406109	0.329498
Glyma20g28180	1.77863	1.58379	0.625268	1.17681	0.249934	1.16293	0.973617	0.0977904	4.49e-05	0.486705	0.0159478	0.105646	0.0804718	0.0250112	0.34361	4.71e-11	0.223085	4.71e-11	1
Glyma16g28070	5.64227	15.1922	2.54e-12	6.00018	4.48e-11	14.8172	6.44e-05	0.561451	0	7.26915	8.22e-15	1.44695	0.000336667	0.763268	0.379366	0.0116307	0.00997598	4.71e-11	0.252495
Glyma10g29140	0.394481	0.337366	0.574487	0.256021	0.391351	0.5702	0.0410696	4.13738	3.32e-10	1.38361	0.000146451	4.69798	0.000325636	6.12108	0.535176	17.8134	0.0117677	47.2768	0.00604502
Glyma17g08930	7.85446	5.58229	0.0312671	2.38179	2.4e-05	3.04415	0.454339	5.94019	0.0349127	5.2999	0.716491	5.29099	0.996575	4.04573	0.642586	1.3991	0.172557	0.0308648	0.0160642
Glyma17g08790	4.0189	3.42063	0.418172	1.16079	2.28e-05	0.667031	0.193689	0.522105	0.594047	0.448628	0.764549	0.505027	0.847792	0.600155	0.805189	1.29478	0.26946	1.28825	0.993331
Glyma10g29240	3.19117	6.78554	1.31e-06	6.705	0.934092	6.19848	0.721967	3.6276	0.0222814	2.9806	0.533577	5.71795	0.0799297	7.04272	0.698772	13.67	0.209149	5.66689	0.0307335
Glyma10g29300	0.702343	2.15009	3.17e-07	6.5258	4.71e-12	7.33222	0.608778	7.9128	0.73686	5.62569	0.184965	6.39655	0.691434	3.66069	0.27458	1.04376	0.0414335	0.0186605	6.2e-05
Glyma13g37760	0.23759	3.248	0.00340326	0.803772	0.0329588	3.98267	0.0326476	3.66872	0.885231	2.87976	0.66886	1.79159	0.508043	4.79704	0.271511	0.0847921	0.0374488	0.253929	0.599805
Glyma11g02380	5.75235	5.74004	0.987561	3.68914	0.00281994	2.97633	0.378009	2.44399	0.438881	2.50543	0.935199	2.63975	0.891617	2.56971	0.95588	3.62082	0.486126	2.34024	0.322077
Glyma17g29950	0.986555	3.59651	2.28e-10	9.72849	3.13e-11	9.01012	0.702133	13.4716	0.0468002	12.5911	0.775953	15.8112	0.430899	11.7963	0.494954	1.75822	0.000484095	0.0279269	0.000399016
Glyma17g29850	0.0821881	0.151984	0.253052	0.580452	0.000897946	0.84643	0.323603	2.51825	0.00174199	2.22265	0.703547	4.30772	0.088914	5.02512	0.736701	2.55823	0.18067	0.0458183	2.57e-05
Glyma04g02920	5.21547	2.47769	5.23e-09	0.631433	4.44e-16	0.343524	0.0615252	0.22466	0.231927	0.279792	0.589741	0.136123	0.205863	0.0723233	0.426229	0.00787815	0.0693951	0.00885543	0.935092
Glyma04g02800	4.24254	6.83863	0.000510867	6.89768	0.948748	6.98322	0.951005	17.322	5.12e-06	12.8458	0.188341	14.7277	0.626159	39.7235	0.0439112	46.0023	0.76641	33.8235	0.406363
Glyma13g42590	1.65767	2.253	0.116294	2.62311	0.413479	2.47126	0.823639	5.69802	0.00138527	4.16451	0.252176	5.0757	0.564194	6.29442	0.641477	2.74171	0.101825	1.33878	0.152242
Glyma13g42580	6.29402	2.43962	7.69e-10	1.15952	0.000134075	0.593054	0.053489	0.284771	0.0627023	0.641374	0.0582632	0.291099	0.173182	0.139596	0.357906	0.0103952	0.0802148	0.0261411	0.564369
Glyma13g42630	0.959135	0.328381	3.39e-05	0.129367	0.011205	0.278865	0.0906643	0.223434	0.594079	0.307218	0.470907	0.123838	0.163347	0.087661	0.666792	0.00363982	0.0926512	4.71e-11	0.288581
Glyma13g42680	3.60987	2.44886	0.00876924	1.5028	0.00204226	1.48918	0.970632	0.265419	8.18e-09	0.846689	0.00451722	0.255948	0.0477051	0.129259	0.520547	0.0258403	0.22643	0.0382352	0.744852
Glyma11g02320	0.012284	0.0635516	0.340822	0.181169	0.236432	0.873407	0.018627	3.42443	0.00302595	1.43537	0.0399717	4.35492	0.0262934	5.29958	0.719389	4.99241	0.915692	71.3458	1.58e-09
Glyma04g37790	52.1341	65.2672	0.141009	45.8078	0.0221949	36.3559	0.299772	40.7135	0.611668	25.2016	0.0586815	29.4138	0.614875	21.7749	0.524259	20.5178	0.900292	3.331	4.5e-07
Glyma04g37740	42.527	39.5082	0.609669	25.3975	0.00217563	21.0703	0.373707	33.9647	0.0255664	26.2979	0.316981	31.9212	0.550742	54.4371	0.419555	78.9119	0.573929	131.692	0.224899
Glyma15g37480	5.57646	2.89253	5.75e-06	0.835018	2.04e-10	0.755249	0.762565	0.160979	0.000137482	0.66983	0.00158198	0.311898	0.157695	0.166063	0.370292	0.033173	0.0923871	0.035137	0.959912
Glyma17g01500	6.31926	7.74343	0.15107	13.9506	1.79e-05	17.4623	0.305526	50.3783	1.71e-06	28.3584	0.0296672	54.9469	0.0494658	72.8143	0.624861	75.7932	0.94419	78.2723	0.938216
Glyma16g25750	0.0626588	0.13545	0.100975	0.490715	0.000245379	0.85607	0.0723997	0.395139	0.0155465	0.87036	0.0317056	0.54078	0.304324	0.352354	0.480516	0.519991	0.545512	2.99356	0.000510093
Glyma15g37410	0.10185	0.189334	0.309012	0.710875	0.00220339	0.892056	0.534643	1.1354	0.500218	0.9299	0.629097	1.24284	0.561191	0.576599	0.31886	0.688554	0.830034	0.191846	0.127046
Glyma08g13850	2.14937	0.757984	1.99e-05	0.0635369	5.62e-05	0.0132941	0.279761	4.71e-11	0.225535	0.00953468	0.217576	0.00621953	0.837097	0.0113719	0.782491	4.71e-11	0.245179	0.0453484	0.119808
Glyma08g13960	4.42468	3.6151	0.128815	2.38267	0.00401527	1.4507	0.0527751	7.5609	5.66e-11	1.74685	5.58e-07	11.1099	8.02e-08	14.5415	0.652725	47.6001	0.0463322	60.4286	0.5156
Glyma08g13970	200.595	153.867	0.0391237	99.6016	0.000775852	58.1406	0.00429864	35.2458	0.00951941	43.1309	0.385428	37.7249	0.64089	32.8826	0.730338	31.1285	0.891385	32.989	0.868052
Glyma06g03470	13.8841	20.0981	0.00222795	12.9427	0.000362439	10.2565	0.220472	12.1901	0.371396	11.2741	0.729372	9.19608	0.474014	8.52396	0.851961	7.82104	0.836181	1.07449	5.4e-06
Glyma06g03350	6.19	14.5295	0.00369732	29.3321	0.00201887	37.618	0.272707	36.7677	0.917955	53.0026	0.181816	47.2218	0.723394	37.7117	0.653958	13.4232	0.0748227	4.11804	0.798338
Glyma06g03420	0.00879496	0.152636	0.0796622	0.460597	0.0346302	2.22341	0.000310747	0.610179	0.00186417	5.61012	7.86e-10	2.69429	0.0990008	35.1201	0.000179163	9.44367	0.0411257	86.343	1.11e-08
Glyma06g03430	4.71e-11	0.0355681	0.121587	4.71e-11	0.121587	0.0408884	0.155421	0.0298853	0.828116	0.220802	0.0972631	0.514178	0.288283	27.9276	5.73e-07	18.1666	0.495587	326.351	8.9e-14
Glyma11g10140	41.0921	22.8331	1.17e-06	2.25478	0	1.76464	0.463577	0.100766	2.44e-07	0.701885	0.00120834	0.132368	0.021416	4.71e-11	0.0521667	0.00755988	0.411626	0.0249669	0.805477
Glyma11g10230	1.28978	1.64147	0.20755	0.896004	0.00364996	0.655751	0.380511	0.0216726	3e-05	0.0872486	0.12173	0.0152463	0.0987991	0.0159774	0.975688	0.0103056	0.796987	0.027487	0.49454
Glyma11g10310	11.8298	13.0464	0.429821	4.37353	3.11e-15	3.60169	0.415156	3.41369	0.82772	3.78862	0.714924	2.78052	0.407501	2.02764	0.530413	1.10849	0.295739	2.83243	0.069276
Glyma11g10300	7.62199	4.59971	0.000506756	0.957541	5.82e-14	0.346566	0.0156704	0.0252525	0.0054053	0.0985729	0.17473	0.0957444	0.970087	4.71e-11	0.0419364	0.0136917	0.218346	4.71e-11	0.218346
Glyma17g01630	2.39953	2.94749	0.252334	0.929103	3.47e-07	0.548913	0.34301	0.220472	0.172825	0.458619	0.341961	0.152878	0.41051	0.0725723	0.874301	0.0124595	0.744639	0.000360828	0.913915
Glyma18g02660	2.12041	2.29863	0.612301	2.41809	0.744901	2.12573	0.569524	4.22698	0.00228031	2.67363	0.076299	3.53546	0.381067	6.34622	0.21752	11.8467	0.182659	34.4745	0.00312885
Glyma18g02670	28.7855	17.7646	0.000158499	9.56934	1.32e-05	5.44465	0.015458	3.08943	0.0305905	4.43334	0.237133	2.20114	0.0983661	1.80342	0.736731	0.572266	0.0868666	0.0340024	0.00321918
Glyma11g08250	0.0129239	0.0458703	0.224737	0.0851216	0.35781	0.318999	0.0219454	1.90678	7.84e-06	1.66805	0.687438	2.7182	0.22687	3.5335	0.579452	2.39331	0.436584	0.36003	0.000561916
Glyma20g03790	2.52282	4.11989	0.0248391	5.12612	0.270944	3.36909	0.187191	12.1472	3.76e-05	6.55239	0.0413247	11.2924	0.137489	12.2198	0.858354	20.2419	0.247142	17.0035	0.641656
Glyma12g08990	6.95102	18.6294	7.77e-15	27.6183	0.00186429	25.7698	0.7313	40.7258	0.0249801	19.4677	0.0038006	25.7566	0.362175	10.1338	0.0380101	5.64837	0.212618	0.92051	3.08e-05
Glyma15g12530	1.48023	1.72702	0.558039	1.45482	0.575211	1.27111	0.778549	0.248024	0.00696248	1.79184	0.00141753	0.454794	0.0806147	0.508086	0.920626	0.110951	0.198394	0.0769285	0.729375
Glyma11g33580	10.4496	6.15965	7.98e-06	1.21508	0	0.846386	0.170815	0.153634	1.72e-07	0.797333	1.99e-05	0.45985	0.224016	0.398227	0.831508	0.277246	0.622141	0.0635799	0.0341655
Glyma11g33520	1.45146	1.36006	0.732358	0.506309	2.45e-05	0.286867	0.165129	0.464922	0.242535	0.728366	0.30405	0.362835	0.2106	0.461433	0.704136	0.442789	0.950587	0.127703	0.0817485
Glyma07g06830	22.1946	16.6161	0.0158258	11.7078	0.00547198	4.92411	9.15e-05	5.75239	0.501245	4.18135	0.251684	8.7775	0.0246544	11.7188	0.502155	16.8733	0.396151	11.5517	0.333639
Glyma07g06730	14.5002	13.8641	0.736458	6.31979	2.13e-08	6.44151	0.929765	4.83114	0.192109	4.70202	0.923291	3.75476	0.530576	2.10235	0.286397	1.30828	0.437467	0.688624	0.328833
Glyma12g05080	2.57309	2.28427	0.561639	0.731985	1.65e-05	0.821746	0.787081	0.00574754	0.0149049	0.248562	0.0686109	0.0155967	0.032116	4.71e-11	0.199391	4.71e-11	1	4.71e-11	1
Glyma12g05110	0.0623753	0.0321938	0.528433	4.71e-11	0.134236	0.0162325	0.308292	0.304089	0.145947	0.0252416	0.0546883	1.92087	0.00100535	6.43308	0.0662096	30.5708	0.00815614	44.2014	0.30734
Glyma14g12330	1.62065	2.68636	0.00117681	3.29259	0.164531	4.29635	0.204466	2.02591	0.00083028	5.66342	3.97e-05	1.85334	0.000691674	1.45474	0.641695	0.267051	0.0123265	0.0643624	0.0701666
Glyma03g22640	9.98854	9.63581	0.767315	7.72787	0.0787886	4.75788	0.017572	2.56183	0.00483605	3.73673	0.150389	3.10176	0.574912	2.74866	0.789642	2.44777	0.809595	0.447804	0.00107308
Glyma03g22510	0.0967089	0.207084	0.0402952	0.549219	0.000683681	0.579997	0.864721	0.501345	0.655362	0.90481	0.0891064	0.560726	0.292297	0.285817	0.265716	0.0368942	0.0194904	4.71e-11	0.0817599
Glyma03g22450	4.45201	2.6521	0.00163645	1.23766	0.000196827	1.17777	0.880417	2.02014	0.0938376	1.2123	0.158179	1.74531	0.392746	1.07736	0.395642	0.783083	0.62514	0.396132	0.249564
Glyma10g36730	2.9996	2.76039	0.684454	2.87303	0.852294	3.29224	0.63868	2.72616	0.524878	3.63683	0.397712	2.48121	0.375838	3.068	0.73054	1.26064	0.202972	6.86254	0.00340543
Glyma05g30490	5.3099	6.29312	0.340243	7.19417	0.425043	7.98468	0.675996	9.59536	0.455606	8.90465	0.783476	11.6799	0.453205	14.8707	0.688997	16.6642	0.845939	53.0059	0.0024329
Glyma05g30410	4.31595	2.36902	0.00136439	1.57245	0.0733182	1.17229	0.442615	0.924506	0.556008	1.25286	0.475157	1.11234	0.82477	0.947609	0.816893	0.529212	0.460075	0.194655	0.263858
Glyma17g37580	11.0159	5.89639	1.63e-07	2.10745	3.77e-15	0.827504	0.000501184	0.418704	0.0222147	0.423499	0.974669	0.413843	0.959633	0.236547	0.370921	0.310463	0.728326	1.29768	0.0302291
Glyma10g37980	5.81599	4.23792	0.0257824	5.01487	0.252369	2.30084	0.00182543	1.61824	0.202413	2.20251	0.328072	1.39596	0.258842	0.850934	0.415957	0.72769	0.827601	0.398546	0.417186
Glyma17g29830	0.0742976	0.106204	0.495065	0.453079	0.00040176	0.729799	0.203208	2.61031	0.000157967	2.14211	0.520509	4.64784	0.0326657	5.21677	0.791815	2.93729	0.22344	0.0355166	3.17e-06
Glyma19g37770	3.91715	3.33284	0.307048	2.76945	0.273127	2.28865	0.484463	1.62391	0.240603	1.86512	0.682371	1.94311	0.918835	1.54346	0.709095	1.3168	0.817995	0.0492185	0.00314629
Glyma09g11720	12.6292	12.0917	0.743755	17.9105	0.00342815	18.9581	0.797502	27.6529	0.0912652	27.0803	0.941647	33.0053	0.564312	41.7982	0.671958	57.8086	0.561015	83.0023	0.379197
Glyma15g05690	0.118527	0.313638	0.137112	1.09874	0.00231215	1.21453	0.818287	0.337266	0.016396	0.365168	0.914778	0.212345	0.63022	0.0906527	0.509288	0.0320795	0.555655	6.75806e-05	0.992989
Glyma09g11730	0.761989	1.84289	0.00110362	1.12741	0.0552549	1.10889	0.965464	0.262597	0.00287803	1.34291	0.00184872	0.12385	0.0246292	0.0281471	0.325831	0.0185856	0.845007	0.0313714	0.801609
Glyma11g00960	4.62478	3.07665	0.0147011	1.72068	0.00343686	0.830636	0.0529389	0.708455	0.692809	0.894202	0.606352	0.773285	0.79292	0.812825	0.941806	1.1901	0.583173	0.539997	0.260618
Glyma09g27870	16.3621	21.5042	0.0270774	22.9854	0.590783	48.3913	0.000140685	122.352	2.32e-06	74.5469	0.0320053	187.027	0.00240626	320.006	0.291362	444.872	0.519404	613.977	0.423362
Glyma09g27920	5.45864	6.87826	0.219534	4.53965	0.0355916	2.79776	0.145899	6.78042	0.00732754	1.45579	0.000312702	7.83962	0.000612797	14.625	0.245645	27.2334	0.219477	45.6092	0.157075
Glyma05g13890	4.69196	3.26536	0.00790617	1.87718	0.000345347	1.29467	0.165069	1.00387	0.370151	0.858369	0.65738	0.776462	0.826555	0.45053	0.354111	0.380001	0.794729	0.242986	0.474517
Glyma05g12780	6.60205	7.24872	0.444463	6.16393	0.194681	6.24057	0.94988	13.1879	0.000147905	9.28808	0.140632	10.5938	0.735633	13.1298	0.714501	20.9764	0.374273	35.7527	0.13543
Glyma06g46530	4.07009	3.2078	0.155513	1.74359	0.0022397	0.973366	0.125262	0.977074	0.992607	0.658029	0.423265	0.63915	0.964733	0.278678	0.245018	0.0711607	0.114642	0.0165019	0.430744
Glyma09g08300	0.235071	0.639725	0.00681378	0.976275	0.147114	3.4087	2.56e-05	3.17059	0.788586	4.15548	0.359165	4.10042	0.971152	6.35514	0.353178	7.47799	0.726337	23.7108	0.00230954
Glyma09g08350	3.67443	2.8123	0.0584044	1.87591	0.0123212	1.26835	0.119021	0.614838	0.0051701	1.42056	0.0048346	0.507048	0.0212996	0.550486	0.904954	0.499211	0.897149	3.94016	0.000583253
Glyma09g08190	24.7939	22.5084	0.45845	14.0078	0.000542029	12.3044	0.538054	8.31597	0.0755119	7.95164	0.866574	9.09308	0.683017	5.72516	0.399187	7.25689	0.672987	7.64493	0.904806
Glyma09g08220	0.555631	2.36574	2.82e-05	6.30175	4.01e-06	19.5307	8.22e-07	63.6257	5.19e-08	36.6815	0.0594964	56.8442	0.20813	76.0615	0.637407	82.0133	0.903339	111.538	0.5417
Glyma09g08260	1.37787	2.07788	0.0397896	0.941553	0.000294095	0.452228	0.0709625	1.18853	0.016851	0.152891	4.64e-05	0.402149	0.124016	2.20438	0.0124576	0.563444	0.0505502	2.45377	0.0104819
Glyma17g09720	0.745195	0.944304	0.34415	0.938282	0.979081	1.02587	0.786751	1.97251	0.039852	1.48243	0.43342	2.34096	0.304835	4.7338	0.190488	6.10118	0.624633	32.2294	2.15e-05
Glyma18g01590	18.8086	19.2888	0.842541	15.6255	0.101898	12.5802	0.273037	8.39589	0.0456805	9.42934	0.634656	7.57702	0.460116	4.3532	0.23625	2.18207	0.18968	0.0603704	3.47e-05
Glyma18g01540	1.94163	1.67971	0.391267	1.11352	0.0287624	1.20604	0.777847	1.94756	0.0843238	1.25095	0.172616	2.40519	0.0926858	3.44372	0.430608	14.7785	0.000697825	34.9058	0.0102634
Glyma18g01550	3.81609	15.5852	0	26.378	0.000156747	39.5686	0.0788878	55.6207	0.14483	40.3742	0.280269	43.7613	0.818343	33.8315	0.615382	38.529	0.799334	21.0405	0.107611
Glyma18g01560	0.396016	1.54348	0.000171995	2.90646	0.0109741	5.11718	0.0391302	6.36484	0.406996	5.43965	0.59453	7.50673	0.371667	10.9994	0.502814	9.18125	0.753555	0.319233	2.64e-05
Glyma18g01500	6.84749	3.95318	0.00180458	1.50813	4.95e-05	1.65744	0.808867	0.426728	0.00486367	0.648822	0.525511	0.477345	0.680496	0.277707	0.550326	0.291072	0.977518	0.180496	0.775666
Glyma18g01510	10.1676	9.20293	0.42322	6.17302	0.00239923	4.23595	0.0840458	3.01873	0.142453	6.44907	0.00707904	3.03916	0.0353744	3.59058	0.729283	1.3074	0.0648523	0.623852	0.182154
Glyma18g01520	3.53257	3.58578	0.914917	5.66625	0.000910857	5.01122	0.562665	5.14148	0.906488	5.57317	0.771082	4.74098	0.627773	4.29126	0.832435	5.67419	0.552766	6.73535	0.646457
Glyma06g12080	333.366	460.165	0.158234	285.654	0.040413	205.767	0.342559	71.9548	0.00191893	169.583	0.00905741	88.2364	0.122035	62.6395	0.581936	50.9354	0.72768	11.4676	0.000287005
Glyma06g12090	333.366	460.165	0.158234	285.654	0.040413	205.767	0.342559	71.9548	0.00191893	169.583	0.00905741	88.2364	0.122035	62.6395	0.581936	50.9354	0.72768	11.4676	0.000287005
Glyma06g12020	10.3256	8.15321	0.0909692	3.14888	6.81e-09	1.55713	0.0401092	1.02252	0.2862	1.22512	0.665706	1.44417	0.745464	1.12277	0.839113	1.74343	0.724107	2.95931	0.344234
Glyma06g11970	1.62055	6.44866	1.29e-14	7.8025	0.209473	8.81231	0.594528	57.7679	2.22e-16	23.1065	0.000258873	58.1549	0.0061294	180.267	0.115291	189.467	0.944715	274.667	0.363876
Glyma06g12130	2.2838	3.36632	0.0371343	3.75483	0.534559	3.61653	0.885695	7.59738	0.0029205	3.41642	0.00462948	6.64414	0.0547244	11.9185	0.239062	10.9772	0.867224	49.8612	4.66e-05
Glyma19g45060	6.5183	5.92952	0.457451	8.81946	0.00238249	7.42315	0.42278	9.84562	0.188341	7.50808	0.262576	7.57186	0.97756	8.42351	0.847746	10.9276	0.636951	16.4287	0.289693
Glyma10g38120	17.2454	11.9831	0.0108817	6.48193	0.000121631	5.90916	0.717407	4.91169	0.50831	4.85884	0.973095	7.10828	0.364944	7.51504	0.951444	6.3574	0.863869	5.4738	0.815541
Glyma10g38310	0.221222	0.628169	0.00333096	1.51895	0.000554191	2.0214	0.268036	2.16717	0.786078	3.19139	0.194269	2.16542	0.305022	1.13555	0.349815	0.269982	0.0795769	0.0729538	0.108304
Glyma19g45120	2.15925	3.43294	0.0249812	1.35266	6.27e-05	0.727559	0.176121	0.520744	0.517808	0.71755	0.567652	0.451846	0.529701	0.234017	0.452517	0.0832772	0.341954	0.0210987	0.529832
Glyma19g02270	4.27627	4.67587	0.47009	8.56784	8.06e-07	7.98761	0.713283	18.944	7.32e-06	7.84717	0.000194932	20.053	0.00152775	23.8558	0.706532	70.5518	0.022153	154.178	0.050109
Glyma19g02250	5.26542	4.645	0.381638	3.94644	0.286601	4.10067	0.868152	5.41994	0.2235	4.95292	0.718569	5.44022	0.770984	5.07677	0.882468	4.57974	0.830482	0.702747	0.00171163
Glyma19g02260	0.522478	0.832386	0.0481698	1.57937	0.00178216	1.17549	0.322713	0.361985	0.00185702	0.937727	0.018515	0.365483	0.0785498	0.217289	0.530485	0.248089	0.873706	0.374848	0.567968
Glyma01g03530	21.2303	21.3538	0.962891	17.9814	0.176554	13.4671	0.134117	10.4347	0.200164	13.1459	0.355292	11.575	0.678821	12.444	0.866187	13.645	0.829233	3.26147	0.000934935
Glyma04g43250	11.9452	13.0632	0.483225	7.89477	0.000198096	9.17032	0.470401	8.87585	0.876695	6.92584	0.338903	11.9521	0.0804657	15.6465	0.518192	29.5834	0.119973	46.5794	0.184465
Glyma01g03480	1.28814	0.963596	0.279813	0.695928	0.294156	0.951149	0.436107	3.1473	0.000816308	1.35828	0.0265023	3.4716	0.0320925	5.37581	0.384604	5.2685	0.967666	1.34152	0.00945016
Glyma01g03490	18.6637	23.5101	0.0780011	19.3047	0.141381	19.4721	0.965066	18.2285	0.738918	20.4648	0.626291	13.2055	0.148738	8.57293	0.372389	5.88515	0.443697	0.61936	2.1e-05
Glyma13g00390	1.1712	0.798646	0.0635278	0.260343	4.64e-05	0.112205	0.0769242	0.122311	0.86533	0.067755	0.303403	0.0693154	0.975179	0.0321771	0.413551	0.0177822	0.632209	0.161697	0.041779
Glyma17g14710	16.2886	11.9977	0.0264034	7.14241	0.00111499	4.22603	0.0628727	6.78331	0.0975403	3.0946	0.0266623	5.426	0.188094	5.13777	0.919218	4.14395	0.701909	0.417346	0.0113798
Glyma17g14650	8.46744	8.38448	0.934301	6.04364	0.00790965	3.31686	0.00241182	3.99157	0.36335	3.40909	0.53422	4.1033	0.551081	15.378	0.0213245	24.9517	0.395606	129.492	3.99e-06
Glyma17g14820	5.58051	4.18115	0.0378899	2.6024	0.00126763	2.02709	0.355749	1.28916	0.129727	2.07578	0.138778	0.967068	0.0805104	0.441721	0.310883	0.326549	0.737867	0.0625885	0.174905
Glyma17g14810	3.91919	2.52506	0.0680299	0.812324	0.00158569	0.360775	0.268924	0.214366	0.53751	0.320613	0.634822	0.149614	0.56122	0.0830041	0.721063	0.125622	0.801858	0.0227084	0.323588
Glyma20g25800	12.7624	16.1147	0.0671624	25.9656	0.000234529	37.8337	0.125341	38.1664	0.971853	35.4638	0.804828	33.0188	0.838879	22.9929	0.472176	27.0769	0.743604	14.8468	0.100531
Glyma03g33790	11.8038	10.4443	0.460728	11.1059	0.716326	10.2846	0.758408	4.56367	0.00250065	6.68553	0.282184	4.14338	0.319185	2.06332	0.328083	0.423059	0.113086	0.037437	0.119269
Glyma03g33800	2.64356	8.25751	7.08e-13	11.0052	0.0338751	8.44138	0.204678	2.7509	1.43e-06	7.63631	0.000161195	2.46576	0.00484214	1.62627	0.512622	0.311756	0.04199	0.223864	0.676743
Glyma03g33830	81.2229	75.1626	0.56759	45.4944	0.000230527	39.1354	0.446406	35.3467	0.609622	31.4784	0.617382	37.4606	0.543279	34.8509	0.872864	43.4743	0.622988	78.8	0.0860007
Glyma13g00580	6.97412	4.58221	0.00192288	2.59232	0.000412791	2.04881	0.346582	4.25774	0.00263791	2.65127	0.091936	3.49389	0.410833	2.5637	0.508225	1.57239	0.356032	0.744513	0.272607
Glyma03g33900	9.79356	15.9682	0.000174442	17.5901	0.46476	17.7391	0.967841	24.3231	0.135929	20.3296	0.498226	17.1806	0.59568	16.0728	0.888676	5.72242	0.0305313	0.807296	1.48e-06
Glyma09g37450	13.9596	18.0089	0.0344665	16.0266	0.339004	9.80212	0.0104192	3.08629	4.56e-08	4.12544	0.283203	3.44245	0.610077	1.66074	0.18744	1.11815	0.523319	1.38129	0.689194
Glyma02g44570	32.3046	14.4738	2.4e-11	2.22611	0	1.33169	0.150617	0.167688	1.12e-06	0.589082	0.00628047	0.230552	0.0941097	0.28767	0.756103	0.279352	0.969601	0.330722	0.8106
Glyma02g44540	2.15997	2.57418	0.391795	2.34893	0.65092	2.0198	0.615549	0.162894	9.41e-06	0.780136	0.0135624	0.201809	0.0935763	0.120739	0.630091	0.0207873	0.318544	0.00657113	0.812858
Glyma02g44380	4.97369	5.12266	0.852087	6.30299	0.18155	6.50101	0.893844	19.2322	2.44e-06	7.82419	0.000344283	14.6773	0.0470925	39.4995	0.235317	27.8257	0.673737	82.6001	0.00598289
Glyma15g19320	2.03576	1.38444	0.0248997	1.0774	0.190627	0.930826	0.61907	0.314019	0.00109943	0.499497	0.255667	0.326128	0.429522	0.0915117	0.0792535	0.0258037	0.214203	0.0200712	0.837637
Glyma13g32570	10.2696	9.02698	0.338261	7.00451	0.0805051	6.27808	0.639927	7.47834	0.459479	7.48197	0.998559	8.64407	0.664611	7.31892	0.73022	5.61667	0.605868	1.02342	0.00249369
Glyma15g19390	2.36546	3.39879	0.0662687	3.38404	0.981972	3.18618	0.830987	1.28387	0.00288311	2.00711	0.25349	1.57124	0.618365	1.26216	0.800816	0.785432	0.608587	2.20919	0.11436
Glyma18g00820	0.19973	0.244118	0.754421	0.134407	0.461931	0.162975	0.838436	0.432384	0.192996	0.0865193	0.0500605	0.17071	0.492451	1.48736	0.0263953	1.37675	0.92849	42.789	8.57e-10
Glyma18g00700	8.39394	4.26524	1.48e-08	0.970378	0	0.678036	0.273516	0.602505	0.732063	0.669192	0.785354	1.00259	0.380818	8.84181	0.00900366	9.23147	0.956807	16.4609	0.117905
Glyma18g00690	0.2109	1.09343	0.000119049	3.05582	0.000116443	2.66384	0.663707	6.35678	0.00461162	4.33662	0.287324	9.28526	0.0644183	226.164	1.59e-05	106.794	0.300491	82.5813	0.452969
Glyma18g00730	0.00396634	0.0044323	0.943624	0.00311671	0.85465	0.0132109	0.412869	0.00227362	0.361006	0.0115808	0.392171	0.00614737	0.610813	0.00691306	0.93831	0.0466799	0.149239	0.588245	0.000994741
Glyma18g00750	0.0981255	0.226721	0.0323631	0.368141	0.121813	0.43417	0.653563	0.0733355	0.000204647	1.02083	1.42e-07	0.148118	0.000534554	0.475838	0.132241	0.0989694	0.0687213	0.210544	0.30659
Glyma18g00770	2.68885	2.71174	0.968328	2.50628	0.724032	2.6142	0.898595	2.61224	0.998217	2.57738	0.972915	2.90387	0.805939	3.85093	0.645807	4.11899	0.914195	17.1332	0.00265406
Glyma04g04770	49.1206	42.4381	0.271731	27.2693	0.00185194	20.7342	0.221013	15.612	0.220165	16.5835	0.818048	17.7949	0.8277	24.891	0.487404	22.4347	0.829515	33.6223	0.336651
Glyma17g11610	13.2522	9.73385	0.0423529	7.66816	0.155302	9.48602	0.394153	20.8367	0.00114117	10.8856	0.0135668	32.1545	0.00053325	59.6548	0.231928	89.2252	0.436212	198.617	0.039649
Glyma03g08280	74.4932	104.927	0.0113894	53.2716	6.41e-07	47.8943	0.594808	35.6545	0.144008	45.6986	0.277103	43.4905	0.86129	44.7218	0.947726	13.315	0.00665434	5.62958	0.0372712
Glyma03g08260	5.51109	3.63608	0.111751	1.35071	0.000124472	1.4004	0.954676	1.04804	0.705126	1.39128	0.625233	1.19726	0.76074	3.09826	0.106571	4.90061	0.409553	14.5928	0.246445
Glyma14g07920	7.02169	11.1353	0.000997628	11.6867	0.724845	18.7793	0.0312755	4.68613	7.04e-09	17.1334	1.51e-06	6.73648	0.00717295	3.25772	0.203846	0.21287	0.000330118	0.0577498	0.255601
Glyma03g08250	0.115441	0.250139	0.260121	0.639687	0.051245	1.29155	0.0996654	7.03119	6.66e-06	2.9815	0.00885718	6.41034	0.0537555	11.1468	0.258489	22.5416	0.138014	62.0429	0.00902659
Glyma03g07910	1.8682	6.15441	2.35e-12	24.0131	0	51.4009	0.00150281	67.3156	0.265075	66.3662	0.966674	67.0504	0.98	54.8066	0.742803	33.082	0.401649	11.4497	0.0166125
Glyma03g07950	4.85321	12.7289	2.14e-12	8.83439	0.00642208	57.1351	4.81e-12	75.8792	0.289623	89.4524	0.548663	124.58	0.340713	130.119	0.936188	45.1573	0.0503716	0.560134	2.56e-08
Glyma17g11580	1.85679	1.36453	0.0606152	0.726617	0.00111761	0.464063	0.170659	0.414406	0.74267	0.377923	0.817004	0.435252	0.777054	0.314898	0.600734	0.497199	0.4779	0.770953	0.413616
Glyma19g32480	10.2251	8.92018	0.318608	3.26363	1.12e-09	2.03178	0.11514	0.575659	0.000400284	1.61285	0.0253447	1.41567	0.805015	1.65238	0.810078	0.610383	0.180074	0.387257	0.518886
Glyma19g32550	3.20599	1.70888	0.000207621	0.537605	5.31e-07	0.482531	0.774132	0.335775	0.35649	0.239228	0.456328	0.311483	0.648241	0.342834	0.890016	0.781995	0.223778	0.629935	0.701291
Glyma17g11570	4.18223	7.6614	3.73e-06	7.8331	0.861129	7.18362	0.653596	9.64718	0.13123	10.1122	0.837493	8.16316	0.452927	14.8978	0.206238	15.8895	0.891869	35.8273	0.0135654
Glyma20g34970	12.2729	7.73965	0.00099565	0.874621	0	0.620734	0.417667	0.0588385	0.00122772	0.269146	0.0583629	0.0596321	0.200502	0.021469	0.547772	0.0128623	0.772056	0.0508	0.304481
Glyma13g22470	1.10202	0.93276	0.516287	0.484884	0.0297265	0.675114	0.410559	2.29137	0.000708478	1.40321	0.17512	2.30077	0.268445	3.93136	0.284467	8.11417	0.119012	135.455	1.6e-14
Glyma13g22500	3.92228	5.92692	0.0187836	8.43792	0.0293412	7.39779	0.568337	1.28177	4.58e-10	8.73912	4.33e-09	3.64095	0.0268563	3.16427	0.794481	3.23172	0.971037	0.0649742	2.05e-05
Glyma13g22530	5.78406	4.52206	0.147683	1.93286	4.71e-05	1.61612	0.603449	0.633723	0.0262779	1.05103	0.337752	0.664968	0.502538	0.128372	0.076952	0.0665831	0.561582	0.00475556	0.665418
Glyma13g22650	0.259176	0.47521	0.0761735	0.638073	0.318396	0.461425	0.404143	1.06284	0.0270847	0.703362	0.308973	1.17614	0.297472	3.08337	0.0664819	14.9867	0.000647965	35.7368	0.0143376
Glyma13g22800	4.12932	3.55319	0.32697	2.10085	0.00311527	1.97912	0.839259	2.404	0.505623	2.42991	0.976015	3.32033	0.459045	4.67384	0.451784	7.21822	0.322862	1.51657	0.000338218
Glyma01g42750	4.7185	4.27859	0.486683	3.32434	0.0954082	2.48549	0.246889	1.0536	0.00134792	1.14989	0.862526	0.746679	0.458208	1.42984	0.21266	14.2972	4.49e-07	125.328	2.13e-07
Glyma01g42640	20.768	51.0957	1.69e-05	7.58579	0	19.0528	0.0645613	14.4065	0.573349	3.75809	0.000133581	8.67783	0.0464623	23.5026	0.239074	20.9463	0.891103	31.7217	0.339926
Glyma04g11160	11.5985	9.30239	0.136925	6.18564	0.0185763	5.45806	0.647925	5.83035	0.810792	6.6159	0.65669	5.13815	0.494481	8.47242	0.429382	5.9153	0.57358	28.5189	0.000273599
Glyma04g11380	1.16771	1.16671	0.997774	1.21659	0.891483	1.34652	0.779271	0.195816	0.000349048	1.316	0.00344573	0.501558	0.217807	0.0542682	0.0514173	0.0541505	0.99865	4.71e-11	0.11964
Glyma16g05640	6.37263	7.06889	0.509658	0.51612	0	0.212551	0.301206	0.181404	0.861731	0.209867	0.842255	0.361954	0.494663	0.3087	0.878746	0.479966	0.685973	3.71686	0.00492571
Glyma16g05830	0.518485	0.668561	0.456627	0.669856	0.995254	1.42737	0.0435582	1.65437	0.65714	1.26295	0.484044	1.81345	0.426484	3.08298	0.32952	7.7686	0.0698544	33.2657	0.000341438
Glyma02g42300	7.81078	6.28646	0.107164	2.13959	2.24e-11	1.81439	0.551977	1.24943	0.234284	2.04635	0.144603	1.84635	0.803561	2.62706	0.541565	8.22823	0.0321191	27.3017	0.00471481
Glyma18g46400	17.37	12.3695	0.00458979	6.30901	1.95e-07	3.79238	0.022191	2.87804	0.242139	3.00606	0.87918	2.88975	0.912964	2.56934	0.80404	4.26796	0.285071	2.12903	0.113735
Glyma11g04720	7.3542	9.3769	0.0781261	9.00636	0.766882	7.8825	0.524625	12.0567	0.0441766	8.35939	0.134535	14.4472	0.0664396	21.5351	0.37298	55.3731	0.0339746	351.25	1.1e-06
Glyma11g04660	9.15453	11.385	0.0834058	10.7828	0.667016	12.7992	0.380302	20.5382	0.0156548	11.9484	0.0229732	22.9494	0.0281816	21.3588	0.872011	20.5763	0.933486	3.32384	3.67e-06
Glyma11g04810	2.18443	1.74785	0.557401	2.37756	0.408934	3.61794	0.299465	0.0499397	1.13e-06	1.74701	0.0002491	0.068345	0.00402675	0.0133197	0.579352	4.71e-11	0.359431	4.71e-11	1
Glyma02g42280	1.52374	1.72918	0.513186	1.87301	0.676574	2.34656	0.388785	3.21833	0.219236	2.41122	0.330405	3.92159	0.174371	3.84645	0.966156	2.70002	0.471405	0.438878	0.000555396
Glyma13g35890	18.4822	13.6908	0.0193084	2.85874	0	2.01942	0.296552	0.0453168	9.44e-06	0.322732	0.0321789	0.0253862	0.0356097	0.0095564	0.67222	4.71e-11	0.30997	4.71e-11	1
Glyma15g01160	50.5104	75.1706	0.00133437	63.9671	0.197866	39.5281	0.01344	26.4217	0.0434967	32.1788	0.454915	26.2488	0.522255	16.5768	0.266434	9.15708	0.290307	0.719082	7.22e-05
Glyma13g35850	8.44982	9.97141	0.367718	5.0398	0.000812471	13.9445	0.000498316	25.0609	0.0307872	17.4928	0.171225	32.9081	0.0488941	30.5099	0.864559	16.6131	0.198655	0.835068	5.23e-05
Glyma15g05060	0.0070968	0.0254538	0.230883	0.0193397	0.753712	0.0145204	0.795418	0.0883036	0.0469495	0.0584275	0.542928	0.216375	0.0786871	0.367681	0.419012	4.60552	2.17e-06	25.2299	2.91e-06
Glyma06g17070	1.24573	1.12393	0.733908	0.683821	0.184665	0.906777	0.581973	2.46645	0.0265539	0.8722	0.0251368	2.20303	0.0931514	1.50328	0.600962	5.26552	0.0741698	19.7531	0.00280087
Glyma06g17250	11.9318	7.21613	6.37e-05	5.72693	0.0857953	4.13168	0.128989	2.89678	0.104557	3.19835	0.712119	2.09272	0.225994	1.47235	0.521154	0.829952	0.337804	0.602758	0.58706
Glyma06g17190	0.977304	1.37685	0.1369	2.81623	0.000341884	1.69761	0.0622104	1.24913	0.304338	2.48529	0.0417066	1.52349	0.248998	1.35695	0.839283	1.34496	0.98872	2.71337	0.196898
Glyma20g06750	0.732734	1.46007	0.0150997	4.21156	6.44e-07	9.02068	0.0027054	36.6756	1.14e-08	18.0202	0.0148108	41.2626	0.0178037	45.693	0.866053	59.0632	0.671378	56.2107	0.899286
Glyma14g09610	9.59503	6.04633	0.000451671	2.84762	2.64e-06	1.83776	0.125291	1.81088	0.960022	1.6454	0.780096	2.16298	0.515702	2.45316	0.825001	3.25937	0.621015	5.6069	0.23495
Glyma14g09460	11.4495	11.9234	0.738221	6.90659	1.54e-05	5.72246	0.339452	7.3286	0.217571	7.54233	0.905025	5.17206	0.211765	7.42077	0.506954	4.24183	0.318686	2.24452	0.149788
Glyma05g10370	15.0951	19.6385	0.0532792	20.0248	0.886448	23.3843	0.451653	12.3621	0.00283191	19.8436	0.0799369	9.99862	0.0466084	4.8227	0.203942	0.98995	0.0295173	0.112399	0.0240518
Glyma07g30840	7.76893	7.63173	0.884444	5.00794	0.000990065	5.25149	0.81323	6.29493	0.374928	4.88224	0.293549	4.73158	0.920061	3.64056	0.576122	3.64434	0.998229	5.95701	0.203155
Glyma07g30800	0.307261	0.68543	0.0139672	0.762868	0.704823	0.902922	0.637482	2.97474	0.000326021	1.1261	0.00720736	1.75222	0.334755	10.1008	0.00481932	2.61928	0.03056	18.5786	5.03e-06
Glyma11g17530	0.021303	0.0176714	0.895724	0.0154946	0.939968	0.0201106	0.888161	0.353198	0.0245274	0.0930186	0.0339936	0.768761	0.00341383	5.02754	0.00720404	6.95695	0.587105	10.8556	0.26703
Glyma13g32010	2.18526	3.92419	3.86e-05	7.11028	1.93e-05	7.5242	0.805082	7.47286	0.976608	6.68205	0.679437	7.73724	0.652341	6.10423	0.697598	7.1113	0.802643	2.71514	0.0287268
Glyma16g08460	10.4161	11.9414	0.254096	8.33008	0.00338504	5.44917	0.0333967	3.02819	0.00516319	3.50337	0.559071	2.55531	0.331044	1.60604	0.315452	1.24314	0.616509	0.554267	0.18466
Glyma17g12130	10.1614	7.20913	0.00426338	10.3776	0.00276504	5.84245	0.00230195	7.17607	0.28628	6.83056	0.830426	6.17163	0.72207	6.67391	0.847069	6.21522	0.862228	4.70657	0.431117
Glyma17g12100	1.20465	1.06882	0.57004	1.06727	0.995618	0.542528	0.0696975	2.15789	3.33e-05	1.13797	0.0578488	1.92735	0.203909	2.95307	0.69726	5.47466	0.571218	7.95673	0.349078
Glyma15g28850	0.129627	0.319053	0.00789275	1.27671	2.07e-08	1.48871	0.546359	0.499421	0.000111334	1.06628	0.0293852	0.52774	0.131637	0.305336	0.411941	0.191723	0.530606	0.00318817	0.0351505
Glyma15g29620	4.71e-11	0.0175088	0.109458	0.219153	0.0032674	0.678444	0.00880009	1.38681	0.0482863	1.52975	0.776139	1.51998	0.98821	2.29689	0.443524	1.24258	0.288998	1.62106	0.606521
Glyma15g29880	50.3463	43.6512	0.325364	27.9963	0.00223227	23.7532	0.412688	10.6733	7.68e-05	20.2524	0.00686592	7.7193	0.00476407	2.26346	0.0223417	0.51014	0.0438319	0.00261628	0.287807
Glyma19g31960	7.03001	5.09555	0.0495859	1.66201	4.07e-07	1.9453	0.66129	4.30078	0.0195474	2.76032	0.194575	4.49053	0.230388	6.76481	0.483457	4.68309	0.542632	0.53995	0.00134847
Glyma12g35000	0.00655965	0.00634234	0.990721	0.00900711	0.920567	0.0514282	0.500516	0.505248	0.00295035	0.094841	0.00340447	0.297291	0.0813608	1.45281	0.019306	9.75576	0.00114934	108.393	2.29e-09
Glyma12g34990	0.00924754	0.0172322	0.602112	4.71e-11	0.0885248	4.71e-11	1	0.0525992	0.0161819	0.0166771	0.215142	0.0858421	0.0945706	0.268283	0.146878	2.79002	0.000131295	4.34333	0.28769
Glyma12g34940	10.5006	10.7576	0.84596	9.97684	0.554461	7.49562	0.142191	10.0359	0.138496	7.7468	0.272037	8.26664	0.820312	7.01756	0.717448	8.86179	0.610584	0.779914	6.66e-08
Glyma12g34830	9.0386	4.29877	2.51e-06	0.21394	1.97e-11	0.199334	0.92906	0.0186639	0.130227	0.071623	0.40678	0.0461071	0.710367	0.0131941	0.581837	0.0825381	0.472669	0.0911134	0.951157
Glyma05g37590	6.21762	6.72926	0.566991	5.34245	0.106974	4.35847	0.37382	4.31012	0.96229	4.97487	0.592718	3.75181	0.417676	3.00331	0.646648	1.38553	0.169456	0.123647	0.000468818
Glyma10g43990	29.569	28.3649	0.74432	9.3228	0	3.18901	8.42e-08	0.536152	3.35e-13	3.36129	1.99e-11	2.66078	0.49688	3.95898	0.380202	1.79927	0.0852584	1.13127	0.306058
Glyma03g20380	17.2216	17.8022	0.796597	9.16184	1.06e-06	9.24281	0.967329	27.358	2.83e-07	15.5847	0.0216904	27.4309	0.0606864	34.1401	0.64584	55.914	0.299781	71.3419	0.483432
Glyma07g01980	9.53233	7.09891	0.0268237	2.15647	8.49e-13	1.85982	0.610616	1.38365	0.3315	1.39186	0.98711	1.34177	0.937407	0.521418	0.141939	0.19585	0.220068	0.0142058	0.0668196
Glyma19g31910	7.31487	3.79829	1.36e-06	0.526037	0	0.495204	0.885397	0.0624365	0.000935252	0.231753	0.0758558	0.0645025	0.149044	0.0329719	0.673552	0.0213604	0.788939	0.0153229	0.803186
Glyma07g01740	3.7204	2.12844	0.0035037	0.0845529	5.9e-09	0.0510711	0.570003	4.71e-11	0.0798935	0.0158908	0.171207	4.71e-11	0.171207	4.71e-11	1	4.71e-11	1	4.71e-11	1
Glyma03g20630	14.4424	23.4771	6.62e-05	28.9575	0.0826059	26.2841	0.614822	12.08	9.23e-05	18.3591	0.0753715	10.3276	0.0620804	5.74551	0.180554	1.04225	0.00720349	4.71e-11	0.0246741
Glyma18g26120	35.01	25.5674	0.00907721	19.3576	0.0267376	11.8041	0.0138109	5.13787	0.000146874	15.6709	6.12e-06	7.8321	0.0265955	5.39758	0.447401	1.65495	0.0568463	0.0201453	0.00153085
Glyma12g08740	5.78135	9.94013	0.00603236	7.76184	0.190831	10.0606	0.351257	33.9117	7e-06	31.9744	0.838301	46.9744	0.292503	78.6094	0.40597	168.514	0.220463	95.966	0.197375
Glyma12g08670	7.23081	7.63361	0.726954	4.23311	0.000843146	6.05072	0.168593	5.36449	0.638658	4.27271	0.484832	7.17951	0.18265	9.44922	0.576109	13.6871	0.443461	17.3526	0.56019
Glyma12g08630	4.43499	10.2532	0.000131909	15.541	0.0285544	20.8079	0.332167	2.60234	1.81e-08	26.8905	7.83e-09	10.8043	0.0898413	7.86724	0.75868	0.082093	0.000524392	0.151813	0.646951
Glyma12g08800	0.906833	2.96132	6.58e-07	6.48918	9.15e-06	12.8697	0.0020651	30.924	4.7e-05	16.4023	0.00995969	24.0188	0.202539	27.8844	0.724345	60.5302	0.0648146	156.276	0.00520392
Glyma12g08760	18.1002	16.2049	0.388294	8.64797	8.11e-06	14.1654	0.0170235	15.7679	0.600444	14.8958	0.813424	22.3329	0.166391	32.3475	0.429168	28.3225	0.777205	13.2097	0.0389946
Glyma06g12250	24.8985	31.5731	0.103819	14.2548	8.53e-08	10.5147	0.166448	9.50587	0.652819	9.28276	0.926577	8.80992	0.869327	10.211	0.761497	12.2833	0.706265	9.70358	0.549469
Glyma06g12210	9.58258	6.72576	0.0053959	2.61578	2.63e-10	2.00109	0.304579	1.5778	0.386876	2.25668	0.255453	2.15667	0.907632	1.86408	0.775373	2.69663	0.479269	3.04417	0.781864
Glyma06g12120	1.70719	4.63228	4.84e-09	7.76635	0.000415044	6.46893	0.376846	15.249	3.04e-05	5.37077	0.00016647	10.6431	0.0434975	6.61325	0.28157	2.21387	0.0261736	2.20677	0.99474
Glyma07g32850	53.3106	50.3594	0.656417	29.5687	4.03e-05	19.0225	0.0190985	16.652	0.48693	17.9273	0.738695	15.9863	0.675109	18.1803	0.752815	22.02	0.63952	19.9683	0.778416
Glyma07g32770	0.979423	0.881998	0.737115	0.130036	0.000872343	0.182483	0.647727	0.0328339	0.124793	0.128866	0.230919	0.0380276	0.247053	0.0882776	0.476124	0.0279325	0.419137	0.0118357	0.699944
Glyma07g32980	16.6014	13.3178	0.202671	10.1071	0.138832	6.7463	0.218013	1.83219	0.0024517	7.3537	0.00699782	3.21089	0.148793	4.80988	0.64306	1.91218	0.31096	0.141002	0.0381248
Glyma07g32860	16.1159	16.4431	0.881361	15.246	0.59292	11.7003	0.210584	21.8089	0.00332403	14.8262	0.118597	16.9437	0.655132	17.5489	0.941123	13.2461	0.561232	12.7522	0.918389
Glyma06g47670	5.05327	3.07725	0.000483421	1.52461	5.04e-05	1.17206	0.393693	0.37359	0.000776605	0.76018	0.0950117	0.362648	0.17175	0.161871	0.248264	0.055776	0.263458	0.0306179	0.611507
Glyma06g47780	0.223309	0.269602	0.596017	0.263861	0.95123	0.260995	0.980185	1.28484	5.73e-05	0.59218	0.0481739	2.4118	0.00178713	8.97036	0.0054155	47.066	0.000178145	160.321	0.000571071
Glyma05g00890	5.4155	4.24017	0.0728718	2.66553	0.0020844	3.06837	0.547181	2.28307	0.219925	2.28191	0.998634	2.72919	0.625215	2.7086	0.987164	3.69493	0.512978	5.89099	0.236579
Glyma11g14190	66.2694	107.96	0.00320258	172.063	0.00913568	164.467	0.889393	294.761	0.0718794	150.622	0.0419889	231.917	0.329888	181.427	0.693405	192.239	0.922355	235.377	0.650708
Glyma12g06170	18.0039	13.5025	0.0252806	15.0945	0.403238	8.85425	0.00942671	12.4602	0.09653	10.9169	0.618357	10.5566	0.914618	17.567	0.417888	13.3098	0.660969	36.7453	0.00341049
Glyma09g37220	0.0216666	0.207586	0.000392683	1.125	6.68e-09	1.55827	0.232899	0.118294	1.14e-11	0.283468	0.0790066	0.122538	0.204866	0.0464345	0.331159	0.0125261	0.323865	0.160446	0.030885
Glyma12g06030	66.8682	29.3334	2.49e-10	2.38181	0	2.48718	0.919166	0.0719753	0.00932624	0.999263	0.0759005	0.27213	0.334945	0.151731	0.852118	0.162555	0.984692	0.611781	0.584093
Glyma09g36950	13.4148	15.2253	0.317511	12.4411	0.116639	14.799	0.367084	41.2402	1.04e-07	24.037	0.0290574	48.3262	0.0203506	65.5644	0.519357	65.0014	0.98545	47.846	0.431115
Glyma09g37150	0.00852214	0.0145658	0.746534	0.0334712	0.532076	0.00575556	0.419566	0.0067521	0.952391	0.00995229	0.859197	0.00683206	0.857454	4.71e-11	0.270495	0.181556	0.0482857	2.12764	0.000533484
Glyma09g37160	0.0095952	0.132685	0.191392	0.129659	0.978713	0.301499	0.310627	0.12483	0.28023	0.219282	0.514378	0.0927716	0.357618	0.157455	0.657156	0.142385	0.933524	4.30108	8.88e-05
Glyma16g32910	8.8548	6.39447	0.0190414	3.35474	0.000279711	1.82261	0.0463899	1.69846	0.821659	1.79528	0.90073	1.73113	0.944246	1.54974	0.905588	2.76872	0.535474	2.4775	0.83403
Glyma16g32810	1.59217	5.36929	6.16e-07	8.252	0.0213662	7.37392	0.660821	6.18409	0.508756	5.56001	0.752227	9.74883	0.158859	16.7241	0.304377	22.6635	0.552404	26.9103	0.66776
Glyma08g42810	11.8094	10.2098	0.309636	15.9886	0.00270559	9.01569	0.0447873	7.94563	0.663828	6.46246	0.539108	6.75244	0.918141	5.02863	0.722099	9.11087	0.462891	10.419	0.729223
Glyma07g08950	124.157	175.65	0.0522606	185.176	0.773815	151.05	0.475948	117.454	0.375227	120.651	0.93451	95.3214	0.54746	65.2897	0.539301	18.0243	0.0385589	0.19988	2.21e-12
Glyma01g31830	2.88892	2.32206	0.292243	1.83001	0.293273	1.49836	0.557033	0.253317	8.55e-05	1.08989	0.00321673	0.335918	0.0499747	0.11972	0.256496	0.0299963	0.330869	4.71e-11	0.201266
Glyma01g31840	6.79188	4.5751	0.00300104	2.67282	0.000343631	2.28237	0.524761	4.95597	0.00159039	3.09205	0.081567	7.65304	0.00493542	9.26111	0.656125	16.0243	0.196065	8.69377	0.0903142
Glyma10g04770	15.0949	14.0672	0.577973	8.03706	4.81e-05	6.11306	0.219426	3.62954	0.027709	3.8055	0.91206	4.31818	0.798057	4.44821	0.951821	5.05288	0.800754	2.63015	0.170439
Glyma05g31850	14.3683	9.79276	0.00251254	8.36536	0.246203	5.98619	0.0778759	6.14612	0.892508	6.62746	0.768864	5.30689	0.478597	5.58863	0.907691	6.47893	0.73918	6.18645	0.903566
Glyma05g31770	9.67721	8.11832	0.272873	4.9811	0.00750344	4.57973	0.787895	1.15591	0.000272154	2.13348	0.20043	2.06721	0.955883	1.75383	0.838101	1.07694	0.62914	0.0265577	0.128427
Glyma19g43460	0.237497	1.81764	6.76e-09	3.41397	0.00270162	7.69376	0.000586198	41.7534	1.07e-14	8.02778	8.46e-11	47.6067	7.93e-09	109.708	0.0620229	254.594	0.0615177	344.8	0.443709
Glyma18g10930	1.27691	3.99083	7.6e-07	6.32011	0.00666408	24.1423	1.16e-08	48.9424	0.00169521	44.5942	0.694088	55.9308	0.437554	66.0597	0.746356	54.3881	0.706474	358.391	6.97e-07
Glyma18g11030	2.79115	5.0063	2.95e-05	6.24664	0.0866574	4.23661	0.0672262	3.70578	0.547435	4.34018	0.538063	3.66717	0.588959	2.78247	0.565969	4.67085	0.282477	2.91705	0.257242
Glyma18g11100	37.131	50.1271	0.0438646	51.02	0.906561	62.8399	0.378918	28.8198	0.00137291	30.0827	0.883877	43.4645	0.316427	20.6388	0.189372	5.03923	0.0428582	1.15217	0.0676207
Glyma03g25720	0.929234	1.25732	0.109174	2.05015	0.00491998	1.83082	0.641567	0.60683	5.26e-05	1.17476	0.0462645	0.696305	0.225655	0.536522	0.677627	0.230228	0.250872	0.0428584	0.0401598
Glyma03g25800	2.74053	2.3781	0.295083	1.14854	2.93e-05	0.619906	0.0908434	0.200485	0.0050166	0.594528	0.0243596	0.438606	0.577823	0.492794	0.886908	0.77394	0.600687	0.542201	0.589055
Glyma19g35130	0.725271	0.776786	0.807128	0.713701	0.76645	0.49271	0.358834	0.494073	0.994711	0.703474	0.418363	0.591707	0.752929	0.561466	0.935935	0.685508	0.768747	3.92152	0.00165331
Glyma03g35470	20.4094	14.9139	0.0117649	9.84093	0.00142388	5.73293	0.00960777	7.86112	0.147283	4.93256	0.080288	5.81389	0.616229	6.79684	0.733262	13.2844	0.132723	12.9895	0.950938
Glyma03g35430	0.497412	0.681891	0.41084	0.777643	0.705569	0.603196	0.600678	1.40094	0.0702025	1.1204	0.640439	2.39144	0.172561	3.1326	0.720401	3.84974	0.785604	0.121244	2.27e-06
Glyma06g06660	20.1467	25.8881	0.0394486	16.064	0.000153346	16.7665	0.827769	15.5696	0.711095	22.319	0.132491	15.7429	0.23713	16.9923	0.864759	17.0339	0.995668	10.5263	0.207436
Glyma06g06590	0.85981	1.35875	0.049521	2.34142	0.00873792	5.36529	0.00154467	7.63851	0.160431	7.73751	0.965088	5.89132	0.457566	7.89441	0.646272	5.21597	0.52196	5.82091	0.821721
Glyma10g16790	13.2645	15.2047	0.255474	13.3054	0.274484	10.0332	0.141536	19.6682	0.000519861	10.1031	0.00692566	16.9936	0.0808875	10.9438	0.347642	5.05651	0.11816	0.701909	0.00012438
Glyma03g04350	3.46889	1.70068	0.00117443	0.727635	0.00509085	0.749019	0.951991	0.708586	0.908184	0.840852	0.725668	0.944698	0.845537	0.879219	0.921822	0.33646	0.284555	0.360766	0.940192
Glyma03g04410	1.1518	1.11386	0.909558	1.18246	0.845822	1.26295	0.868709	5.69012	2.5e-05	1.99358	0.00869049	6.45085	0.0110433	8.40171	0.632081	22.0442	0.0687792	49.7877	0.0435407
Glyma04g33290	0.490869	1.26248	0.00457923	1.311	0.893551	1.12988	0.700705	0.17463	0.000616055	0.294892	0.421161	0.182057	0.519512	0.176337	0.972927	0.276867	0.64197	0.115655	0.365422
Glyma15g08540	9.04657	5.37798	1.84e-05	4.20422	0.0558919	3.04787	0.123667	1.1354	2.01e-05	1.53714	0.30522	1.4492	0.873506	0.70195	0.189766	0.198031	0.0653703	0.17066	0.831634
Glyma08g24610	19.2807	14.2295	0.0145113	8.28447	2.39e-05	6.48995	0.240176	4.89213	0.19742	9.26976	0.00810197	4.18637	0.00994945	2.29143	0.287373	0.554288	0.0764623	0.01121	0.0154382
Glyma08g24760	0.00786694	0.0233739	0.58909	0.0142549	0.793501	0.364751	0.0480279	3.777	1.5e-06	1.0269	0.00194785	3.59882	0.0112907	4.02505	0.836953	2.76542	0.5207	6.39734	0.096194
Glyma15g08630	3.37649	3.86867	0.424563	3.29463	0.364895	2.74386	0.505844	0.256526	4.23e-08	0.773307	0.0535414	0.248743	0.123735	0.0637387	0.26234	0.0224534	0.538109	4.71e-11	0.224108
Glyma04g00500	24.4409	32.1614	0.0263886	32.3542	0.961484	13.4154	1.87e-05	12.0676	0.625061	12.2476	0.954977	15.6527	0.441445	14.4047	0.848429	17.271	0.682009	14.053	0.590702
Glyma04g00480	8.23332	7.78496	0.669789	3.5366	9.77e-08	3.91658	0.66539	5.15052	0.244508	4.20255	0.454616	4.63291	0.776636	5.52062	0.698001	8.40417	0.343763	13.1011	0.21772
Glyma04g00600	4.84799	6.97653	0.0071164	11.1712	0.000299376	8.08144	0.105986	5.83223	0.111762	9.0239	0.0600149	6.48694	0.254861	6.34632	0.95913	3.29977	0.148051	1.17477	0.0179333
Glyma13g27690	4.49628	4.91659	0.609286	4.75619	0.854256	4.34649	0.74052	2.14296	0.0176111	3.09706	0.304373	2.14611	0.435513	1.93246	0.877531	1.01748	0.414466	0.0161098	0.00111065
Glyma13g37010	0.949338	3.2883	1.83e-09	6.09213	9.49e-05	8.78654	0.0809927	18.2642	0.000512697	10.507	0.0360998	13.084	0.493907	10.3067	0.611479	7.29805	0.472193	5.09381	0.394102
Glyma08g01390	17.3294	44.5046	5.97e-13	50.3804	0.337886	57.6065	0.522624	68.9123	0.399518	58.2445	0.516409	53.2998	0.778483	81.1443	0.493668	84.8216	0.943045	66.4922	0.52284
Glyma08g01370	10.0213	8.64434	0.221304	3.68434	1.13e-10	1.98789	0.00865041	0.975476	0.00643367	1.72593	0.0896184	1.25247	0.441032	0.922642	0.580115	0.503092	0.337864	0.267917	0.298298
Glyma08g01480	1.9915	2.07838	0.853715	1.99536	0.863943	1.15682	0.196968	2.51019	0.0621434	0.729645	0.00157576	1.92242	0.0539778	1.50939	0.717853	1.58465	0.948113	2.26675	0.582546
Glyma08g01410	15.392	15.3853	0.997183	6.23464	7.25e-12	6.69536	0.733222	4.36298	0.0490745	5.56655	0.34934	5.1741	0.821643	4.12781	0.609451	2.78148	0.417786	0.207075	5.35e-05
Glyma13g20210	3.93059	5.57714	0.0229168	10.3011	3.94e-05	16.6735	0.0789592	42.9686	0.000545525	22.4509	0.109663	40.6529	0.236196	42.7222	0.95771	51.7767	0.836002	32.5515	0.385051
Glyma13g20180	3.44431	2.81426	0.264784	1.48696	0.00221506	1.92711	0.418098	2.29209	0.582759	1.46347	0.25837	1.82394	0.65881	1.27096	0.632532	2.50798	0.37247	2.49814	0.994716
Glyma13g20200	63.1773	102.603	0.00502227	16.7558	0	32.1225	0.00547401	7.1158	2.74e-09	6.38043	0.758224	5.31273	0.69123	4.97397	0.914588	2.49555	0.331704	2.83971	0.850028
Glyma13g20160	46.0501	87.3967	1.61e-07	90.9963	0.741824	63.4632	0.0557678	30.1047	0.000132423	46.4045	0.0596013	26.4658	0.0657804	15.4697	0.226417	4.37579	0.0170269	0.192114	2.39e-05
Glyma13g20300	7.67716	7.19859	0.593185	4.14282	1.35e-05	3.556	0.458309	1.29156	6.71e-06	1.56097	0.512188	1.06953	0.322526	0.576958	0.270593	0.715957	0.722108	0.299447	0.114595
Glyma19g00570	0.00305111	0.00637877	0.732537	4.71e-11	0.220856	4.71e-11	1	4.71e-11	1	4.71e-11	1	0.00753506	0.225698	0.0608848	0.206345	0.686023	0.0247721	21.4679	5.48e-11
Glyma13g37090	5.55132	7.01659	0.0508042	10.4947	0.000852107	10.7892	0.886572	14.9209	0.098326	12.2428	0.379695	14.2824	0.581545	19.0456	0.565771	17.3905	0.855722	20.3172	0.635146
Glyma15g35240	10.9146	8.85964	0.0899551	5.21965	6.39e-05	3.72174	0.12523	3.46343	0.754156	3.51334	0.958051	2.76692	0.499157	2.59404	0.89097	2.29603	0.808088	2.54605	0.819333
Glyma11g15910	10.9337	12.1678	0.455598	6.6988	4.11e-05	3.35489	0.002232	1.66755	0.0049983	3.63371	0.0414425	1.29186	0.0215355	1.48578	0.82176	1.52694	0.96601	3.18561	0.129258
Glyma01g09190	0.19572	0.249988	0.599489	4.71e-11	0.00204989	4.71e-11	1	5.03233e-06	0.496123	4.71e-11	0.496123	0.00596203	0.270472	0.0324681	0.380325	0.0515325	0.722952	0.0225001	0.521193
Glyma02g17490	4.71e-11	0.0133258	0.147568	0.276823	0.00214811	0.814672	0.00841229	0.750463	0.823073	1.11821	0.302764	1.15146	0.950523	1.15939	0.990299	0.349567	0.0933338	0.0765483	0.0707945
Glyma01g08260	0.0813907	0.0306527	0.264926	0.0294392	0.971614	0.0372416	0.842927	0.0859859	0.342765	0.0777141	0.882413	0.077533	0.997945	0.0900517	0.880453	0.447498	0.047217	2.96664	0.000618574
Glyma19g37910	0.481361	2.18832	4.33e-08	4.95916	5.81e-07	10.8687	0.000164581	22.4333	0.00034554	15.3803	0.102732	21.8883	0.222429	31.0892	0.447568	42.0055	0.511915	82.0311	0.0556914
Glyma19g37870	3.19966	1.92676	0.0383251	0.681099	0.00190766	0.841189	0.882858	0.413324	0.622476	1.42393	0.712146	0.38615	0.698882	0.256907	0.90743	1.03395	0.714866	0.556109	0.790672
Glyma19g37860	4.4342	5.02046	0.381568	1.86003	2.34e-09	1.31858	0.253365	0.914516	0.253717	1.0433	0.725676	0.993085	0.916821	1.01022	0.976614	2.10788	0.202447	3.35229	0.315741
Glyma20g16860	14.8856	10.2567	0.00212605	3.22426	0	2.49152	0.189522	1.20769	0.000605287	1.65679	0.241005	1.52926	0.808903	1.41655	0.866461	2.63024	0.170814	4.44986	0.154192
Glyma20g16510	0.376804	0.770807	0.0257902	1.81864	0.000278243	2.06385	0.642633	3.75554	0.0246234	2.48144	0.173374	2.7911	0.756585	3.26125	0.794216	3.43608	0.930624	4.3951	0.584984
Glyma20g16100	0.16449	0.678607	0.00271534	1.26703	0.0575236	1.01814	0.599524	1.37856	0.469421	1.66168	0.665702	1.16915	0.525016	1.12344	0.95583	0.778578	0.662105	0.198059	0.133188
Glyma18g07010	1.09339	0.958307	0.577659	0.936152	0.926567	0.910866	0.937019	1.63467	0.0785651	1.29982	0.529763	2.48135	0.128593	3.14708	0.639851	5.88737	0.201306	1.2332	0.00129211
Glyma05g04990	0.479062	0.804546	0.614577	0.442869	0.563203	0.453361	0.954011	1.79112	0.000221131	0.710763	0.0189774	1.3449	0.190393	1.83771	0.620169	5.47506	0.0668381	11.5818	0.060263
Glyma05g04860	2.81904	2.8765	0.891299	1.5584	0.000204041	1.40002	0.691803	1.60342	0.620949	1.20853	0.387897	1.83195	0.318446	1.72114	0.903076	2.25439	0.614892	4.70252	0.097828
Glyma17g37720	27.9454	27.2053	0.824452	15.7287	9.8e-06	11.1515	0.069581	9.2199	0.328369	10.749	0.503168	10.2016	0.853521	10.5154	0.939842	7.7299	0.452099	7.17322	0.837061
Glyma15g18940	7.60863	6.62705	0.299955	4.06894	0.000340605	3.87676	0.799435	4.4278	0.485703	3.53203	0.346929	3.75549	0.832383	4.8432	0.56205	9.91494	0.108998	15.0232	0.25953
Glyma14g34640	0.00225399	0.00362168	0.904705	0.0112224	0.650765	0.0108124	0.98456	0.0181589	0.756684	0.0204065	0.916622	0.0113645	0.603673	0.0375256	0.420177	0.130556	0.349037	1.01833	0.00270358
Glyma02g14080	6.39877	4.83103	0.0647536	2.51423	0.000238063	1.88411	0.337207	2.03387	0.80451	2.84276	0.314907	2.20536	0.550845	2.71746	0.69615	3.10224	0.808399	2.42463	0.610967
Glyma15g15330	19.922	15.4722	0.0398473	12.1505	0.0614968	7.03544	0.0128615	4.71639	0.0873865	6.98144	0.141712	5.20258	0.392722	4.29101	0.693291	1.96049	0.159989	0.221216	0.00074747
Glyma15g15310	26.8928	29.3376	0.519227	18.7274	0.00128093	13.0553	0.0790336	12.6423	0.875649	10.398	0.420969	6.27149	0.115449	7.67508	0.714534	0.733074	0.00101596	0.319323	0.283848
Glyma02g13980	0.0284638	0.0407699	0.617268	0.108668	0.0978929	0.731251	2.6e-05	2.42415	0.000162121	1.51892	0.138859	3.12977	0.058659	6.82441	0.0751493	22.479	0.00354199	33.309	0.244035
Glyma17g13230	8.93622	5.8214	0.000537973	6.26525	0.566698	3.59462	0.00726683	4.29073	0.406956	4.40942	0.913654	3.93991	0.720299	3.45565	0.760581	4.36706	0.592651	5.59906	0.509279
Glyma17g13250	2.60428	4.40632	0.000656319	3.35055	0.0715602	3.04925	0.694765	5.05783	0.0346376	5.74717	0.612637	4.9215	0.629233	5.78032	0.722249	3.88114	0.402014	2.42942	0.282032
Glyma17g13330	0.857309	1.07762	0.126667	1.30741	0.184111	1.85867	0.0815685	2.29212	0.29717	2.29234	0.999671	2.23814	0.935294	1.47584	0.328607	2.02101	0.471124	0.349153	3.93e-05
Glyma17g14470	1.27643	0.651542	0.000379585	0.529166	0.336065	0.316941	0.159017	0.0129778	5.67e-05	0.160854	0.00287654	0.0255422	0.0184704	0.0130873	0.565499	4.71e-11	0.150972	4.71e-11	1
Glyma17g14480	22.9874	25.1781	0.474934	17.0475	0.00354345	17.2572	0.950747	37.3806	7.98e-05	32.6352	0.560752	36.2309	0.715005	46.8898	0.563948	40.3345	0.73837	17.923	0.0285132
Glyma08g47790	99.8103	117.275	0.288409	85.2602	0.0400416	58.114	0.0921725	29.0636	0.00223026	30.2096	0.877769	32.6415	0.803333	22.5607	0.48124	22.8373	0.981323	20.6087	0.777726
Glyma14g08400	0.607342	0.689827	0.878885	0.682993	0.990358	1.09442	0.322136	6.40709	2.78e-05	1.95681	0.0196617	12.2051	0.00135702	14.1461	0.856986	35.2358	0.261878	87.2988	0.126752
Glyma18g38610	5.70536	9.38841	0.00108477	11.1635	0.249925	12.3256	0.659245	12.9136	0.83669	16.0566	0.416607	13.5261	0.595739	7.46892	0.207727	9.20542	0.673888	1.55935	0.000771131
Glyma18g38470	0.680741	0.770481	0.580962	0.662644	0.532608	0.45749	0.337551	0.0976589	0.00324901	0.307138	0.0534896	0.12532	0.221037	0.0399355	0.492639	0.0297577	0.874982	4.71e-11	0.165837
Glyma18g38390	0.0176591	0.0328825	0.386005	0.223867	7.81e-05	0.288465	0.515693	0.449184	0.229792	0.223089	0.0987248	0.290696	0.623226	0.360626	0.737269	0.329786	0.894044	1.75056	0.00232238
Glyma16g28640	19.0744	26.5408	0.0376548	25.2515	0.759362	28.5743	0.662049	66.8208	0.00301082	49.2971	0.368466	57.7038	0.711035	55.3702	0.96108	75.9122	0.706464	73.5366	0.945896
Glyma16g28820	19.0744	26.5408	0.0376548	25.2515	0.759362	28.5743	0.662049	66.8208	0.00301082	49.2971	0.368466	57.7038	0.711035	55.3702	0.96108	75.9122	0.706464	73.5366	0.945896
Glyma16g28630	0.773389	0.801937	0.891079	0.132351	2.01e-05	0.274533	0.178673	0.278952	0.973131	0.431122	0.351489	0.31561	0.588178	0.193383	0.509237	0.0858203	0.353011	0.163369	0.438628
Glyma19g30420	0.0431139	0.0341946	0.808696	0.101027	0.222183	0.237392	0.210263	1.79611	2.93e-05	0.478802	0.00223273	1.98039	0.00607695	4.19603	0.163809	9.19368	0.110866	6.46939	0.377912
Glyma19g30350	65.554	60.2865	0.523916	27.8261	5.14e-09	13.3438	0.000113047	4.72126	2.58e-07	8.97321	0.00603517	4.57009	0.0252776	4.27383	0.881733	0.791333	0.00447875	0.0475811	0.000458385
Glyma19g30530	1.15277	2.28328	0.00449951	1.60325	0.122281	0.936772	0.146046	2.80237	0.0024538	1.80139	0.227564	2.71552	0.365178	3.63039	0.574449	5.06304	0.516138	3.22977	0.330493
Glyma13g33830	21.3204	11.4138	2.05e-07	3.629	6.66e-16	1.66022	0.0046839	1.19067	0.268797	1.15744	0.938805	1.36287	0.721673	1.40977	0.95213	3.8014	0.0677174	6.81647	0.153173
Glyma16g25120	1.06556	1.2431	0.491328	0.825373	0.0865863	0.572174	0.341006	0.0954179	0.000668224	0.312958	0.0356841	0.148138	0.324536	0.0167174	0.0856228	4.71e-11	0.180344	4.71e-11	1
Glyma13g26760	2.25258	4.398	2.16e-06	6.97837	0.000392412	5.89316	0.379634	9.99227	0.00650162	7.06306	0.132528	8.76225	0.451725	11.5354	0.520884	7.42448	0.30853	1.71736	0.000397755
Glyma08g25630	11.68	8.64929	0.0289775	3.76975	8.11e-08	2.80422	0.314042	3.90863	0.27701	3.75987	0.90265	4.79119	0.524966	4.73361	0.981713	6.76853	0.4967	11.4326	0.189439
Glyma10g30840	2.02824	4.75862	3.36e-07	5.94393	0.151589	9.19439	0.0572229	24.4927	1.03e-05	11.3749	0.00569262	14.0171	0.530894	19.9753	0.556532	16.3237	0.737607	11.7534	0.374685
Glyma10g30880	31.2594	26.4154	0.172055	19.1508	0.0111523	17.0213	0.5455	12.4916	0.119885	11.5082	0.739357	14.6094	0.433603	10.2043	0.529693	15.5535	0.460339	75.4118	0.000103061
Glyma12g31210	0.00624824	4.71e-11	0.302349	4.71e-11	1	0.0180674	0.249015	0.976487	0.00741468	0.116593	0.000546112	1.55984	0.000172628	2.69243	0.37061	8.55332	0.0351548	30.0585	0.00118054
Glyma12g31300	1.44786	1.30306	0.621207	0.572236	0.00125667	0.347031	0.228916	0.577755	0.220354	0.528656	0.834039	0.506503	0.936854	0.556077	0.883	0.208169	0.179804	2.55449	9.73e-05
Glyma12g31180	0.597654	1.32699	0.00889589	2.01743	0.0959279	2.91014	0.220512	0.678016	2.08e-05	1.64304	0.0502208	0.474193	0.0574486	0.0410215	0.032806	0.00949826	0.487544	0.047373	0.438296
Glyma12g31200	0.16123	0.187169	0.729651	0.0809581	0.134614	0.10796	0.678828	0.149119	0.595675	0.0745111	0.268461	0.0764653	0.973808	0.155662	0.430538	0.517325	0.152261	7.47942	2.45e-06
Glyma11g00720	7.92047	5.07041	0.000563043	5.2192	0.830924	4.71353	0.620335	5.15498	0.669559	5.29059	0.914929	5.49804	0.89884	6.15043	0.785745	4.32285	0.412361	5.31585	0.590043
Glyma11g00740	4.87231	5.02515	0.837578	5.07552	0.94819	4.06097	0.348833	2.75546	0.124746	3.65104	0.348643	2.86087	0.52843	2.0686	0.538143	1.11615	0.315734	0.0267684	0.00054362
Glyma11g00670	14.3097	13.9585	0.838122	6.53811	7.02e-09	5.86442	0.609073	11.5071	0.00149803	8.23078	0.158292	9.52919	0.622026	8.26318	0.73045	6.26197	0.522763	6.23027	0.989884
Glyma11g00860	0.065228	1.82744	0.00529535	3.48717	0.0734232	3.40574	0.953114	0.550815	0.00153007	1.83372	0.0618019	0.647943	0.195901	0.278436	0.507308	4.71e-11	0.178331	4.71e-11	1
Glyma20g02150	31.4012	37.728	0.173804	38.1669	0.932339	42.6322	0.587708	22.1855	0.00187207	25.2555	0.617872	30.1232	0.568264	23.2677	0.615976	21.5538	0.884335	35.2541	0.203015
Glyma06g13360	22.8076	26.2398	0.248215	16.5788	0.000226501	17.9909	0.662746	16.2911	0.602662	14.0927	0.518557	18.0855	0.367015	18.9802	0.904201	14.2238	0.477986	13.6356	0.904038
Glyma06g13340	20.1295	18.2833	0.485698	16.1746	0.381179	13.7734	0.454351	5.69066	0.000200966	7.52938	0.347617	9.92279	0.431639	10.4155	0.928891	14.4777	0.541516	7.54962	0.119508
Glyma06g13420	0.741308	0.75381	0.962084	1.05125	0.370214	1.08448	0.951642	3.25799	0.01746	1.51171	0.0761425	5.00198	0.0174522	6.60021	0.65993	5.09812	0.683548	40.5447	1.07e-06
Glyma06g13410	7.07762	7.62162	0.562504	10.4835	0.0136595	8.40003	0.263997	8.79487	0.819909	8.14645	0.744568	7.57291	0.80341	9.67144	0.573425	20.4343	0.0878708	80.7521	0.000302124
Glyma06g13450	5.58928	6.95324	0.0798933	7.2228	0.760757	7.63077	0.772094	16.8124	3.33e-05	11.6648	0.098809	20.233	0.0483951	35.8549	0.202518	42.921	0.687109	83.0343	0.0582946
Glyma06g13440	5.52271	9.90122	6.24e-06	15.8013	0.000145984	24.265	0.0354179	52.2242	0.000187436	37.0219	0.127822	55.3109	0.158477	51.6522	0.871823	53.6479	0.928042	72.954	0.379115
Glyma14g17270	19.3728	16.8723	0.282592	7.21585	1.11e-09	4.21621	0.0204532	1.74756	0.000780522	3.32648	0.0882911	3.17455	0.919684	3.20871	0.984673	1.996	0.413562	4.10711	0.14037
Glyma07g30050	0.362725	0.590484	0.126185	0.662439	0.694697	0.527063	0.555177	0.118819	0.00329973	0.218881	0.2909	0.178695	0.776428	0.0303186	0.0962202	4.71e-11	0.134539	0.012627	0.228696
Glyma09g18550	3.18062	3.6369	0.348657	1.92301	5.09e-05	2.09335	0.735947	5.59501	5.46e-05	4.4048	0.344754	4.94351	0.712942	8.14115	0.277794	3.31779	0.0650806	2.35637	0.423058
Glyma09g19730	0.424609	0.690461	0.154337	1.02902	0.179421	0.983759	0.897631	1.24715	0.491147	1.37266	0.799625	1.06862	0.608777	1.81469	0.410378	3.54768	0.263813	15.0016	0.0007688
Glyma09g19760	11.004	16.2054	0.00244138	24.4433	0.000910805	23.3122	0.804353	25.8697	0.591793	25.5547	0.956132	18.8875	0.283148	14.2157	0.478746	9.78336	0.374451	1.66037	9e-05
Glyma09g19790	11.4132	13.3137	0.253603	16.181	0.143489	15.1931	0.752471	10.1013	0.0500441	12.4393	0.405492	8.26286	0.213938	6.49142	0.599278	3.29773	0.196878	0.544992	0.0025778
Glyma17g10990	12.7386	11.1715	0.306033	6.211	4.64e-05	6.22018	0.994957	3.36154	0.0149707	4.2468	0.47407	4.95469	0.685786	7.57559	0.405267	7.55377	0.995415	4.85841	0.347304
Glyma17g10940	0.152647	1.04171	0.00512292	3.29103	0.00111258	3.53288	0.845511	3.08592	0.712421	3.84965	0.583121	2.02422	0.252235	2.82886	0.638369	0.0655423	0.00422172	4.71e-11	0.200139
Glyma12g01540	0.554334	1.36853	0.00227656	2.26077	0.0352155	1.4542	0.193433	1.09504	0.431115	1.24573	0.758229	1.44542	0.772353	1.51161	0.938832	0.339994	0.03578	0.271416	0.763623
Glyma10g41680	6.95807	6.26752	0.43711	8.82792	0.013787	9.459	0.736574	8.56282	0.632061	12.5591	0.138765	8.03679	0.160129	6.56445	0.674671	4.03552	0.325439	0.61466	0.000804123
Glyma12g01520	4.71e-11	4.71e-11	1	4.71e-11	1	0.0269112	0.249015	0.0157856	0.815909	4.71e-11	0.28416	0.0288756	0.208109	0.128962	0.319683	0.56124	0.152324	4.09639	0.00317084
Glyma12g01450	0.061472	0.932353	1.59e-05	3.2836	5.85e-07	6.35118	0.00883812	1.49037	2.68e-07	6.00691	9.08e-06	2.06846	0.0172048	0.55116	0.110357	0.209093	0.374268	0.0174862	0.154031
Glyma12g01440	1.2014	0.864597	0.299743	0.0597255	0.00225949	0.072061	0.870357	4.71e-11	0.102064	0.0307422	0.158293	4.71e-11	0.158293	4.71e-11	1	4.71e-11	1	4.71e-11	1
Glyma12g29090	11.7666	20.1518	5.94e-05	12.25	0.000232408	5.7131	0.0022348	0.383523	7.9e-13	1.49082	0.00504544	0.640717	0.147964	0.192404	0.156401	0.0370214	0.205455	4.71e-11	0.177388
Glyma12g28970	13.7479	8.03064	1.38e-05	3.95207	3.75e-07	2.3287	0.0373503	1.13081	0.0101912	1.46869	0.45141	1.41623	0.933282	0.8424	0.373904	0.727313	0.821007	0.097962	0.00744896
Glyma12g28990	24.6816	48.1697	9.5e-07	49.7683	0.810285	74.2609	0.0823788	35.9422	0.00225097	60.9593	0.0663084	72.3584	0.62387	66.8597	0.903579	64.9879	0.965169	11.9327	0.000256191
Glyma07g02820	2.29597	3.33106	0.0523428	6.91267	2.44e-05	11.0095	0.0541101	9.26857	0.478028	10.6239	0.634087	9.06875	0.65905	6.1241	0.536435	4.40514	0.613299	1.28601	0.714538
Glyma07g02830	2.29597	3.33106	0.0523428	6.91267	2.44e-05	11.0095	0.0541101	9.26857	0.478028	10.6239	0.634087	9.06875	0.65905	6.1241	0.536435	4.40514	0.613299	1.28601	0.714538
Glyma07g02660	0.0620433	0.0409149	0.524834	0.0131637	0.326248	0.0241191	0.64655	0.0644392	0.29417	0.017169	0.18546	0.119268	0.0588733	1.82091	0.000107728	9.9042	0.00145602	142.954	4.55e-13
Glyma09g38320	110.995	54.9616	7.87e-09	4.23479	0	3.07245	0.255626	0.283788	1.7e-09	1.86361	3.28e-05	0.472705	0.0165715	0.161858	0.210717	0.108866	0.683972	0.123635	0.897115
Glyma09g38350	7.99784	7.54892	0.679115	3.4603	1.02e-06	2.13656	0.0570387	1.00076	0.00929847	2.69911	0.00695015	1.37765	0.129105	0.905569	0.822744	0.767597	0.930713	0.694199	0.879625
Glyma05g36710	2.70549	4.75743	0.000297843	2.32285	1.36e-05	1.79527	0.363705	6.87916	1.01e-06	3.61536	0.0207319	11.7975	0.000574379	22.7231	0.120704	198.218	1.84e-07	525.529	0.0106879
Glyma05g36690	0.58137	0.66801	0.671654	0.923013	0.295074	2.78066	0.00022979	2.77821	0.997318	2.44669	0.669686	4.73618	0.0680941	9.63979	0.107756	12.1785	0.583571	20.599	0.154559
Glyma05g36620	134.245	202.724	1	130.993	0.0247383	107.893	0.516566	83.5889	0.38795	122.139	0.213081	85.7191	0.356174	62.2035	0.558949	67.5926	0.874733	21.7887	0.00126222
Glyma07g37150	2.57665	1.44782	0.00140888	0.205065	6.37e-08	0.169248	0.7088	0.0411156	0.0126922	0.0570173	0.801187	0.0459005	0.889512	0.00766227	0.348171	4.71e-11	0.272281	0.00424099	0.378022
Glyma11g11910	4.64824	5.89736	0.194962	5.15852	0.487534	6.61449	0.366513	6.40213	0.904929	7.54632	0.608685	6.53241	0.726955	5.3307	0.726993	3.55768	0.529532	0.015034	0.000217875
Glyma11g11900	116.703	132.499	0.392276	92.206	0.015699	57.237	0.0224799	35.351	0.0208433	55.3781	0.0626806	33.6704	0.0872488	33.6043	0.996375	8.86381	0.00361187	0.371066	3.06e-08
Glyma11g11840	2.00579	1.08275	0.000544614	0.515299	0.000460607	0.502969	0.943096	0.228792	0.028964	0.234291	0.965678	0.129081	0.520285	0.0409124	0.295499	0.0197326	0.535338	0.0173183	0.922437
Glyma11g11870	15.675	32.8744	1.21e-06	30.2153	0.575209	19.0958	0.0626561	5.4834	9.37e-06	16.3708	0.00170334	5.12963	0.014299	4.08632	0.81997	0.842319	0.220833	0.0611338	0.687816
Glyma11g04040	12.9237	19.3776	0.00100703	18.6455	0.753888	18.2341	0.905809	15.1012	0.328824	14.4872	0.861601	19.3273	0.351966	15.5363	0.605839	14.9809	0.929724	14.8429	0.978771
Glyma08g38450	8.70064	7.92542	0.456669	4.24199	2.67e-06	3.57386	0.445218	2.06747	0.0210661	2.20428	0.823416	1.87961	0.664027	1.47475	0.618582	1.46779	0.992755	0.638035	0.199417
Glyma03g42310	92.6678	125.455	0.0262405	70.0205	2.25e-05	56.2444	0.278697	47.6777	0.418332	47.8176	0.990053	51.7506	0.785662	45.4837	0.778762	18.3916	0.0631496	13.0911	0.415988
Glyma03g42250	0.00418494	0.0261389	0.605258	0.122299	0.0630533	0.191922	0.440181	1.28685	6.94e-05	0.494557	0.0201394	1.01111	0.156078	2.2287	0.166046	0.157286	0.000284531	0.041789	0.214039
Glyma03g42290	4.6151	3.48156	0.0213121	5.08697	0.00237221	3.50061	0.0530978	4.63074	0.152123	3.77592	0.378851	3.8816	0.92302	3.84272	0.982058	5.603	0.399534	5.8027	0.920527
Glyma05g34290	4.90623	3.65344	0.0789523	1.53397	8.86e-05	1.03241	0.295604	1.14735	0.787988	1.04815	0.839837	0.642497	0.411025	0.480893	0.726991	0.254545	0.523677	0.177022	0.73005
Glyma05g34310	4.81173	3.4814	0.0244829	2.36016	0.0106489	2.11405	0.63295	0.832785	0.000482446	1.43273	0.0970597	0.773659	0.162041	0.489183	0.513651	0.594732	0.798669	0.879244	0.531345
Glyma05g34350	85.0432	78.3847	0.503457	41.9697	5.33e-07	29.5829	0.062948	21.9194	0.121908	21.5195	0.938735	25.6698	0.544035	22.5232	0.743043	37.9787	0.190106	59.3334	0.190452
Glyma12g07520	0.0868756	0.151561	0.306478	0.301243	0.117792	0.114909	0.098809	1.00121	7.86e-05	0.441283	0.0652405	0.644463	0.495651	0.591129	0.89788	0.422319	0.64755	0.0285616	0.0107712
Glyma06g36520	6.70917	5.26254	0.0642949	2.3598	1.07e-07	1.57327	0.141486	0.411999	3.58e-05	1.36283	0.00119364	0.460059	0.0283892	0.47231	0.967257	0.242459	0.349314	0.25069	0.961018
Glyma02g46990	1.67813	12.5324	3.77e-10	18.8114	0.0440279	22.9649	0.432855	23.4307	0.93715	20.5027	0.663855	17.2581	0.667251	18.9329	0.854043	19.5004	0.955042	12.121	0.343389
Glyma02g47030	1.95638	4.7912	0.00203054	22.3523	1.9e-07	40.4376	0.330199	40.6767	0.992328	50.1454	0.74221	31.1782	0.531387	14.9245	0.509894	5.25296	0.328225	2.52341	0.0955422
Glyma02g47010	4.71e-11	4.71e-11	1	0.171755	0.0502583	0.98021	0.0165096	0.488898	0.183302	1.55852	0.0272427	0.153462	0.00334499	0.523013	0.188886	4.71e-11	0.058324	0.0218761	0.291747
Glyma20g04910	0.0282247	0.340942	1.73e-06	1.81221	3.27e-12	2.94686	0.0281114	1.37781	0.00104614	2.34697	0.061248	0.962583	0.0340523	0.361141	0.110533	0.0418716	0.0125349	0.00719587	0.237102
Glyma19g29440	2.00481	1.80095	0.532887	2.13764	0.330628	2.58293	0.460509	6.47106	0.000209398	3.01806	0.00477897	5.66518	0.0500902	5.87819	0.933937	8.51132	0.410225	17.5328	0.0475082
Glyma03g37140	5.78997	20.2154	0	21.6325	0.586036	38.1685	0.00280833	80.9248	8.2e-05	59.6291	0.200409	68.0772	0.659444	81.0762	0.692483	163.882	0.109505	260.079	0.188876
Glyma03g37080	98.8199	131.105	0.0453375	154.929	0.25652	133.434	0.535878	123.638	0.752765	118.169	0.862438	126.619	0.83259	122.357	0.945362	46.3839	0.0515257	12.6097	0.000831495
Glyma03g37060	0.177531	0.546508	0.00192374	1.58145	4.12e-05	3.06264	0.0119452	3.66152	0.478349	3.01533	0.514481	2.21801	0.447648	1.07429	0.208327	0.0486543	0.00210378	4.71e-11	0.126897
Glyma03g37280	0.812695	0.760211	0.787064	0.447188	0.0566572	0.399806	0.780382	0.0608371	0.00179357	0.409325	0.00245075	0.114429	0.0554259	0.0831573	0.719192	0.0138754	0.365026	0.0122054	0.964812
Glyma20g27970	7.48074	7.09113	0.76782	8.27105	0.404488	6.77445	0.46704	0.863846	7.9e-08	4.35644	0.000276728	1.38551	0.0560253	0.63108	0.419251	0.0549741	0.0953613	4.71e-11	0.202351
Glyma08g01880	3.55188	3.18351	0.395387	2.89633	0.479327	2.6321	0.636886	1.88395	0.119296	1.74942	0.783807	1.65973	0.876884	0.893544	0.289014	0.816321	0.891011	0.0696148	0.000136299
Glyma04g34840	85.2493	80.6721	0.747107	76.1859	0.744475	99.5368	0.284733	41.8861	0.000968051	92.2659	0.0112768	58.2582	0.241397	74.0849	0.668907	19.3847	0.0404616	23.6587	0.754803
Glyma02g03280	3.1936	3.07703	0.855608	3.14299	0.919024	7.91664	0.00022757	2.45499	7.66e-06	16.2792	2.79e-07	3.25517	0.000344243	33.8302	0.000576925	1.9114	0.000101159	0.341701	0.0138229
Glyma17g01330	0.246555	0.660629	0.00334772	1.57647	0.000581848	3.04877	0.0162101	5.16454	0.0415617	3.23374	0.100542	6.20631	0.0557257	3.29483	0.199488	1.31092	0.125011	0.80562	0.422179
Glyma17g01310	15.4607	9.47998	0.00357154	5.37351	0.00262792	6.46048	0.530681	6.7761	0.87135	5.78326	0.656844	8.0604	0.44366	6.57653	0.770857	2.71336	0.243	0.765662	0.0963652
Glyma09g41380	33.4202	26.1903	0.043393	17.8	0.00175054	8.06576	4.04e-05	4.99348	0.0180671	5.19722	0.869851	4.54811	0.666491	3.60901	0.593818	3.93167	0.849226	1.95411	0.096494
Glyma12g07470	10.4395	6.07844	8.2e-05	6.20799	0.883859	4.42732	0.114903	5.52802	0.305351	5.13742	0.763269	5.19403	0.971745	5.52182	0.895624	6.5521	0.714343	10.0431	0.246089
Glyma13g07630	0.147079	0.170575	0.733852	0.149246	0.768729	0.162893	0.913811	0.661673	0.0654223	0.214029	0.0192484	0.624879	0.0681614	0.890129	0.575978	3.12438	0.0294049	12.6829	0.000451919
Glyma13g07610	63.1922	103.605	0.00012527	57.3734	6.33e-06	38.5399	0.0456652	18.3607	0.000286672	18.2679	0.982259	12.5873	0.202822	20.8545	0.256696	6.75913	0.0178363	4.36441	0.317718
Glyma10g35520	198.525	138.443	0.0206321	52.0539	8.71e-11	24.9094	0.000144688	7.81662	1.13e-08	17.1065	0.00121472	8.79827	0.0307082	8.96941	0.968582	4.04747	0.123927	12.4562	0.00688272
Glyma10g35410	4.70243	3.27552	0.0325694	2.03117	0.0190238	1.4323	0.305103	0.393181	0.00164886	0.597696	0.473782	0.703717	0.820816	0.405082	0.561815	0.202551	0.586612	0.0242965	0.200862
Glyma11g08730	4.71e-11	4.71e-11	1	4.71e-11	1	0.0444883	0.191256	0.400309	0.0668304	4.71e-11	0.00239047	0.345844	0.0325763	2.0985	0.0192895	5.57303	0.131613	143.956	4.79e-13
Glyma04g01060	0.192168	0.236588	0.602976	0.54571	0.0167996	0.902335	0.157274	3.38558	2.89e-05	1.618	0.0272757	6.31045	0.00038935	8.81709	0.451085	15.2297	0.203819	13.4189	0.723726
Glyma04g01050	0.741994	1.80863	0.000109234	3.83667	3.92e-05	5.10407	0.197965	8.6941	0.014292	6.41543	0.217902	11.0394	0.0698217	12.8749	0.713344	20.1334	0.282181	28.1635	0.331485
Glyma04g01030	0.983896	1.17236	0.546071	1.11252	0.861619	1.73992	0.480687	0.78589	0.218389	2.99363	0.000643199	0.870107	0.0286608	0.293023	0.235777	0.106765	0.451586	0.0759917	0.855344
Glyma04g01010	1.50892	1.64422	0.636193	1.71439	0.822055	1.59841	0.800213	5.13082	1.38e-05	1.76326	0.000436271	4.89929	0.00343731	4.09002	0.732715	15.6346	0.0105468	9.22623	0.158253
Glyma04g01090	1.60425	1.36685	0.571809	0.314647	0.000103202	0.264483	0.736095	0.136247	0.231919	0.232678	0.37007	0.119425	0.353951	0.066833	0.584707	0.0511074	0.833421	0.0955838	0.585768
Glyma11g08530	0.0647129	0.02793	0.209452	0.0246889	0.890644	0.0196991	0.836359	0.0342013	0.585443	0.0250691	0.730796	0.055076	0.413411	0.0841056	0.638966	0.210761	0.242511	5.79854	1.83e-08
Glyma11g08560	14.9954	14.2973	0.693323	13.6851	0.723275	7.5665	0.00327354	5.2005	0.0779282	9.2494	0.022333	6.06734	0.178793	6.74111	0.808201	3.02842	0.0946292	0.628666	0.00210519
Glyma17g15530	1.4339	2.84106	5.79e-05	2.9763	0.76427	2.36807	0.343304	2.40613	0.948903	2.47475	0.922722	1.66978	0.309988	1.33772	0.669005	0.202722	0.00752117	0.0185169	0.0369311
Glyma13g18570	18.2721	12.0055	0.000482991	9.34473	0.0473659	9.20034	0.936074	12.722	0.098294	12.3169	0.89595	10.6024	0.618086	15.3504	0.397213	13.891	0.819584	19.5291	0.312558
Glyma13g18730	28.5077	24.1534	0.185563	16.3925	0.00261201	10.0838	0.0148206	11.0653	0.651293	9.77136	0.602082	9.98599	0.94056	10.1094	0.976358	14.5129	0.387796	14.6239	0.98397
Glyma12g34280	0.596644	0.473084	0.300034	0.326937	0.162176	0.300029	0.828315	0.993894	0.00149009	0.395446	0.0267162	0.814075	0.155096	1.63588	0.303415	2.31908	0.59372	3.43755	0.416178
Glyma12g34270	1.71084	2.28531	0.120162	2.09949	0.649182	2.76855	0.266722	3.99904	0.129122	2.8507	0.234776	3.84254	0.387191	4.41268	0.763622	6.68679	0.363909	21.2456	0.00285629
Glyma04g17600	122.475	83.734	0.00605775	55.2649	0.00259633	35.3975	0.0237845	16.0048	7.72e-05	39.2645	0.000253491	13.6077	0.000843221	6.15566	0.0976107	0.721659	0.000695649	0.152759	0.0419799
Glyma04g19030	10.6152	11.5624	0.49918	6.90262	0.000105193	5.33728	0.24941	4.75778	0.620665	4.7339	0.985987	4.50886	0.892626	5.74613	0.635198	9.21888	0.344977	18.2754	0.0665621
Glyma04g40060	4.23425	5.72915	0.0489919	5.63249	0.910674	5.47716	0.903393	10.7691	0.00254996	8.56389	0.362846	11.4992	0.348786	16.7535	0.467246	21.5462	0.624415	45.852	0.0289355
Glyma18g14740	0.065458	0.123722	0.285192	0.370978	0.0139667	0.342645	0.862079	0.214253	0.336973	0.145481	0.515648	0.113155	0.738743	0.0651826	0.572484	0.234902	0.231867	2.88899	0.0019095
Glyma12g13920	0.947676	1.35881	0.201055	0.916608	0.172987	0.646946	0.405385	1.84166	0.00928474	0.385315	0.00125587	0.996384	0.117308	1.19903	0.770497	0.814692	0.567964	0.392602	0.285794
Glyma18g46420	18.0386	16.4373	0.482672	13.4975	0.153222	9.08219	0.0416703	7.63564	0.378539	8.04929	0.829853	6.21243	0.392939	4.54532	0.483146	5.09779	0.797041	0.678872	8.5e-06
Glyma13g30810	0.0965543	0.329188	0.00769026	1.1187	8.72e-05	1.03093	0.807399	2.45742	0.00709268	1.80454	0.355347	1.86247	0.94134	3.73129	0.17701	1.95095	0.229289	1.49313	0.598298
Glyma13g30530	16.6271	18.1196	0.479425	10.7881	4.59e-05	9.77554	0.621219	8.8647	0.633537	9.31993	0.83744	9.06859	0.928466	10.4762	0.739656	11.6041	0.81516	17.7304	0.257329
Glyma05g07390	0.016365	4.71e-11	0.0848369	0.0195356	0.115333	0.0220048	0.918971	0.0575743	0.30701	0.0411464	0.651382	0.0374595	0.914542	0.0729769	0.506327	0.0334277	0.511704	0.702946	0.00224602
Glyma01g29480	0.00689823	4.71e-11	0.302349	0.0180967	0.233484	3.18893	0.000258498	95.7821	0	9.26984	0	270.749	0	369.554	0.560415	1036	0.0539863	2255.55	0.0865236
Glyma01g29760	0.0108433	0.0266655	0.456882	0.145392	0.0276524	0.20478	0.539669	0.27201	0.574356	0.475975	0.263065	0.248519	0.300073	1.10748	0.0371007	0.591046	0.377499	3.07474	0.00344699
Glyma13g32220	0.256036	0.359436	0.310436	0.306184	0.627156	0.293478	0.922443	0.995865	0.00230511	0.68702	0.378398	0.930256	0.554273	0.527094	0.372901	0.553289	0.943597	0.0566749	0.00462811
Glyma13g32330	12.6429	12.3469	0.857478	9.37628	0.0479812	8.03413	0.479944	15.555	0.00257934	7.9114	0.0115982	15.169	0.0437692	22.6582	0.367116	60.5714	0.0252317	78.9277	0.450724
Glyma17g34410	4.24536	4.95773	0.259076	7.67824	0.00144196	10.6832	0.123554	10.4543	0.92063	7.24952	0.184778	10.5365	0.935821	6.09892	0.906541	8.05681	0.563148	4.39938	0.140444
Glyma15g01370	0.0148052	0.022279	0.725109	0.08367	0.135677	0.742117	0.000317496	7.50039	7.03e-09	2.87385	0.00134815	3.73269	0.483696	4.30205	0.755211	3.63	0.721379	32.2741	2.93e-08
Glyma15g01410	7.23066	5.44081	0.0231305	2.68619	2.11e-07	2.0385	0.262899	3.09471	0.0935298	1.77929	0.0411985	2.85652	0.155813	2.08712	0.482405	1.63142	0.608451	1.74007	0.880663
Glyma20g01120	16.7709	17.3986	0.776071	10.6412	0.00034551	9.70062	0.677072	1.75801	1.6e-10	5.93353	0.000159619	4.3696	0.437773	5.27907	0.716331	1.79281	0.076409	0.190124	0.00634489
Glyma20g01350	2.45819	2.30111	0.686257	1.05619	9.51e-05	0.664422	0.171365	0.107832	0.00288086	0.25656	0.208328	0.106858	0.192839	0.193783	0.545184	0.147354	0.789028	0.277502	0.392866
Glyma20g01360	7.5397	5.35531	0.0128427	2.98731	0.000191039	2.0084	0.147166	3.18368	0.0965368	2.34116	0.324202	3.07723	0.479082	3.53026	0.774114	4.47955	0.621004	9.49637	0.0572711
Glyma07g15810	6.8916	3.76494	3.78e-06	0.551553	0	0.344101	0.34959	0.0307044	0.00282735	0.166959	0.0381058	0.0184335	0.0134667	0.0196218	0.964783	0.00746112	0.689749	4.71e-11	0.317146
Glyma07g15910	8.03857	7.85201	0.858889	4.93848	0.000990802	6.18451	0.291845	7.36382	0.413496	5.81367	0.351837	7.12133	0.521196	4.82997	0.403586	4.5943	0.91924	4.58211	0.995011
Glyma19g38350	7.16545	7.37488	0.855325	5.95952	0.200869	4.10483	0.190053	1.153	0.000122318	1.84538	0.300095	1.15565	0.405209	0.699246	0.540954	0.480243	0.704731	4.71e-11	0.069792
Glyma14g11030	2.89929	12.1536	6.26e-10	8.50514	0.0792647	20.1708	0.000787881	28.4423	0.169007	24.3161	0.585211	19.7305	0.562793	23.1928	0.85251	5.07613	0.0991816	1.22207	0.237222
Glyma14g11160	3.18464	6.64773	8.02e-06	2.94789	2.15e-06	2.33824	0.44126	5.44837	0.00422587	1.67491	0.000921621	2.71656	0.281013	8.27698	0.0570295	3.91631	0.206383	11.6156	0.0129472
Glyma14g11150	0.299111	0.209781	0.269654	0.123412	0.170225	0.0811	0.490398	0.790335	4.36e-05	0.226781	0.00355806	0.826386	0.0116387	1.96788	0.11796	8.4171	0.00353369	18.1633	0.0270999
Glyma17g06370	5.5012	4.71223	0.25608	4.32036	0.542113	3.09521	0.14733	3.23131	0.856506	3.96711	0.442947	3.23207	0.547816	3.26241	0.983669	1.97065	0.31547	0.318423	0.00215907
Glyma14g39880	9.30359	10.0589	0.568045	8.52588	0.246094	4.29032	0.00344054	3.72818	0.568654	5.49926	0.133647	2.36925	0.0228279	1.0875	0.200874	0.219325	0.0309654	0.0293526	0.0952214
Glyma14g39840	1.38323	1.76684	0.179503	1.83539	0.828274	1.76093	0.8814	4.87525	0.000175893	2.60874	0.0283596	4.61871	0.0926834	5.53451	0.705925	14.5672	0.0408891	34.0762	0.0182661
Glyma14g39940	1.11406	1.71623	0.047061	1.24912	0.142802	0.605811	0.0461417	0.132105	0.00184788	1.20927	7.72e-06	0.846676	0.500078	0.972333	0.82585	1.53291	0.450438	0.181406	0.0020744
Glyma13g37580	21.0419	24.9487	0.204708	19.7058	0.0829744	20.9361	0.779206	6.40388	1.25e-07	24.5322	7.63e-06	8.05869	0.0019737	6.44871	0.687584	1.46872	0.0175457	1.24983	0.760669
Glyma19g01200	0.0706264	0.154374	0.103739	0.271112	0.139634	0.837284	0.00306437	1.73906	0.0251523	2.37796	0.304703	2.35394	0.978444	1.56786	0.42286	3.4613	0.125787	0.373089	1.8e-05
Glyma19g01090	3.99248	2.80852	0.0556199	1.88997	0.0757052	2.04273	0.814721	11.0545	2.98e-08	1.95675	8.95e-07	14.7944	5.05e-07	28.0849	0.177004	26.2592	0.885004	9.09943	0.0218611
Glyma19g01010	0.460776	0.416314	0.822051	0.607875	0.405249	0.393979	0.342388	1.76813	0.000483881	0.605201	0.0129513	1.44803	0.0782783	1.69452	0.781354	3.63763	0.159037	9.96023	0.0197825
Glyma13g01110	0.0161169	0.0151167	0.963121	0.0236545	0.749927	0.136599	0.122221	0.642991	0.0141981	0.0864568	0.00186661	0.345095	0.0699044	1.93514	0.015673	4.02221	0.237843	17.4049	0.000541078
Glyma15g14890	1.85405	1.60954	0.485211	0.7736	0.00218033	0.63006	0.580047	0.579488	0.826211	0.485638	0.682238	0.624231	0.643891	0.375593	0.43662	0.724031	0.33153	0.872792	0.751911
Glyma17g03380	4.4838	2.95833	0.00131773	2.64281	0.411522	1.84593	0.106633	0.852525	0.00161523	1.32375	0.141738	0.783582	0.186445	0.521199	0.46695	0.51231	0.977393	0.990143	0.202171
Glyma17g03470	3.82081	1.76995	2.19e-08	0.253199	0	0.177527	0.397482	0.012661	0.00471924	0.0558136	0.127037	0.0115525	0.21699	4.71e-11	0.200237	0.00595111	0.226343	0.00574041	0.985249
Glyma11g35590	12.3162	8.62826	0.00303515	8.02085	0.557053	4.64125	0.0062676	4.98613	0.727956	5.03484	0.967733	4.92557	0.941283	6.96029	0.423648	5.45964	0.577745	6.55216	0.623195
Glyma11g35600	12.3162	8.62826	0.00303515	8.02085	0.557053	4.64125	0.0062676	4.98613	0.727956	5.03484	0.967733	4.92557	0.941283	6.96029	0.423648	5.45964	0.577745	6.55216	0.623195
Glyma11g35570	1.76028	2.44528	0.0307118	1.81497	0.0551501	1.77556	0.927748	0.715049	0.000633489	2.1807	0.00031276	0.756511	0.0102688	0.618213	0.727983	0.20506	0.115866	0.0432841	0.0703689
Glyma02g12430	8.75577	6.81554	0.0421087	4.97222	0.0156933	3.6757	0.167803	1.03835	3.38e-07	1.71202	0.0882115	1.28494	0.429047	0.806617	0.486576	0.279827	0.218382	0.032246	0.29663
Glyma14g01960	1.50892	1.75638	0.372828	1.46114	0.294279	0.931389	0.118325	0.936914	0.984329	0.742582	0.521441	0.478583	0.380741	0.551358	0.832671	0.198443	0.174221	2.79572	2.74e-05
Glyma15g19980	3.20843	2.60223	0.0935132	2.17712	0.173603	2.02977	0.731614	1.7839	0.538802	1.93261	0.743155	1.1795	0.126121	1.06017	0.813093	1.18229	0.815301	4.87748	0.000419536
Glyma15g19810	6.88263	7.79298	0.367496	2.58612	8.73e-12	1.9081	0.350769	0.298199	2.84e-05	0.469281	0.379865	0.216042	0.210765	0.255575	0.836775	0.0769415	0.238405	0.303976	0.134863
Glyma15g20080	9.056	11.3647	0.102652	7.06159	0.00118625	5.47237	0.300239	2.659	0.00755529	4.84485	0.0601628	3.70376	0.509742	1.94637	0.247483	0.211167	0.010217	0.0434267	0.201002
Glyma04g04120	23.5584	12.6884	1.65e-07	1.43799	0	0.770222	0.0488093	0.154884	4.05e-05	0.445343	0.0255305	0.358072	0.688222	0.304501	0.806414	0.407515	0.676362	1.16151	0.0673012
Glyma20g00290	16.6996	21.0641	0.0707287	25.8255	0.120639	31.5547	0.356353	25.9168	0.366192	29.2563	0.628741	23.4914	0.471969	24.0437	0.964985	7.9853	0.0414887	1.43039	5.5e-05
Glyma10g32000	0.128793	0.0892588	0.574433	0.181397	0.282825	0.182031	0.99551	3.3931	2.44e-09	7.29931	0.0326738	2.15076	0.00787863	14.1296	0.00108415	8.16868	0.310655	6.56856	0.645746
Glyma10g34970	15.9849	15.6739	0.883248	9.64779	0.000698657	5.30686	0.0035342	2.83766	0.00428548	2.94815	0.883668	2.74087	0.822059	1.73871	0.428646	6.66525	0.0181279	3.13721	0.0785588
Glyma10g35010	0.509518	1.65431	0.000152362	7.21346	2.03e-12	41.9872	1.82e-09	538.908	0	110.873	4.88e-08	1099.34	1.23e-06	2564.47	0.350019	5243.15	0.448966	9332.45	0.474485
Glyma12g34770	79.424	122.205	0.00170237	45.2278	4.11e-13	55.1068	0.345605	18.6238	3.81e-07	31.4422	0.0209318	17.5503	0.0386008	7.15549	0.0325496	0.845587	0.00112611	0.0243912	0.00176424
Glyma12g34660	6.90459	28.8101	9.33e-15	2.91693	0	14.9062	6.17e-08	4.00754	1.11e-05	25.1936	4.03e-08	10.2531	0.0213992	119.66	0.000336528	31.018	0.0445641	175.125	1.47e-06
Glyma09g24530	3.81774	4.47329	0.387708	1.70349	1.02e-05	2.31623	0.386016	0.275201	1.01e-05	1.49766	0.0017018	0.516786	0.114764	0.705451	0.800705	0.464176	0.727521	2.03308	0.0463319
Glyma09g24580	3.44796	3.32573	0.850439	1.21715	1.9e-05	1.10285	0.792222	0.819027	0.44493	1.08014	0.518676	0.850209	0.656023	0.84222	0.988212	1.01638	0.779072	0.611963	0.421353
Glyma09g24410	2.70692	46.4153	0	0.132675	0	2.99198	0	5.15931	0.0366046	5.26343	0.950237	1.46436	0.00152393	23.0305	0.0104005	1.37209	0.00956532	6.34411	0.000566173
Glyma15g01100	0.0314334	0.0410234	0.868172	0.0529605	0.867163	4.71e-11	0.186627	6.11949	7.64e-10	0.513874	0.0010284	9.43449	0.000271789	42.3091	0.0117649	117.573	0.0654958	304.707	0.0161555
Glyma14g36000	4.71e-11	4.71e-11	1	4.71e-11	1	4.71e-11	1	4.71e-11	1	4.71e-11	1	4.71e-11	1	0.0665979	0.186722	0.235274	0.35306	15.1911	4.22e-07
Glyma06g09970	72.3959	60.3234	0.185944	33.1152	1.22e-05	20.5338	0.015021	31.2133	0.0346355	16.6019	0.00932613	25.1242	0.163156	30.6747	0.695143	38.272	0.664365	65.5532	0.13542
Glyma06g09930	4.79278	6.28678	0.0657431	7.49627	0.240209	7.63424	0.934543	12.5849	0.0245658	11.061	0.637754	11.0857	0.994548	21.4883	0.261881	26.9163	0.702662	85.6473	0.00239729
Glyma06g11450	11.1717	9.80529	0.353055	5.8799	0.00100953	3.78066	0.104118	2.95057	0.390907	2.41435	0.577667	3.41678	0.433562	3.38696	0.987208	6.62335	0.214341	5.07809	0.564279
Glyma12g32490	7.3002	6.10103	0.189009	2.32202	3.46e-09	0.920263	0.00502549	0.527371	0.132958	0.599502	0.766555	0.373709	0.403302	0.249311	0.562938	0.258769	0.961051	0.400498	0.5355
Glyma12g32560	0.791908	0.961867	0.497897	0.556899	0.0864599	0.45611	0.640046	0.0947014	0.0028024	0.248139	0.104817	0.0447172	0.195882	0.0136761	0.510504	0.0104802	0.942845	4.71e-11	0.386838
Glyma05g22060	27.0782	17.5301	0.00101782	9.42141	7.45e-06	6.35184	0.0603737	7.93972	0.298529	9.48228	0.466323	10.4376	0.746391	8.40251	0.699431	7.67998	0.874048	1.28926	0.000179549
Glyma07g01600	7.50694	8.62636	0.31725	11.7986	0.0241551	10.4868	0.594738	2.74505	2.03e-08	7.57356	0.0002137	2.27061	0.0017336	0.786707	0.0975954	0.0704516	0.0712447	4.71e-11	0.204532
Glyma05g22260	11.0302	15.4456	0.0169314	27.7069	1.51e-05	52.2327	0.00187178	45.6373	0.510753	53.0936	0.540785	82.188	0.146877	130.8	0.392847	96.2855	0.575173	77.5345	0.594972
Glyma07g01760	20.3633	15.458	0.0494089	9.71444	0.00219873	7.93674	0.37816	9.42979	0.46135	7.32767	0.385047	9.48065	0.461487	10.8045	0.795122	6.27902	0.295539	0.853374	0.0335232
Glyma09g33740	5.44888	4.14212	0.111602	2.09514	0.000886028	0.775845	0.0266819	0.584542	0.577116	0.800469	0.57551	0.739493	0.90872	0.672079	0.910171	0.557553	0.845907	0.486529	0.887148
Glyma08g17470	23.9248	21.2432	0.371392	20.3645	0.750579	17.0797	0.360304	12.1395	0.0850186	14.2732	0.532789	12.313	0.641701	4.69533	0.0400562	2.5673	0.239093	0.156343	1.66e-06
Glyma09g33860	7.25431	5.43361	0.026303	4.99174	0.532339	2.40313	0.00223024	2.41565	0.983521	2.16918	0.718789	1.92264	0.753344	2.50558	0.592242	2.15532	0.769124	1.79263	0.688198
Glyma09g35760	26.0175	39.3181	0.00322742	11.9765	0	8.40467	0.081976	10.9619	0.194466	8.07448	0.185054	10.4806	0.624004	9.26047	0.873667	7.61198	0.763776	9.86495	0.524263
Glyma09g35730	17.5278	14.9349	0.230522	13.6573	0.519143	10.5015	0.189565	11.4816	0.66039	9.673	0.470442	10.1255	0.873664	13.5168	0.536512	16.0787	0.714403	61.85	0.000619095
Glyma09g35900	19.4926	12.6835	0.000289627	12.6269	0.970549	9.32566	0.104339	14.9878	0.0120279	11.9006	0.307421	14.1705	0.529176	19.9634	0.412691	17.6764	0.771619	22.5123	0.461358
Glyma12g31920	0.137375	0.210474	0.377141	0.423278	0.0303994	0.953219	0.0143343	13.9653	0	1.50978	3.84e-13	11.0892	4.36e-08	22.4544	0.21266	15.8918	0.537418	7.72855	0.247369
Glyma01g42740	0.131859	0.339839	0.0116341	1.7273	9.14e-10	2.02082	0.542634	3.60378	0.021382	4.42636	0.445833	3.89539	0.701461	4.10509	0.905295	7.22398	0.198327	1.84582	0.0022435
Glyma10g40230	5.1581	4.4187	0.297921	4.39143	0.968055	4.44462	0.958471	12.5505	4.42e-06	7.51915	0.0377883	18.4693	0.00261849	18.0827	0.96026	21.8786	0.652483	0.845535	4.61e-13
Glyma01g42800	1.86426	0.281187	5.04e-12	0.0153613	0.00410024	0.00278655	0.694586	4.71e-11	0.406684	4.71e-11	1	0.00216942	0.402339	4.71e-11	0.402339	0.00255713	0.410331	4.71e-11	0.410331
Glyma05g34980	18.7016	15.7998	0.16426	13.6928	0.253676	8.51259	0.017741	22.0111	2.49e-06	12.9365	0.0249577	23.2888	0.0419262	29.3639	0.562598	38.7135	0.488466	35.2118	0.773862
Glyma08g12750	17.2298	14.692	0.183057	19.8866	0.0125032	13.4086	0.0579857	17.8121	0.178631	13.6933	0.289837	15.564	0.667687	13.0071	0.668086	5.77878	0.0678905	0.563922	1.05e-05
Glyma08g12770	4.2002	3.07256	0.0585027	2.20512	0.0831236	1.44145	0.190808	0.44982	0.00337701	1.11527	0.0530066	0.805721	0.554595	0.352362	0.353597	0.29343	0.856223	0.137204	0.48053
Glyma07g10690	1.15615	3.06825	1.11e-06	5.32434	0.000802555	5.88056	0.66227	5.62295	0.846591	6.79559	0.483997	5.08277	0.40064	3.94054	0.609313	2.77939	0.509553	3.89375	0.470455
Glyma07g10300	2.21279	2.36124	0.690286	2.64288	0.489346	3.25432	0.379529	6.42135	0.00293817	3.15629	0.0099818	5.49778	0.102053	15.1454	0.0644306	15.0501	0.990639	29.1698	0.0548465
Glyma08g06660	1.72244	7.65358	1.06e-08	6.08789	0.279292	14.4736	0.000593776	23.1314	0.0450942	15.5175	0.123153	18.5967	0.575429	23.2219	0.656957	9.40383	0.0817985	6.6131	0.504181
Glyma08g06700	2.37655	7.06567	1.39e-07	10.729	0.0160819	11.7342	0.729777	13.1848	0.656503	18.3218	0.272113	15.5189	0.649344	18.2469	0.77588	3.99213	0.0155792	0.0243988	0.00154321
Glyma09g30370	0.412064	0.316496	0.464787	0.389464	0.572678	0.552837	0.392028	5.83603	3.66e-11	1.17974	5.52e-05	7.48022	4.26e-05	22.9236	0.0212671	155.893	8.27e-05	669.257	0.00152985
Glyma09g30420	8.94318	5.68823	0.00156916	2.7039	1.34e-05	2.24211	0.521655	0.687009	0.0003987	2.00106	0.0059781	0.98292	0.154762	0.578987	0.419526	0.331566	0.452987	0.127746	0.240056
Glyma09g30430	2.29055	2.58333	0.434846	2.85805	0.510422	1.68154	0.0355072	0.653389	0.000977897	1.19482	0.0853875	0.58621	0.150347	0.145343	0.0477429	0.0368676	0.143439	0.0262012	0.74756
Glyma08g40810	2.40645	3.01859	0.155503	3.89299	0.105075	6.98551	0.00968078	17.4952	3.48e-05	8.59992	0.00921531	26.5869	0.00100991	27.8957	0.931859	78.1012	0.0649863	69.5587	0.768691
Glyma08g40830	7.306	9.64943	0.0490741	10.0953	0.749032	8.3676	0.363359	0.153334	4.44e-16	3.09543	3.57e-08	0.782038	0.0120306	0.136194	0.135129	0.00542492	0.47564	0.0185864	0.831948
Glyma05g36450	200.44	194.744	0.879219	126.591	0.0220513	36.2236	1e-07	18.4709	0.00447599	23.8251	0.370878	16.7135	0.294919	20.1205	0.738594	31.9503	0.400696	52.5689	0.226616
Glyma05g36400	17.0003	14.4105	0.191279	5.97591	2.29e-09	5.33089	0.653703	2.79498	0.0228883	3.22309	0.679459	3.05818	0.902991	2.30649	0.639682	4.1707	0.324087	3.49665	0.719342
Glyma05g36380	1.12049	3.58809	3.11e-08	2.27573	0.0159515	2.20354	0.913335	3.50272	0.11424	1.88689	0.0619896	2.48651	0.511628	3.94607	0.363654	6.1164	0.369498	12.3727	0.0634558
Glyma05g36310	1.26051	6.31738	0	5.43423	0.345373	20.8294	1.3e-11	0.236256	0	82.1791	0	4.76516	1.36e-12	23.8473	0.0123058	0.735966	1.95e-06	0.114002	0.0273409
Glyma05g36370	1.26054	1.96929	0.0638082	3.55068	0.00295256	4.1094	0.536269	4.65356	0.595689	4.64013	0.992717	5.09133	0.805745	4.77446	0.895629	2.27814	0.229828	0.605389	0.214044
Glyma02g37480	24.8611	19.5656	0.108741	9.02338	8.58e-07	6.56117	0.210512	4.17663	0.0983218	3.60214	0.675423	3.35326	0.87379	1.61825	0.336429	0.843923	0.502184	0.487128	0.566526
Glyma03g28690	10.2601	11.9086	0.25284	6.26516	1.52e-06	7.34197	0.427134	9.92801	0.13189	7.01617	0.138517	10.4525	0.171092	11.468	0.830247	18.2023	0.28335	34.3882	0.0903448
Glyma03g28680	0.44608	0.916248	0.000106629	1.53052	0.00119755	1.80411	0.431766	1.56098	0.497646	1.9362	0.385596	1.52202	0.463421	1.13779	0.654863	0.847943	0.68774	0.151139	0.003603
Glyma02g07650	0.282781	0.50453	0.225132	1.45814	0.00459527	12.0429	2.86e-11	60.3266	4.14e-10	24.6497	0.000335063	47.411	0.028542	42.0289	0.762911	27.447	0.302181	4.34668	1.16e-05
Glyma02g07690	2.82995	2.91053	0.871143	2.537	0.434011	2.77558	0.699653	7.71808	4.23e-06	4.37116	0.0319907	7.40801	0.101833	11.5891	0.330763	8.39548	0.483371	6.64159	0.526843
Glyma03g28850	6.60975	7.6351	0.421302	4.06427	0.00139233	2.98568	0.353433	0.568399	0.00179226	2.80219	0.0110752	0.467753	0.131696	0.239592	0.9654	0.0363498	0.907012	4.71e-11	0.419084
Glyma17g37990	0.476726	0.944448	0.0159307	1.09816	0.546884	0.847641	0.451364	2.86518	0.000213186	1.41438	0.0417097	2.17323	0.319772	3.13774	0.464433	3.56838	0.798035	11.3326	0.00525783
Glyma17g38120	0.308258	0.0644527	0.000231144	0.0247888	0.211514	0.0346608	0.71129	0.0124583	0.344864	0.0240962	0.556976	0.00388256	0.274931	0.000566533	0.699119	1.4598e-05	0.899901	0.00388227	0.846046
Glyma04g06620	13.2791	13.0001	0.867238	8.65951	0.00220172	7.77712	0.603698	7.49579	0.86248	8.25158	0.703378	7.76007	0.845714	16.4901	0.238359	8.68684	0.316356	11.0784	0.518029
Glyma04g06580	18.0357	22.5106	0.0707105	13.4116	4.77e-05	11.2887	0.397451	9.21295	0.330048	12.263	0.22701	9.75429	0.446519	7.4684	0.54973	9.25511	0.634838	4.59023	0.0957192
Glyma04g06720	1.63718	1.45456	0.608593	1.00762	0.147348	0.837805	0.617305	0.940526	0.756418	1.15196	0.619515	1.14739	0.993748	1.65238	0.536144	2.56388	0.449517	43.3376	2.7e-10
Glyma06g43750	8.0852	7.11754	0.291447	4.84622	0.00241996	4.14548	0.429587	4.21388	0.935599	4.53883	0.7575	3.56578	0.426978	5.61596	0.297473	5.69568	0.974102	9.46997	0.14074
Glyma10g30400	30.6718	22.4465	0.015533	11.1734	9.32e-07	9.05349	0.32312	5.64712	0.0374737	4.74748	0.552976	6.47302	0.384995	4.18024	0.407814	18.933	0.00291038	111.988	3.72e-06
Glyma02g42810	1.16221	2.12019	0.00454939	2.23422	0.787937	5.19985	0.00063586	7.78185	0.0820163	6.25372	0.408433	3.57144	0.121439	4.15349	0.787448	0.907905	0.0318852	1.22085	0.660214
Glyma02g42510	4.503	3.64638	0.0772402	2.21141	6.69e-05	1.84454	0.355726	2.10932	0.503075	2.10294	0.989702	1.92165	0.759341	1.37114	0.442955	1.28295	0.884457	0.332397	0.00188036
Glyma02g42780	26.9277	30.5935	0.486797	24.5729	0.250172	29.1796	0.537233	11.5175	0.00225318	21.2606	0.0936723	9.61713	0.118103	6.50798	0.700006	1.23813	0.253651	0.033301	0.331217
Glyma01g09310	41.9139	33.6445	0.0995452	15.8363	3.21e-08	13.9573	0.532137	14.2376	0.922181	12.4322	0.557739	11.5548	0.800905	17.4178	0.382085	35.8923	0.126183	62.487	0.134322
Glyma01g09120	17.5368	25.1089	0.0130552	8.10908	1.18e-14	6.14075	0.186211	4.40436	0.12387	5.23081	0.491514	2.91803	0.0627639	11.5435	0.0242529	4.36825	0.111665	22.8879	3.22e-06
Glyma03g39080	2.1786	5.58402	1.79e-07	6.18877	0.506487	11.5506	0.0116659	15.6697	0.206731	10.2563	0.109293	14.392	0.289214	15.0563	0.925549	6.72677	0.115572	1.74108	0.00885363
Glyma03g39090	3.27316	3.53799	0.694965	3.92063	0.602295	3.35252	0.581581	2.55689	0.362371	3.97554	0.184491	3.50968	0.764978	5.11338	0.460983	3.36691	0.446713	0.0185807	0.0009495
Glyma03g39140	8.56976	10.7852	0.0813313	5.67332	4.5e-06	5.30277	0.766289	8.25571	0.0515145	7.47133	0.697358	5.59096	0.382729	8.61895	0.368586	1.68592	0.00538196	0.0678313	0.00027232
Glyma03g39100	12.5083	29.1513	9.22e-10	32.8138	0.371454	57.8412	0.00698355	42.747	0.156842	72.1388	0.0402026	65.4427	0.75436	102.58	0.361405	61.1774	0.288575	54.2057	0.737015
Glyma02g07560	17.1179	11.5399	0.000889426	10.5131	0.448367	8.40292	0.248935	12.537	0.0423876	12.1468	0.89669	14.0756	0.621992	27.5236	0.19141	20.7718	0.580695	28.8948	0.355167
Glyma03g39300	3.20426	3.03936	0.736154	2.32494	0.103103	4.14156	0.0317739	8.85671	0.00325605	7.69109	0.568081	8.05032	0.89934	11.4564	0.459637	18.6997	0.25701	42.1095	0.0747392
Glyma01g03270	18.9787	21.9417	0.234273	10.4195	4.12e-09	9.13752	0.520538	7.91993	0.494321	7.86132	0.97523	6.54824	0.548733	4.6162	0.488921	5.09275	0.849716	5.8886	0.703548
Glyma14g07150	31.6291	38.4105	0.11311	31.4427	0.108433	31.5825	0.982064	20.8728	0.0384967	37.4303	0.0226712	25.4477	0.201935	31.3255	0.612322	6.03352	0.000156151	0.370694	2.24e-07
Glyma20g30150	0.51293	0.738865	0.148785	0.653568	0.617107	0.500363	0.456966	2.11761	2.31e-05	1.12375	0.0662798	2.56312	0.0435962	4.12226	0.303657	8.22889	0.118274	6.16998	0.4301
Glyma20g30140	12.2136	9.6261	0.0638659	6.51189	0.00402167	2.7099	0.000317278	1.94322	0.216529	3.10779	0.121454	2.70692	0.715517	3.43101	0.627628	2.41823	0.495723	0.953206	0.122424
Glyma12g29160	4.99799	3.89593	0.0400313	1.7297	1.33e-09	2.41314	0.101702	5.27571	8.97e-05	2.58645	0.00344032	3.81087	0.197258	3.75902	0.97316	9.11061	0.0276532	12.3957	0.353114
Glyma13g04710	9.63102	8.79191	0.479081	7.58011	0.281049	9.88376	0.242031	23.5825	7.56e-05	14.5066	0.0514847	23.8391	0.106448	20.5454	0.769418	10.4006	0.189541	6.47551	0.233372
Glyma13g04650	0.454028	0.809538	0.0434136	1.14993	0.0863524	1.26066	0.730936	1.96419	0.0919156	1.64867	0.548018	2.09103	0.509994	3.49141	0.252919	5.39087	0.314433	21.466	6e-05
Glyma19g01210	378.865	1014.14	0.000206265	1220.94	0.53015	792.871	0.435093	261.551	0.0385866	344.722	0.500493	184.988	0.21015	116.425	0.495281	87.3247	0.664143	11.9085	2.28e-05
Glyma13g04740	0.180665	0.50661	0.00110617	1.50039	2.79e-06	2.49497	0.0352036	3.4674	0.158907	3.45148	0.98568	3.25607	0.857738	2.19982	0.40119	0.424697	0.00802751	0.130948	0.126845
Glyma20g27180	7.48454	3.82557	0.00018091	1.30594	1.07e-05	0.458045	0.0632721	0.0555447	0.0356425	0.23507	0.195232	0.0499025	0.12978	0.031215	0.707304	0.0263305	0.919064	0.0215558	0.912668
Glyma02g01880	34.1213	67.3602	4.79e-07	57.4206	0.260529	62.7296	0.703185	157.829	9.12e-05	112.397	0.202346	136.79	0.559702	144.198	0.919022	128.784	0.825507	75.3421	0.154473
Glyma02g01860	16.8017	12.3632	0.0173796	5.06024	3.09e-09	4.16381	0.453687	10.9923	0.000145212	3.28321	0.000135487	9.65974	0.00393633	11.8447	0.63082	16.1795	0.456047	21.6738	0.415809
Glyma02g01870	1.01721	1.40117	0.209974	1.2054	0.548057	0.764239	0.225214	2.6276	0.000669689	0.882166	0.00612888	2.40579	0.0363673	3.10102	0.629428	4.78083	0.405353	11.4715	0.0346644
Glyma08g40950	2.77178	2.2271	0.130576	1.24554	0.000421742	1.35423	0.74547	1.29682	0.868641	1.18256	0.768354	0.989547	0.662059	0.912299	0.876129	0.575879	0.42537	1.87496	0.021784
Glyma20g27280	352.513	241.516	0.0446876	112.148	2.06e-05	68.1734	0.0294266	25.7404	1.72e-05	61.4275	0.00111056	35.1413	0.0747991	30.3581	0.764488	11.2375	0.0514263	0.800043	6.75e-09
Glyma15g40110	227.067	227.408	0.993909	65.8085	7.71e-11	47.676	0.158295	41.7754	0.562684	28.889	0.13604	24.468	0.579426	37.1499	0.426532	27.3853	0.559813	39.8532	0.252261
Glyma16g29440	2.64156	2.02887	0.153135	1.89407	0.733574	2.16773	0.622738	1.78872	0.490404	1.99187	0.739472	2.10414	0.88988	1.93247	0.882481	3.55806	0.288005	12.7313	0.00309485
Glyma20g27310	7.90352	8.1189	0.850279	3.30148	1.28e-07	3.35844	0.950976	1.59826	0.014159	2.16587	0.410569	1.1163	0.201011	0.534961	0.349338	0.871777	0.558263	2.23879	0.140785
Glyma18g43320	34.7329	96.408	6.66e-16	138.663	0.00454403	144.423	0.86476	374.994	8.49e-05	185.933	0.109019	312.152	0.291279	328.826	0.955812	1144.52	0.188974	1474.88	0.601426
Glyma14g38130	2.369	2.34408	0.970182	0.559556	0.000423146	0.312572	0.392683	4.71e-11	0.0443936	0.0791061	0.146608	4.71e-11	0.146608	4.71e-11	1	4.71e-11	1	4.71e-11	1
Glyma18g43210	4.45135	4.12458	0.572731	6.38834	0.0012526	5.3354	0.406004	7.33495	0.144364	7.18604	0.937651	8.80774	0.530551	15.824	0.191364	12.605	0.608958	64.3969	2.34e-05
Glyma04g39930	71.3403	103.299	0.0146445	83.2278	0.158662	60.2118	0.159768	53.2198	0.598512	42.2345	0.363873	54.6227	0.41481	56.9852	0.93582	47.535	0.728523	12.9865	0.00319645
Glyma04g39820	7.7005	4.16362	2.95e-06	2.69521	0.00237457	1.47407	0.0155434	0.699195	0.00831337	0.957911	0.369927	1.00999	0.902978	0.809671	0.72707	2.15813	0.112877	2.6691	0.643375
Glyma04g39960	19.5936	25.9304	0.0423669	28.774	0.461004	24.5648	0.461266	17.8202	0.134737	18.8637	0.818523	15.292	0.492507	8.83386	0.264217	5.18606	0.295281	0.664125	0.000246161
Glyma15g40260	0.0382981	0.047313	0.814669	0.034478	0.764602	4.71e-11	0.120376	0.227065	0.000848048	0.122522	0.358592	0.531754	0.0486471	2.79408	0.0131565	7.58668	0.0701084	23.1807	0.017206
Glyma17g11210	53.4978	42.0741	0.0527185	18.888	2.4e-10	11.1935	0.00531489	6.99579	0.0164841	8.11814	0.532554	8.45017	0.891528	5.01943	0.257331	2.83858	0.258362	2.0353	0.460507
Glyma12g25460	4.82221	6.4887	0.0322193	7.88297	0.156979	12.1853	0.0549124	4.45149	1.51e-05	19.3004	9.31e-08	6.23131	0.000713922	13.6537	0.613089	3.57651	0.389748	1.96421	0.248247
Glyma16g23030	0.207903	0.678946	0.0410308	0.576904	0.698439	2.5401	0.000116154	0.45494	4.74e-05	8.0251	6.86e-12	1.60188	0.00148171	4.8036	0.142495	0.177784	0.00529975	0.0364416	0.315736
Glyma20g21550	0.274889	0.340661	0.435607	0.848258	0.00014289	1.65311	0.00720991	1.46679	0.622446	1.42258	0.930307	1.29741	0.824158	0.706875	0.316281	0.925961	0.670801	0.280492	0.096057
Glyma19g02110	7.15053	7.49198	0.739104	4.53522	0.000849298	4.71068	0.869848	3.09397	0.0812857	4.7044	0.12303	4.74572	0.980221	8.19444	0.258786	4.3384	0.198386	3.05283	0.470183
Glyma19g02060	0.711968	0.855322	0.613459	1.03726	0.594422	1.1746	0.767699	2.00885	0.15488	1.54298	0.531927	2.1661	0.512127	2.15147	0.992458	3.35753	0.532386	14.6334	0.00213242
Glyma19g02030	8.69617	7.16687	0.115712	5.69956	0.0745515	7.09906	0.329613	1.96344	1.05e-07	13.6467	2.48e-11	4.05051	0.000498022	8.42196	0.200751	0.935815	0.000525609	0.373744	0.103776
Glyma15g42330	0.371932	0.468356	0.222237	0.872779	0.000219227	0.792695	0.673456	0.81443	0.907835	0.593648	0.376739	0.769231	0.532495	0.361243	0.122799	0.970087	0.0467016	0.289557	0.0109387
Glyma19g32740	5.80432	4.72131	0.109033	4.69365	0.964819	3.94699	0.403596	7.80683	0.00103918	4.2197	0.0113445	6.89947	0.101484	6.82267	0.978801	8.12117	0.680172	12.1311	0.24589
Glyma19g32670	6.36859	8.87586	0.0649025	4.50301	0.000522942	5.75498	0.428026	3.08971	0.0555641	6.01288	0.0573589	3.09536	0.159048	3.73188	0.805668	1.21085	0.198434	0.14592	0.097071
Glyma19g32610	10.8395	8.37275	0.0484796	1.13018	0	0.761802	0.283691	0.147246	0.000763839	0.947323	0.000672844	0.460962	0.211657	0.454244	0.985016	0.265748	0.547258	4.71e-11	0.0442108
Glyma19g32590	7.48283	4.71548	0.00133175	1.66248	4.24e-08	1.41961	0.629932	0.468631	0.00403758	1.37745	0.00914289	0.54131	0.0804706	0.221713	0.31988	0.121319	0.634949	0.0656593	0.682367
Glyma19g03090	4.60215	3.53536	0.0909685	1.62725	3.35e-05	1.48879	0.769532	1.27855	0.626642	1.5845	0.548093	1.30619	0.671607	1.93324	0.476994	1.68824	0.811905	2.52345	0.421959
Glyma08g12530	0.0806247	0.187089	0.0938444	0.369387	0.115401	0.369961	0.997661	1.43703	0.00554455	1.08899	0.508004	3.20033	0.021204	3.67829	0.807111	3.47096	0.919511	0.242608	0.00249678
Glyma08g12520	0.4053	0.38683	0.904542	1.09353	0.00250268	0.999378	0.808016	0.733002	0.421843	0.998104	0.466518	1.12578	0.816844	1.14884	0.976553	0.37966	0.180131	0.0238785	0.202142
Glyma12g06820	13.6823	6.60023	3.84e-07	1.74084	1.22e-10	0.925444	0.137393	0.34728	0.0649595	1.09848	0.0490414	0.428432	0.165722	0.623467	0.607397	0.213676	0.166288	0.0565218	0.172004
Glyma12g06970	3.43237	11.5843	4.13e-12	26.9762	7.52e-10	47.1057	0.00508353	170.465	9.37e-11	95.7402	0.0198066	280.773	0.000630015	476.508	0.35238	540.669	0.82347	239.711	0.0600135
Glyma06g10220	7.3591	7.57046	0.838075	4.80082	0.00222976	2.60425	0.0233559	2.7193	0.878592	2.3912	0.707518	3.18284	0.493279	5.33874	0.278387	7.22662	0.51477	21.8587	0.00341663
Glyma06g10190	0.322978	0.0929547	0.00338226	0.0104585	0.0746265	0.00769848	0.868179	0.0141393	0.723205	0.00630758	0.613035	0.0159208	0.551675	0.0300235	0.612361	0.0956927	0.28881	0.618802	0.0142974
Glyma06g10170	5.97299	6.10962	0.87076	7.49669	0.131119	10.0902	0.136093	21.1756	0.000177301	14.3988	0.107825	19.8724	0.29261	22.0179	0.838773	29.6971	0.548219	26.3931	0.748613
Glyma18g12090	12.3397	13.3254	0.56441	8.66905	0.00281548	6.49879	0.18307	3.74019	0.0152048	5.00805	0.284599	3.60269	0.335692	2.96966	0.705029	3.77958	0.647883	4.12962	0.830063
Glyma15g41740	0.0561184	0.33619	0.000306609	1.5631	5.45e-08	1.9395	0.430321	1.641	0.546436	2.25058	0.311562	1.38204	0.239162	1.24139	0.852511	0.640045	0.304834	0.926095	0.517014
Glyma03g25640	0.0942317	0.18662	0.277926	0.722621	0.00337401	1.44832	0.0730322	1.20812	0.620157	1.99329	0.203773	1.4945	0.559877	0.958918	0.484083	0.095146	0.00851026	0.0118091	0.285725
Glyma18g05800	9.70511	10.3204	0.613198	8.8882	0.229867	9.81933	0.619017	13.1709	0.145588	11.3139	0.520758	11.4278	0.972767	14.9678	0.66617	15.3767	0.965618	4.42065	0.00203884
Glyma18g05710	5.88247	5.04263	0.214195	3.41331	0.00325268	2.37701	0.108808	1.0684	0.00180847	1.30772	0.542478	1.36912	0.91255	0.432242	0.100002	0.498888	0.854548	0.361094	0.641313
Glyma18g05640	5.49715	8.36528	0.0117188	5.73947	0.0262444	5.11856	0.673474	0.365908	6.99e-11	3.01073	4.71e-06	1.51122	0.177536	1.29792	0.824417	0.171538	0.0477818	4.71e-11	0.120532
Glyma20g16070	14.1061	16.1643	0.269799	10.1981	0.000279785	7.59014	0.125773	9.94007	0.16633	10.0289	0.968963	8.17814	0.4692	10.2866	0.613473	13.6393	0.534548	23.3109	0.103834
Glyma20g15980	29.4093	38.9103	0.0226984	37.4837	0.76518	38.6109	0.880541	27.3336	0.0822988	32.4122	0.464756	27.268	0.548248	23.0139	0.716823	4.31151	0.00190711	0.0635618	1.78e-07
Glyma20g15220	5.13398	3.21188	0.000824779	3.07587	0.774266	2.12363	0.14473	1.79084	0.528481	1.76139	0.957691	1.56951	0.772803	1.08398	0.518779	1.2627	0.803349	0.840521	0.463154
Glyma18g38120	4.17661	5.42666	0.0557181	4.39599	0.130107	2.76205	0.0463437	6.1605	0.000611183	4.26273	0.147798	5.66366	0.368305	12.4519	0.0783222	20.8715	0.238512	64.7601	0.000732615
Glyma18g38060	1.64312	0.352195	0.00932165	0.11441	0.182598	0.0957274	0.847614	0.0609161	0.664895	0.0272075	0.561334	0.264014	0.124917	1.64226	0.146115	4.54915	0.25295	0.133776	8.2e-05
Glyma18g38050	1.49471	1.18191	0.301734	0.97979	0.444323	2.50269	0.0030991	4.92476	0.0206872	3.33327	0.208753	10.6759	0.00120406	16.456	0.411957	51.4735	0.0274844	6.71736	2.71e-05
Glyma07g03650	8.80212	5.72046	0.000689456	5.51769	0.789893	4.26999	0.231657	3.30565	0.258839	4.64355	0.226075	3.31462	0.331829	3.07583	0.880011	3.93519	0.622453	4.82398	0.625883
Glyma07g03620	19.4381	17.9938	0.539056	10.9101	0.000196058	7.72498	0.124113	1.66948	1.09e-08	3.92534	0.0118721	2.28294	0.221693	1.29764	0.335906	0.846825	0.536278	0.400449	0.284441
Glyma07g03710	4.05862	2.67324	0.00183024	1.54951	0.0003189	1.03825	0.134519	0.514656	0.0171983	0.817922	0.183848	0.316409	0.063913	0.0776407	0.0667404	0.0432076	0.521263	0.0145174	0.342104
Glyma20g36790	20.7668	41.1102	2.76e-07	44.0187	0.605877	40.5198	0.701824	82.2089	0.00125137	51.28	0.104999	72.4022	0.328804	77.9062	0.888046	59.1483	0.594995	83.9748	0.370677
Glyma11g12430	28.6648	18.743	0.00175848	19.5388	0.757802	12.1686	0.0190752	14.4998	0.399574	15.4895	0.80208	11.4005	0.337395	15.1686	0.624494	20.1597	0.626081	29.3297	0.33786
Glyma16g04010	21.8808	17.6975	0.101507	9.60218	1.85e-05	4.81432	0.00669862	2.62935	0.0302367	2.93534	0.750389	3.10028	0.899227	2.77667	0.942047	4.19482	0.787254	9.08506	0.125475
Glyma16g04020	3.10491	2.11275	0.00911511	0.445556	1.49e-13	0.379423	0.676989	0.00280429	0.00601153	0.0471198	0.123148	0.00523371	0.108289	0.0183107	0.45906	4.71e-11	0.187051	0.0104916	0.177879
Glyma16g04050	4.07582	7.76195	1.23e-05	11.7226	0.00209894	11.1768	0.813923	16.3779	0.0606693	9.3221	0.0211115	13.1261	0.258401	15.399	0.748102	13.2999	0.768785	22.3211	0.150329
Glyma07g18320	4.71e-11	0.0221066	0.143178	0.031756	0.781248	0.0210592	0.783828	0.0224601	0.968348	0.231169	0.0704595	0.0138506	0.0443659	0.415797	0.0168228	0.294864	0.700368	3.72002	7.79e-05
Glyma07g18260	14.7654	11.7573	0.0582537	9.13172	0.0439441	7.2648	0.244939	7.57272	0.836902	6.2332	0.422568	6.58072	0.857643	7.52864	0.745363	11.5313	0.29975	35.5307	0.000952973
Glyma07g18450	11.478	17.4403	0.00293993	25.6975	0.00414543	35.5713	0.131975	61.7087	0.01068	35.2293	0.0281557	74.2526	0.0152127	87.8351	0.755924	107.294	0.710782	130.359	0.598316
Glyma08g24530	2.50332	1.65453	0.328534	4.71e-11	0.00199267	4.71e-11	1	4.71e-11	1	4.71e-11	1	4.71e-11	1	4.71e-11	1	4.71e-11	1	0.502698	0.12226
Glyma08g24580	0.16502	0.173413	0.876647	0.438309	0.000277665	0.430628	0.957871	4.10711	1.16e-12	1.28876	1.02e-05	4.47182	0.000121032	4.76224	0.893643	5.81422	0.666712	4.79	0.604287
Glyma10g03210	15.1464	8.00478	5.9e-07	3.43765	3.78e-09	2.54495	0.222962	1.98355	0.345395	3.47461	0.0795258	1.77118	0.0947455	2.86767	0.361598	1.78861	0.400342	1.15822	0.436661
Glyma10g03230	13.3729	7.75484	2.16e-05	3.39537	4e-08	1.51975	0.00879338	0.239834	4.29e-06	0.683393	0.0251888	0.229806	0.0751923	0.0532506	0.139354	0.0287714	0.638474	0.0102292	0.572118
Glyma10g03270	4.04636	2.39781	0.00272263	1.14583	0.000609917	1.06589	0.829404	0.472155	0.0271341	0.3731	0.605269	0.365286	0.970757	0.257509	0.643491	0.175377	0.651052	0.0142383	0.0789039
Glyma13g00990	16.6654	14.2783	0.198695	9.70142	0.0017089	5.67745	0.00775003	4.95331	0.511638	5.46812	0.690858	4.8636	0.704335	3.42784	0.399846	5.37759	0.276898	28.1419	2.41e-05
Glyma13g01080	0.147758	0.367832	0.0111229	0.904963	0.00203914	0.66356	0.40998	0.300165	0.0788886	0.527341	0.274832	0.219154	0.185886	0.0294596	0.0643828	0.0173205	0.712157	4.71e-11	0.176692
Glyma13g01140	0.0419254	0.0967645	0.239069	0.085373	0.848452	0.0710074	0.818382	0.0459022	0.627492	4.85392	2.66e-10	0.346977	2.16e-05	19.5612	5.98e-07	2.69297	0.00519465	12.5598	0.000416045
Glyma13g01150	0.228479	0.395013	0.163008	0.694449	0.0894544	0.269078	0.0433735	2.67839	2.48e-07	4.82069	0.121723	7.4036	0.316996	70.3854	0.000458201	107.977	0.497831	593.322	6.67e-06
Glyma10g41160	3.12756	2.36447	0.18624	0.885865	0.00101418	0.305034	0.0399124	0.288661	0.920959	0.250309	0.95245	0.283467	0.959321	0.230047	0.800269	0.36917	0.604068	2.63657	0.0151587
Glyma10g41110	12.6689	17.0731	0.0135647	13.7973	0.0826741	15.7276	0.490717	20.1316	0.198448	13.297	0.0632418	14.1347	0.825165	7.92133	0.148523	8.70926	0.818408	2.5805	0.00115647
Glyma10g40970	2.71281	4.24502	0.00473633	5.70882	0.0453669	6.55684	0.520335	2.78112	0.000252806	5.96287	0.00627706	4.26034	0.329762	4.41041	0.942506	2.81235	0.386186	1.38643	0.240047
Glyma10g41210	1.76388	4.06514	0.000211063	3.41017	0.414038	4.40952	0.400672	3.19686	0.294289	5.31524	0.165564	3.00243	0.222611	2.19507	0.675197	0.862978	0.319208	1.29454	0.643712
Glyma05g26970	0.00401841	0.0312632	0.321251	0.415586	0.000914184	0.951454	0.0433366	0.857654	0.78283	1.12738	0.494836	0.700491	0.364317	0.550458	0.710301	0.352916	0.558224	0.778573	0.25922
Glyma05g26850	0.769435	0.736864	0.868239	0.890822	0.462746	1.11813	0.484202	3.1047	0.000776964	1.94614	0.139544	3.11984	0.224462	5.46547	0.257542	5.40604	0.982134	22.3664	0.000115422
Glyma05g26810	6.17188	4.12685	0.0383237	1.14426	1.24e-06	1.27476	0.779617	0.383644	0.0293277	0.7671	0.242134	0.386753	0.442633	0.249665	0.666057	0.10653	0.403382	0.0571821	0.630322
Glyma11g02980	0.0457191	0.118501	0.136377	0.100766	0.776298	0.823263	0.000249117	3.57035	0.000216376	1.3265	0.00661109	4.15218	0.00763425	5.06178	0.667158	19.1694	0.00193901	117.224	3.29e-07
Glyma11g02950	15.9922	16.0658	0.970163	13.6933	0.199966	8.99856	0.0396705	7.06107	0.247995	6.93201	0.944244	10.1777	0.224118	7.49807	0.555828	4.87357	0.431395	0.425823	2.19e-05
Glyma11g02920	5.93133	4.62807	0.064941	5.31501	0.314301	4.28031	0.285428	1.5262	1.74e-06	2.4524	0.0632124	1.7744	0.32265	0.757375	0.204832	0.504989	0.590349	0.0786061	0.00321434
Glyma10g40780	4.05465	5.60182	0.0106079	3.97703	0.00786152	4.30244	0.689396	3.30338	0.191865	4.21766	0.309845	2.73512	0.166015	1.59771	0.237976	0.599406	0.083051	0.0734904	0.00242175
Glyma09g11460	18.0054	26.8148	0.00163692	20.4058	0.0320484	21.8503	0.727568	5.77844	9e-10	14.4189	0.000540165	14.6871	0.95459	17.4599	0.71558	0.628324	1.61e-06	0.126276	0.0790017
Glyma09g10830	2.81347	5.16844	0.000213321	3.60893	0.0354797	3.41459	0.833491	5.09271	0.122338	7.39343	0.19721	4.24767	0.120367	11.8718	0.127033	4.41033	0.146721	11.0604	0.0242138
Glyma11g37500	0.695038	1.08189	0.0282492	1.68219	0.0101679	1.64907	0.937917	0.383168	4e-06	0.66337	0.20938	0.31833	0.222919	0.115856	0.195448	0.0822293	0.7151	0.0978434	0.907628
Glyma18g01150	8.48271	5.73332	0.00324339	2.46573	4.62e-08	1.52567	0.090494	1.4026	0.779794	1.54562	0.795879	1.63974	0.900416	2.16808	0.639407	2.91848	0.616817	4.07613	0.473119
Glyma11g37460	4.85792	3.34367	0.0161222	1.23051	6.62e-09	1.11084	0.712382	3.57321	2.7e-05	2.39375	0.143478	5.74196	0.00680524	18.0112	0.386557	6.79948	0.475455	4.07711	0.321866
Glyma06g14630	3.56868	5.68119	0.00160719	8.00658	0.0152017	8.2878	0.86254	8.24629	0.980053	8.3138	0.97338	5.6477	0.212542	5.09514	0.830159	2.60233	0.188944	1.71292	0.382903
Glyma06g14650	14.5733	10.3056	0.00376231	4.95665	1.85e-08	3.00747	0.026305	1.71252	0.0209967	3.34777	0.0258693	1.39993	0.0277352	3.23763	0.107512	1.02897	0.0421236	3.8693	0.00530056
Glyma09g41730	0.210068	0.470908	0.0398694	0.448582	0.88789	0.680005	0.339789	4.65532	5.48e-07	0.893498	7.19e-05	5.24702	0.000161051	5.09186	0.955658	17.031	0.0203805	20.7812	0.587596
Glyma06g14770	35.7252	28.1959	0.102234	17.5193	0.00129297	10.8216	0.0264748	5.6166	0.00306107	8.41278	0.113923	3.4725	0.00900735	1.91415	0.256293	0.299847	0.00943976	0.0560028	0.0981303
Glyma19g36690	4.71e-11	0.171067	0.0133557	0.837837	0.00193364	3.35342	0.000368873	3.01625	0.757221	3.84976	0.489587	3.11182	0.639331	2.81129	0.860259	0.993643	0.146005	0.102108	0.0152703
Glyma19g36740	35.633	28.5605	0.0825164	21.1854	0.0202775	12.1307	0.00333941	9.78308	0.265679	10.7615	0.677867	10.6822	0.978909	14.2022	0.49858	15.7612	0.8045	37.8656	0.00768432
Glyma10g35880	0.0285511	0.271655	0.0174061	0.962389	0.00150833	2.58499	0.00409891	5.45669	0.0131048	3.77238	0.269111	6.47663	0.175036	3.06999	0.153312	1.06821	0.097196	0.0461027	0.00409423
Glyma17g13720	4.47491	7.36322	0.000711221	2.72505	5.64e-10	3.95696	0.144872	8.69912	0.00140152	4.39494	0.0106614	6.82193	0.188205	26.1628	0.0220459	42.9292	0.388056	307.892	1.85e-08
Glyma10g36070	8.80868	8.44663	0.770725	4.62104	0.000246816	3.56626	0.369109	3.30535	0.79622	2.6571	0.574091	2.96282	0.82327	4.51322	0.420883	9.43351	0.123103	13.4899	0.373299
Glyma17g07720	0.0673735	0.340632	0.0135035	2.74515	2.12e-09	3.96612	0.207222	4.90585	0.454112	5.63345	0.659784	4.80941	0.689644	4.03759	0.749125	2.90143	0.596373	0.873669	0.0556964
Glyma01g38150	7.80326	4.01443	1.63e-06	1.29648	1.71e-10	0.683569	0.0746681	0.186426	0.00120096	0.286591	0.410677	0.255414	0.864432	0.167413	0.566071	0.440237	0.177104	1.1003	0.125898
Glyma01g38340	11.7383	190.307	0	476.179	1.7e-06	428.802	0.757264	886.101	0.0318738	406.743	0.0292214	511.472	0.614216	675.037	0.65308	1138.99	0.411687	990.826	0.792337
Glyma03g21650	7.74233	7.18263	0.574732	4.02459	9.7e-05	2.17216	0.0121727	1.6321	0.276553	1.19733	0.351684	1.28703	0.861986	1.33176	0.94965	3.90433	0.0356619	28.083	3.73e-07
Glyma03g21620	0.786617	1.95311	0.000661444	0.932836	0.00858064	1.70433	0.100779	1.43025	0.60853	1.49032	0.91923	0.855704	0.324351	0.94958	0.882863	0.891451	0.935	1.0247	0.85049
Glyma19g29300	15.201	47.1055	7.71e-09	53.6182	0.509226	118.134	0.0629833	193.33	0.250566	140.276	0.401789	182.16	0.581213	257.547	0.699257	272.851	0.949317	194.588	0.582047
Glyma19g29350	15.201	47.1055	7.71e-09	53.6182	0.509226	118.134	0.0629833	193.33	0.250566	140.276	0.401789	182.16	0.581213	257.547	0.699257	272.851	0.949317	194.588	0.582047
Glyma08g17630	19.6816	10.1579	3.02e-06	5.18367	8.06e-05	2.69991	0.0319204	1.29305	0.0322726	1.93694	0.338366	1.37041	0.507461	0.66396	0.409156	0.366312	0.574958	0.274372	0.778645
Glyma08g17640	9.9442	19.7584	1.1e-06	34.9128	8.08e-05	32.9995	0.824028	42.4778	0.323738	37.209	0.648374	36.1817	0.937173	34.6099	0.938618	35.1927	0.97663	27.7846	0.550456
Glyma08g17490	34.8298	36.6976	0.669277	24	0.000661347	28.6284	0.349161	57.5391	0.00024628	46.4451	0.412608	41.6914	0.72633	66.7285	0.297995	107.832	0.292333	195.297	0.0909445
Glyma08g17550	11.8067	9.89439	0.447562	8.74077	0.609011	1.78405	0.000418968	0.900059	0.195106	0.855524	0.945321	1.21715	0.686206	0.329227	0.449729	0.220307	0.852346	0.0321922	0.257788
Glyma08g17560	9.18961	10.1719	0.524655	7.87832	0.119615	7.81527	0.975267	3.16799	0.000955378	4.53117	0.288948	3.54062	0.559012	1.7633	0.310739	0.86497	0.429523	0.489604	0.701757
Glyma08g17570	9.18961	10.1719	0.524655	7.87832	0.119615	7.81527	0.975267	3.16799	0.000955378	4.53117	0.288948	3.54062	0.559012	1.7633	0.310739	0.86497	0.429523	0.489604	0.701757
Glyma08g17600	93.4744	103.564	0.47203	66.5202	0.00205784	58.2863	0.52566	71.7933	0.319586	75.8212	0.844733	59.6405	0.462654	90.6981	0.414104	56.7123	0.358325	37.8833	0.250831
Glyma08g17610	68.1352	105.895	0.0027516	100.024	0.709317	102.364	0.922273	147.594	0.127169	85.4819	0.0398234	108.553	0.476759	94.9905	0.797636	91.3857	0.940009	104.874	0.716351
Glyma03g31460	59.7315	41.2336	0.00175613	12.1614	0	11.3673	0.751498	11.3261	0.986725	13.8964	0.477661	16.7881	0.576054	18.7642	0.804383	21.4382	0.768284	25.6529	0.614054
Glyma03g31270	1.52273	1.02517	0.127445	0.313595	0.00235214	0.471639	0.503711	0.442111	0.914501	0.529025	0.781985	0.363328	0.643646	0.199039	0.60446	0.078916	0.621866	0.0320998	0.65215
Glyma03g31420	0.722612	0.696092	0.842091	0.649371	0.721617	0.394759	0.113262	0.351736	0.727697	0.476331	0.405918	0.605483	0.59066	0.232563	0.111464	0.380294	0.460185	0.026986	0.0011066
Glyma17g01690	11.6155	6.3667	4.45e-07	0.761604	0	0.552502	0.299703	0.0991962	1.11e-05	0.266946	0.0306334	0.0757274	0.0366791	0.064214	0.830215	0.0778336	0.81376	0.0600305	0.737579
Glyma17g01740	2.88718	2.26642	0.290834	1.3435	0.0460751	0.932013	0.369738	3.28682	0.00121927	5.47793	0.159652	4.81623	0.771365	4.91754	0.967807	16.136	0.0134787	43.9279	0.0155245
Glyma17g01730	46.0948	60.8718	0.0430324	51.9382	0.257952	42.5907	0.347114	29.2026	0.0750579	51.3444	0.0496399	27.2246	0.0565012	29.4313	0.869422	15.4969	0.178804	2.95003	4.68e-05
Glyma17g01810	13.9582	8.21929	2.8e-05	1.94889	0	1.61512	0.441548	0.697098	0.00176869	1.24345	0.0849153	0.970264	0.551757	0.651902	0.53713	0.623261	0.948878	0.859275	0.61619
Glyma05g34790	30.0253	31.6661	0.690415	23.3676	0.0244685	18.1848	0.199783	11.3937	0.0177731	17.0201	0.0848547	11.2763	0.155526	7.53825	0.344799	3.04888	0.0499295	0.187904	0.000155707
Glyma20g22280	3.91679	8.09981	1.22e-07	11.639	0.0055939	14.7728	0.281177	15.961	0.729488	15.3484	0.880141	11.2321	0.317143	8.12046	0.487978	1.99157	0.0121454	0.301484	0.000630191
Glyma20g22120	9.19118	8.61348	0.633653	7.25002	0.217114	5.25386	0.109236	12.29	1.99e-05	6.59995	0.0127963	9.34936	0.249562	14.9419	0.313553	31.9846	0.104386	27.9669	0.686674
Glyma03g39880	4.71e-11	4.71e-11	1	4.71e-11	1	4.71e-11	1	0.020688	0.200975	6.16e-09	0.994172	0.0275549	0.994061	0.0993947	0.329501	0.0971408	0.983094	2.66501	3.27e-05
Glyma06g12260	0.254915	1.00955	0.000171682	3.09986	3.78e-07	2.10292	0.155987	2.28157	0.772696	5.82407	0.00289658	2.06484	0.0111826	2.42407	0.773575	0.872595	0.10316	0.595444	0.516168
Glyma15g16580	13.563	29.3148	5.69e-10	33.1682	0.309035	32.9161	0.967409	24.4632	0.119134	22.7999	0.765993	24.7777	0.77325	11.563	0.0746674	2.69275	0.00687359	0.415579	0.00262101
Glyma06g12220	19.9802	10.6003	1.26e-07	1.02337	0	0.861655	0.616376	0.0334005	5.7e-06	0.282867	0.00639981	0.0536459	0.0394901	0.0146908	0.368735	4.71e-11	0.216078	4.71e-11	1
Glyma09g33580	8.06597	6.7594	0.172077	4.33598	0.00118619	2.63045	0.0379681	1.72108	0.10886	2.2099	0.415281	1.84	0.630456	1.74541	0.923584	3.02657	0.312349	2.92262	0.934336
Glyma04g07480	3.18704	2.74964	0.412913	2.39521	0.471787	3.03564	0.376687	6.07004	0.00723016	2.96946	0.0220975	3.92988	0.476622	2.35999	0.316728	0.158893	0.000764221	0.199428	0.790741
Glyma04g07550	4.17804	2.20372	3.39e-05	0.39528	4.01e-11	0.431752	0.849152	0.0138183	0.120832	0.154053	0.278994	0.042334	0.28379	0.00421051	0.55516	0.00332565	0.967128	4.71e-11	0.408614
Glyma12g09960	2.25298	3.38945	0.00247906	4.45978	0.0346389	3.92214	0.513906	3.97792	0.944023	4.34983	0.701836	3.8952	0.704501	3.99004	0.952486	2.28651	0.195924	0.146741	1.88e-07
Glyma12g09900	0.603835	0.776698	0.277008	0.8732	0.597585	0.980864	0.709098	2.921	0.000251131	1.08713	0.00105378	2.79661	0.00958931	2.62248	0.893353	4.90911	0.183143	8.1141	0.199598
Glyma12g09910	0.603835	0.776698	0.277008	0.8732	0.597585	0.980864	0.709098	2.921	0.000251131	1.08713	0.00105378	2.79661	0.00958931	2.62248	0.893353	4.90911	0.183143	8.1141	0.199598
Glyma15g43100	12.1294	30.6769	4.28e-06	17.8787	0.00759667	31.3578	0.0496044	11.3695	0.000492889	28.6778	0.00185552	13.0806	0.0527047	11.9188	0.904873	7.86262	0.599917	4.71e-11	0.00200369
Glyma03g34580	8.07716	6.6684	0.130625	5.30711	0.0883189	2.34822	0.000415706	1.07482	0.00282234	1.46468	0.346638	1.15401	0.57212	0.567536	0.25385	0.194577	0.147239	0.128827	0.587866
Glyma14g04550	6.86722	8.64894	0.0569658	7.50784	0.249432	7.18033	0.819052	3.17976	6.76e-05	8.05353	0.000343407	2.77154	0.000978904	3.94546	0.432452	3.27784	0.684316	6.01031	0.120248
Glyma03g34670	27.3775	45.0225	0.000150127	58.771	0.0439572	68.1194	0.536219	110.593	0.0452777	81.2526	0.243235	80.13	0.965638	165.192	0.294397	70.247	0.213464	114.456	0.183925
Glyma15g32010	7.67847	6.36028	0.250311	4.28783	0.0332968	3.80105	0.681913	2.75042	0.282411	2.65586	0.924875	2.02072	0.582114	1.08369	0.43738	1.45304	0.731734	15.8452	6.74e-05
Glyma15g32230	1.05382	2.92757	1.25e-06	4.60444	0.00823826	4.12315	0.664104	1.73205	0.00184215	3.01764	0.0911299	2.1655	0.443995	0.781731	0.240945	0.0729598	0.139225	0.0270208	0.53961
Glyma15g32330	0.0384302	0.0776692	0.473589	0.179203	0.264532	0.429076	0.162077	3.70772	9.82e-07	0.781601	0.000278808	5.52301	7.03e-05	10.9897	0.159664	18.1494	0.274997	9.48084	0.10955
Glyma10g32950	4.71e-11	0.0273245	0.0412838	0.396715	1.12e-05	0.783476	0.0528427	0.517944	0.228267	0.828643	0.219584	0.412687	0.177948	0.323811	0.743446	0.11406	0.251719	0.0418197	0.292724
Glyma14g23820	4.71e-11	4.71e-11	1	4.71e-11	1	4.71e-11	1	0.0557651	0.0497543	0.00849101	0.265836	0.838057	0.00572947	2.62173	0.109666	12.2513	0.00413252	129.226	4.82e-10
Glyma02g02420	0.381996	1.69134	1.56e-05	3.49327	0.0105198	9.07209	0.0075404	1.26543	5.12e-06	15.708	5.16e-08	3.19397	0.0118627	5.318	0.642275	0.320115	0.5784	0.204018	0.981032
Glyma02g02330	5.4939	8.36813	0.00143294	3.486	1.02e-09	4.59786	0.212642	3.41197	0.188431	5.00094	0.14946	3.13786	0.182773	2.959	0.903533	1.38948	0.16596	0.41121	0.0357775
Glyma13g23020	0.0291016	0.0425803	0.691165	0.0346134	0.838223	0.0779835	0.383781	1.04447	2.95e-05	0.255838	0.0335129	1.15811	0.0361412	2.68273	0.141829	5.62924	0.157305	10.3846	0.100992
Glyma13g41670	2.06037	1.82645	0.494019	1.51518	0.313594	1.61837	0.809191	2.9221	0.0269529	1.26242	0.0114177	3.30583	0.0183376	4.91015	0.383445	12.772	0.0219722	38.5926	0.00169838
Glyma13g41680	8.75454	4.7882	0.000179414	0.692933	6.24e-13	0.469149	0.536683	0.0627018	0.0356487	0.334452	0.0768388	0.0797271	0.169017	0.099853	0.849713	0.0340358	0.419638	0.0588052	0.706147
Glyma13g41490	10.5404	9.35339	0.316345	6.707	0.0068024	3.60856	0.0013878	1.85992	0.00145788	3.91026	0.0100735	2.79252	0.323733	2.09305	0.533625	2.5333	0.689007	1.03245	0.0353468
Glyma13g41520	13.279	11.02	0.137964	7.18134	0.00115663	6.08936	0.423512	4.40803	0.126654	5.69342	0.327936	3.2231	0.0768229	4.07909	0.602447	4.56244	0.804077	3.44076	0.452301
Glyma13g41710	54.0117	28.9778	1.61e-07	5.35855	0	3.28668	0.0902169	1.08623	0.000811644	3.9493	0.00055762	3.27389	0.66773	3.60558	0.880203	2.20858	0.480642	0.221895	0.00191967
Glyma19g27930	4.51821	8.05563	1.37e-05	6.65409	0.142876	2.56609	6.53e-05	0.762812	1.72e-05	1.06185	0.408736	0.628511	0.32786	0.165103	0.0855613	0.0373235	0.145564	0.0238174	0.702089
Glyma19g27870	10.4477	12.8981	0.172403	13.9169	0.625976	20.0048	0.12935	22.7801	0.589548	19.5597	0.592915	24.941	0.482806	21.8566	0.818022	9.7208	0.171199	0.57011	0.000769737
Glyma13g35780	9.58454	11.6269	0.290265	19.7768	0.00196862	24.9201	0.31078	39.4335	0.0416574	30.3541	0.327237	50.6767	0.116176	91.676	0.221044	118.888	0.58928	110.512	0.848937
Glyma13g35770	6.4638	10.1461	0.000474365	11.7729	0.238489	17.0973	0.0489611	14.1733	0.332515	12.2357	0.526555	14.378	0.572909	12.3208	0.78005	10.5516	0.786626	13.7174	0.487281
Glyma13g35620	0.423841	0.284126	0.220802	0.375862	0.407203	0.533001	0.383227	1.25554	0.0198042	1.40582	0.744877	1.78328	0.577681	5.49582	0.0394794	8.43595	0.40158	31.4564	0.000256359
Glyma13g35800	145.036	212.949	0.0110116	111.357	1.82e-05	89.612	0.318933	34.3082	1.13e-05	57.1042	0.0287703	37.2748	0.14099	20.3038	0.136639	1.4343	4.05e-06	0.0720395	0.000979994
Glyma04g08070	5.00003	8.68967	2.91e-05	7.76393	0.384675	3.16564	0.000108878	1.02125	2.63e-05	1.91962	0.0599267	0.840353	0.0809355	0.376173	0.223895	0.0499312	0.0268911	0.0541374	0.942169
Glyma04g08050	10.6871	16.447	0.00139382	17.4893	0.646608	15.5815	0.568067	16.7086	0.734888	10.5112	0.0763523	12.3741	0.61144	23.5085	0.286168	14.7895	0.443871	105.734	4.78e-07
Glyma13g03390	0.00557677	4.71e-11	0.302349	4.71e-11	1	4.71e-11	1	4.71e-11	1	4.71e-11	1	4.71e-11	1	0.0675186	0.178331	0.21026	0.371625	7.96336	9.77e-07
Glyma16g09320	3.6516	0.707187	7.28e-09	0.570788	0.545878	0.570992	0.999381	0.191487	0.0565539	0.687615	0.0310587	0.280202	0.217874	0.120001	0.388742	0.0955621	0.832941	0.0161355	0.285638
Glyma16g09360	10.0298	6.15062	0.000191188	2.93983	6.61e-07	2.42669	0.452824	1.38027	0.040291	1.9517	0.28569	1.2378	0.286252	0.59169	0.215695	0.254908	0.326478	0.0288089	0.0716164
Glyma16g09450	12.5122	7.75096	0.00100823	3.38441	3.09e-06	1.95418	0.0982165	0.0615601	9.02e-06	0.636708	0.00455576	0.169651	0.0719399	0.0606436	0.369441	0.0533892	0.923663	0.0485408	0.943963
Glyma14g36390	31.9027	44.2487	0.0159923	45.2454	0.871455	38.7302	0.479094	41.8016	0.731929	33.3909	0.432544	41.7237	0.514083	28.9656	0.486324	15.0805	0.218922	0.853712	1.91e-06
Glyma14g36400	1.99049	3.14742	0.00201183	2.07079	0.0055874	2.01067	0.903451	5.68573	1.17e-05	1.95663	0.000156107	5.22767	0.00462626	8.53716	0.278653	33.0048	0.00185686	57.0076	0.103595
Glyma14g36280	14.9569	17.0921	0.325303	17.8667	0.74688	17.6893	0.962305	34.393	0.00183014	20.9634	0.0584663	39.6368	0.0483418	44.5472	0.840553	64.5095	0.52456	39.2371	0.220218
Glyma14g36370	3.98035	4.80615	0.256887	4.26348	0.48787	4.94865	0.62523	1.16944	6.67e-05	3.15967	0.0127272	2.23155	0.463987	1.17644	0.396906	0.209547	0.116093	4.71e-11	0.124433
Glyma13g28620	8.92829	14.4863	0.000139171	17.166	0.175201	17.2841	0.972865	22.2312	0.215725	15.8538	0.153678	18.541	0.594706	20.1728	0.866942	9.36342	0.130561	11.2017	0.61785
Glyma13g28600	0.083758	0.616931	1.74e-05	1.46322	0.00113167	1.70976	0.606018	1.22764	0.285681	1.69086	0.368206	0.82784	0.153405	0.349309	0.225124	0.0263857	0.0413432	0.0211161	0.886009
Glyma13g28570	15.885	9.40976	1.41e-05	1.27472	0	1.03228	0.380145	0.16584	6.93e-10	0.620957	0.000283568	0.349366	0.19429	0.268147	0.692065	0.209465	0.733675	0.0237286	0.0040998
Glyma04g38800	7.80264	6.51485	0.217576	3.44264	9.94e-05	3.56525	0.893629	2.91449	0.452789	2.70291	0.840752	2.99297	0.814895	1.98317	0.556006	1.95393	0.98385	1.30077	0.478787
Glyma18g03360	51.7584	51.8336	0.990789	34.3052	0.00114412	30.2788	0.517743	28.2503	0.722845	25.7148	0.675866	33.3365	0.348855	39.2202	0.701871	31.7332	0.617575	35.9602	0.713054
Glyma18g03450	3.72134	2.87974	0.119807	2.26927	0.186234	4.16283	0.0117173	14.8142	2.53e-08	4.11752	6.41e-06	16.6154	5.46e-05	23.3706	0.764463	25.0656	0.950733	22.9804	0.822472
Glyma18g03490	15.7276	12.1333	0.0335409	9.12166	0.0268903	6.64375	0.133169	1.8837	1.33e-07	3.62886	0.0264741	1.69003	0.0607491	0.851755	0.257372	0.277997	0.149692	4.71e-11	0.0422576
Glyma05g24730	15.7715	9.19956	0.000454848	2.90908	3.53e-08	2.00079	0.349896	1.26739	0.292513	1.42522	0.808547	1.06864	0.65262	0.95573	0.89465	0.861022	0.910378	0.522569	0.59571
Glyma05g24580	4.8037	5.18238	0.619421	7.45735	0.0143817	6.43686	0.50434	2.21228	1.19e-05	3.56475	0.099239	2.19399	0.199432	0.703618	0.0958319	0.185035	0.188795	0.00305868	0.419174
Glyma07g20070	21.4122	10.3391	1.28e-09	1.18261	0	0.8284	0.285399	0.0631931	2.58e-06	0.361223	0.00463973	0.0924628	0.0692483	0.0111808	0.127093	0.0111622	0.99923	0.00479283	0.705325
Glyma13g41650	1.05111	1.90194	0.00244446	1.25605	0.0316348	1.23359	0.95148	1.39547	0.679588	1.31477	0.86087	1.36502	0.930564	1.24181	0.858632	0.853953	0.521835	0.391284	0.181056
Glyma13g41600	8.48213	10.2459	0.156628	10.2475	0.999084	10.5595	0.882977	18.0902	0.00835141	11.0342	0.0408282	15.9762	0.209479	12.1616	0.534819	8.80177	0.4787	1.22265	0.000282062
Glyma13g41160	1.06955	1.31462	0.406002	0.433463	0.000267539	0.138965	0.0388687	0.203044	0.519786	0.250531	0.699481	0.189562	0.673964	0.0812389	0.326713	0.0484041	0.677737	0.139714	0.371396
Glyma04g35040	0.036047	0.0686051	0.273524	0.259382	0.00219059	0.283739	0.828688	0.811097	0.00606317	0.471683	0.1846	1.02159	0.112539	2.42664	0.0950489	4.63676	0.172356	2.32517	0.094654
Glyma04g34850	16.1744	17.9985	0.400077	11.6968	0.000931248	9.25402	0.246984	8.04157	0.512081	8.04	0.999386	7.6455	0.884587	7.16551	0.911436	9.2293	0.664141	7.37028	0.586368
Glyma15g40760	0.0106483	0.204312	0.139432	0.412203	0.274138	0.177847	0.25348	0.165169	0.930855	0.867481	0.0358975	0.233373	0.0997248	0.730683	0.222628	0.755292	0.970796	34.2925	5.66e-10
Glyma09g04630	4.92853	8.86752	2.4e-05	8.64681	0.850458	4.58406	0.00485312	3.88839	0.4905	4.81375	0.443145	3.67788	0.455284	4.11317	0.826143	1.8435	0.155402	43.8416	6.04e-10
Glyma09g04560	2.36881	1.17451	0.00101633	0.846126	0.221218	0.760416	0.796891	0.113477	4.16e-05	0.538461	0.00553059	0.147149	0.0526345	0.0725146	0.428475	0.0105703	0.305004	0.00364633	0.839267
Glyma06g40780	5.63296	8.38901	0.0142037	12.0637	0.0219431	11.3664	0.797934	7.81485	0.115888	10.6623	0.277262	9.47005	0.735379	5.1966	0.236589	2.62743	0.294618	0.044807	0.00339683
Glyma09g04500	0.0748281	0.436134	0.00125916	0.00448268	0.0412725	0.0304391	0.423553	0.00651035	0.432335	4.71e-11	0.28416	4.71e-11	1	0.00927547	0.274259	4.71e-11	0.274259	4.71e-11	1
Glyma09g04450	1.99651	4.9061	2.69e-06	5.06719	0.846584	3.58837	0.190942	5.27596	0.149402	5.00879	0.858347	3.94615	0.531964	3.98357	0.984761	0.710328	0.00988387	4.71e-11	0.0285847
Glyma12g35820	11.6638	8.14909	0.011415	5.12543	0.00458723	4.89482	0.857811	1.69688	0.000298947	4.87755	0.00148581	2.7001	0.150333	0.950133	0.142099	0.251329	0.247694	0.0245858	0.172195
Glyma12g35840	13.3822	20.4146	0.00163175	26.2484	0.0657191	22.1174	0.41423	33.2394	0.0538365	23.3073	0.157512	23.2866	0.997708	17.5243	0.567902	28.288	0.331036	6.49999	6.07e-05
Glyma12g35730	26.293	25.1217	0.703738	13.775	1.24e-06	9.26282	0.0371379	11.8836	0.199641	11.0992	0.772334	9.56641	0.612366	13.8541	0.38781	17.1786	0.613976	19.3249	0.725011
Glyma12g35750	19.4121	27.19	0.00676491	27.9047	0.835831	24.075	0.457834	37.5685	0.025495	28.6999	0.243834	31.366	0.76015	35.3645	0.802831	24.4817	0.44441	4.28689	4.8e-06
Glyma16g02710	30.357	28.0594	0.5092	14.4074	8.21e-08	7.90025	0.00382215	2.2097	6.07e-08	6.72865	3.58e-05	2.67571	0.0125563	1.18462	0.156755	0.144224	0.0158253	0.00642397	0.122693
Glyma16g02630	0.0587791	0.100495	0.367292	0.0648348	0.48787	0.550811	0.000455212	2.01514	0.000455377	4.07961	0.0141213	1.86873	0.0451956	1.94929	0.941582	0.0697826	0.000660087	0.0405771	0.66952
Glyma09g40370	11.3559	7.10927	0.00135232	9.62135	0.0443447	7.04737	0.15776	7.0755	0.986058	6.85766	0.908975	10.6336	0.174511	12.3261	0.740248	13.6049	0.826841	25.4128	0.0962274
Glyma16g02570	0.316605	1.0191	0.000206639	1.70742	0.0310183	2.7013	0.132598	29.1076	0	9.76379	1.11e-05	47.1489	4.62e-07	89.2185	0.205731	291.163	0.019488	1574.84	0.000342415
Glyma18g19670	13.6145	15.3999	0.42378	8.20274	8.01e-05	5.22204	0.0973185	0.362515	0	4.66873	8.81e-13	0.692728	0.00185098	0.120891	0.055386	0.171215	0.697232	0.099904	0.468814
Glyma18g19050	2.93356	2.783	0.761667	0.583584	1.63e-10	0.508451	0.742496	0.121571	0.00745597	0.423549	0.0260169	0.129827	0.0726132	0.0708246	0.513295	0.0349887	0.539247	0.0248548	0.795038
Glyma19g42110	3.2054	2.99323	0.639863	2.69211	0.485093	3.25627	0.411657	1.3816	0.000438163	1.76472	0.375408	1.56003	0.831181	0.624609	0.216732	0.257596	0.25587	0.15196	0.52191
Glyma19g42120	3.2054	2.99323	0.639863	2.69211	0.485093	3.25627	0.411657	1.3816	0.000438163	1.76472	0.375408	1.56003	0.831181	0.624609	0.216732	0.257596	0.25587	0.15196	0.52191
Glyma19g42060	1.00591	1.37811	0.382589	1.16053	0.626535	1.31458	0.76527	4.75688	0.000500849	1.7642	0.0196206	5.64949	0.0203504	8.67543	0.478815	15.6834	0.308424	5.4143	0.0277578
Glyma06g05680	15.0326	12.0946	0.0669303	8.32767	0.00245065	6.10918	0.105274	4.97554	0.300561	4.53288	0.698773	3.97967	0.670246	3.11723	0.581033	4.66363	0.36885	6.7251	0.313298
Glyma06g05550	2.36539	2.09478	0.661322	2.34393	0.694289	2.16889	0.844185	2.56221	0.674579	2.85634	0.803502	2.81158	0.977071	3.22851	0.844504	4.79581	0.571837	29.098	0.000715339
Glyma06g05510	7.1502	6.19444	0.424952	2.66548	0.000415813	2.8882	0.829928	0.932799	0.00709071	1.33753	0.510745	1.0303	0.696258	0.641882	0.564286	1.02284	0.587862	0.515745	0.472793
Glyma06g05530	42.682	17.6428	1	2.28602	1	1.58823	0.234563	0.125794	3.62e-08	0.599025	0.00463722	0.194447	0.257533	0.0375839	0.189134	0.0253371	0.766181	4.71e-11	0.159525
Glyma06g05460	25.5351	20.5221	0.160773	11.7539	0.000611038	6.98898	0.049351	14.1172	0.00821854	7.74102	0.057702	18.6957	0.0199836	16.2375	0.796421	25.7053	0.396133	14.545	0.183564
Glyma06g05470	25.5351	20.5221	0.160773	11.7539	0.000611038	6.98898	0.049351	14.1172	0.00821854	7.74102	0.057702	18.6957	0.0199836	16.2375	0.796421	25.7053	0.396133	14.545	0.183564
Glyma05g02440	0.389291	0.51646	0.456822	1.62952	0.00021382	2.25751	0.298637	2.956	0.363365	2.76647	0.837599	2.69077	0.945617	2.46393	0.873297	1.68267	0.527402	0.280681	0.00915505
Glyma05g02420	4.01764	4.54261	0.558945	4.85955	0.751636	7.32212	0.159088	25.6109	6.21e-06	9.92864	0.00489047	30.4975	0.00574296	40.1652	0.673896	77.038	0.323813	129.019	0.289427
Glyma05g02470	7.65385	6.32435	0.108429	3.61407	7.06e-06	2.91374	0.271743	2.64618	0.633025	2.55885	0.888135	1.91761	0.348454	1.29952	0.387331	1.54354	0.714038	0.434683	0.00740319
Glyma20g31660	1.01797	0.57581	0.0249555	0.0489433	5.87e-06	0.0836463	0.511575	2.86257e-05	0.983923	0.0286903	0.986078	0.00861984	0.391797	4.71e-11	0.199928	4.71e-11	1	0.00207903	0.421073
Glyma09g32540	108.024	173.997	0.000495329	196.289	0.39326	272.858	0.181228	244.019	0.651979	229.667	0.835076	361.221	0.212871	475.554	0.68181	475.361	0.999512	429.338	0.827191
Glyma09g32600	26.5245	26.5438	0.996135	25.5196	0.797024	11.5316	0.000545607	11.9819	0.86896	7.79625	0.0985606	7.77346	0.992828	11.5165	0.55204	25.5961	0.226913	27.2541	0.875028
Glyma09g32680	11.6489	18.6261	0.000940438	25.2477	0.0323245	33.4449	0.23692	16.3811	0.00294249	50.2564	0.000340952	16.5169	0.00197344	11.9314	0.497665	11.463	0.933048	7.84082	0.290856
Glyma09g32740	7.47155	7.88152	0.687933	5.92501	0.039771	6.99035	0.416214	4.66473	0.0477776	6.20718	0.232686	3.38531	0.0497724	2.97089	0.763544	0.9742	0.0244026	0.0873098	2.23e-05
Glyma09g32760	22.5428	24.7148	0.508	20.6261	0.185225	13.0235	0.0271927	5.00018	1.31e-05	6.80403	0.210714	5.15447	0.35694	2.62524	0.229756	2.08924	0.700554	1.13671	0.236024
Glyma08g44620	1.29876	2.25514	0.000446099	3.41057	0.00378819	3.07784	0.646304	1.5332	0.00436933	2.54238	0.0758625	1.44218	0.120181	0.6649	0.181884	0.307882	0.313288	0.218692	0.67161
Glyma08g44720	0.0425244	0.10341	0.165784	0.42261	0.00118814	0.351696	0.679658	0.10723	0.0293558	0.22867	0.19318	0.17385	0.670833	0.276952	0.53992	0.306227	0.895681	0.120777	0.215632
Glyma08g44730	0.0263571	0.0567802	0.349258	0.0627499	0.889891	0.0924283	0.60376	0.864774	4.83e-05	0.175027	0.00191282	1.45158	0.000309113	2.94772	0.220472	8.89363	0.0339508	10.8475	0.594244
Glyma02g45540	8.81092	9.57422	0.563197	12.7296	0.0449255	12.2221	0.851853	11.5054	0.786968	9.92134	0.574045	9.51839	0.899378	8.93272	0.904652	2.93133	0.0524753	0.266385	0.000359572
Glyma15g40140	0.298512	1.81483	3.94e-12	7.25198	0	7.12507	0.93125	3.32639	0.000508092	6.71483	0.00655436	4.97894	0.353927	6.02496	0.720884	2.34649	0.0979011	0.797022	0.0646878
Glyma01g24880	4.71e-11	4.71e-11	1	4.71e-11	1	0.0807342	0.0848875	0.720521	0.00419753	0.152565	0.0101414	0.417734	0.184991	1.87567	0.0483512	2.06236	0.889358	18.8236	6.83e-06
Glyma01g24950	67.9706	51.7855	0.0463759	20.0493	1.2e-11	16.2003	0.32777	29.2362	0.00718803	17.7493	0.0417745	50.3385	0.00077764	81.047	0.407654	101.08	0.701912	190.852	0.239601
Glyma01g25000	0.402463	0.593199	0.239287	0.769897	0.38405	0.910441	0.651051	0.233351	0.00163867	1.27913	0.000187256	0.49363	0.0768603	0.224083	0.275893	0.24004	0.932774	0.00730055	0.0753468
Glyma01g25830	1.73813	6.05081	0	8.36216	0.011481	7.85384	0.744933	23.7347	9.61e-09	15.3186	0.0473525	20.2489	0.306148	22.6274	0.783814	11.9465	0.12058	2.84401	0.000211428
Glyma03g04960	33.9391	59.1349	5.41e-06	66.6317	0.32762	54.9037	0.346186	82.6972	0.0484256	38.8886	0.00150605	142.199	1.38e-05	268.812	0.302839	960.003	0.0461306	962	0.996281
Glyma10g31350	0.0199081	0.0172768	0.89145	0.0902799	0.0588732	0.0635866	0.61338	0.0629471	0.988923	0.0337423	0.436975	0.0464245	0.736722	0.0175652	0.420392	0.400539	0.00409085	6.86332	1.59e-07
Glyma06g04850	7.48857	6.73862	0.44913	4.30334	0.00307973	3.30422	0.301288	2.36003	0.214008	2.70643	0.697063	2.04606	0.535378	4.40369	0.23947	1.38186	0.0923134	0.160373	0.00291029
Glyma10g31470	5.66188	4.52137	0.206	3.39146	0.155287	3.59257	0.8467	5.57858	0.129329	4.91771	0.69308	6.22264	0.541795	7.66058	0.695747	11.6929	0.413132	35.8768	0.00255128
Glyma05g28340	1.48699	1.06378	0.137733	0.478107	0.004058	0.0889491	0.0026897	0.0167144	0.133704	0.0820652	0.158865	0.0682026	0.82036	4.71e-11	0.0480475	0.106363	0.0611876	0.0127824	0.149295
Glyma05g28400	42.3535	104.165	5.7e-10	146.188	0.0271995	108.264	0.223258	19.6099	2.82e-12	64.9415	6.51e-06	27.7222	0.013512	10.3164	0.026119	1.81217	0.000792997	0.52911	0.0245112
Glyma05g28390	2.5796	2.1308	0.235238	0.776759	1.93e-05	0.372707	0.155622	0.388457	0.940062	0.262106	0.550117	0.301385	0.859241	0.191971	0.680466	0.0849298	0.602846	0.00299661	0.37356
Glyma05g28370	0.917437	0.659186	0.217296	0.165027	0.00263561	0.476333	0.0706729	0.0579205	0.00297432	0.316706	0.0238482	0.104268	0.221677	0.0453895	0.452527	0.0325976	0.790597	4.71e-11	0.148072
Glyma05g28350	2.21621	1.19392	8.66e-05	0.922556	0.148058	0.54003	0.0782946	0.457056	0.605097	0.56311	0.56432	0.438688	0.591335	0.344337	0.678383	0.298439	0.822069	0.167169	0.342458
Glyma20g24920	25.6439	19.9286	0.0590818	27.7614	0.0153425	15.0737	0.00211368	14.99	0.978349	20.0896	0.245555	11.0592	0.0615621	6.2052	0.207578	1.17669	0.00343014	0.0963297	0.00348317
Glyma11g36150	8.0098	7.51403	0.614689	10.3461	0.0130136	7.44088	0.114098	16.5683	0.000147361	10.1764	0.0336842	12.3997	0.497636	12.6962	0.961441	14.1449	0.823776	16.1565	0.696577
Glyma11g36250	0.677226	0.81232	0.4884	1.21304	0.100231	1.8762	0.133384	6.99466	9.06e-07	3.67422	0.0179987	7.54091	0.0294794	9.45552	0.606842	11.5899	0.640797	19.0247	0.166299
Glyma03g00520	4.90825	3.63121	0.0163291	2.04024	2.91e-05	1.31751	0.0703317	1.16487	0.639429	1.10482	0.864552	0.779644	0.385186	0.617815	0.672419	0.328957	0.310963	0.0675147	0.0251829
Glyma03g00750	19.3463	28.6418	0.012826	48.34	0.00104239	74.7616	0.0966857	98.1307	0.302579	75.0614	0.396187	125.394	0.190264	126.575	0.988183	142.215	0.85271	258.354	0.186199
Glyma03g00760	19.3463	28.6418	0.012826	48.34	0.00104239	74.7616	0.0966857	98.1307	0.302579	75.0614	0.396187	125.394	0.190264	126.575	0.988183	142.215	0.85271	258.354	0.186199
Glyma03g00790	19.3463	28.6418	0.012826	48.34	0.00104239	74.7616	0.0966857	98.1307	0.302579	75.0614	0.396187	125.394	0.190264	126.575	0.988183	142.215	0.85271	258.354	0.186199
Glyma04g03440	4.9752	8.0986	0.00067795	11.8621	0.00596436	13.2198	0.616259	20.1398	0.0485281	13.7061	0.124484	17.7098	0.408099	24.7472	0.517658	17.8562	0.528878	28.675	0.227747
Glyma04g03260	19.533	17.7433	0.480471	11.0568	0.000788539	8.57128	0.268528	7.66449	0.638471	6.00977	0.383618	7.71139	0.459704	7.66788	0.990875	24.0152	0.0216402	67.6183	0.0100462
Glyma04g03280	34.186	35.3502	0.782573	20.5479	1.22e-05	16.5087	0.257098	11.1082	0.0458457	12.5502	0.589643	13.372	0.820746	12.393	0.852678	8.62269	0.390679	2.01358	0.00125716
Glyma06g19830	14.1882	16.7745	0.16667	14.7594	0.299572	15.1144	0.904579	8.26397	0.00332439	13.6323	0.346178	8.10537	0.35321	7.00123	0.72277	2.55412	0.0306576	0.607576	0.00508682
Glyma06g19820	0.132586	0.231833	0.233299	0.685171	0.00714165	1.74115	0.00136808	17.1389	0	3.98224	2.18e-08	28.1086	1.88e-09	57.5945	0.214663	79.3935	0.575607	207.968	0.0126881
Glyma06g19810	0.0478189	0.0423726	0.925172	0.0925532	0.525195	0.130132	0.742943	0.347759	0.214591	0.459929	0.6834	0.423349	0.914637	0.824333	0.401295	0.792172	0.959825	8.16489	0.000312273
Glyma02g25930	0.00848816	0.00097769	0.523797	0.00361737	0.730362	0.00128257	0.794875	0.00387907	0.776934	0.00108041	0.724955	0.0702307	0.191776	0.738585	0.00315244	9.73721	3.18e-06	50.5753	2.41e-06
Glyma02g25950	4.71e-11	4.71e-11	1	4.71e-11	1	4.71e-11	1	0.115238	0.0197429	4.71e-11	0.0197429	0.158537	0.0482718	0.283341	0.491621	2.93531	0.000680666	5.98747	0.159334
Glyma08g20650	5.74136	3.80737	0.00472007	2.0453	0.000204801	2.09551	0.926001	1.29733	0.0836422	1.5486	0.58078	0.89748	0.213827	0.416463	0.287393	0.14685	0.34718	0.303787	0.52455
Glyma08g20750	15.4923	7.65512	2.1e-07	2.36358	3.29e-12	1.89671	0.408203	0.362331	6.64e-07	0.896125	0.0382666	0.299883	0.0402467	0.229542	0.811768	0.696033	0.332814	0.550082	0.726049
Glyma08g20810	8.74703	9.98615	0.361179	1.04061	0	0.552343	0.10601	0.0820738	0.0021839	0.251219	0.104591	0.283666	0.853612	0.136166	0.461319	0.0519289	0.426561	0.133455	0.362989
Glyma17g31360	3.94185	3.0702	0.0712597	1.92343	0.00280711	2.08392	0.749337	2.39205	0.582747	3.03013	0.412133	2.47221	0.586388	1.92871	0.674676	4.42891	0.147885	3.75485	0.694279
Glyma17g31390	3.94185	3.0702	0.0712597	1.92343	0.00280711	2.08392	0.749337	2.39205	0.582747	3.03013	0.412133	2.47221	0.586388	1.92871	0.674676	4.42891	0.147885	3.75485	0.694279
Glyma08g04070	46.7212	47.7409	0.871211	34.1068	0.0159772	41.9584	0.340534	18.2147	0.000174988	38.5877	0.0019979	23.1303	0.116903	11.6676	0.176651	1.0394	0.00076458	0.063945	0.805613
Glyma08g04230	0.232716	0.86804	0.00072129	1.24273	0.210706	3.19665	0.00203703	2.80768	0.651401	1.9625	0.324656	3.54398	0.180248	4.05226	0.803233	4.29376	0.916757	0.801867	0.00495176
Glyma08g04250	11.5137	10.3524	0.40125	6.34169	0.000316917	5.09726	0.324647	5.44669	0.770843	4.47812	0.475168	4.85522	0.815046	5.96525	0.640482	13.2212	0.060261	20.9697	0.179298
Glyma08g04260	10.4948	17.1685	0.000239754	16.2921	0.696924	13.9082	0.464618	9.07007	0.0552723	13.2073	0.157681	8.2843	0.165482	6.03741	0.578013	2.84225	0.212301	1.20624	0.149315
Glyma14g02060	0.142783	0.221839	0.346356	0.503242	0.0346166	0.261648	0.160726	0.260344	0.991935	0.104486	0.15295	0.209868	0.363941	0.179998	0.861593	0.151275	0.855731	6.42929	9.32e-08
Glyma02g15400	1.9956	2.58602	0.118539	2.63536	0.90819	2.95097	0.629217	1.32595	0.00156959	1.12492	0.639036	1.65221	0.370104	2.83314	0.265644	9.09712	0.00821096	3.44868	0.0274557
Glyma02g15430	0.0377195	0.0580841	0.588989	0.0628053	0.920386	0.0676304	0.929631	0.205128	0.0995434	0.225083	0.864839	0.280765	0.736182	1.47403	0.0202936	5.89276	0.0186928	21.2233	0.000674841
Glyma19g40790	8.41009	11.9295	0.0157376	15.6545	0.0623497	17.0653	0.708176	36.053	0.00128614	27.0633	0.308277	28.3222	0.895364	39.9938	0.54817	54.3854	0.592768	104.395	0.126913
Glyma19g40810	4.67915	2.34613	4.41e-06	1.37898	0.00287484	0.924819	0.193193	1.22741	0.366411	1.48911	0.567022	1.41729	0.906563	1.48103	0.932032	5.11206	0.0105319	17.0549	0.000922628
Glyma19g40720	0.849782	1.35862	0.00835543	2.3439	0.000651458	1.47559	0.0651468	0.17679	6.48e-11	0.612731	0.00178828	0.0988822	0.00204771	0.0673803	0.630232	0.0186503	0.314736	0.00780065	0.720217
Glyma20g28340	2.93505	6.77208	1.61e-09	11.2867	5.34e-05	18.6864	0.0137429	20.4304	0.664208	13.0117	0.0466462	31.6125	0.00138794	28.0011	0.770256	16.1549	0.188505	15.8473	0.95745
Glyma20g28660	4.71e-11	4.71e-11	1	4.71e-11	1	4.71e-11	1	4.71e-11	1	4.71e-11	1	4.71e-11	1	4.71e-11	1	1389.39	1	32.9971	2.22e-13
Glyma20g28640	0.0942075	14.0004	0	769.494	0	1565.66	0.418969	4.71e-11	1	4.71e-11	1	4.71e-11	1	4.71e-11	1	2472.5	1	1413.38	0.363675
Glyma02g10710	30.5353	24.8636	0.10757	21.5247	0.27878	10.8173	0.00070454	7.17862	0.0468294	8.59782	0.480157	6.25633	0.319349	6.54336	0.921601	6.57623	0.991392	5.94829	0.797759
Glyma02g10730	25.2289	16.0446	0.000937313	6.56536	1.54e-09	4.50006	0.144274	3.18923	0.216249	3.16664	0.983742	2.43809	0.566054	1.27093	0.390515	0.531448	0.364787	0.0818434	0.105157
Glyma02g10690	4.32004	3.77524	0.352992	1.54873	2.68e-07	1.77889	0.616957	3.21541	0.0280478	1.60835	0.0309079	4.96692	0.00270886	13.6047	0.0272029	18.7555	0.463635	9.60765	0.0706549
Glyma02g10600	3.34483	1.90102	0.00234049	0.58916	4.07e-06	0.259584	0.0888621	0.0631513	0.0383598	0.331631	0.0260091	0.150873	0.283648	0.141163	0.939368	0.0746527	0.534193	0.0175217	0.296908
Glyma02g10570	8.15322	8.73045	0.577894	7.34865	0.172809	6.21276	0.387101	6.73052	0.686641	6.7279	0.998685	6.63278	0.961851	6.27952	0.893054	4.65247	0.476945	0.720062	0.000374883
Glyma01g33750	4.86869	5.10246	0.736662	4.05897	0.11666	3.18312	0.299556	2.65709	0.460117	2.38573	0.722757	3.42111	0.32771	2.67847	0.611856	4.41582	0.305457	48.5276	3.55e-10
Glyma14g04260	0.025889	0.310926	0.00682562	3.48398	2.63e-12	3.83388	0.720157	0.238293	1.12e-11	3.05567	3.14e-08	0.554177	0.00249064	0.220237	0.349277	4.71e-11	0.124887	0.0105123	0.291747
Glyma14g04250	0.0146502	0.0317771	0.621532	0.115756	0.222921	0.914921	0.00394376	9.16356	4.32e-07	1.07105	1.46e-06	25.4612	5.84e-11	51.3558	0.181922	262.849	0.00157385	546.921	0.0501386
Glyma15g11490	22.3165	24.1226	0.543901	11.7798	1.83e-07	7.93745	0.0610117	2.80291	1.16e-05	5.50818	0.0168616	2.49579	0.0372522	4.81467	0.236008	0.458484	0.000805476	0.166872	0.17202
Glyma15g11400	0.539208	0.948242	0.168241	2.05259	0.0215545	2.61798	0.4997	9.1094	0.000156159	4.99239	0.0949861	16.5759	0.00318321	22.8788	0.49804	15.0196	0.395158	0.579756	1.16e-07
Glyma02g11860	3.59605	2.96147	0.286059	1.00574	3.33e-05	0.777572	0.556108	0.183794	0.00821133	0.725318	0.0420678	0.623552	0.839431	0.750601	0.837506	0.38189	0.53376	0.224794	0.641084
Glyma02g11820	11.8724	17.4194	0.00370682	35.2836	5.53e-08	24.022	0.0670843	26.6179	0.625424	26.1096	0.936533	22.0196	0.569804	28.2787	0.613785	2.32529	1.19e-05	0.0389476	9.9e-06
Glyma01g45640	0.790229	1.56816	0.031865	6.21164	2.69e-08	14.2038	0.000347705	17.683	0.323363	21.0974	0.484477	22.4948	0.83572	24.9297	0.826814	11.4634	0.113375	0.0437643	4.3e-07
Glyma01g45560	4.31735	9.36946	1.53e-08	19.7764	2.63e-09	16.8175	0.423704	7.96023	0.000375489	24.4878	7.96e-06	10.1274	0.00655118	14.7694	0.640883	1.35361	0.005326	0.400775	0.081599
Glyma01g45520	2.93494	3.62751	0.286167	1.64592	0.000490323	1.65546	0.987626	0.439326	0.00472962	0.684983	0.42884	0.470701	0.604517	0.169863	0.396946	0.145232	0.899977	0.350776	0.340538
Glyma01g45430	37.1875	30.7656	0.113406	20.7077	0.00160245	12.9932	0.0217173	11.8592	0.665709	10.8874	0.738231	12.4971	0.663888	17.966	0.390579	22.2096	0.611582	27.774	0.52637
Glyma01g45420	3.472	2.97672	0.459156	1.41781	0.00171148	0.556856	0.124233	0.178389	0.168525	0.41252	0.321715	0.221688	0.440284	0.0792711	0.32279	0.0284948	0.577594	1.3167e-05	0.998356
Glyma17g18800	5.82785	7.90888	0.0470235	5.95421	0.0873506	3.76063	0.0879324	1.66629	0.00834499	2.42824	0.315043	1.70542	0.46551	1.95416	0.826046	0.923355	0.321453	6.70833	0.00282304
Glyma20g26440	10.6808	8.79568	0.119204	11.4782	0.0351595	8.12055	0.074023	5.47093	0.0519543	8.70803	0.0524228	7.31121	0.55679	8.73063	0.662223	10.6457	0.631209	2.21429	0.000143927
Glyma12g04290	22.4088	21.8157	0.839939	22.769	0.757081	13.453	0.0119145	9.36592	0.0857394	10.3605	0.683592	9.53802	0.778223	7.09077	0.54626	3.80996	0.216806	0.231507	2.44e-07
Glyma20g26350	1.31798	2.85388	1.55e-05	3.36901	0.294854	3.23292	0.860489	8.74366	1.52e-05	5.0583	0.0301883	6.55505	0.407142	7.79456	0.675936	10.9003	0.414669	13.7866	0.493512
Glyma20g26380	1.86281	2.20488	0.348366	3.50115	0.0069814	4.45059	0.312066	12.0115	1.75e-05	5.72463	0.00905612	13.7975	0.0109462	14.3483	0.941651	32.8624	0.164243	6.28606	0.000630797
Glyma12g04260	4.07477	2.47923	0.000214561	0.880129	1.04e-07	1.17328	0.341462	1.17075	0.994135	1.56118	0.360625	0.838325	0.130589	0.556995	0.53487	0.40945	0.681434	0.130957	0.178783
Glyma11g37700	0.00321758	4.71e-11	0.261543	0.0247759	0.0772909	0.482102	0.000150327	0.727397	0.281996	0.53297	0.436066	0.523286	0.971352	0.188279	0.161799	0.15338	0.821168	0.0439097	0.176186
Glyma11g37580	10.3368	13.9306	0.0252088	5.46599	2.33e-10	3.21274	0.0573948	1.58528	0.0224567	1.9081	0.620369	1.57968	0.695292	2.50959	0.412831	1.87613	0.621507	0.989638	0.277542
Glyma11g37630	84.2829	64.5426	0.0543376	40.86	0.000897884	23.8574	0.00532252	20.2327	0.397469	20.3989	0.974832	18.7935	0.788987	20.5607	0.829418	21.7732	0.890922	26.8523	0.526776
Glyma13g37260	9.33323	7.0671	0.0403947	3.45862	4.9e-06	1.77101	0.0369984	1.20601	0.277045	1.76254	0.356362	1.70078	0.943835	1.98936	0.794165	1.26138	0.478778	0.981363	0.673499
Glyma17g04960	0.619768	1.66683	3.27e-06	4.7318	1.83e-10	3.93609	0.384489	4.50725	0.53086	4.11739	0.721635	3.63253	0.701036	1.99421	0.236095	0.445092	0.0160074	0.129031	0.0764616
Glyma13g37280	0.862298	0.69316	0.506553	1.57548	0.0079756	2.97681	0.026785	8.20707	3.98e-05	5.42696	0.148123	11.1947	0.03554	10.213	0.871809	19.3323	0.263533	19.8319	0.960045
Glyma16g00400	10.235	12.8101	0.0705117	17.9503	0.00575929	19.7067	0.622108	22.6607	0.465144	19.8351	0.562887	25.0831	0.40815	22.2786	0.795645	21.6152	0.947547	7.42342	0.00335458
Glyma16g00410	75.8823	71.3045	0.674608	32.8562	1.51e-07	20.9684	0.0288528	30.3528	0.0738293	20.2788	0.123701	20.8318	0.930967	47.9944	0.136023	56.1544	0.780688	87.3955	0.218045
Glyma13g29630	0.0812627	3.79315	0	29.4576	0	46.3869	0.0402604	114.562	5.71e-05	62.0701	0.0169081	61.5492	0.978703	65.561	0.894386	15.8065	0.00312434	0.0470174	2.22e-16
Glyma13g29640	2.65801	3.9071	0.00750608	8.539	2.48e-09	12.5484	0.0440725	10.9295	0.471733	7.72152	0.147065	11.1482	0.203469	5.31545	0.102882	7.38139	0.481502	1.91595	0.00114122
Glyma13g29580	0.240067	0.591739	0.00230021	1.36115	0.000284635	1.35387	0.984768	0.855072	0.119919	1.85146	0.0147606	0.587329	0.022921	0.17802	0.102484	0.0553314	0.254357	0.0125542	0.308883
Glyma13g29590	1.40318	2.14561	0.00728184	1.94147	0.519003	1.53679	0.341841	1.60807	0.858067	1.74324	0.779721	1.05811	0.2008	0.834971	0.657415	1.077	0.648639	0.109304	0.000179032
Glyma13g29710	1.98056	0.964634	0.00916018	0.0542224	0.000544481	0.082054	0.705938	0.0104146	0.279105	0.00770295	0.905779	4.71e-11	0.294363	0.0148483	0.274259	4.71e-11	0.274259	4.71e-11	1
Glyma17g08160	9.58872	11.9675	0.111905	10.9243	0.512873	11.5113	0.808731	4.58032	4.03e-05	10.1489	0.00166874	4.52123	0.0125136	2.78199	0.417063	1.46699	0.343535	0.574003	0.190917
Glyma14g00690	1.92712	1.3804	0.0358813	1.38463	0.985528	1.0418	0.285098	0.423089	0.0023855	0.630362	0.273867	0.461525	0.502522	0.390327	0.773447	0.504467	0.673892	0.321451	0.420565
Glyma19g42760	62.812	45.609	0.00689444	26.217	8.14e-06	16.6233	0.0207158	15.6668	0.771477	16.9491	0.747163	20.6297	0.509103	22.7744	0.807067	18.8809	0.650535	27.0908	0.31109
Glyma01g39540	0.480487	0.337084	0.323592	0.239911	0.422274	0.422002	0.254978	2.59145	7.53e-06	1.19584	0.0430674	3.92708	0.00754639	6.12531	0.358031	7.65787	0.635276	34.8996	3.53e-05
Glyma01g39490	8.44609	5.37166	0.000308983	3.73692	0.00803768	2.77671	0.194439	1.97922	0.167052	2.3299	0.571375	1.86249	0.520603	1.67642	0.824366	1.33068	0.658686	0.717127	0.231156
Glyma01g39520	2.7379	2.49807	0.61457	2.30541	0.69622	1.7452	0.371995	0.541177	0.00147694	1.13527	0.0940785	1.14291	0.989774	1.08536	0.948358	2.15157	0.382019	1.07573	0.228317
Glyma01g39420	4.77148	5.40186	0.354327	5.1115	0.683979	5.57133	0.671438	5.79875	0.84605	4.99773	0.555265	5.36612	0.819783	6.61269	0.618613	4.92654	0.496432	0.780804	5.82e-05
Glyma11g20020	0.013278	0.00473953	0.643594	4.71e-11	0.310688	4.71e-11	1	0.0585292	0.00544975	0.00790487	0.214361	0.0612078	0.223678	0.271012	0.0645149	2.60136	0.000122503	20.1347	8.93e-07
Glyma11g20040	30.0642	19.5648	0.000622565	22.8322	0.231325	13.7645	0.0128558	16.53	0.37746	12.9523	0.274122	21.4582	0.0618294	23.0383	0.866441	45.4677	0.117068	79.7005	0.119007
Glyma11g20060	1.95667	1.66861	0.301466	0.979251	0.00224773	0.866095	0.663239	0.967641	0.699046	0.642441	0.254626	1.00303	0.308766	0.549115	0.317984	1.10535	0.259907	1.76401	0.30776
Glyma11g20220	0.0405026	0.0551675	0.539951	0.397618	2.39e-07	0.286988	0.363494	0.0937729	0.00783938	0.369646	0.00259409	0.0825151	0.0139862	0.0827805	0.996831	0.033378	0.354194	0.0051543	0.21663
Glyma14g07690	6.15515	8.10426	0.118021	5.74566	0.0582034	9.8684	0.0349165	34.4402	2.03e-07	13.0688	0.000270605	52.6528	8.1e-06	69.464	0.534449	68.7559	0.981808	51.1138	0.406238
Glyma03g05440	10.3151	8.4885	0.132377	7.141	0.22464	5.5684	0.228255	5.56084	0.99486	5.76656	0.891093	7.43273	0.436329	6.97388	0.892098	4.11681	0.290542	0.215447	1.04e-07
Glyma14g28770	0.796045	1.76792	0.0196052	6.69408	2.67e-07	10.8222	0.0851913	23.7029	0.00383136	11.3244	0.0177693	25.4517	0.0320831	40.3048	0.469167	40.6666	0.98874	32.2887	0.606269
Glyma14g29040	0.069291	0.136318	0.286971	0.251594	0.225884	0.256592	0.971202	1.06011	0.00281932	0.566171	0.153938	0.727763	0.654005	0.730547	0.995362	1.1905	0.464679	1.05255	0.831335
Glyma14g38350	6.72968	7.22887	0.651102	5.3705	0.0833436	4.7722	0.660649	0.531892	3.81e-09	2.87552	0.00054255	1.10114	0.329656	0.21335	0.251495	0.217091	0.989524	0.0315771	0.24988
Glyma07g33870	11.4201	8.70488	0.0696236	4.41994	0.000104435	3.68204	0.475649	6.84676	0.0132763	3.93907	0.0494313	8.22639	0.0276295	12.2595	0.389329	17.3074	0.455658	40.3152	0.02007
Glyma07g33840	9.68179	11.3961	0.229335	12.3222	0.561383	12.7764	0.866583	54.5162	4.23e-11	21.9751	0.000382571	43.7925	0.0422363	50.1676	0.824032	53.2904	1	82.7913	1
Glyma07g33780	31.3077	18.5306	1.18e-05	7.81266	2.36e-11	4.12674	0.0103991	1.23549	1.77e-05	1.84956	0.238355	1.1247	0.276826	0.478064	0.18984	0.381608	0.793671	0.00605154	0.382623
Glyma07g33730	0.0644275	0.109938	0.332062	0.00644429	0.0786167	0.0124935	0.737188	0.0272959	0.57546	0.0118733	0.503608	0.0375323	0.340755	0.0596945	0.635308	0.141548	0.349712	3.57891	1.78e-06
Glyma08g46560	9.15417	8.89213	0.826443	8.02815	0.457246	9.41596	0.461667	9.33079	0.966703	9.03077	0.895712	13.5994	0.177362	12.8558	0.902408	8.26317	0.357267	1.27618	0.00046383
Glyma08g46550	1.25586	2.6181	0.00149937	4.51619	0.00474769	7.80086	0.0459912	25.5358	6.11e-06	15.83	0.0667176	30.9948	0.0352873	34.3839	0.836881	24.0681	0.477846	14.0608	0.169518
Glyma10g02950	3.77029	2.58884	0.0283215	1.59829	0.0286608	1.39269	0.70092	1.33822	0.91532	1.11178	0.723315	1.63166	0.554004	1.74421	0.926723	4.96391	0.105483	20.9631	0.000538757
Glyma10g03070	12.3161	15.1866	0.0929289	9.78632	0.000665009	10.2827	0.80194	9.06374	0.53197	8.9804	0.969617	11.7558	0.363276	12.7838	0.836166	10.4681	0.62974	29.1367	0.00338711
Glyma08g10140	15.5275	10.8011	0.0023226	8.50783	0.0534314	4.91923	0.00555289	6.73505	0.119868	7.58075	0.619365	5.27211	0.221445	5.34463	0.973559	3.99487	0.498784	3.27436	0.61644
Glyma08g10120	4.40965	7.18994	0.000226457	9.53762	0.0259954	11.7845	0.266444	14.3137	0.310952	12.0935	0.457647	13.3383	0.728262	15.4658	0.729222	16.1454	0.92017	23.9593	0.241325
Glyma08g10000	2.5279	4.12991	0.000424743	5.51843	0.0291385	5.80921	0.792355	12.2335	0.000125894	7.45008	0.0291062	8.96626	0.513492	32.1691	0.0673358	12.8847	0.18977	18.6857	0.26873
Glyma08g09890	12.9746	9.41187	0.0129162	3.52935	3.9e-11	2.38327	0.132827	1.63902	0.182236	1.73046	0.874295	1.5822	0.84777	2.16115	0.683671	5.9674	0.163021	9.71863	0.232573
Glyma05g33140	8.84813	14.4038	0.000204302	15.3528	0.631807	10.6296	0.0733919	6.67591	0.032651	10.0081	0.10907	7.97892	0.457752	10.271	0.617132	7.17715	0.491468	5.08964	0.420395
Glyma05g33170	13.6235	9.47424	0.0029724	7.41558	0.0545197	6.87706	0.702164	8.73464	0.231709	6.70247	0.271964	8.98271	0.324854	7.03798	0.550991	5.39013	0.533396	1.82342	0.0169255
Glyma05g33190	27.089	24.4952	0.449366	18.4513	0.0356929	13.5101	0.127563	12.182	0.615762	11.2502	0.747687	9.79184	0.651	6.31736	0.311698	4.84281	0.566215	0.948568	0.00258633
Glyma05g33020	9.91663	7.04898	0.0172827	6.00601	0.296116	3.271	0.0255226	0.865606	5.98e-05	1.87171	0.0557075	0.970168	0.198401	0.429896	0.524901	0.250974	0.685959	0.196153	0.883186
Glyma05g33090	0.0216411	0.0396372	0.372879	0.0760365	0.238962	0.166733	0.13718	1.29198	7.13e-07	0.335107	0.000760045	0.975332	0.0285965	1.93073	0.195412	2.08077	0.882685	1.18716	0.204607
Glyma05g33120	3.83947	2.00539	0.000153835	0.987279	0.00190911	0.725417	0.410478	0.303498	0.0590387	0.671792	0.139293	0.300468	0.236194	0.116725	0.387365	0.0648316	0.635496	0.0336352	0.572008
Glyma10g42420	7.20072	4.43145	9.04e-05	1.08821	0	0.745085	0.148867	0.277317	0.00219306	0.834007	0.00267004	0.41632	0.117577	0.599309	0.530387	0.294423	0.238457	0.0970989	0.133565
Glyma10g42470	36.3859	191.341	0	337.354	0.00419142	485.753	0.372644	516.274	0.881134	908.079	0.221171	539.217	0.362721	759.745	0.665022	177.834	0.05735	8.62524	5.08e-12
Glyma10g42480	21.198	39.808	3.81e-07	45.8683	0.250584	66.9165	0.0641874	66.4694	0.973964	69.0803	0.871327	64.9199	0.832819	90.2826	0.515017	32.188	0.0432036	16.0254	0.0647588
Glyma10g42500	1.18947	2.71378	5.51e-05	4.74976	0.000687637	7.46215	0.0411146	25.5516	1.23e-08	12.6099	0.00379708	25.3811	0.0190877	33.7639	0.525321	47.3298	0.450114	101.913	0.0330853
Glyma10g42570	3.06527	3.18381	0.81909	2.20408	0.0397343	1.39787	0.156402	0.0254843	2.55e-06	0.225998	0.0162972	0.0373984	0.0443624	0.0375061	0.998167	0.00568878	0.366168	4.71e-11	0.293798
Glyma11g09310	5.48506	8.71713	0.000572966	6.22038	0.0128627	6.36241	0.917892	4.75103	0.191972	6.10721	0.299507	4.43832	0.288862	4.91821	0.811505	1.49012	0.0143485	0.702895	0.125718
Glyma11g09350	13.5873	7.19245	2.07e-05	2.91203	5.06e-06	1.32627	0.0449728	1.16336	0.753472	1.493	0.573864	1.63833	0.861122	1.82009	0.873535	2.72682	0.54884	2.74618	0.990048
Glyma06g20100	0.299624	0.470486	0.206422	0.30202	0.225559	0.722544	0.0422244	0.121054	0.00078916	0.297971	0.142489	0.170166	0.430158	0.190499	0.89224	0.0210751	0.179895	4.71e-11	0.254818
Glyma09g35620	0.201878	0.346841	0.282421	0.356989	0.950976	0.562695	0.390135	0.567517	0.98607	1.76721	0.011105	1.49989	0.759331	2.2644	0.523761	7.80861	0.034632	0.0661606	7.46e-06
Glyma09g35670	12.4198	10.4778	0.153608	8.3314	0.0621998	5.11432	0.0134529	3.89983	0.187983	5.21655	0.245683	3.24531	0.13429	3.84903	0.701139	4.57484	0.698164	28.903	6.62e-07
Glyma09g35680	0.0138061	0.0247403	0.656768	0.0538513	0.456552	0.137677	0.263645	2.49797	9.03e-08	0.391675	8.11e-05	2.37261	0.000826684	3.62152	0.400538	3.34367	0.875697	2.33137	0.459347
Glyma09g35820	6.57547	6.35767	0.811688	6.74228	0.683531	5.15768	0.235662	6.50034	0.315062	7.16638	0.713998	6.30632	0.700537	12.936	0.146524	12.1483	0.898057	38.3596	0.00094151
Glyma07g13070	3.30717	2.31033	0.0781723	0.467571	2.32e-07	0.471978	0.984471	0.635207	0.522064	0.265639	0.104393	0.458047	0.417119	0.269709	0.517006	0.385222	0.9175	0.0604778	0.599607
Glyma07g13100	0.00898114	0.226171	0.00513647	1.21999	2.61e-07	1.59221	0.376747	5.9028	2.94e-06	3.10738	0.0272931	11.9747	7.84e-05	19.5646	0.313966	25.6864	0.56865	20.4901	0.524477
Glyma07g13130	0.035501	0.0724047	0.19679	0.112645	0.332846	0.147401	0.589168	1.13065	1.62e-06	0.383322	0.00549496	2.38854	3.66e-05	4.99668	0.100615	11.6196	0.0432726	14.6212	0.508416
Glyma07g13230	15.0416	9.94977	0.000552274	5.30911	1.17e-06	3.80255	0.115342	3.7829	0.981155	4.18372	0.705827	3.80154	0.772451	5.73515	0.375039	4.96198	0.756207	13.3865	0.00570029
Glyma11g07220	8.27966	4.75675	5.03e-06	2.14012	6.37e-09	1.73131	0.360596	0.390215	5.55e-08	1.39485	0.000118334	0.772973	0.150264	0.743974	0.951264	0.547716	0.646141	0.256092	0.187333
Glyma11g07160	3.1011	4.31987	0.070494	3.02906	0.0590252	2.22948	0.311922	6.08616	0.000712617	1.60769	0.000246551	4.08753	0.0354727	11.3097	0.037658	16.5107	0.403497	24.1577	0.288859
Glyma08g15280	5.97896	3.38278	0.00102618	0.699893	4.02e-08	0.712134	0.972456	0.290583	0.0950308	0.788284	0.0839779	0.377637	0.312977	0.202964	0.554928	0.355479	0.65582	1.10888	0.274928
Glyma08g15300	5.97896	3.38278	0.00102618	0.699893	4.02e-08	0.712134	0.972456	0.290583	0.0950308	0.788284	0.0839779	0.377637	0.312977	0.202964	0.554928	0.355479	0.65582	1.10888	0.274928
Glyma20g22270	0.55292	0.964598	0.00695486	1.85119	0.000253229	1.54565	0.460494	0.840288	0.0211557	1.54229	0.0485947	0.702656	0.0605369	0.541065	0.665879	0.203244	0.159305	0.0158173	0.033573
Glyma08g26930	9.41946	7.11291	0.0575877	5.37635	0.0745711	2.83359	0.0189937	0.800049	0.000388973	1.01166	0.621234	0.66921	0.509097	0.518281	0.749685	0.0920481	0.0595146	0.0265566	0.357439
Glyma08g26880	57.7964	37.0437	0.000168277	5.6968	0	4.87167	0.542899	1.22419	3.75e-06	6.01346	3.39e-06	5.74435	0.904986	7.2681	0.694183	5.1145	0.57868	0.0199833	6.21e-05
Glyma08g26860	0.719512	1.24085	0.00284478	1.47923	0.276986	1.9311	0.226955	3.67882	0.00280832	3.09113	0.495959	3.48668	0.699389	3.22028	0.959064	6.31755	0.664158	7.00455	0.809591
Glyma08g26830	0.00635201	0.0128087	0.642804	0.0100693	0.87284	0.0125475	0.894098	0.0269151	0.566503	0.115598	0.0984773	0.446187	0.0484604	1.03127	0.194355	1.5689	0.474849	10.1804	3.4e-05
Glyma08g00580	0.882089	0.675498	0.246537	0.380326	0.0337263	0.265752	0.378729	0.0406629	0.00267941	0.368532	0.000513114	0.152422	0.183842	0.121597	0.7783	0.00513142	0.0613565	4.71e-11	0.264413
Glyma08g00490	40.8366	49.6067	0.129482	37.2259	0.0278923	33.3424	0.59278	10.5971	4.92e-08	16.0064	0.0754123	12.7255	0.421249	9.55233	0.510769	20.4928	0.0808004	24.3487	0.636239
Glyma07g06950	1.01276	0.678626	0.179571	0.264302	0.00898899	0.194178	0.684219	1.44798	0.00602994	0.437604	0.00765869	2.63292	0.000555783	3.1712	0.772524	9.8061	0.0602814	23.1051	0.019848
Glyma08g14470	0.242395	0.436577	0.322481	1.55766	0.00119278	1.89846	0.635699	2.76874	0.343779	2.87192	0.928908	2.36044	0.703131	2.74312	0.824488	0.895096	0.133527	0.495413	0.429672
Glyma08g14500	14.109	11.7663	0.126292	6.95566	2.02e-05	5.95381	0.421419	3.52375	0.00927147	4.17837	0.471973	3.09213	0.319374	1.90839	0.336114	1.06138	0.342122	0.294524	0.032367
Glyma06g01060	0.00851979	0.0219952	0.423646	0.0663388	0.158802	0.267951	0.0213005	1.67589	2.36e-05	0.914912	0.111913	1.03299	0.801832	0.678819	0.472566	0.119737	0.0180931	0.611634	0.0171424
Glyma06g01080	0.0299604	0.231475	0.01169	0.724111	0.00351004	1.52754	0.0343731	2.93181	0.0394953	2.38686	0.552761	2.38485	0.998465	1.81363	0.632799	1.23817	0.559443	0.0396675	0.000874251
Glyma04g16850	13.2389	8.27802	0.000198154	6.34191	0.0407252	3.53824	0.0123459	4.1074	0.546927	3.84722	0.813738	4.00704	0.904814	4.36207	0.855735	8.61025	0.136114	18.288	0.0510964
Glyma06g18030	4.07587	7.79224	1.47e-06	8.03033	0.819654	4.60731	0.0104863	3.84046	0.429743	3.50016	0.753106	4.22732	0.590361	3.42224	0.653393	4.82801	0.474911	4.08254	0.717851
Glyma06g17860	1.17719	5.76881	0	9.86975	2.15e-05	5.65525	0.00365618	3.58119	0.0236648	7.58498	0.00350786	3.40709	0.0128851	3.31698	0.95323	0.590379	0.00398093	0.0233673	0.000954601
Glyma06g46230	0.167679	0.514649	0.0013323	1.66675	1.99e-06	2.56446	0.0981117	10.2853	1.42e-08	5.95504	0.0266872	14.4591	0.0032115	27.0034	0.211957	17.0212	0.355066	44.8471	0.00686335
Glyma06g46000	6.09726	5.15046	0.224623	2.73383	8.46e-05	1.81849	0.10493	2.2885	0.374601	1.42249	0.14508	1.62171	0.750449	2.08749	0.665359	1.71956	0.738675	1.51652	0.832413
Glyma02g40850	3.71701	3.13324	0.224316	1.35785	4.34e-07	1.15877	0.573286	1.65498	0.207275	1.42767	0.640119	1.35628	0.899171	0.954364	0.510881	0.404105	0.180741	0.0310349	0.00238669
Glyma02g40940	4.81359	6.01171	0.129843	4.12744	0.01417	4.26638	0.889187	4.07608	0.850699	4.8175	0.55614	5.0468	0.894943	6.8067	0.514819	3.16791	0.126109	0.653948	0.00339352
Glyma01g05060	2.51451	17.5311	0	28.1379	0.000383141	58.4295	0.000814815	35.4276	0.0218176	87.0741	0.000521605	59.6044	0.250455	73.9868	0.671581	38.1011	0.180638	33.3019	0.753733
Glyma01g05080	0.0641852	0.10507	0.462775	0.532902	0.000934847	0.795812	0.336513	2.08003	0.0107872	1.35398	0.254892	3.40202	0.037968	4.00825	0.745247	2.33382	0.324481	4.42511	0.221241
Glyma01g05170	4.09764	7.14115	5.53e-05	4.48152	0.000841222	5.39783	0.385307	4.90355	0.658641	7.01864	0.153465	5.12107	0.32443	7.83201	0.375056	4.70057	0.298586	2.38331	0.108353
Glyma05g28060	24.2757	48.9322	3.1e-08	52.3483	0.589965	69.8305	0.148606	47.2321	0.0532621	64.438	0.188676	48.908	0.345007	66.2474	0.541217	35.0282	0.19977	19.4494	0.107033
Glyma05g28150	7.95596	7.47129	0.621871	3.83542	6.73e-06	2.158	0.0193033	1.45131	0.122693	1.87418	0.463669	1.78767	0.910054	1.26418	0.522476	0.577489	0.219413	0.111729	0.0174426
Glyma10g15100	0.00861422	0.0312098	0.471912	0.437413	0.00371012	1.88925	0.0005686	0.738935	0.0160388	5.85317	4.68e-08	1.17919	0.00190461	6.01419	0.0147422	0.0322421	1.34e-05	0.0334904	0.981184
Glyma14g36420	7.12097	8.91385	0.0662804	4.85478	2e-06	4.34896	0.585265	1.68323	1.71e-05	5.54384	6.1e-06	2.00354	0.00329129	2.23613	0.821918	0.0810608	0.000130446	0.00390666	0.124905
Glyma10g15130	0.0286198	0.0272906	0.968857	0.441038	0.00304434	2.33253	2.25e-05	1.05671	0.0225198	7.86048	3.14e-09	1.62382	0.000700201	8.47851	0.00869068	0.0723105	8.88e-07	0.0662162	0.941759
Glyma18g53490	10.7338	14.851	0.0584986	19.178	0.115593	26.7782	0.125536	84.6283	4.5e-08	43.4288	0.00645941	133.712	0.000144968	255.792	0.190717	284.907	0.826999	88.7623	0.00206645
Glyma20g30360	0.0695266	0.0761258	0.89089	0.1362	0.417359	0.112989	0.815639	0.716043	0.00814428	0.1943	0.0247784	1.29174	0.00252053	1.70529	0.628677	7.16347	0.00743335	44.2721	2.22e-07
Glyma03g37300	8.45962	5.69842	0.00214252	6.81928	0.161612	3.64496	0.00219588	3.20482	0.55094	3.78021	0.525224	3.03323	0.499588	2.67208	0.792217	3.75754	0.479985	3.86352	0.942676
Glyma03g37290	0.0530509	0.111879	0.226833	0.193536	0.266525	0.256334	0.60868	0.563413	0.110763	0.105199	0.00169451	0.564648	0.00809001	0.486394	0.82769	2.87696	0.00527876	32.522	1.06e-08
Glyma03g37330	4.73419	3.48727	0.0298302	3.25045	0.637382	2.56488	0.313098	2.56902	0.994693	2.6761	0.88516	2.2995	0.67572	2.08207	0.838726	1.82157	0.797366	0.352854	0.00200069
Glyma13g38080	23.2153	13.9383	0.000696407	5.03486	5.03e-09	3.1536	0.152195	0.536247	4.61e-05	1.30746	0.102857	0.393368	0.0956258	0.368478	0.951926	0.060523	0.145892	4.71e-11	0.113567
Glyma18g14530	1.35241	1.90711	0.143449	3.01611	0.0328188	1.84087	0.118887	0.493436	0.00122642	0.711843	0.501197	0.306562	0.251445	0.12315	0.43208	0.032051	0.380754	4.71e-11	0.19348
Glyma02g00250	0.646098	1.7552	1.56e-07	1.87302	0.689702	1.58959	0.508419	4.13633	8.79e-05	5.58606	0.266139	4.09266	0.340873	9.86386	0.0881575	10.6455	0.880983	17.2427	0.146886
Glyma02g00270	31.7227	24.294	0.029659	20.9126	0.228394	11.2329	0.000877062	9.95935	0.528459	10.8493	0.70427	8.36014	0.353866	8.16339	0.952227	9.45325	0.713004	13.1312	0.332865
Glyma02g00280	0.0101225	0.0251008	0.318433	0.305825	3.85e-06	1.03768	0.000149233	1.61312	0.119564	1.44518	0.713164	1.16643	0.584451	0.588992	0.204424	0.914067	0.44675	0.778292	0.755895
Glyma20g28910	3.41584	4.01229	0.233174	6.15506	0.00178197	6.81148	0.631344	8.84844	0.213341	7.84112	0.644521	7.28019	0.811974	6.48028	0.822721	7.70129	0.739921	2.7338	0.00758529
Glyma20g28920	3.41584	4.01229	0.233174	6.15506	0.00178197	6.81148	0.631344	8.84844	0.213341	7.84112	0.644521	7.28019	0.811974	6.48028	0.822721	7.70129	0.739921	2.7338	0.00758529
Glyma20g28860	15.9395	25.55	0.000707604	32.145	0.0825019	40.2465	0.279274	54.3386	0.155673	43.3721	0.371275	66.2058	0.173826	99.5035	0.494703	120.885	0.744672	188.362	0.27463
Glyma13g33990	2.24144	1.55429	0.204561	2.3917	0.168605	3.14726	0.448614	17.5184	7.31e-08	5.34661	0.00010538	28.0492	6.42e-06	41.9196	0.487727	89.124	0.190521	225.53	0.0584056
Glyma20g28850	1.2018	3.05668	2.11e-05	4.75436	0.0136274	9.04446	0.00283604	3.18496	5.05e-06	12.8441	5.11e-08	10.5962	0.547194	21.0275	0.140829	2.14972	3.16e-05	0.0535696	7.47e-05
Glyma13g34140	4.60007	4.09184	0.412187	3.63363	0.43508	2.16869	0.0338756	0.573116	6.34e-06	1.24349	0.0444189	0.446737	0.0516244	0.254058	0.623242	0.192186	0.820234	0.797245	0.0544748
Glyma13g34290	237.854	319.813	0.103805	125.923	2.82e-07	79.5377	0.0579623	87.466	0.69319	21.0562	2.27e-08	34.1933	0.116673	57.6517	0.410074	28.9742	0.279866	39.9879	0.405307
Glyma13g34300	15.4364	13.1191	0.175705	8.83511	0.00168124	9.23905	0.818151	11.6322	0.240908	9.5256	0.384508	9.92	0.887143	10.6407	0.861253	10.2322	0.923172	10.3145	0.982415
Glyma17g05350	0.418149	3.69798	2.66e-15	11.9815	0	10.4549	0.522287	31.9916	1.73e-07	17.3685	0.00934051	28.326	0.0939282	41.8622	0.476264	21.9802	0.241973	1.31531	2.04e-09
Glyma13g18310	6.76009	3.05873	2.64e-09	2.48476	0.15758	1.31203	0.0135753	1.68381	0.352095	1.83277	0.773336	1.75594	0.908535	1.78123	0.976186	2.99487	0.27317	4.13374	0.411772
Glyma07g11310	19.2638	28.5521	0.00131609	24.9912	0.283679	17.2743	0.0470627	18.2501	0.771092	17.1854	0.799105	15.6943	0.751318	11.3351	0.432536	23.1633	0.0842053	25.03	0.815294
Glyma20g24350	6.09893	5.88266	0.801005	6.63945	0.405459	4.75196	0.147093	10.2039	0.000912116	5.35896	0.0140541	7.66248	0.270939	6.60702	0.727682	3.936	0.269025	2.27586	0.241731
Glyma07g11300	24.1518	21.1284	0.260638	13.6381	0.000381875	9.18158	0.0395659	6.40726	0.0737159	8.92344	0.165284	4.78053	0.0514982	1.82265	0.0635532	0.419735	0.0289923	0.0135778	0.00775745
Glyma07g11250	4.32818	3.96697	0.629182	1.85275	0.00076937	0.944418	0.0968779	0.240977	0.0126706	0.296229	0.762733	0.171468	0.560875	0.0333379	0.167619	0.0328422	0.992212	4.71e-11	0.209386
Glyma01g37910	7.67316	9.91742	0.0404831	7.71172	0.0480618	8.75526	0.537471	28.8485	5.53e-09	12.4196	0.000324393	27.1563	0.00610381	38.7979	0.451128	33.8864	0.774494	46.9155	0.339232
Glyma07g11290	1.49804	1.93526	0.119266	3.31826	0.000407838	4.13555	0.276016	3.89394	0.768763	3.47723	0.646855	3.99497	0.650442	2.5293	0.306455	2.76885	0.846858	2.46091	0.774555
Glyma19g25870	85.0398	150.821	7.91e-05	186.263	0.165351	269.051	0.227833	469.795	0.0705726	289.297	0.127766	493.902	0.205034	620.827	0.712121	640.509	0.959055	1545.24	0.0990333
Glyma07g37740	4.85144	4.22111	0.375019	4.3382	0.86642	4.23583	0.922774	12.7489	4.46e-06	8.20093	0.0757791	9.22955	0.70312	8.98777	0.951671	1.61656	0.00221332	0.374682	0.0251734
Glyma05g36040	23.1596	14.399	0.000131099	8.64214	0.000257454	6.07737	0.11742	5.77308	0.823637	5.40483	0.796057	4.90759	0.761878	4.62542	0.901782	6.87688	0.414775	4.81524	0.38591
Glyma17g32100	5.1346	6.05639	0.510837	2.53769	0.00316599	1.7659	0.472257	0.0490418	0.0159292	1.01109	0.0483292	0.0960949	0.0411312	4.71e-11	0.156996	4.71e-11	1	4.71e-11	1
Glyma17g32070	7.78344	7.17529	0.523633	6.1195	0.204054	1.83732	1.13e-06	2.14298	0.554893	1.03096	0.0318492	1.55495	0.327936	2.56092	0.344212	4.68647	0.232333	19.2558	0.000363618
Glyma17g32020	0.544355	3.35917	2.56e-13	4.40202	0.11204	6.58231	0.0806785	16.035	6.51e-05	10.8448	0.119241	12.7107	0.608108	14.2844	0.796919	17.3694	0.666789	7.22942	0.0281405
Glyma17g32550	6.34658	12.859	9.2e-06	8.94826	0.0240883	16.4515	0.0437306	10.5395	0.143815	17.0862	0.104293	11.2006	0.24122	40.5994	0.157879	12.3647	0.193095	11.2198	0.813204
Glyma18g09100	4.42316	5.28435	0.167	4.9656	0.635079	3.66566	0.11141	1.08635	1.17e-08	2.26604	0.007487	0.902494	0.0207104	0.244946	0.0703835	0.0345221	0.0371978	0.0115425	0.375012
Glyma18g09120	7.70369	3.41903	1.95e-11	0.437049	0	0.296753	0.258948	0.0334052	0.00124239	0.164732	0.0263127	0.0372285	0.0245715	0.00964371	0.23041	0.0174017	0.647886	0.0157891	0.936845
Glyma05g00570	4.42131	5.42825	0.0958643	7.21503	0.0201429	7.29107	0.955584	13.5922	0.00102036	8.47625	0.0397386	12.237	0.191195	11.2071	0.829364	20.1032	0.153305	32.0136	0.159363
Glyma05g00360	6.5113	5.65408	0.301718	2.5137	2.93e-07	1.74776	0.197539	0.531676	0.000260355	0.937599	0.155454	0.520624	0.262052	0.236289	0.270304	0.172708	0.715955	0.0327133	0.111266
Glyma05g00420	5.02751	13.0836	3.48e-08	23.3609	0.000113376	35.9678	0.0592192	43.8486	0.394708	37.3795	0.556784	49.2368	0.403682	55.8377	0.825842	50.7985	0.868837	30.2537	0.305299
Glyma01g06610	3.51116	2.58054	0.172836	0.620338	6.6e-05	0.551203	0.863136	0.149795	0.108673	0.729751	0.0848425	0.655828	0.908248	0.646348	0.990251	0.363542	0.6853	4.71e-11	0.145316
Glyma01g06450	15.543	15.4685	0.970586	15.7373	0.899297	14.6283	0.715027	11.0301	0.173398	9.80114	0.632522	9.88453	0.978317	9.07548	0.854274	5.18703	0.239678	0.530393	0.000116092
Glyma01g06600	7.51602	8.25337	0.591599	6.72359	0.247809	9.39307	0.209797	6.69379	0.214346	6.02209	0.747773	8.99704	0.320246	8.44244	0.928949	5.57055	0.592814	0.256332	0.001785
Glyma19g45030	4.20253	4.78531	0.370864	4.23166	0.401458	3.35554	0.306599	1.63254	0.00304601	1.93231	0.570803	1.57864	0.603787	0.840886	0.315792	0.0685314	0.03572	0.0221055	0.449809
Glyma19g44990	3.40604	6.14491	0.000755147	3.15536	0.000217416	3.07505	0.936834	0.254952	3.49e-07	1.18448	0.00617813	0.337829	0.0487176	0.147494	0.415668	0.0293753	0.359188	4.71e-11	0.254818
Glyma19g44980	0.0620801	1.28004	1.22e-09	11.2578	0	13.1552	0.439033	33.0717	4.17e-06	18.5573	0.0142477	21.5138	0.607144	26.2136	0.647177	10.5961	0.0418671	4.99639	0.0571543
Glyma17g03350	0.0126134	0.0229844	0.804387	0.121134	0.211616	0.366813	0.136891	1.03821	0.0430832	0.518476	0.143205	2.56232	0.00293608	14.9409	0.00061582	148.051	5.83e-07	452.136	0.27375
Glyma17g03390	4.00463	2.55685	0.00173452	1.13292	2.66e-06	0.773135	0.212522	1.31724	0.0836304	1.77388	0.360431	1.49324	0.670499	1.86716	0.644788	1.86531	0.99841	1.07665	0.237438
Glyma18g03740	0.355816	0.43209	0.607935	0.519601	0.623051	0.475887	0.852886	0.370257	0.605034	0.122168	0.06368	0.158119	0.735216	0.207282	0.776678	0.297506	0.699933	5.33581	2.75e-06
Glyma18g03580	8.94922	5.84357	0.000878407	2.62271	5.8e-08	1.79076	0.143663	1.07697	0.0911518	1.46076	0.390881	0.770161	0.160477	0.845025	0.885368	0.339454	0.20436	0.221172	0.613674
Glyma18g03840	11.671	14.425	0.139506	9.10115	0.00278075	10.2943	0.578534	14.6596	0.108094	11.1037	0.300147	14.7062	0.386392	19.5473	0.564016	13.7123	0.476203	10.1678	0.484762
Glyma18g03810	4.71e-11	4.71e-11	1	4.71e-11	1	4.71e-11	1	0.232246	7.29e-05	0.0361601	0.0088532	0.354822	0.00358222	0.581616	0.451615	0.90161	0.492993	3.13135	0.0158041
Glyma19g00980	0.0567816	0.0654814	0.803517	0.109903	0.335853	0.282075	0.0718768	1.41828	8.85e-05	0.720921	0.0695716	2.08137	0.0153539	4.69913	0.0884053	5.36166	0.772808	21.4099	0.000146533
Glyma07g18400	0.978792	3.22697	6.5e-06	8.72019	6.3e-08	9.30186	0.780171	3.97658	0.000517417	9.24602	0.00478779	3.72729	0.139399	2.35608	0.555239	1.20576	0.369667	0.645789	0.459821
Glyma07g18410	0.978792	3.22697	6.5e-06	8.72019	6.3e-08	9.30186	0.780171	3.97658	0.000517417	9.24602	0.00478779	3.72729	0.139399	2.35608	0.555239	1.20576	0.369667	0.645789	0.459821
Glyma07g18380	8.74251	11.4549	0.103501	14.8845	0.107433	17.4039	0.531757	33.3432	0.0091151	23.6362	0.226001	31.8042	0.393812	27.5124	0.784398	10.14	0.070001	0.481745	3.34e-05
Glyma07g18350	2.8304	2.63893	0.635825	2.42166	0.57671	2.78363	0.53682	6.65787	7.56e-05	3.45637	0.00889181	7.66732	0.00985532	9.00597	0.690309	14.4425	0.232886	103.325	8.76e-09
Glyma19g39310	0.806895	0.601795	0.209283	0.25433	0.00304142	0.253645	0.997166	0.135628	0.432678	0.176236	0.66576	0.137216	0.744011	0.0770007	0.647772	0.00418437	0.244802	4.71e-11	0.32742
Glyma19g39330	2.22349	2.6978	0.398146	2.90147	0.744421	2.11323	0.331273	0.567129	0.000765436	1.80791	0.00770014	0.612576	0.0570551	0.388841	0.56124	0.138633	0.337742	0.0125502	0.246528
Glyma16g34180	60.1501	62.5684	0.784038	114.815	5.71e-05	80.1541	0.132863	86.1664	0.760788	87.5821	0.953476	96.4887	0.778404	115.067	0.748188	123.341	0.898908	234.808	0.0915657
Glyma18g16130	2.23667	2.7925	0.174646	3.87587	0.047243	5.73089	0.0792873	11.2974	0.00116674	9.80593	0.559481	12.291	0.492568	13.9569	0.820477	12.9376	0.888163	12.0931	0.843323
Glyma14g08490	16.7249	17.0238	0.916797	9.12314	0.000648618	5.71503	0.139809	6.7009	0.630654	4.72734	0.389554	6.73133	0.496984	9.23845	0.639994	15.8152	0.401077	28.0487	0.221703
Glyma14g08500	4.79999	5.21826	0.620946	11.8511	8.03e-07	19.2616	0.097896	57.3873	0.00022053	34.9385	0.205476	66.588	0.19335	56.5469	0.814908	124.102	0.257498	209.678	0.403946
Glyma14g08600	0.695833	1.25865	0.00983894	2.24465	0.00257115	3.14539	0.150429	5.6263	0.011278	4.23606	0.283639	4.89415	0.655974	5.55674	0.798249	4.36318	0.632887	5.87459	0.449421
Glyma12g03490	10.6685	6.53783	6.67e-05	1.36821	0	0.663763	0.0273358	0.657651	0.978182	0.857225	0.478799	0.514961	0.301372	0.50826	0.983768	0.204692	0.208161	0.130838	0.524844
Glyma12g03610	5.43137	5.56161	0.864669	3.34788	0.000736564	2.97143	0.631077	1.34544	0.00351907	1.62627	0.591217	1.70359	0.915761	2.7768	0.343812	3.14183	0.807995	0.694069	0.00315608
Glyma12g03710	4.71e-11	4.71e-11	1	4.71e-11	1	4.71e-11	1	0.0167245	0.28416	4.71e-11	0.28416	0.199044	0.0752913	2.74654	0.00216262	38.3536	1.29e-06	141.469	0.000210847
Glyma12g03700	26.6116	19.2314	0.00606558	8.25269	2.44e-11	4.36192	0.00304233	3.82883	0.565382	4.83803	0.421775	5.30238	0.791649	5.91179	0.799039	17.1703	0.010388	68.5012	4.14e-05
Glyma17g02140	1.5872	4.05732	3.1e-05	8.27174	0.000104047	17.8054	0.00152852	23.7347	0.230493	17.5496	0.347885	25.8695	0.311527	17.5975	0.547931	12.1694	0.574685	3.6706	0.0223758
Glyma17g02110	4.51505	5.80016	0.0704493	6.53796	0.379852	5.35893	0.344507	1.53194	1.71e-07	3.65125	0.00264748	1.27432	0.0113196	0.571188	0.184004	0.291801	0.336405	0.245619	0.799394
Glyma13g08190	0.000203739	4.71e-11	0.452607	6.86335e-05	0.47775	4.71e-11	0.47775	0.000115346	0.470317	0.000169185	0.98163	9.74556e-05	0.973885	0.00922683	0.741452	0.159039	0.107259	2.37852	0.000259351
Glyma18g52940	22.3878	24.822	0.3987	29.2562	0.187097	45.0342	0.037394	80.5711	0.00581237	62.5204	0.366871	66.0547	0.870292	127.821	0.232008	112.643	0.818748	423.432	0.000698483
Glyma18g52860	72.2815	50.8876	0.00920427	24.3371	4.28e-08	13.1039	0.000938388	15.1035	0.454599	12.3039	0.415084	13.0808	0.839292	13.3341	0.961795	16.4211	0.62515	14.2833	0.719828
Glyma18g43460	20.8466	30.3705	0.00560906	12.849	4.48e-10	12.6311	0.941896	19.1155	0.0793784	18.3421	0.853764	28.2287	0.127126	58.1174	0.175865	59.4334	0.966653	110.609	0.104051
Glyma18g43520	0.910794	1.93555	0.000345613	2.73772	0.0572345	2.8375	0.887368	3.43824	0.441946	3.42707	0.990654	3.63711	0.86115	5.56166	0.412575	5.15701	0.883938	1.18924	0.00228797
Glyma20g28750	11.8772	14.2181	0.178573	13.8086	0.831054	11.855	0.484397	14.0492	0.440143	11.3142	0.353274	8.23685	0.25601	6.92186	0.704984	3.03388	0.0804105	0.260266	4.29e-07
Glyma08g22880	72.3344	49.1006	0.00496965	26.9491	1.28e-05	17.2593	0.0342776	34.0664	0.00139034	16.1075	0.00141596	24.3103	0.156324	14.4847	0.268878	18.2808	0.617565	39.986	0.0372918
Glyma08g22850	35.091	18.1282	8.5e-07	4.38383	0	0.534247	1.6e-12	0.00966129	6.42e-05	0.041924	0.258232	0.0232769	0.585381	0.0100007	0.56067	0.0108804	0.957942	0.0114283	0.972051
Glyma08g22740	0.178318	0.536276	0.00533907	0.94236	0.0586628	1.93471	0.0251914	4.06599	0.0111267	3.55529	0.656291	6.46669	0.100682	12.6312	0.128855	46.9446	0.00152332	92.1649	0.0899409
Glyma08g22770	1.66612	1.52166	0.650784	0.527191	7.04e-05	0.527276	0.999663	0.422409	0.550406	0.347789	0.657605	0.393736	0.820864	0.265979	0.589153	0.0217521	0.0893689	1.12225e-06	0.999631
Glyma08g22790	16.3699	18.718	0.265446	20.491	0.456363	20.3015	0.96044	27.1929	0.122906	21.8693	0.328407	26.0207	0.528434	37.4286	0.410135	46.0435	0.638421	135.163	0.00126271
Glyma18g32660	0.0919263	0.088252	0.924489	0.185439	0.061402	0.560532	0.00584558	1.83292	0.000691107	0.806628	0.0250208	1.28359	0.295279	1.2136	0.930635	0.0776922	0.000949352	4.71e-11	0.0459779
Glyma13g10000	0.0173894	0.218286	0.000173386	0.265259	0.555275	0.252907	0.909755	0.107751	0.0685849	0.195124	0.248163	0.0585999	0.0807298	0.0749089	0.778883	0.072456	0.970477	0.0161922	0.158296
Glyma04g13670	16.1633	7.67722	5.7e-10	1.80388	0	1.5327	0.535486	0.389102	8.5e-06	1.19051	0.00215456	0.478521	0.0710317	0.188069	0.184011	0.029562	0.0654165	0.00565219	0.343627
Glyma0165s00200	0.342727	0.484182	0.361144	0.413438	0.676534	0.755053	0.166571	2.31141	0.00263403	1.03365	0.0543438	2.35482	0.0993739	3.04267	0.642888	2.81413	0.891522	1.57941	0.290139
Glyma04g42870	8.55957	6.42246	0.03233	2.25467	1.68e-10	1.37959	0.107222	0.0468998	4.08e-07	1.30483	1.72e-06	0.677693	0.257446	0.962046	0.616893	0.0104099	0.00273892	4.71e-11	0.240379
Glyma04g42900	17.5103	15.6053	0.42754	20.52	0.064445	10.0576	0.00228822	38.8718	7.67e-09	13.1271	3.68e-05	94.8104	2.73e-08	113.046	0.760928	251.67	0.161428	213.442	0.693769
Glyma04g42800	1.7091	6.12918	0.00059768	4.42455	0.335661	5.75183	0.620551	15.9739	0.0535332	7.87034	0.321504	14.8206	0.456407	21.0467	0.904949	25.3288	0.949735	16.6764	0.77456
Glyma09g27950	9.03157	6.58512	0.012732	5.78178	0.334818	4.01552	0.066172	1.71982	0.000133499	2.6503	0.107992	1.26242	0.0603557	0.480251	0.144477	0.142684	0.131216	0.0316027	0.109636
Glyma09g28000	7.07001	5.91795	0.168832	3.79121	0.00145196	2.47299	0.0735668	1.70331	0.144856	2.01154	0.593433	1.41545	0.389383	1.00803	0.538633	1.3736	0.593515	0.957267	0.489853
Glyma09g28080	16.6951	9.38561	3.97e-05	7.05126	1	4.7814	1	4.64353	0.91332	4.71989	0.955519	3.87063	0.609311	3.94832	0.971977	1.8816	0.253652	1.66514	0.846135
Glyma09g28100	15.7104	13.3275	0.185821	1.08638	0	4.38421	0.000521462	0.0124728	0.000236278	22.3704	3.15e-06	0.524678	8.56e-10	6.83534	0.00514378	0.0189629	5.41e-06	0.0144663	0.877308
Glyma11g02630	6.4222	23.3523	0	28.4986	0.122348	38.6503	0.108993	67.9554	0.00313947	40.8511	0.0264641	65.1264	0.122041	122.515	0.279034	169.389	0.576659	395.673	0.0269849
Glyma11g02530	23.0543	29.3228	0.0530547	10.7041	3e-14	9.56838	0.634714	4.51663	0.00249908	14.4507	0.000425013	3.03214	0.000215302	17.1528	0.0509327	1.86132	0.0759205	3.07611	0.661057
Glyma11g02560	3.48782	4.32376	0.143406	5.45269	0.110771	4.72344	0.51041	11.832	1.97e-05	7.7329	0.0716326	11.3501	0.192205	19.1234	0.341915	24.0394	0.675826	44.4126	0.0842528
Glyma11g02550	2.12843	1.72305	0.257698	0.867913	0.00330518	0.825478	0.891075	0.922857	0.763295	1.05802	0.727531	0.883711	0.70151	0.70334	0.730183	0.216006	0.195001	0.0469201	0.112279
Glyma11g02570	4.71e-11	4.71e-11	1	4.71e-11	1	4.71e-11	1	0.964805	2e-06	0.0237461	0.00137841	1.57901	0.000487722	3.34392	0.211545	28.9212	1.61e-05	104.197	0.000210863
Glyma12g09730	16.4553	23.2228	0.018799	12.4774	0.000127589	20.6656	0.0437681	6.87476	3.29e-05	13.0403	0.0357171	9.00878	0.34841	8.83697	0.971994	1.48026	0.0497285	0.0233563	0.0973902
Glyma06g15000	1.28949	1.67814	0.234705	1.63238	0.899005	2.36979	0.193482	6.02642	0.000524254	3.61056	0.0751343	7.15017	0.0479863	11.1164	0.298152	14.4578	0.526355	12.1323	0.630394
Glyma18g14050	0.156285	0.0962839	0.411289	0.238203	0.117056	0.271601	0.838523	0.188668	0.606713	0.240987	0.697787	0.278218	0.827683	0.433591	0.542402	0.530612	0.781007	4.16724	0.000445818
Glyma06g14860	10.2167	10.0592	0.910597	4.13894	2.16e-08	1.93989	0.0103392	0.787659	0.00854955	2.07737	0.0291157	1.31982	0.386758	1.32218	0.997987	0.568262	0.322833	0.0298733	0.00490962
Glyma14g38730	3.64383	3.23216	0.428736	1.95088	0.00288021	2.59948	0.25563	3.68765	0.156907	2.62032	0.23546	4.22359	0.173219	4.62527	0.834347	4.24479	0.847907	2.89742	0.361767
Glyma14g38840	30.7176	45.4815	0.00334985	37.4454	0.14671	45.9533	0.371532	85.6029	1	36.0352	1	104.56	0.00215817	139.805	0.65679	178.829	1	248.26	1
Glyma08g08310	9.18253	10.2779	0.415064	6.73635	0.00340887	5.65395	0.434324	6.00015	0.796445	5.52306	0.755452	5.24389	0.876834	8.3358	0.400135	8.42816	0.984015	32.7434	0.000282766
Glyma08g08280	0.373582	0.837153	0.00887264	2.18729	3.06e-05	2.69071	0.416835	3.75853	0.17825	2.95841	0.388931	3.62787	0.547712	4.91855	0.584934	5.76759	0.774938	11.9357	0.0664823
Glyma20g30070	5.30698	10.4191	6.68e-07	7.25091	0.00703067	8.71927	0.366781	27.1596	1.52e-08	17.6734	0.0631841	20.0183	0.662267	38.0037	0.147561	30.0218	0.594081	32.4356	0.834224
Glyma07g39820	147.968	90.5023	0.000132547	38.4441	3.57e-11	19.5607	0.000434953	7.5113	3.18e-06	10.1971	0.218644	8.04465	0.452237	5.20936	0.337407	1.56625	0.0346329	0.109046	0.004539
Glyma07g39870	5.47485	10.4269	5.85e-07	15.8899	0.000689482	16.9452	0.736654	22.5965	0.136862	12.823	0.0202487	15.208	0.563194	14.5529	0.921071	12.897	0.788271	16.6122	0.536521
Glyma09g01250	1.86478	4.52708	2.7e-06	8.22528	0.000125873	3.62962	0.00175139	0.191426	4.53e-12	1.06204	0.000665839	0.196477	0.00781274	0.335854	0.537127	0.0709547	0.125602	0.00904297	0.308703
Glyma09g01160	17.5641	9.581	2.82e-06	1.20689	0	1.13558	0.854383	0.067938	9.73e-08	0.641184	0.000617971	0.338817	0.3003	0.470929	0.728181	0.561785	0.862284	0.311636	0.400397
Glyma18g15260	0.411787	0.189009	0.0219941	0.375288	0.048205	0.276	0.469107	1.05963	0.000807493	0.608729	0.14744	3.21979	0.000102445	6.08953	0.165596	13.7348	0.0615839	16.7889	0.575003
Glyma08g05040	3.49706	6.29632	0.000123473	11.8304	1.05e-05	13.6845	0.502449	22.5768	0.0220123	14.0558	0.0623005	19.0124	0.336487	26.9063	0.496787	25.3744	0.908292	78.256	0.00327032
Glyma09g36120	26.2041	26.148	0.985892	15.7612	4.82e-05	10.7489	0.043719	10.7126	0.986096	7.66664	0.179416	10.153	0.360498	14.5238	0.382081	41.8678	0.00908461	56.2864	0.406971
Glyma12g17150	12.0349	6.19121	5.36e-05	4.32101	0.0594055	3.34638	0.4158	4.08985	0.531741	3.97218	0.934829	4.39639	0.8167	5.19803	0.754379	6.05608	0.779634	10.4814	0.229486
Glyma12g17270	50.5401	56.3778	0.382348	38.0752	0.00273798	28.9922	0.174489	12.2978	8.51e-05	25.487	0.00715595	10.1055	0.00960042	3.31054	0.0402798	0.685735	0.202493	4.71e-11	0.190006
Glyma08g17620	4.13991	2.44159	0.00016824	2.34163	0.78171	1.80398	0.273066	2.11915	0.508783	2.04769	0.902043	2.29532	0.741919	2.93322	0.57806	3.88878	0.52119	4.75028	0.592544
Glyma12g17510	1.73373	1.71222	0.938706	0.64989	8.02e-07	0.506263	0.455013	0.814546	0.153814	0.810347	0.988427	0.516253	0.337372	0.914217	0.364665	0.330914	0.136432	0.619082	0.305113
Glyma10g29190	1.4601	5.45667	1.63e-09	6.95827	0.17382	7.58382	0.719835	19.4892	5.42e-05	7.02503	0.000783868	17.8479	0.045578	19.3305	0.882478	37.697	0.132698	81.3434	0.0632717
Glyma01g41120	0.34789	1.60149	9.38e-10	4.51036	9.24e-10	5.52922	0.315405	4.06883	0.141475	6.39599	0.0611132	3.26685	0.0368865	2.98113	0.840484	1.52859	0.200542	0.0798934	1.5e-05
Glyma01g41140	5.49792	7.34082	0.0253382	10.5098	0.00533845	11.4677	0.668948	10.4306	0.647233	12.2998	0.485141	9.25392	0.330144	6.39238	0.432395	5.13801	0.647951	0.234922	1.9e-11
Glyma10g37770	8.47435	21.8154	1.67e-13	19.9806	0.475401	28.0246	0.0922367	88.8711	1.11e-08	39.9996	0.000521409	68.1151	0.0636842	166.733	0.100779	166.269	0.995941	450.861	0.00604848
Glyma10g37760	3.78885	2.72145	0.042035	1.44105	0.000938327	0.849087	0.114194	1.67853	0.0424216	0.798733	0.0519273	2.61774	0.00794932	3.5773	0.525493	9.89098	0.0263643	26.0829	0.00467159
Glyma20g19980	33.8308	21.781	0.000888703	13.2333	0.000328976	7.37261	0.0105656	9.92183	0.202467	10.2391	0.911267	9.8167	0.901491	11.9945	0.682573	15.6726	0.577161	14.9984	0.9089
Glyma07g00750	8.99817	6.853	0.0695798	4.11312	0.0027331	2.90262	0.229538	3.91298	0.311629	3.63048	0.820017	3.23269	0.784068	5.1367	0.362408	9.34845	0.214051	27.2097	0.00457289
Glyma07g00720	9.88744	5.08087	0.000122144	1.29934	4.02e-08	0.713973	0.169368	0.16165	0.017431	0.481816	0.0966189	0.18841	0.196738	0.140632	0.769682	4.71e-11	0.109227	4.71e-11	1
Glyma07g00640	0.171599	0.179128	0.933619	0.801615	0.00039424	1.0951	0.397565	1.16679	0.858837	2.05922	0.120941	0.981773	0.132165	0.749691	0.899567	0.56133	0.893158	0.329827	0.501551
Glyma07g00820	22.14	28.1086	0.079331	17.9401	0.00129147	17.8198	0.97751	17.2023	0.88379	12.8156	0.232541	12.4838	0.93214	10.1555	0.666915	7.64307	0.546468	3.63077	0.0549288
Glyma07g00780	1.19586	1.09553	0.758219	0.0752553	0.000153001	0.0443631	0.641664	4.71e-11	0.137247	0.184168	0.067447	0.0347132	0.178432	4.71e-11	0.169138	4.71e-11	1	4.71e-11	1
Glyma01g40350	0.0752821	0.649521	4.01e-07	1.40004	0.00346236	1.98188	0.233365	2.34747	0.521847	2.68772	0.640368	2.70023	0.989779	3.38359	0.630612	1.04829	0.033155	0.411022	0.194538
Glyma01g40210	2.9213	1.45565	0.00178085	1.31666	0.701534	0.998539	0.602158	0.149739	0.00296398	0.69972	0.105286	0.206606	0.232193	0.18033	0.876073	0.0774914	0.555018	0.0203317	0.588159
Glyma08g09160	10.2197	11.2387	0.427191	5.54961	1.76e-08	5.85836	0.785438	3.58988	0.017339	7.27676	0.0021671	3.74061	0.0241386	10.7101	0.0432181	4.23423	0.0764103	6.15765	0.429643
Glyma08g09230	101.163	87.2833	0.226668	53.2557	7.13e-05	47.4577	0.535726	31.4214	0.0306421	35.8273	0.561935	41.3423	0.605813	41.8099	0.977425	42.3916	0.972415	80.5964	0.0555507
Glyma08g09310	35.9835	127.383	0	178.236	0.0167108	360.385	0.0141736	638.753	0.0483405	385.59	0.136691	790.646	0.100934	1050.11	0.652809	1530.3	0.55294	977.76	0.397705
Glyma15g05210	5.53965	6.92273	0.116265	4.99437	0.0263899	4.68145	0.779017	8.43138	0.0104084	3.55578	0.00274073	9.84528	0.00287529	10.9566	0.798916	7.78975	0.43398	1.26653	9.35e-05
Glyma08g19650	2.28759	1.2415	1.6e-05	0.489778	8.54e-09	0.333398	0.160093	0.100307	0.00108804	0.241406	0.0589012	0.12498	0.248073	0.0617439	0.351042	0.0652672	0.94611	0.0459151	0.741868
Glyma08g19670	2.77762	1.70511	0.00890229	1.67318	0.925534	0.896395	0.0589309	4.29548	9.61e-07	1.12029	0.00012738	4.9411	0.00020577	4.14105	0.70625	4.43239	0.887295	1.68455	0.0259032
Glyma15g05180	3.15096	4.01407	0.12092	6.45587	0.00129751	11.4746	0.00487024	18.1214	0.023528	13.4363	0.189101	27.6985	0.0104395	39.0629	0.432959	60.4124	0.319442	74.5105	0.536691
Glyma15g05200	3.33087	1.94117	0.00545123	0.523047	1.01e-05	0.158098	0.123135	0.021324	0.176795	0.237105	0.0995072	0.126074	0.5419	0.0628692	0.689962	0.0311585	0.728968	4.71e-11	0.218562
Glyma19g10520	4.97912	4.40744	0.351911	3.95977	0.431575	2.89843	0.159796	1.08504	7.28e-05	1.80267	0.0959871	1.23837	0.34326	0.706008	0.321848	0.578854	0.752222	0.294764	0.2681
Glyma20g06290	149.919	136.009	0.564151	68.0774	3.35e-05	29.7307	3.55e-05	9.7214	6.03e-08	32.533	6e-06	12.8332	0.00403718	6.51594	0.161225	1.85315	0.0270726	0.00919223	0.112778
Glyma20g21030	0.185366	0.360982	0.0698386	0.331762	0.801052	0.201478	0.290535	0.201352	0.998986	0.32028	0.344864	0.222654	0.54619	0.310535	0.627915	1.24752	0.0317669	12.6055	1.22e-06
Glyma05g38020	6.73998	4.36851	0.0136904	3.69677	0.39471	3.49978	0.853073	2.89008	0.531376	3.65874	0.499214	3.09019	0.701653	2.31946	0.643357	0.807995	0.175106	0.03455	0.00261937
Glyma05g38030	3.74146	5.88819	0.00635408	7.07122	0.254869	9.62519	0.221739	24.7465	0.000134005	14.8954	0.0473513	27.0049	0.0689774	25.5056	0.916825	45.7389	0.280478	79.9224	0.180349
Glyma05g38120	27.5127	100.188	0	184.928	8.16e-05	323.101	0.111852	632.366	0.0598736	337.992	0.140122	654.453	0.218383	720.317	0.908925	519.442	0.687397	575.722	0.845433
Glyma05g34190	47.9422	31.8801	0.00110671	17.2519	1.26e-06	8.4967	0.00022607	6.60327	0.2039	7.29959	0.669833	5.63938	0.383107	4.52654	0.601031	3.62338	0.613235	1.51139	0.0372102
Glyma02g29170	1.50089	0.871662	0.00465133	0.355983	0.000279383	0.224538	0.264748	0.466323	0.0728921	0.18227	0.0313504	0.424478	0.120675	0.40836	0.952283	0.432984	0.930621	0.15184	0.102029
Glyma02g29360	13.235	8.06416	0.000117028	5.07928	0.00119652	2.69727	0.0142072	2.20547	0.465243	2.12283	0.908805	2.28601	0.859764	1.97406	0.779045	1.83129	0.893638	1.20287	0.422561
Glyma20g21200	1.13483	1.34372	0.462054	1.00802	0.226172	1.31414	0.611197	3.67247	0.0424518	1.80557	0.0315945	6.80339	0.000559056	6.84914	0.989802	22.9633	0.0177762	68.3923	0.00307002
Glyma04g40080	20.9196	14.8375	0.0073637	8.98963	0.00011147	5.43746	0.00789521	3.35956	0.0151195	4.40513	0.252372	2.20209	0.0314558	1.12348	0.165944	0.29175	0.0227049	0.241446	0.747514
Glyma18g47200	16.2611	13.4957	0.200997	7.33351	0.00021549	5.1872	0.210878	13.1131	0.000668327	4.60352	0.00180967	12.1947	0.0140295	28.2549	0.110443	54.0624	0.207261	90.848	0.179005
Glyma08g26280	9.77745	14.6059	0.00528749	12.3245	0.246335	14.3879	0.483934	37.5533	1.17e-05	22.106	0.0334964	35.5875	0.123056	57.0887	0.438253	57.1474	0.998658	83.8093	0.315025
Glyma08g26150	3.84156	1.65729	2.31e-07	1.1751	0.0649621	0.50735	0.023168	0.0960174	0.00456501	0.403152	0.0353921	0.173697	0.240435	1.28283	0.0314544	7.14279	0.0311083	11.4872	0.219227
Glyma19g03670	0.628882	0.75687	0.531905	2.11973	6.85e-05	1.57666	0.358238	0.838777	0.068662	1.2177	0.376006	1.2442	0.967111	2.00398	0.486504	2.09341	0.949213	5.10682	0.100614
Glyma19g03620	0.4274	0.423942	0.984326	0.725473	0.137208	2.29426	0.00238949	0.534823	0.000381251	0.755693	0.551705	1.13018	0.541565	0.500048	0.522989	0.432266	0.924067	0.296573	0.782987
Glyma18g47230	0.115962	0.0250859	0.0671224	0.0396755	0.694874	0.0281614	0.808999	4.71e-11	0.18423	0.00795091	0.324444	0.0375583	0.505649	0.102254	0.455877	0.345252	0.318697	2.41676	0.00272425
Glyma19g03600	0.143805	0.0542293	0.180021	1.48e-07	0.999932	0.012655	0.99994	0.0184432	0.851258	4.71e-11	0.21727	0.00582338	0.354159	0.047965	0.464259	1.25676	0.00514174	13.8795	1.42e-05
Glyma19g03580	0.00386534	0.0383359	0.206297	0.203678	0.00997601	0.351795	0.255531	0.0419177	0.00328042	0.22684	0.0278846	0.0333367	0.0281792	4.71e-11	0.0902304	4.71e-11	1	0.00598993	0.297814
Glyma03g36840	4.71e-11	4.71e-11	1	0.670824	0.00521285	4.6663	7.37e-05	8.90747	0.0438702	4.97839	0.115114	12.434	0.0295024	11.648	0.904615	6.27446	0.303205	4.13793	0.448193
Glyma01g01860	7.40556	5.75101	0.0574104	3.67758	0.00303744	3.56009	0.883792	2.57871	0.155039	3.39393	0.323381	2.14808	0.19428	4.18147	0.325414	1.50991	0.149653	1.5133	0.997241
Glyma01g01850	17.7923	17.808	0.994588	11.2939	0.000489252	7.42988	0.0324184	6.64851	0.583147	4.92039	0.194085	4.58582	0.816027	2.54929	0.306177	0.894753	0.105065	0.0297203	1.23e-05
Glyma05g32830	2.61985	11.3509	6.21e-13	16.0619	0.0102224	22.0465	0.129904	47.3714	0.00029811	26.57	0.0128256	82.3355	0.000170308	118.081	0.526756	253.497	0.178695	667.038	0.0250587
Glyma05g32920	0.978473	1.1717	0.437175	1.74924	0.0713725	2.35725	0.265391	2.55602	0.758743	2.77591	0.77775	2.47079	0.755508	1.82955	0.615043	1.36862	0.655658	0.0787014	0.00023318
Glyma05g32950	16.609	7.98141	9.23e-10	5.64361	0.00632736	1.03605	6.76e-10	0.161489	3.27e-07	0.504467	0.00928775	0.27216	0.24753	0.306922	0.873014	0.0726042	0.10455	0.0121482	0.12866
Glyma01g36860	15.7915	20.8692	0.0381334	18.5087	0.389411	22.4823	0.385953	60.634	7.76e-06	24.8577	0.000711494	44.9496	0.0655311	53.8359	0.723083	64.4164	0.725375	82.6074	0.539199
Glyma13g00980	13.5704	10.9573	0.118014	6.67118	0.000778164	6.0608	0.646728	4.37967	0.122329	5.33846	0.414463	4.23404	0.462613	2.72258	0.344237	1.22376	0.157334	0.219393	0.0060267
Glyma13g00910	0.25781	0.3469	0.468968	0.980079	0.00243113	2.68708	0.00156495	13.3449	5.95e-09	7.32717	0.0194235	29.5971	6.87e-06	47.1765	0.302671	98.6297	0.0974307	75.71	0.419549
Glyma15g10810	3.00439	2.44872	0.192397	2.85468	0.341844	2.53321	0.617365	5.06964	0.00344363	3.13337	0.0727323	4.25784	0.355733	8.00174	0.182895	6.24398	0.601065	12.2655	0.0590539
Glyma04g30330	1.94911	3.39291	0.0230108	3.32653	0.931759	5.04266	0.166868	2.7499	0.0513896	5.95197	0.0226299	4.40007	0.469165	4.75603	0.893489	1.91624	0.191565	0.0540976	5.55e-05
Glyma04g30350	39.6421	64.0258	0.000717256	59.0428	0.579579	45.3278	0.222189	44.5203	0.933802	31.8366	0.153098	34.4984	0.781561	46.0392	0.529587	60.9186	0.543952	49.7555	0.553379
Glyma07g35630	1.70037	0.847642	0.00416642	0.112072	1.58e-05	0.166635	0.534634	0.30481	0.266068	0.120855	0.0971598	0.381977	0.10162	0.963769	0.178053	4.93102	0.00251729	53.9774	3.35e-10
Glyma02g04780	10.8723	7.98779	0.0289121	5.1076	0.00424999	2.75863	0.0334188	0.665166	0.000208531	1.09776	0.244702	0.679554	0.33146	0.475203	0.6227	0.27856	0.515029	0.0247892	0.16595
Glyma02g04760	2.36318	2.41016	0.901956	2.61997	0.604923	1.42618	0.0237334	0.531864	0.00139122	1.50187	0.00396696	0.705817	0.105745	0.533528	0.647576	0.249139	0.289523	0.0754352	0.124056
Glyma02g04820	4.71e-11	4.71e-11	1	4.71e-11	1	4.71e-11	1	4.71e-11	1	0.00612387	0.346803	0.0265949	0.587631	0.0285299	0.968149	0.170722	0.273104	20.1515	6.95e-10
Glyma02g04790	1.71795	4.15479	6.98e-09	5.16718	0.110505	4.02787	0.229063	4.3908	0.684789	3.09412	0.182027	3.19007	0.9267	2.98964	0.885709	3.1012	0.937602	3.22373	0.927228
Glyma02g04750	0.00975693	0.0481858	0.0511485	0.256912	8.02e-05	0.547867	0.0282911	0.532306	0.928942	0.689345	0.464047	0.696738	0.980633	0.351712	0.242435	0.409872	0.810687	0.483116	0.766928
Glyma02g04900	22.0045	12.1729	3.31e-06	1.23821	0	1.03474	0.658676	0.559781	0.176943	0.81587	0.484558	0.437091	0.366041	0.429649	0.985093	0.156503	0.398925	0.141944	0.94714
Glyma20g30370	0.769677	0.941311	0.477735	0.985324	0.869094	0.723209	0.415948	0.573983	0.5627	2.94022	5.03e-05	0.691348	0.00485439	1.19783	0.399346	0.252169	0.0558007	0.0641202	0.160717
Glyma04g37040	0.136718	0.205329	0.523995	0.0101581	0.184033	0.0173726	0.849889	0.0559439	0.552683	0.0108643	0.424099	4.71e-11	0.294363	0.394135	0.0675808	1.33961	0.131413	36.0167	1.07e-09
Glyma04g37140	1.27478	4.91037	7.76e-12	7.89934	0.00120021	8.26541	0.837836	9.20466	0.628847	7.85664	0.527561	5.4399	0.265129	22.257	0.0501197	7.74401	0.140808	11.2728	0.341605
Glyma12g15420	15.64	22.1526	0.00616697	34.3996	0.000363167	57.3342	0.0167703	125.196	0.000275661	52.8362	0.000404262	102.497	0.027778	76.9489	0.522052	93.8692	0.652581	110.149	0.632309
Glyma17g01430	5.22137	3.78017	0.0404396	4.00867	0.727058	4.04476	0.970504	1.39556	8.89e-05	2.13419	0.295387	1.60467	0.550174	1.11625	0.911723	1.22536	0.977416	0.411256	0.169552
Glyma17g01400	4.36749	3.30669	0.0603705	2.24798	0.024293	1.83837	0.426767	6.60928	8.44e-08	4.04655	0.0453322	6.75607	0.0919374	9.42421	0.520551	10.6852	0.80587	8.47368	0.485472
Glyma17g01370	0.309758	0.917267	0.00138378	0.982736	0.802694	0.774049	0.525583	0.234468	0.00843954	0.829628	0.0118737	0.275662	0.0948811	0.105191	0.294254	0.00815255	0.188452	4.71e-11	0.288581
Glyma13g21380	22.7685	17.4147	0.0383216	6.3161	1.74e-13	3.02616	0.0031728	0.591509	3.23e-07	1.44973	0.01972	0.572804	0.0836767	0.256769	0.355196	0.0952048	0.416151	0.0114634	0.284153
Glyma13g21360	37.3576	20.981	2.17e-06	20.1891	0.762478	12.0976	0.00814944	11.757	0.88466	12.2171	0.871687	14.1487	0.61556	14.363	0.972684	11.3839	0.596601	9.83078	0.673192
Glyma13g21330	1.58113	0.572375	0.00346337	0.0588703	0.00453047	0.0550031	0.955776	4.71e-11	0.15211	0.0109887	0.339501	0.00681923	0.894721	4.71e-11	0.354311	0.00776375	0.413013	4.71e-11	0.413013
Glyma17g01360	5.21027	6.75149	0.0498524	8.8069	0.0447454	13.5254	0.0478232	26.1995	0.00231954	16.346	0.0495164	24.663	0.172978	28.5963	0.772457	29.7315	0.938882	23.5061	0.534134
Glyma13g21500	12.6374	6.91216	1.77e-06	6.03606	0.314872	3.91537	0.0522264	3.9329	0.984628	3.83939	0.92982	4.84198	0.486721	5.56487	0.744273	7.77943	0.432189	13.212	0.139259
Glyma13g21400	11.579	18.1779	0.00247154	32.1139	0.000197773	51.286	0.164735	49.1307	0.898812	45.9576	0.851091	43.6578	0.906646	31.2622	0.67565	19.3586	0.550705	7.72688	0.0876577
Glyma04g27740	488.102	146.781	0	5.85053	0	0.996384	6.72e-06	4.71e-11	0.00400439	0.0502024	0.116304	0.0837949	0.646308	4.71e-11	0.0876782	0.204007	0.0711241	4.71e-11	0.0711241
Glyma04g26800	5.04841	12.7179	2.66e-11	14.629	0.284701	9.00288	0.0276798	7.60302	0.45685	8.55944	0.635594	9.72064	0.677651	10.5241	0.868223	13.1769	0.639114	12.7171	0.923044
Glyma20g14210	2.9289	2.40815	0.411611	0.668206	0.000636132	0.543796	0.669341	0.284007	0.305973	0.973265	0.106098	0.937426	0.960622	1.05562	0.918358	0.443838	0.478066	0.0229855	0.237858
Glyma14g06970	3.66739	1.69877	0.000117959	0.0333846	1.46e-05	0.0271317	0.879485	4.71e-11	0.167803	0.00374692	0.346803	0.00795142	0.793145	4.71e-11	0.227406	4.71e-11	1	4.71e-11	1
Glyma19g06280	34.2847	49.1169	0.0289502	10.1485	0	16.6403	0.0405496	5.91027	3.22e-05	17.1548	6.45e-05	5.77008	0.00119605	23.5495	0.0314844	1.48262	0.000113262	0.310582	0.00966675
Glyma19g06450	5.67161	9.14074	0.00138691	12.659	0.0211712	19.6805	0.0289963	31.3019	0.0201471	24.8793	0.311194	42.2229	0.061637	57.8482	0.495893	64.2147	0.821673	52.3716	0.593272
Glyma08g18990	9.34159	13.9093	0.00149509	15.6098	0.350905	15.1264	0.867585	12.2503	0.275503	16.9532	0.150889	14.4153	0.562094	18.0522	0.57635	14.3418	0.57781	6.30544	0.0301322
Glyma08g18860	88.3505	65.1622	0.0286029	38.7913	0.000175137	28.5138	0.121447	14.7189	0.000995525	22.0983	0.0834036	15.7996	0.241456	14.0722	0.772865	21.2654	0.301884	24.6774	0.658356
Glyma08g18910	2.66977	1.57124	0.00463225	0.751731	0.00252579	0.578446	0.489438	0.538196	0.846941	0.700721	0.552202	0.551798	0.678595	0.508245	0.914263	0.374831	0.724508	0.0155572	0.0509385
Glyma08g18750	1.69053	0.628505	8.22e-06	0.170234	9.73e-05	0.109677	0.407507	0.0220893	0.14114	0.0555404	0.429377	0.0177848	0.365166	0.0103274	0.803527	0.0253066	0.676694	0.469104	0.0195341
Glyma06g08100	3.2047	8.16015	1.72e-08	8.21913	0.961647	9.49531	0.511096	20.4392	0.000335893	9.60148	0.00506987	13.4623	0.307402	23.9757	0.311631	22.0461	0.882324	81.8811	0.000406154
Glyma06g08030	0.564035	0.299207	0.0452971	0.14901	0.126315	0.0737207	0.261411	0.068674	0.92389	0.0535026	0.746707	0.14733	0.245777	0.161431	0.932764	0.524488	0.222748	11.0964	1.34e-07
Glyma06g07870	11.1851	7.3032	0.00093076	3.22123	4.72e-08	1.9867	0.0809674	2.13963	0.796681	2.12957	0.988474	2.61666	0.608539	3.37243	0.59936	3.28021	0.955505	1.85972	0.226252
Glyma06g07890	12.1932	11.1435	0.554668	5.99977	0.000228424	6.19103	0.907011	2.26827	0.000594988	5.15138	0.0169503	2.00047	0.0684444	0.454565	0.0899046	0.0613179	0.156131	0.0174523	0.495467
Glyma14g06910	0.103165	1.72672	3.4e-07	6.65553	4.83e-09	10.1823	0.0637342	27.9174	4.51e-06	22.9195	0.399647	27.4597	0.536777	148.624	0.000632125	127.943	0.761502	383.117	0.0359757
Glyma14g06930	12.4781	5.82058	0.00518224	0.926628	4.82e-10	0.71345	0.392114	0.329209	0.0242803	0.530096	0.316041	0.248579	0.29446	0.0678382	0.146492	0.00723771	0.318907	4.71e-11	0.320135
Glyma06g07350	6.50941	7.33637	0.398432	3.97424	5.3e-05	2.27596	0.0700979	1.76749	0.460098	2.48797	0.334134	1.5057	0.846178	0.846753	0.828466	0.0994954	0.0298272	0.0387737	0.494938
Glyma06g07360	6.77454	3.34736	6.3e-05	2.57032	0.208829	1.78017	0.311588	1.57492	0.740281	1.93225	0.595265	1.49903	0.629278	0.793114	0.704716	0.457054	0.747686	0.0656732	0.0670995
Glyma06g07320	20.6903	19.9396	0.770968	23.0898	0.256358	17.0088	0.144072	32.4311	0.00228636	20.2012	0.0537332	29.6036	0.215657	32.2215	0.850813	15.0171	0.0850347	1.35136	2.37e-10
Glyma14g07090	7.59239	5.28001	0.00269156	4.63829	0.304707	3.46948	0.144881	2.74907	0.261841	3.13697	0.608526	2.61365	0.579865	1.90566	0.486099	1.22008	0.368204	0.375271	0.0249418
Glyma16g17640	4.45716	2.16768	0.00149471	3.41513	0.0664652	2.25743	0.235261	2.546	0.736639	1.91476	0.553518	3.01835	0.411742	4.06964	0.638621	4.77401	0.803908	7.22731	0.422964
Glyma16g17500	6.06681	6.52447	0.573395	6.39036	0.871094	6.00427	0.76747	12.8566	0.000313732	7.39511	0.0257209	15.4634	0.0145127	16.5582	0.882961	13.1191	0.618122	2.68968	7.16e-05
Glyma16g17460	1.60195	3.44581	3.46e-05	5.0955	0.0142371	4.6923	0.713933	10.5748	0.000257755	6.78897	0.0724597	8.9162	0.37125	11.5123	0.535725	4.27189	0.0291501	0.594244	0.000624897
Glyma16g17470	2.74646	1.56597	0.000584771	0.784803	0.00173835	0.366184	0.124528	0.101765	0.048888	0.219596	0.287502	0.107677	0.363294	0.126471	0.901996	0.00827709	0.156849	0.00278673	0.777976
Glyma20g34090	11.3184	16.6323	0.00399044	10.2924	0.000380834	9.03184	0.527089	4.66591	0.00376013	6.23675	0.320995	3.85101	0.19821	7.30895	0.310311	4.70291	0.494686	8.9711	0.144888
Glyma07g09110	0.414813	0.332225	0.444066	0.324091	0.935405	0.67568	0.0374159	1.58808	0.00641399	0.982242	0.157056	1.38038	0.422455	3.83708	0.046172	4.35476	0.794581	62.7627	2.68e-13
Glyma07g09290	4.12168	5.2618	0.135492	9.28476	0.00016692	7.12693	0.214166	8.60868	0.381819	9.57201	0.668894	9.96204	0.896964	12.9744	0.558259	5.01749	0.051043	0.572898	0.000191312
Glyma07g09230	22.2358	24.3066	0.464428	20.0694	0.124009	15.5527	0.19133	9.83937	0.0252985	14.6891	0.113268	14.4468	0.956601	16.3864	0.755191	23.2195	0.386933	69.4044	0.00112877
Glyma07g09320	6.55136	7.32595	0.359002	6.36535	0.249771	6.96536	0.641706	2.14264	9.37e-09	5.69109	3.18e-05	2.59587	0.0103597	1.1556	0.109604	0.422153	0.11347	0.00472647	0.0632754
Glyma20g37530	3.51498	2.17612	0.0525407	1.03822	0.0316619	0.926625	0.819371	0.106009	0.00215661	0.392086	0.160548	0.165216	0.476277	0.0287138	0.311497	4.71e-11	0.242831	4.71e-11	1
Glyma05g23660	13.7373	8.2887	0.00101519	5.68684	0.0290939	3.7686	0.170033	3.02347	0.490634	2.57073	0.693207	2.93062	0.793615	2.29834	0.730128	1.86322	0.787074	0.193397	0.00189811
Glyma19g30860	5.40868	4.44601	0.431197	1.96345	0.00269895	1.78078	0.823458	1.87655	0.906507	1.49126	0.6725	1.88584	0.722176	2.55941	0.716103	2.9642	0.860732	2.33207	0.744306
Glyma05g23680	12.1325	14.4412	0.209941	9.41957	0.00345823	17.2709	0.0036849	26.6459	0.0329094	12.9831	0.00406258	43.1603	8.47e-05	83.9703	0.136468	402.658	0.000472934	991.394	0.0156686
Glyma11g35410	5.12851	8.77277	3.53e-05	10.6999	0.120276	7.03951	0.0482064	4.20945	0.0176813	4.35267	0.896257	2.59597	0.115668	0.780543	0.0214252	0.254988	0.109505	0.0754601	0.0915184
Glyma11g15160	17.2465	15.9722	0.546505	15.6885	0.889895	11.4881	0.109813	20.7724	0.00315627	11.9971	0.0263736	25.3777	0.0144126	33.0462	0.5818	30.6674	0.875366	52.9896	0.137542
Glyma11g15030	5.52014	6.7972	0.196559	7.62398	0.470213	12.2502	0.0391091	38.9397	3.66e-07	18.4798	0.00941225	29.0127	0.189233	60.5502	0.394289	40.5264	0.643683	15.7817	0.0208911
Glyma11g15070	123.414	54.9488	0.0945967	9.37293	0.0004755	6.50773	0.69707	2.53754	0.349129	10.951	0.258735	8.27021	0.856061	13.7449	0.922819	4.3788	0.828732	0.31093	0.810097
Glyma14g07130	7.93736	4.17324	1.17e-05	2.92827	0.0339836	1.95726	0.157206	1.68927	0.623096	2.65517	0.175086	2.16034	0.621882	2.76846	0.62597	3.94788	0.481049	4.67184	0.702663
Glyma19g04410	9.00409	16.5933	9.28e-07	19.7393	0.15482	20.2757	0.885655	16.6571	0.301428	33.7857	0.00175576	15.577	0.00787834	11.2061	0.427368	11.8	0.900523	32.0274	0.00721879
Glyma08g22360	17.3762	11.8733	0.00140165	4.97946	8.97e-12	5.18885	0.836287	3.26175	0.0241229	4.93674	0.0883861	2.08106	0.00909034	0.895609	0.120706	0.149242	0.0133154	0.028435	0.0574537
Glyma08g22380	2.08025	5.37861	3.13e-09	6.67079	0.124356	10.9598	0.0112291	15.4646	0.0763785	10.687	0.114981	13.8658	0.369474	13.506	0.947766	18.3554	0.455625	36.7024	0.0496642
Glyma08g22410	29.0611	21.4783	0.0128615	12.1321	1.29e-05	8.67906	0.123205	8.43817	0.900722	7.42199	0.649626	10.2197	0.34872	11.8808	0.735326	23.1782	0.129667	53.4208	0.0207448
Glyma08g22400	2.62764	1.27166	3.75e-05	0.493837	4.24e-05	0.322443	0.265897	0.182931	0.183293	0.266248	0.419965	0.278516	0.93743	0.402829	0.578623	0.684105	0.414688	0.702494	0.961937
Glyma08g22470	19.6278	19.9763	0.88764	14.3123	0.0102301	9.92855	0.0829804	2.70642	9.51e-08	5.42859	0.0239035	4.19488	0.506265	3.02772	0.528083	1.68698	0.325492	0.476461	0.0446107
Glyma18g49210	30.9869	35.4436	0.268224	37.1025	0.710941	30.6257	0.315534	16.1702	0.0011022	22.796	0.127023	15.8537	0.209594	7.08731	0.0666492	0.757795	0.000267134	0.0944793	0.00703517
Glyma18g49240	128.816	195.609	0.012765	193.275	0.945053	88.3556	0.000672658	105.63	0.429999	84.6831	0.424332	91.6819	0.81376	53.1652	0.249328	18.1266	0.0286272	0.0663245	2.22e-16
Glyma13g05610	7.27444	7.93182	0.59354	4.12459	0.000638691	2.66783	0.172205	3.43067	0.437904	3.31079	0.925077	3.441	0.93351	3.10935	0.868406	3.16244	0.979636	2.17968	0.81562
Glyma19g34580	1.74256	1.2115	0.0559732	0.502365	0.000440955	0.307646	0.274349	0.173918	0.212646	0.151471	0.760775	0.155935	0.966104	0.0520127	0.194162	0.0202942	0.367554	0.00679055	0.557635
Glyma10g33640	2.1218	1.36709	0.0142939	0.669879	0.00147846	0.321346	0.037766	0.0619338	0.00241381	0.268691	0.0186032	0.139195	0.276505	0.1116	0.839779	0.0535282	0.547097	0.00248051	0.609088
Glyma06g46120	0.371184	0.357671	0.923105	0.628573	0.118287	1.55426	0.0133215	0.594561	0.00867164	2.21391	0.000914919	0.593636	0.0124775	0.412505	0.594256	0.0248712	0.0325528	4.71e-11	0.201266
Glyma06g46160	0.618145	1.11434	0.166425	1.81847	0.164682	2.57171	0.373104	0.637898	0.00075334	1.68689	0.0783412	0.731967	0.504963	0.109869	0.546246	0.0214011	0.660203	0.0290814	0.903804
Glyma06g46150	4.71e-11	4.71e-11	1	4.71e-11	1	4.71e-11	1	0.0249192	0.0925997	4.71e-11	0.0925997	0.102263	0.0450895	0.342532	0.147919	3.28293	0.000542899	5.52484	0.216633
Glyma07g40300	7.10546	6.49325	0.496275	7.39393	0.339927	6.54594	0.550525	6.36213	0.890362	7.16738	0.617531	6.38191	0.714051	5.48485	0.746725	4.25514	0.582234	1.0294	0.000338471
Glyma07g40360	4.76281	3.44937	0.0309944	1.83687	0.000466452	0.977206	0.0557628	0.927932	0.882202	0.870293	0.872783	1.60136	0.185811	1.81013	0.828532	6.15704	0.0216429	7.11348	0.726444
Glyma06g02760	4.38709	2.85559	0.00173956	1.6687	0.000587698	1.69848	0.943119	9.73911	1.82e-13	4.73461	0.00276662	5.44936	0.638224	6.38697	0.704453	1.62029	0.00392435	3.03807	0.154339
Glyma07g40400	3.95576	2.15111	0.000604178	1.76884	0.38647	1.54963	0.683983	1.60544	0.912044	1.7641	0.80262	1.49622	0.731558	1.85993	0.722953	1.02406	0.367274	0.108016	0.00207568
Glyma10g42700	4.0005	3.48668	0.437121	3.02318	0.453338	2.73458	0.727143	9.14183	1.4e-05	5.00539	0.0432198	10.189	0.0469764	9.72587	0.923945	6.74665	0.4706	0.323601	1.82e-05
Glyma10g42750	4.41862	3.28411	0.0634921	1.86046	0.00182309	1.39912	0.391975	0.316028	0.000235561	0.491451	0.446842	0.266905	0.443665	0.0879189	0.229729	0.024227	0.329752	4.71e-11	0.186696
Glyma10g42680	0.0951171	0.115619	0.676548	0.0670599	0.328188	0.0591021	0.864071	0.373637	0.00312976	0.112155	0.018545	0.442535	0.022469	0.370696	0.782283	0.837211	0.206996	2.79424	0.0177336
Glyma10g42660	44.9327	39.9581	0.375273	32.9582	0.150658	17.405	0.00102019	6.56107	9.23e-07	10.7972	0.0257336	8.3281	0.347942	8.82672	0.889467	13.7107	0.291886	20.1432	0.262788
Glyma02g47750	0.855057	2.63382	3.56e-07	2.53993	0.844443	1.67195	0.182154	1.37862	0.558392	1.66937	0.60302	1.98326	0.701857	0.896619	0.212696	0.474477	0.437033	0.0200039	0.0112856
Glyma15g11850	3.27978	1.96194	0.0174532	0.548111	0.000145398	0.160975	0.0789707	0.00967791	0.0264308	0.0316074	0.479929	0.022756	0.822452	0.0262439	0.916649	0.0164689	0.770223	0.0202746	0.892805
Glyma15g11840	26.5008	35.2956	0.0171458	46.9061	0.0193327	58.2689	0.30499	79.5589	0.144302	36.3521	0.00125154	89.154	0.00268455	53.7371	0.277924	58.8945	0.842553	59.0128	0.995241
Glyma12g32720	0.242533	1.30523	0.000145389	0.159622	8.84e-05	0.613113	0.0446804	0.287331	0.192745	0.97339	0.0352315	0.287298	0.0893206	1.21894	0.112524	0.011547	0.018859	0.614955	0.0387727
Glyma12g32740	4.71e-11	0.0638586	0.300857	4.71e-11	0.300857	4.71e-11	1	0.124239	0.250364	4.71e-11	0.250364	0.977513	0.083638	1.06768	0.932796	5.73618	0.0607486	112.846	1.94e-07
Glyma08g03690	2.87813	4.33524	0.00384399	2.20695	5.5e-06	2.71145	0.378442	2.42252	0.636935	2.28355	0.829151	1.41833	0.219815	2.57162	0.270467	0.729606	0.0298336	0.217439	0.0391645
Glyma08g03660	4.63817	16.4909	0	33.7698	1.28e-08	48.7526	0.0511158	44.6087	0.640874	61.0875	0.166167	57.4683	0.826356	58.6302	0.962008	19.1206	0.0106493	2.50235	3.21e-05
Glyma08g03650	78.0248	114.565	0.00269138	122.276	0.619021	159.755	0.211651	142.776	0.602095	153.58	0.763711	217.493	0.254822	316.344	0.45506	195.251	0.332499	54.9755	0.000948645
Glyma08g03760	7.60119	3.64924	7.85e-08	1.58657	3.84e-06	1.12378	0.253489	0.622749	0.08373	0.858024	0.443138	0.84121	0.968354	0.985639	0.801872	1.05141	0.921289	0.338962	0.0935898
Glyma08g03750	8.19257	3.72603	5.12e-09	2.40915	0.00482429	1.23177	0.0188635	1.50008	0.507712	1.23564	0.572616	1.76876	0.392477	2.24888	0.629624	4.58978	0.136132	4.85579	0.884747
Glyma09g39560	4.58222	3.99875	0.397086	0.973588	3.48e-10	1.08391	0.76989	0.112215	0.000148042	0.533633	0.0216907	0.13685	0.163007	0.0547021	0.523213	0.013676	0.456615	0.0166375	0.924967
Glyma08g43200	14.0706	9.53147	0.00133037	8.32042	0.284463	6.31459	0.170431	5.77125	0.664965	5.73175	0.977593	5.2135	0.759061	4.50044	0.732111	5.501	0.647483	7.62502	0.384316
Glyma08g43020	1.0996	1.30504	0.428264	2.30784	0.00460706	1.6166	0.217097	0.582582	0.0021649	1.44625	0.0110931	0.766015	0.167509	0.487906	0.532565	0.209995	0.292924	0.0189698	0.0555597
Glyma05g08770	9.85585	4.79156	3.5e-05	3.29058	0.0585531	2.75721	0.547363	2.50772	0.751986	3.24468	0.56328	3.19747	0.976914	3.98371	0.683377	3.36818	0.764874	4.24482	0.638086
Glyma06g22220	6.86664	5.17047	0.0657917	1.67402	1.27e-08	1.09418	0.239968	0.116854	7.71e-05	0.452861	0.0272788	0.326562	0.600193	0.230776	0.656979	0.0887233	0.331908	0.0186834	0.304548
Glyma01g35650	27.9983	48.8821	0.000103679	67.121	0.0369525	66.5134	0.971419	106.504	0.0642929	74.4712	0.205397	58.9054	0.499619	81.1498	0.680245	51.6112	0.557641	21.2695	0.0151424
Glyma01g35630	0.107221	0.248204	0.100256	0.416758	0.193265	0.846687	0.0848621	7.72597	7.02e-05	1.30748	0.00189917	12.3089	1.18e-07	40.4418	0.0297882	76.9101	0.227863	114.678	0.278795
Glyma01g35620	0.568116	0.20735	0.0002953	0.148216	0.329041	0.208964	0.423701	0.495415	0.0258889	0.153891	0.00787159	0.452886	0.0434051	0.907107	0.24716	1.46254	0.404065	2.50203	0.218853
Glyma11g03180	7.67302	10.3162	0.163879	4.87689	0.0017249	6.46029	0.435705	0.657409	2.22e-06	2.20832	0.0738894	1.16146	0.433819	0.27004	0.401362	0.167448	0.797681	0.0445021	0.384939
Glyma11g03190	7.67302	10.3162	0.163879	4.87689	0.0017249	6.46029	0.435705	0.657409	2.22e-06	2.20832	0.0738894	1.16146	0.433819	0.27004	0.401362	0.167448	0.797681	0.0445021	0.384939
Glyma08g15130	11.7668	7.89505	0.00176372	7.3726	0.610744	6.17996	0.405919	6.62827	0.744813	7.8417	0.489006	6.30903	0.467539	7.29025	0.757416	9.58788	0.559765	7.53039	0.519069
Glyma08g15160	3.1568	3.47432	0.47483	5.22785	0.0021261	5.74063	0.678419	8.53513	1	5.30529	1	5.09952	1	4.62492	0.848992	5.33627	0.781483	4.65273	0.728612
Glyma08g15170	3.1568	3.47432	0.47483	5.22785	0.0021261	5.74063	0.678419	8.53513	1	5.30529	1	5.09952	1	4.62492	0.848992	5.33627	0.781483	4.65273	0.728612
Glyma08g15180	3.1568	3.47432	0.47483	5.22785	0.0021261	5.74063	0.678419	8.53513	1	5.30529	1	5.09952	1	4.62492	0.848992	5.33627	0.781483	4.65273	0.728612
Glyma08g15010	19.8037	14.2515	0.0233418	10.3025	0.0542307	5.46417	0.0388173	0.482034	1.34e-05	1.74423	0.0555082	0.610048	0.1934	0.385885	0.608184	0.290811	0.912873	0.626526	0.770621
Glyma05g23260	14.6398	11.5882	0.0513769	5.70145	1.18e-08	4.29129	0.135216	5.24983	0.298356	3.89929	0.199955	4.1961	0.800263	2.24849	0.139946	1.7722	0.60361	0.854703	0.0976086
Glyma05g23230	407.403	487.052	0.424001	485.283	0.987439	331.155	0.253964	218.632	0.202521	268.499	0.532394	226.754	0.681042	123.043	0.266552	79.6087	0.40444	12.6078	2.99e-07
Glyma03g27890	3.03839	3.24038	0.689085	1.86145	0.0012365	2.0424	0.701267	2.805	0.187325	2.43984	0.60875	2.55371	0.894844	2.40922	0.897309	2.69506	0.808915	1.36665	0.11652
Glyma11g05360	0.0433381	0.246368	0.0050628	0.551239	0.0265015	0.770894	0.376232	2.61781	0.000342906	1.39927	0.0793096	2.85763	0.0972868	3.70124	0.600312	5.12717	0.502532	4.05694	0.576852
Glyma11g05230	38.7018	21.993	1	11.6447	1	7.90028	0.0559464	6.47723	0.350693	3.78259	0.0610532	5.57843	0.252058	3.91058	0.439198	2.17086	0.268346	0.179376	0.000122951
Glyma11g05190	0.126923	0.366528	0.00289487	0.616476	0.0279951	0.321474	0.0579794	0.0858508	0.00137547	0.186763	0.115743	0.0742752	0.154174	0.00743325	0.195645	2.38149e-05	0.988509	0.00531638	0.98918
Glyma11g05280	4.96738	1.59864	4.96e-09	1.4782	0.728298	0.435049	0.00189293	1.53758	0.00145299	0.451657	0.00495428	1.01766	0.130024	3.42429	0.0505102	3.36349	0.976092	1.19278	0.0389264
Glyma01g00820	1.84171	3.62235	4.57e-05	2.22195	0.00285686	4.99431	0.000619074	14.1441	3.34e-06	5.50476	0.00010004	10.5391	0.0330948	18.8391	0.260514	25.8329	0.535821	69.8735	0.00283299
Glyma01g00690	18.3343	11.5845	0.000185448	8.6714	0.0239528	7.29361	0.414751	8.49813	0.49452	9.24925	0.753149	10.6067	0.667916	14.027	0.514852	11.3477	0.626716	18.8805	0.186246
Glyma17g16950	12.9082	19.3127	0.00315948	18.881	0.868816	16.7687	0.581858	21.3281	0.269915	17.4237	0.445063	18.514	0.852607	23.2844	0.682218	20.8518	0.84396	13.2154	0.275988
Glyma17g16830	356.282	380.108	0.748858	361.551	0.808625	252.173	0.202761	189.083	0.29628	198.209	0.868882	190.986	0.917502	104.695	0.235583	78.1607	0.550442	13.7531	5.48e-07
Glyma18g51570	6.3375	6.93526	0.474757	10.3996	0.00106501	5.95676	0.00305926	7.21388	0.31944	5.66559	0.325961	5.98823	0.854293	6.15872	0.945619	4.11311	0.339805	1.46666	0.00907932
Glyma04g40280	1.18999	1.53733	0.270261	1.45335	0.805705	1.88485	0.398126	0.471641	9.03e-05	0.951069	0.103619	1.0411	0.868104	0.483288	0.292337	0.0694174	0.073852	0.013063	0.513614
Glyma04g40310	5.68267	8.14796	0.0102822	11.0229	0.0292976	15.2272	0.135199	10.7868	0.119258	11.5834	0.76479	9.11092	0.425826	5.50859	0.286432	5.02545	0.846979	1.12573	0.0015747
Glyma04g40540	15.8359	9.91685	0.000320158	8.52046	0.276137	5.03384	0.0261149	4.688	0.774661	4.69557	0.995653	4.72586	0.986235	4.78483	0.979105	3.95157	0.705055	1.84997	0.123261
Glyma04g40560	3.65557	2.12063	0.0662033	0.56892	0.00155995	0.612523	0.907293	0.18366	0.124719	0.291353	0.574439	0.149438	0.509513	0.0444716	0.47022	0.0852077	0.702156	0.0764981	0.937425
Glyma04g40570	3.65557	2.12063	0.0662033	0.56892	0.00155995	0.612523	0.907293	0.18366	0.124719	0.291353	0.574439	0.149438	0.509513	0.0444716	0.47022	0.0852077	0.702156	0.0764981	0.937425
Glyma04g40640	0.421881	0.940742	0.0124177	2.41816	6.11e-05	7.3637	1.69e-05	5.80716	0.345642	14.1999	0.000703169	10.5315	0.37492	14.1977	0.574247	20.9998	0.454374	20.3779	0.944082
Glyma04g40670	4.02922	3.92533	0.889187	1.94877	0.0015768	1.16669	0.202914	1.23152	0.898691	1.00476	0.68598	1.01097	0.992101	2.01506	0.385326	2.55634	0.755515	2.07123	0.70912
Glyma04g10630	3.37666	2.9311	0.374992	0.751079	1.98e-10	0.505952	0.31449	0.011485	0.0014257	0.125844	0.0534283	0.0269948	0.131248	0.00927138	0.529572	0.00561091	0.827616	4.71e-11	0.288581
Glyma15g13190	33.8689	30.5098	0.418407	30.1383	0.926815	29.9142	0.972994	17.4188	0.0170643	18.3529	0.843755	32.336	0.0751171	28.4069	0.832592	14.6901	0.296802	1.39457	0.00281651
Glyma15g13230	4.5834	5.74449	0.118478	4.87738	0.265434	3.41272	0.138527	4.20506	0.398647	3.20037	0.354714	4.03138	0.528083	4.82213	0.695361	9.71471	0.114196	39.8117	7.06e-05
Glyma03g35900	1.82957	1.6323	0.539968	0.469335	3.87e-07	0.366285	0.537039	1.20087	0.00179107	0.571408	0.0791462	1.20112	0.14475	1.39023	0.79472	2.54521	0.269236	1.26024	0.146713
Glyma02g09690	7.07853	7.68366	0.514676	7.03773	0.495067	4.81523	0.0642936	10.7589	9.6e-05	6.78446	0.0482607	11.1112	0.0865735	17.9067	0.255636	20.4225	0.753201	25.92	0.474874
Glyma02g09470	0.713667	1.38756	0.00205201	3.93498	1.03e-09	4.19817	0.76978	2.53034	0.0278115	3.07123	0.476396	1.72905	0.107772	0.902323	0.288271	0.309581	0.183665	0.0188531	0.00569494
Glyma17g36700	1.86268	3.60308	0.0147297	5.60297	0.0543813	5.85279	0.886588	15.3696	0.00113261	9.55349	0.215703	14.9203	0.324786	12.7114	0.799917	9.68104	0.665707	4.76662	0.340958
Glyma17g36710	0.781396	1.44194	0.0416116	2.45396	0.0375517	2.57562	0.885039	7.40264	0.00097671	4.7278	0.217383	6.92878	0.373095	6.61065	0.933729	6.07102	0.88302	4.62931	0.589719
Glyma17g36860	1.20542	2.21346	0.0476429	4.87902	0.00111384	10.7705	0.0037358	33.9902	5.48e-06	13.6138	0.00211669	29.9795	0.0304889	47.0096	0.437679	44.827	0.933983	91.9627	0.0970393
Glyma15g07560	2.7578	0.850486	0.000292347	0.223418	0.0215298	0.0646966	0.264437	0.0261972	0.600538	0.136037	0.291752	0.0159794	0.244763	4.71e-11	0.28041	4.71e-11	1	4.71e-11	1
Glyma03g38570	4.71e-11	0.00677981	0.20237	0.00561054	0.923752	0.00364086	0.865856	0.0211042	0.416481	0.00969143	0.560604	0.205814	0.0103411	0.685877	0.0781755	1.47956	0.195719	13.3183	1.75e-06
Glyma06g41700	0.038143	0.247263	0.000413443	0.805655	4.68e-05	0.697066	0.653702	0.252555	0.00523376	0.379123	0.348127	0.317297	0.740627	0.332737	0.942438	0.275921	0.790965	0.0292514	0.0253234
Glyma03g38530	15.0735	12.9369	0.212208	12.5482	0.806555	9.34372	0.119118	9.15807	0.916608	8.2633	0.645124	7.10416	0.582714	5.67025	0.572462	5.43526	0.916372	1.78038	0.00186481
Glyma02g10360	0.542627	1.41228	1.43e-05	1.70918	0.294526	1.97404	0.563645	2.3208	0.50209	2.34738	0.968571	1.67059	0.364292	1.57981	0.913696	1.20462	0.627521	0.24181	0.00812194
Glyma03g36070	0.313978	1.04307	2.49e-07	2.55997	1.74e-07	3.50324	0.132502	1.70291	0.00100991	3.6993	0.00211991	1.63956	0.0172679	0.561963	0.0663903	0.0890907	0.0322864	1.15155	0.00141541
Glyma03g36110	4.86657	5.27454	0.507787	6.63799	0.0595368	6.13685	0.688243	4.98184	0.299471	6.62042	0.21822	4.21336	0.111146	3.18261	0.513013	1.39472	0.0767214	0.177764	0.00111707
Glyma03g36120	0.0681899	0.536362	0.000467473	1.57937	0.000424889	0.359068	0.00152981	4.71e-11	0.0112968	0.0528071	0.076156	4.71e-11	0.076156	0.00781657	0.30997	4.71e-11	0.30997	4.71e-11	1
Glyma14g02690	22.1971	23.1643	0.742328	15.9089	0.00526674	13.6784	0.458299	9.58922	0.100766	10.5443	0.713853	11.3247	0.822131	9.71482	0.761088	7.8745	0.695019	1.35924	0.00149626
Glyma14g02700	9.02263	8.00804	0.484927	7.47178	0.703948	7.52512	0.979291	12.1802	0.0744016	5.16624	0.0124612	11.495	0.046844	18.6349	0.326666	28.2736	0.383736	92.7765	0.00154948
Glyma13g25760	1.84315	1.94422	0.79978	3.64791	0.00123321	4.74079	0.579656	5.07958	0.883016	5.43886	0.901743	5.63257	0.958208	5.29544	0.97118	5.90627	0.949244	4.47714	0.758058
Glyma20g33850	34.5629	359.953	0	602.995	0.00149915	466.537	0.313361	494.036	0.820023	389.601	0.406997	438.845	0.737105	334.55	0.571817	110.224	0.0163367	12.1875	1.84e-09
Glyma16g27290	3.48772	2.14254	0.000279401	0.348486	6.66e-16	0.249886	0.374402	0.0154467	8.01e-05	0.0852591	0.0254016	0.0322542	0.249043	0.0198896	0.678434	0.00789614	0.581753	0.0116964	0.824985
Glyma02g46200	26.1976	19.461	0.0167004	16.9406	0.270303	9.7891	0.00338329	9.75563	0.985705	9.98591	0.920414	8.75458	0.652307	9.70502	0.818672	9.2936	0.923183	6.44384	0.330651
Glyma02g46140	1.61554	1.37069	0.495296	1.56114	0.605862	1.77698	0.677968	2.43091	0.306303	2.24599	0.819921	2.68791	0.674167	4.62873	0.299423	5.55026	0.718378	17.939	0.00300859
Glyma02g46070	1.68984	1.78165	0.753301	1.73164	0.868433	1.97049	0.599176	2.69191	0.200764	2.03029	0.324051	2.37075	0.664833	2.97785	0.61125	8.03321	0.0207103	33.2858	3.54e-05
Glyma01g37760	8.93717	12.6434	0.0097573	19.9432	0.00110933	16.3403	0.40125	17.743	0.727873	14.3757	0.398461	13.0323	0.754628	7.09449	0.203943	3.21478	0.102869	0.235026	2.76e-06
Glyma01g37900	68.0377	70.8213	0.750127	37.3505	5.58e-07	22.1433	0.00548092	13.831	0.0154628	13.4672	0.908423	16.815	0.435182	16.4245	0.955414	25.0356	0.314692	7.94674	0.00592568
Glyma01g37930	0.346127	1.13721	0.00021477	1.63567	0.110984	2.14766	0.377481	0.593902	0.00021917	1.2659	0.0607871	0.552118	0.17545	0.221403	0.408565	0.0352534	0.257615	0.0237428	0.822893
Glyma14g38920	6.23433	10.9971	3.93e-06	13.0264	0.162574	14.4793	0.576997	37.7025	5.58e-07	27.3564	0.166802	27.2265	0.986649	22.9354	0.675889	22.1122	0.928728	51.6662	0.0101566
Glyma01g41200	0.313928	0.534842	0.075728	1.26367	0.000540027	1.07943	0.603356	1.09173	0.970893	1.38882	0.480759	1.07323	0.557053	1.28899	0.737063	1.20369	0.90431	2.27538	0.192096
Glyma01g41380	21.6274	33.9131	0.000362948	30.7555	0.456591	31.7641	0.87888	28.3794	0.594703	27.0238	0.8391	34.3747	0.433765	31.3268	0.851382	34.9224	0.824253	33.1132	0.881136
Glyma15g04830	11.0787	8.79616	0.0549646	4.60782	2.31e-07	3.44257	0.127133	3.75619	0.655416	3.56642	0.823209	3.1868	0.701606	3.22786	0.976578	3.18567	0.976228	0.987227	0.0034371
Glyma02g03870	0.481838	0.607163	0.395026	0.470253	0.356267	0.647268	0.356062	0.687507	0.86328	0.267112	0.0271594	1.05583	0.00765431	4.61622	0.0154823	11.5964	0.0876716	69.0537	1.47e-06
Glyma02g03770	0.487231	1.23415	0.00829286	4.03114	1.42e-06	5.19791	0.296851	2.59797	0.00664682	5.07039	0.0211609	3.7328	0.375285	4.61639	0.66274	3.35168	0.548679	1.77112	0.226288
Glyma02g04060	0.739364	4.32228	6.28e-09	3.43933	0.304004	3.35177	0.952899	1.28091	0.0385466	1.61372	0.691971	0.885625	0.475796	0.170011	0.923278	0.354052	0.965919	0.555119	0.761275
Glyma15g08680	41.4848	33.9363	0.0991902	15.8243	1.06e-09	12.8974	0.288642	6.32015	0.00039495	10.7148	0.0246114	6.68658	0.110474	10.4167	0.298471	5.82703	0.18746	3.83872	0.291417
Glyma18g51850	2.04214	4.16047	0.000653128	3.59176	0.442256	5.81752	0.0622559	8.22106	0.165528	6.72828	0.479158	7.79474	0.676476	9.24619	0.720103	7.97332	0.76489	13.6543	0.187209
Glyma03g37550	29.3944	16.8345	8.72e-06	1.82009	0	1.04355	0.0250742	0.0806566	2.63e-13	0.439161	5.97e-05	0.0680123	0.00224108	0.0132787	0.0867073	0.00640263	0.576736	0.0019598	0.581474
Glyma18g51820	20.7468	15.0423	0.0233067	8.34368	8.96e-05	5.01785	0.037361	2.8508	0.0345955	7.38607	0.0023846	2.98768	0.025215	3.59837	0.780918	0.552538	0.0478296	0.0893321	0.090145
Glyma06g22320	3.41545	1.95609	0.00209815	0.913069	0.00385062	0.815271	0.765626	0.537405	0.291127	0.455453	0.775653	0.534902	0.818355	0.238741	0.374332	0.371565	0.669175	0.387086	0.963744
Glyma12g01350	26.4034	21.9779	0.207293	19.3795	0.386739	16.1756	0.407908	8.02804	0.0015472	11.5454	0.142208	9.13659	0.446725	5.60943	0.372402	5.01547	0.842046	5.10481	0.969292
Glyma12g01340	10.3104	5.28225	1.84e-08	3.0988	3.29e-05	2.04227	0.0521256	0.67551	4.83e-06	0.923259	0.32096	0.724492	0.549288	0.364905	0.237494	0.39397	0.905711	0.223122	0.3504
Glyma17g20320	7.7357	6.69037	0.305245	4.21278	0.00248286	6.95643	0.0240496	1.74664	5.47e-08	3.69344	0.0166888	1.29895	0.0276952	0.542732	0.341305	0.150913	0.231329	0.0110143	0.122558
Glyma03g37620	5.18362	8.09596	0.0158013	3.58435	5.06e-05	2.16405	0.145144	0.83352	0.0180335	1.26712	0.362936	0.967922	0.649677	0.419364	0.274951	0.0965871	0.152307	0.0951072	0.989507
Glyma10g03730	4.39221	3.24501	0.0342643	1.66758	6.06e-05	0.751487	0.0108694	0.208247	0.000737034	0.459871	0.0949466	0.338072	0.583992	0.438855	0.697481	0.127745	0.112018	0.0962608	0.729218
Glyma11g14990	19.4946	21.9801	0.347834	20.7192	0.64849	37.8711	0.00175412	24.4032	0.0245004	34.577	0.137029	33.3014	0.89594	29.6966	0.806597	7.49821	0.00852261	2.22689	0.0230289
Glyma11g15050	579.008	326.366	0.00867131	102.914	1.2e-08	86.7953	0.51982	53.6295	0.0688251	122.1	0.0122938	122.983	0.985644	140.236	0.883792	64.5292	0.390548	14.8534	0.00152149
Glyma11g15060	579.008	326.366	0.00867131	102.914	1.2e-08	86.7953	0.51982	53.6295	0.0688251	122.1	0.0122938	122.983	0.985644	140.236	0.883792	64.5292	0.390548	14.8534	0.00152149
Glyma11g15090	579.008	326.366	0.00867131	102.914	1.2e-08	86.7953	0.51982	53.6295	0.0688251	122.1	0.0122938	122.983	0.985644	140.236	0.883792	64.5292	0.390548	14.8534	0.00152149
Glyma11g15150	2.80476	1.70633	0.00278582	0.561858	5.09e-07	0.45494	0.560981	0.157803	0.012154	0.316495	0.165208	0.128827	0.159351	0.154913	0.808104	0.0168014	0.0571918	0.0209258	0.873497
Glyma04g38740	8.36672	7.82602	0.656457	4.4755	0.00069601	3.98326	0.66326	2.74358	0.182651	3.86024	0.288225	4.06222	0.904516	3.87256	0.931139	2.86522	0.60056	1.97522	0.470939
Glyma04g38560	0.0460601	0.203777	0.00680661	0.23363	0.725817	0.133838	0.289803	0.400637	0.0293054	0.357458	0.797457	0.399506	0.846114	1.27475	0.0863818	2.74798	0.206036	13.4097	0.00011302
Glyma04g38600	28.5999	35.3786	0.0845843	36.0825	0.873757	35.0009	0.872126	19.1854	0.00225954	24.3832	0.318488	25.9494	0.832359	38.3235	0.330969	27.3248	0.405303	26.7571	0.953672
Glyma04g38630	39.2673	35.0907	0.40092	23.6661	0.00353558	12.9767	0.00170206	13.2025	0.928818	11.7377	0.596556	12.3331	0.857227	10.9297	0.764863	13.1123	0.651909	8.8331	0.240185
Glyma12g12800	48.2129	69.1977	0.00636324	38.1226	9.4e-06	27.3241	0.0963227	5.52653	3.55e-14	7.97465	0.145341	6.09061	0.414819	2.49367	0.141291	0.635323	0.0508979	2.33831	0.0184295
Glyma12g12830	1.35054	0.670275	0.000599998	1.03259	0.0434455	0.554207	0.0496455	0.795966	0.266987	0.617267	0.486561	1.05545	0.223965	0.695533	0.439394	1.689	0.101653	3.42427	0.0960224
Glyma11g14450	3.90005	4.1554	0.684535	5.28628	0.12277	4.38383	0.403899	11.0231	2.49e-05	7.58402	0.131804	10.7892	0.249167	33.2571	0.0782441	30.0982	0.87604	43.9409	0.281607
Glyma07g05820	6.41275	3.27187	2.91e-05	1.18029	5.74e-06	0.992245	0.648431	0.881337	0.763157	0.839793	0.917185	1.11116	0.608494	1.15835	0.946435	2.18003	0.298057	9.28356	0.00333392
Glyma07g05670	2.09817	1.23888	0.0130191	0.592236	0.00199433	0.380039	0.213935	0.136184	0.0195604	0.17519	0.623359	0.0957484	0.343314	0.0444072	0.418457	0.00390401	0.556412	0.00489824	0.970439
Glyma07g05680	18.5901	17.7954	0.714749	20.0739	0.321624	21.4568	0.728278	13.2721	0.01377	17.8486	0.182662	15.5845	0.621625	8.30347	0.139459	8.59164	0.936981	1.48937	1.04e-05
Glyma09g00200	0.882021	1.12613	0.322582	2.73111	5.01e-05	2.32901	0.612866	3.40936	0.226194	2.27862	0.240724	1.44004	0.328823	1.54433	0.917722	1.1098	0.683365	0.965459	0.859494
Glyma09g00210	0.882021	1.12613	0.322582	2.73111	5.01e-05	2.32901	0.612866	3.40936	0.226194	2.27862	0.240724	1.44004	0.328823	1.54433	0.917722	1.1098	0.683365	0.965459	0.859494
Glyma09g42140	3.49556	4.19701	0.263769	2.32536	0.000956695	2.19462	0.840827	2.32428	0.844364	2.57676	0.756153	3.10605	0.646312	2.43772	0.638497	3.45157	0.51498	0.566991	0.000698441
Glyma09g42010	44.9143	51.0208	0.28785	31.9378	0.000142231	27.5309	0.436811	22.1941	0.271499	21.6297	0.911632	30.0935	0.2476	36.2471	0.646091	37.4269	0.936829	28.3864	0.427709
Glyma10g02430	41.21	33.6747	0.101357	22.1176	0.00133178	25.7075	0.451146	22.8922	0.568307	21.134	0.743952	31.7328	0.170565	41.5235	0.529308	25.598	0.270202	20.573	0.573219
Glyma11g14310	47.9074	76.5037	0.000287351	81.4144	0.632523	83.3817	0.909993	84.2152	0.96272	61.1453	0.201454	101.161	0.104336	111.806	0.856549	168.998	0.452819	201.861	0.621311
Glyma11g21010	37.009	49.1521	0.0186595	41.3423	0.157867	19.7566	8.32e-05	22.3979	0.514521	18.1351	0.365742	16.9293	0.81515	13.4169	0.569848	5.80477	0.0702017	0.177923	2.57e-07
Glyma09g00300	9.72986	8.86184	0.49973	5.63969	0.00273838	5.42801	0.87332	6.93546	0.310187	5.72105	0.492399	6.28117	0.790926	6.70991	0.883676	6.92367	0.946274	7.4417	0.860978
Glyma11g20940	2.29842	4.07026	0.00223887	4.11934	0.94642	10.1983	7.37e-05	18.3112	0.00772903	12.4213	0.12205	15.1017	0.527913	32.4059	0.108316	52.8035	0.300048	139	0.015157
Glyma16g14690	0.0194645	0.167676	0.00331336	0.463099	0.00437711	0.289047	0.262835	0.445838	0.301996	0.305195	0.386799	0.325365	0.908742	0.12134	0.218797	0.087926	0.7296	0.0211414	0.186969
Glyma16g13820	4.14875	7.17128	1.05e-05	10.3537	0.00239374	10.4459	0.962387	8.58329	0.305018	10.1715	0.762198	8.00147	0.683575	6.39846	0.771997	5.52443	0.849203	10.3715	0.116231
Glyma16g25500	12.038	7.25249	0.00025516	4.23612	0.000313813	2.69867	0.0787646	2.34337	0.603294	2.29776	0.95221	2.84351	0.590026	2.69932	0.920993	5.90167	0.129191	17.064	0.00821897
Glyma12g05890	1.30902	1.47011	0.70619	2.5207	0.051385	6.07937	0.00335932	11.8984	0.0128512	14.6221	0.457163	16.6979	0.696621	43.1034	0.287177	33.5863	0.778844	42.5165	0.669984
Glyma16g06020	4.98397	4.19302	0.188058	4.03656	0.777724	3.17799	0.256604	7.25718	9.06e-05	3.3057	0.00185846	11.3875	7.81e-05	15.7528	0.484495	20.6915	0.55125	12.6358	0.1658
Glyma08g13110	16.7357	8.50556	3.69e-08	3.51296	1.42e-10	3.54522	0.968218	0.449349	4.47e-12	1.85278	5.13e-05	0.38503	0.00291083	0.199895	0.422137	0.140657	0.724252	0.0226658	0.137643
Glyma08g13230	4.71e-11	4.71e-11	1	4.71e-11	1	4.71e-11	1	4.71e-11	1	4.71e-11	1	4.71e-11	1	0.0333884	0.178331	0.231113	0.108177	10.457	1.11e-09
Glyma06g03110	4.71e-11	0.140869	0.0021553	0.462879	0.00398118	7.88109	8.88e-16	88.7081	0	13.5411	2.25e-13	94.4502	4.42e-09	284.773	0.0466704	601.55	0.189112	1899.14	0.0186492
Glyma06g03050	7.7861	5.55014	0.0114497	2.20073	8.17e-09	1.12398	0.0293004	0.19557	1.32e-05	0.485815	0.0546066	0.23656	0.215174	0.160886	0.628617	0.242731	0.632038	0.0859398	0.203808
Glyma06g03160	3.82195	1.97091	0.000249812	0.178624	4.35e-09	0.171024	0.952062	0.0643073	0.270459	0.102276	0.659491	0.0407053	0.710036	0.0217862	0.81021	0.0209053	0.977173	0.00294368	0.700807
Glyma06g03140	1.71923	1.53738	0.60309	0.710655	0.00258036	0.634571	0.767908	1.5157	0.0172784	0.914632	0.195007	1.49178	0.312504	2.27707	0.45778	4.49353	0.210336	9.69103	0.057343
Glyma07g30300	3.26395	4.45629	0.0357059	3.95415	0.418066	3.39669	0.513923	3.50704	0.893461	3.55883	0.957737	3.1264	0.715161	2.94668	0.899989	0.911491	0.042722	0.0362674	0.000576397
Glyma07g30210	25.4099	27.3905	0.548206	20.4484	0.0217201	13.8503	0.0445594	6.91845	0.000545221	9.52578	0.180765	5.66128	0.0858316	4.70827	0.686658	3.41591	0.512261	1.35138	0.0611647
Glyma07g30130	2.22388	2.11212	0.846935	2.47598	0.549276	4.73675	0.0375393	6.19996	0.359114	3.83475	0.180914	8.42436	0.0622115	10.2713	0.692668	2.90995	0.0337308	0.182635	0.000911828
Glyma12g22880	4.71e-11	4.71e-11	1	4.71e-11	1	0.0221248	0.138331	0.397156	0.00222042	0.0342569	0.000473359	0.310017	0.00711558	1.71999	0.00989407	8.60293	0.00175617	34.7785	0.000137228
Glyma07g30400	11.0184	10.8308	0.935881	8.32913	0.189535	7.26944	0.778576	1.56736	0.00235755	3.11163	0.31288	2.71522	0.875424	1.35584	0.979945	0.847293	0.986469	0.342569	0.707127
Glyma07g05250	2.15211	1.49898	0.0821281	0.482759	0.000347414	0.511293	0.948222	0.238776	0.391844	0.458306	0.170779	0.19145	0.193828	0.0395108	0.189233	4.71e-11	0.174577	0.00626253	0.420814
Glyma07g05130	14.3108	18.6464	0.0380061	10.3427	6.56e-06	11.3059	0.644994	9.69305	0.434036	18.3541	0.0180739	8.56895	0.0167441	30.1338	0.0305211	16.3658	0.293544	17.4593	0.849083
Glyma09g29630	9.99612	5.61048	0.000257441	1.17844	3.01e-10	1.17625	0.996716	0.968544	0.681789	0.827186	0.774836	0.842863	0.977973	0.58107	0.674335	0.207185	0.263126	0.0776356	0.303703
Glyma09g29800	16.5261	25.5311	0.00143378	17.9627	0.0112666	14.1911	0.388977	17.4438	0.452999	8.74316	0.00555651	10.9133	0.475732	17.7308	0.497241	12.3027	0.60953	38.4148	0.00403276
Glyma09g29810	7.17669	5.9258	0.193684	4.30482	0.0424124	1.70981	0.000851186	0.923949	0.0516132	0.949109	0.946628	0.730658	0.622925	0.637313	0.842409	0.297704	0.363531	0.0390609	0.074486
Glyma08g46500	1.07021	4.00082	5.43e-07	10.474	3.72e-07	31.9704	1.66e-07	34.444	0.715657	47.6564	0.164711	47.6202	0.997937	67.4141	0.536235	28.935	0.137717	7.44252	0.00270639
Glyma08g46380	8.70528	6.40172	0.0281142	1.54663	4.97e-14	0.650878	0.0215081	0.22721	0.0226624	0.695664	0.0491723	0.383335	0.352998	0.484928	0.756433	0.263584	0.458627	0.0646123	0.114288
Glyma13g06040	35.3908	54.0967	0.00341902	67.2092	0.151982	61.8966	0.731291	38.2682	0.0434319	55.7199	0.156148	27.9819	0.0326123	17.0302	0.250187	13.7022	0.60731	11.2416	0.558615
Glyma12g05320	4.71e-11	0.0136071	0.258025	0.0275481	0.73257	0.0135106	0.770626	4.71e-11	0.310306	0.00989114	0.294363	0.0155651	0.854307	0.0190216	0.931567	0.538463	0.0559631	6.6265	7.75e-05
Glyma05g26230	7.29906	9.21733	0.057068	6.12255	0.00159018	6.20663	0.945556	3.84267	0.0188942	8.03921	0.00159742	4.31447	0.0413699	6.49559	0.377185	2.3559	0.0400388	0.284211	0.0100046
Glyma10g07960	6.7462	6.27004	0.595875	3.99231	0.00236606	4.54681	0.575343	7.92019	0.0170728	4.86042	0.0769052	6.19361	0.477485	9.30817	0.442629	14.0206	0.434712	27.8487	0.0696578
Glyma10g08280	2.23208	3.36261	0.0231509	3.9159	0.370171	3.9605	0.96373	7.77433	0.00595512	10.635	0.258493	10.524	0.974561	28.8923	0.0381908	19.4499	0.412927	72.0171	0.000144214
Glyma08g06110	0.395444	1.03968	0.00690395	0.0841563	1.14e-06	0.0872373	0.973353	0.322654	0.203531	0.176768	0.492932	0.403638	0.389797	4.7303	0.00499152	4.69542	0.992229	12.3685	0.0244732
Glyma20g34190	0.0263727	0.0220977	0.877621	0.17331	0.0286366	0.191135	0.867437	0.177542	0.897622	0.149799	0.774538	0.161581	0.914299	0.237158	0.636934	0.666997	0.183394	29.2635	1.2e-12
Glyma03g21680	74.9603	86.4489	0.254542	77.6284	0.39827	64.6464	0.358645	31.9166	0.000545785	44.4363	0.162305	51.7033	0.60186	51.8851	0.994445	22.9792	0.115764	1.79244	1.52e-06
Glyma03g19830	3.2055	4.51371	0.0456892	8.10191	0.00034836	9.1221	0.696152	6.23052	0.213032	7.30328	0.636954	6.20743	0.688902	4.8449	0.67597	2.18593	0.209175	0.240463	0.482067
Glyma03g19840	3.2055	4.51371	0.0456892	8.10191	0.00034836	9.1221	0.696152	6.23052	0.213032	7.30328	0.636954	6.20743	0.688902	4.8449	0.67597	2.18593	0.209175	0.240463	0.482067
Glyma03g19810	3.36636	4.89232	0.213861	11.7195	0.00037272	5.19863	0.041392	3.75901	0.517884	7.35819	0.213282	4.43169	0.537973	4.57938	0.97052	2.76638	0.773205	1.13586	0.74526
Glyma05g31840	2.14069	1.18442	0.00222596	1.17996	0.985887	0.862284	0.321068	0.773238	0.74084	0.866787	0.760489	0.697369	0.651717	0.678666	0.962989	1.42959	0.20076	1.58546	0.83309
Glyma05g37880	10.6021	6.98254	0.00918376	3.29059	8.07e-05	2.33897	0.313876	1.51939	0.238289	1.67347	0.828325	1.76206	0.925666	0.97481	0.456908	0.981249	0.994298	0.404787	0.387797
Glyma10g37160	0.154181	0.405954	0.000105501	0.763286	0.00133981	0.809841	0.812443	1.52719	0.00954837	1.07502	0.195379	1.43217	0.395826	2.28698	0.310363	1.74296	0.564146	0.493456	0.00363769
Glyma10g37150	13.1576	14.1912	0.580942	16.9721	0.202632	15.9977	0.778327	14.0483	0.536867	15.3154	0.732783	10.2982	0.195414	6.54862	0.306912	1.23185	0.00108213	0.107457	0.00163847
Glyma10g26380	12.8002	29.6216	1.65e-11	48.5646	5.17e-05	55.8016	0.484336	50.3966	0.611749	48.3855	0.862248	38.6944	0.437004	23.3803	0.304898	3.47881	0.000525855	0.972398	0.0232131
Glyma09g09350	1.53739	2.12952	0.0943972	2.2546	0.763585	2.40908	0.799103	0.915049	0.00231231	2.67074	0.0021634	0.701055	0.00679441	0.557266	0.772286	0.0385318	0.042015	0.0980005	0.456334
Glyma09g09390	6.19498	10.4874	0.000722875	7.42355	0.0301294	8.07954	0.732763	6.88029	0.524536	4.50661	0.179159	8.01569	0.124396	7.06002	0.810491	7.4155	0.927534	7.32724	0.979075
Glyma18g45120	70.603	55.3059	0.0900987	21.2745	2.52e-11	12.8604	0.0143552	11.1716	0.508175	12.8572	0.571037	10.7929	0.55909	13.3263	0.780956	6.78689	0.378689	2.34253	0.0528868
Glyma13g38040	5.81588	4.66074	0.124372	1.17442	6.52e-13	0.653455	0.0971528	0.140127	0.00101991	0.421768	0.0495711	0.0717957	0.0275917	0.129259	0.548433	0.023687	0.28092	0.15446	0.222198
Glyma11g10760	2.01201	0.954636	0.000660299	0.265422	1.67e-05	0.0352881	0.00391399	0.0141948	0.480025	0.0259728	0.644759	0.0134907	0.656843	0.00524399	0.818745	0.00396036	0.963802	4.71e-11	0.417326
Glyma11g10660	16.3323	9.26514	9.61e-06	7.18221	0.0666468	3.26863	0.00201169	3.14769	0.888979	3.72334	0.58554	3.4667	0.853542	5.08895	0.437246	4.08317	0.665354	4.97721	0.653423
Glyma18g01720	1.08126	2.04292	0.0204699	1.84976	0.693961	9.70345	2.11e-08	22.6273	0.00103574	12.999	0.0261431	47.5387	2.08e-05	117.038	0.0497426	330.906	0.0239329	532.798	0.197876
Glyma18g01680	9.49509	6.47358	0.00146638	5.59501	0.246964	3.85141	0.060222	4.12546	0.736621	5.07381	0.396861	4.16388	0.513004	4.85606	0.712155	3.37103	0.398231	1.01311	0.00442872
Glyma18g01830	5.34082	5.35533	0.983077	6.5056	0.130358	8.32841	0.202413	23.5615	7.14e-08	11.1574	0.000773474	34.4658	0.000167819	52.0094	0.367846	112.5	0.0871615	139.808	0.54559
Glyma06g13040	0.0384024	0.0826091	0.360375	0.065814	0.778173	0.0622171	0.954909	1.14083	0.000189789	0.241937	0.0019572	0.989365	0.0189173	1.55244	0.51242	1.14353	0.669685	0.82862	0.594624
Glyma06g12890	3.49204	23.2467	0	66.1949	0	121.233	0.00814184	131.474	0.725538	171.987	0.341905	144.083	0.604904	175.093	0.714509	173.111	0.983045	110.104	0.401382
Glyma06g12900	4.96441	21.0178	0	43.1806	2.63e-09	39.0386	0.591363	32.7373	0.356593	37.4012	0.568703	31.7019	0.562085	38.1786	0.646287	70.0887	0.131972	132.091	0.16197
Glyma06g13000	1.67532	0.886894	0.00604695	0.115174	2.8e-06	0.0512551	0.382124	0.0472549	0.939499	0.0187392	0.350899	0.0233605	0.834283	0.0288493	0.859433	0.0270338	0.956419	0.00905141	0.496417
Glyma01g32360	2.89802	24.7189	0	1.94578	0	19.4351	2.07e-11	3.85981	1.92e-06	16.5635	1.74e-07	3.01303	1.39e-06	14.2953	0.012625	1.10822	0.000190759	0.0590145	0.00153422
Glyma01g32400	32.3733	14.0549	9.49e-12	5.73723	2.5e-12	1.6716	3.25e-07	0.376792	4.75e-07	0.708865	0.0988394	0.355654	0.163844	0.582393	0.473236	0.572585	0.980755	1.44279	0.0807341
Glyma17g34950	2.83875	3.73036	0.0958369	4.86748	0.0521656	6.70953	0.302961	9.6627	0.242233	5.49124	0.0331525	8.94023	0.136024	5.63545	0.39991	8.45579	0.476543	1.32233	1.4e-05
Glyma17g34840	4.25398	2.31303	0.00479296	0.622671	3.53e-05	0.612578	0.973677	0.678934	0.832581	0.478223	0.487819	0.823293	0.369417	1.30505	0.51477	1.99805	0.529929	4.15422	0.157415
Glyma17g34820	3.9862	4.80059	0.25584	7.25448	0.00652452	8.83118	0.37089	23.2913	8.66e-06	12.6234	0.0157512	29.7271	0.00588312	33.3668	0.811454	30.258	0.838286	11.3028	0.0236816
Glyma10g38560	7.385	9.08354	0.11687	8.47834	0.604309	9.10627	0.720219	9.96624	0.655406	9.78193	0.937242	10.422	0.830244	12.1554	0.704558	3.31628	0.00563232	0.125282	3.14e-06
Glyma11g00920	32.775	29.0878	0.355243	17.5606	0.000100549	14.459	0.317135	30.7892	0.000122704	8.95221	1.13e-07	26.1392	0.000272169	14.3957	0.191457	8.19093	0.223925	0.11496	7.65e-13
Glyma11g00910	0.547791	3.64953	0	11.4164	0	11.1795	0.920555	13.5081	0.36962	10.3347	0.295234	8.84156	0.613693	7.37712	0.668791	2.65966	0.0171977	0.269007	6e-06
Glyma11g00870	7.01245	11.8652	0.000277063	16.6448	0.0124014	12.0842	0.138616	4.9521	0.000131556	9.8354	0.00661739	6.68219	0.215229	3.35892	0.207523	1.32311	0.161076	0.0179552	0.00507216
Glyma11g01050	4.5055	3.71527	0.237122	5.06438	0.0604964	6.29388	0.34876	12.5699	0.00241109	9.65745	0.32581	15.8214	0.125247	38.24	0.101844	16.3302	0.114765	17.0146	0.912085
Glyma03g27660	0.0658533	0.853369	8.15e-05	2.01565	8.27e-05	1.20935	0.115737	0.336662	0.000604374	1.00736	0.0269237	0.24549	0.0413044	0.109588	0.373739	0.00987729	0.173669	4.71e-11	0.267072
Glyma03g27560	7.41931	11.0378	0.00308932	5.7806	3.68e-06	3.32695	0.0256455	3.15991	0.842957	5.02055	0.104316	2.77706	0.117159	2.54068	0.86086	2.59851	0.966523	3.34514	0.592721
Glyma01g03260	15.4098	16.5786	0.566902	13.8493	0.185865	11.2777	0.301351	11.7586	0.836179	9.7018	0.426041	10.6853	0.750023	10.5457	0.980078	10.2257	0.953582	2.47552	0.0032734
Glyma01g03220	2.36576	2.89369	0.324357	2.36248	0.302625	2.20112	0.809791	5.73822	0.000878361	3.30289	0.0671253	4.85713	0.301008	8.41138	0.322858	7.7712	0.885295	14.4356	0.112805
Glyma02g37680	1.1892	1.0549	0.604908	0.958675	0.693027	0.620762	0.229962	0.480393	0.504633	0.362275	0.532682	0.467187	0.650271	0.420127	0.870331	2.32532	0.00520932	12.846	0.000101396
Glyma02g37720	0.838114	0.260795	0.00902641	4.71e-11	0.00510642	4.71e-11	1	0.00927384	0.308857	4.71e-11	0.308857	4.71e-11	1	0.0376759	0.173441	0.0439506	0.917133	2.02531	0.00059441
Glyma17g15480	0.113165	0.39852	0.00412624	0.291626	0.391125	0.441723	0.372175	0.159269	0.046556	0.129606	0.732256	0.0607367	0.381996	0.0548358	0.924233	0.145081	0.330548	3.60809	3.18e-06
Glyma20g26370	2.51366	2.83812	0.681013	2.54175	0.718045	2.56154	0.985494	8.10259	0.00321622	3.07964	0.0281591	10.015	0.0195058	24.8767	0.105589	25.0975	0.986929	29.2174	0.70381
Glyma03g33080	33.6727	31.7565	0.634947	19.6718	0.000165754	16.047	0.304225	20.4937	0.219225	16.3522	0.329625	20.0198	0.47708	25.7578	0.544639	33.1426	0.544422	35.2284	0.866856
Glyma03g33150	0.292419	1.02877	0.00010109	3.04987	1.62e-06	4.05496	0.249032	2.50842	0.0604625	3.96287	0.122062	2.47602	0.228947	2.29973	0.888855	1.14042	0.237579	0.749036	0.464093
Glyma02g44220	28.2376	49.8009	2.39e-05	64.1265	0.0709054	50.3922	0.265136	41.6197	0.375538	34.8608	0.470856	31.7226	0.752768	30.1948	0.908781	29.2632	0.941444	12.638	0.0127161
Glyma02g44200	1.9436	1.76933	0.632702	0.644327	3.54e-05	0.351114	0.145736	0.541864	0.306186	0.842663	0.309383	0.540009	0.411818	0.399189	0.640632	0.144355	0.217448	0.0887884	0.607947
Glyma13g35790	7.48417	6.45946	0.240031	3.73057	2.25e-05	2.61055	0.0634559	2.20192	0.392131	1.4979	0.142826	1.5897	0.858557	0.957043	0.31367	1.84625	0.199132	4.06068	0.0517621
Glyma13g35750	18.825	9.49678	2.08e-07	1.18146	0	0.963344	0.652813	2.51025	0.0275954	0.886711	0.0247476	3.08465	0.0172491	3.6476	0.754376	24.4068	0.000136048	93.6904	0.000638991
Glyma17g01410	21.053	20.038	0.717604	18.9509	0.692278	18.0276	0.817804	7.08342	3.76e-05	10.3745	0.148836	6.4208	0.14722	2.81582	0.0980581	1.63129	0.341254	0.25895	0.0102629
Glyma18g47830	1.27923	1.85589	0.462481	1.978	0.819963	3.01063	0.263819	0.813429	0.0017614	3.1796	0.00278239	1.91562	0.415083	2.22953	0.853629	1.711	0.753066	0.88931	0.421839
Glyma02g15670	1.11044	1.15115	0.903652	0.24784	0.000643222	0.164157	0.552122	0.0905172	0.476977	0.125808	0.709429	0.0891359	0.71126	0.132562	0.698397	0.104066	0.820119	0.0136431	0.301636
Glyma02g15600	55.5132	68.4376	0.176556	67.3713	0.91786	55.5588	0.395334	103.645	0.00582112	134.301	0.348066	119.912	0.73823	143.147	0.73089	80.7429	0.26131	23.8929	0.000538215
Glyma19g31030	15.5939	10.3575	0.00092582	6.13236	7.76e-05	3.30989	0.0037979	2.65799	0.320273	2.73813	0.919979	2.62776	0.908982	2.37347	0.837419	3.44336	0.459988	4.74285	0.416569
Glyma17g09860	3.94582	7.15229	3.01e-05	6.08142	0.25566	4.19769	0.104606	2.20055	0.0109477	1.72671	0.495561	1.81796	0.908386	0.662966	0.180665	0.500232	0.755333	0.0913776	0.0388019
Glyma17g09850	0.00677243	0.00187338	0.548773	0.00197558	0.985562	0.00983144	0.51351	0.00220242	0.50783	0.005802	0.675263	0.0139058	0.539678	0.0251106	0.605104	0.363524	0.00277465	2.49999	0.000418756
Glyma19g26560	2.01124	2.56042	0.156262	2.4251	0.749549	4.99081	0.00142891	17.2222	5.96e-09	9.60017	0.0103023	22.4848	0.00349317	38.5748	0.216979	68.7295	0.178594	41.1239	0.131513
Glyma05g33280	1.08901	3.13339	2.47e-12	9.0791	0	7.9135	0.473285	6.11167	0.18934	8.45548	0.175542	4.99852	0.0867786	3.79862	0.565098	0.925612	0.01821	0.925973	0.999447
Glyma13g43890	13.8669	7.61598	0.00593628	0.989401	1.67e-14	0.845773	0.71161	0.136387	0.0278758	0.365932	0.25172	0.154361	0.347667	0.105275	0.74873	0.043725	0.524632	0.0113183	0.592566
Glyma13g43900	13.8669	7.61598	0.00593628	0.989401	1.67e-14	0.845773	0.71161	0.136387	0.0278758	0.365932	0.25172	0.154361	0.347667	0.105275	0.74873	0.043725	0.524632	0.0113183	0.592566
Glyma13g43930	4.44483	3.12461	0.012044	1.48918	5.2e-05	1.07181	0.255717	2.58613	0.00136904	1.28833	0.0347786	2.06708	0.230565	1.64699	0.679447	3.40435	0.187391	9.08899	0.0113161
Glyma13g43850	0.0352927	0.170187	0.0359424	0.430393	0.0316617	1.19798	0.00806556	0.177311	3.22e-05	0.489803	0.0639129	0.432675	0.839321	0.471025	0.905199	0.733608	0.536069	1.61619	0.211336
Glyma16g06870	2.82244	1.72481	0.0108772	0.200919	1.5e-09	0.176792	0.814765	0.0214402	0.0376824	0.0431168	0.534928	0.0513945	0.867707	0.0266197	0.65065	0.0275394	0.982362	4.71e-11	0.14948
Glyma16g06750	0.0413003	0.226915	0.00148574	0.230977	0.962065	0.204022	0.793881	0.4979	0.0433418	0.288785	0.214243	0.662083	0.1224	0.706629	0.912672	1.21672	0.353779	3.54578	0.0240398
Glyma15g43040	15.2083	14.0501	0.525845	17.3189	0.0995049	10.1276	0.00781893	12.5289	0.295764	13.2984	0.809527	11.9119	0.712647	13.3816	0.797537	10.973	0.661512	3.0542	0.000326385
Glyma19g22800	0.104003	0.0509338	0.290091	0.0385671	0.761602	0.149763	0.117415	0.344649	0.115663	0.255238	0.553033	0.4046	0.475552	1.44457	0.0609533	9.74164	0.000421073	12.9402	0.442971
Glyma19g22790	4.71e-11	4.71e-11	1	4.71e-11	1	4.71e-11	1	0.00976872	0.18874	0.00300633	0.586909	0.0115971	0.523285	0.207509	0.0145681	2.32869	0.000230631	31.6514	1.58e-10
Glyma17g06160	0.570375	1.37125	0.000306815	1.48147	0.711848	3.72469	0.00117276	36.2579	0	5.68637	1.72e-13	33.1665	1.34e-08	120.186	0.0233019	396.183	0.0444993	1450.03	0.00510643
Glyma17g06150	0.10169	0.319877	0.00340292	0.788541	0.00295349	0.985619	0.526062	0.461671	0.0443634	0.721626	0.323025	0.361058	0.208038	0.306108	0.800432	0.951315	0.0988851	9.24571	3.55e-05
Glyma17g05990	33.1892	29.397	0.307758	16.0647	1.12e-06	11.3788	0.0748248	17.4693	0.0291935	13.91	0.338701	18.8187	0.298048	34.4598	0.186153	54.0033	0.326799	83.4458	0.198824
Glyma13g32590	3.17391	4.46028	0.0256134	3.38386	0.0750985	4.63079	0.164424	11.9861	1.26e-05	6.74816	0.0205771	7.74017	0.659602	26.3106	0.0381426	11.3861	0.154218	25.875	0.0164981
Glyma13g32640	2.6878	4.33134	0.00442566	1.62582	7.78e-08	2.39359	0.149083	2.75889	0.58835	2.04824	0.34577	1.92162	0.875817	3.17629	0.342507	2.16487	0.485048	1.68129	0.603489
Glyma13g32630	0.199279	0.41976	0.00497509	0.294197	0.155834	0.197044	0.293669	0.0712779	0.0240773	0.304615	0.00242727	0.0793062	0.0223457	0.0637256	0.774976	0.0296297	0.394402	0.0135783	0.465416
Glyma13g32680	9.1418	9.82666	0.602815	5.63713	0.000797908	4.42485	0.366187	3.85092	0.607104	3.53742	0.78599	4.40323	0.58301	5.91815	0.651665	17.0152	0.0924495	28.7401	0.160601
Glyma01g43280	1.3021	1.23717	0.799484	1.91061	0.0179493	2.0514	0.765107	5.30397	4.18e-05	3.16084	0.0547251	5.38364	0.104784	5.22098	0.945487	7.63688	0.395771	3.1831	0.068578
Glyma01g43270	12.3896	13.8448	0.381767	8.86548	0.000535618	6.70194	0.178738	5.64392	0.43382	5.74756	0.94913	4.39188	0.468146	5.91283	0.599833	6.63818	0.838137	5.41449	0.612723
Glyma01g43460	0.00936041	0.310631	0.0127318	0.1272	0.105157	0.198403	0.526002	0.278054	0.584729	0.727485	0.0756727	0.615948	0.801585	13.2397	6.51e-05	1.22509	0.00110358	5.95353	0.00350401
Glyma01g43470	19.3118	16.7825	0.261286	12.6381	0.0230399	9.45317	0.138016	8.03554	0.422037	8.30282	0.897573	8.05645	0.921574	10.0973	0.640336	16.209	0.329911	53.3785	0.00176325
Glyma13g16700	6.60008	5.91736	0.518092	3.22741	0.00202183	3.14209	0.926885	5.84443	0.0281705	3.85988	0.188715	5.50556	0.361889	7.78722	0.53557	15.5784	0.208745	19.5953	0.578571
Glyma04g10550	0.537681	0.801118	0.14173	0.676919	0.525107	0.819796	0.585041	1.25198	0.208901	0.616335	0.0798673	1.02389	0.311562	0.821504	0.706591	1.43187	0.353854	5.9201	0.00249647
Glyma16g27190	17.5083	17.9744	0.83345	11.2899	0.000414543	8.82243	0.247061	9.19564	0.849981	7.89162	0.560001	9.10468	0.661313	9.93035	0.842825	12.3863	0.6152	13.1823	0.868295
Glyma11g04560	25.4612	26.6448	0.709381	12.8328	9.83e-09	8.61529	0.0411005	6.67937	0.21587	6.32686	0.83156	6.31242	0.994255	5.39643	0.724676	8.14169	0.359059	5.47862	0.315361
Glyma11g04530	4.6021	7.03497	0.00822662	4.12113	0.00134309	3.57325	0.627317	0.742711	2.68e-05	1.62964	0.0825704	1.11032	0.486992	1.89582	0.412473	0.937135	0.341291	0.560414	0.552345
Glyma11g04480	11.826	11.2444	0.708561	6.15486	4.68e-05	4.32107	0.150696	4.09652	0.834351	3.77061	0.795695	3.63808	0.929864	4.04515	0.845817	6.71924	0.342371	6.86083	0.961161
Glyma11g04320	0.0481077	2.14083	6.94e-06	9.75583	3.2e-11	22.3493	0.000156753	64.8671	3.26e-07	37.2477	0.0198016	80.8844	0.00691712	123.353	0.330901	149.911	0.65493	289.38	0.0531133
Glyma20g36880	83.5554	39.8266	1.44e-09	7.97964	0	5.17294	0.0750933	3.83028	0.242251	7.24693	0.0265308	7.04781	0.936449	5.56225	0.755062	6.03453	0.920081	5.71931	0.91682
Glyma06g17910	5.62444	17.1616	0	19.9662	0.228759	18.8067	0.786942	30.0566	0.0352357	13.1343	0.000572143	17.4624	0.337712	36.0704	0.276146	26.2529	0.634458	46.1775	0.128588
Glyma06g17890	8.31123	5.18178	0.00396992	2.41721	0.000200135	1.69337	0.319237	5.06343	0.00141233	2.81687	0.07003	4.97771	0.142327	10.53	0.180572	5.73596	0.283361	3.3448	0.254383
Glyma06g17950	0.0840955	0.0537023	0.463897	0.00330527	0.220391	4.71e-11	0.326434	0.345967	1.47e-05	0.0340364	0.00117087	1.40043	8.08e-07	3.63092	0.101713	9.79043	0.0546956	58.9844	2.78e-07
Glyma06g17990	7.63821	8.89157	0.241177	8.6368	0.824204	5.96216	0.0742925	8.64934	0.0781792	7.3073	0.486936	8.75133	0.54784	7.04185	0.611939	4.75356	0.391938	0.189658	1.09e-07
Glyma14g09850	6.74988	11.4497	0.00188083	13.664	0.261228	19.2076	0.116859	27.8772	0.0811888	20.0097	0.216964	34.1182	0.096477	42.6791	0.663246	51.4615	0.714478	72.2178	0.358
Glyma14g09680	2.10265	2.96951	0.128367	1.18925	0.000329828	2.76569	0.00853109	8.9828	2.09e-05	3.27987	0.00442264	5.61887	0.19619	6.32992	0.827655	11.7051	0.251747	21.2249	0.139538
Glyma15g05640	2.54317	3.14734	0.219347	1.49646	0.000138228	1.54373	0.919222	1.68024	0.783364	1.72085	0.945673	1.20978	0.443062	1.76303	0.510183	1.02942	0.378959	0.47988	0.234508
Glyma14g09910	19.8785	45.1997	1.66e-09	48.3479	0.62239	46.5429	0.863312	74.4264	0.0359912	44.7626	0.0537371	56.9674	0.451572	74.772	0.662935	87.4703	0.802597	125.643	0.347392
Glyma15g05650	63.5089	52.075	0.107842	30.5524	2.25e-05	37.7058	0.266626	43.8534	0.429308	33.8319	0.241866	48.331	0.204794	40.4062	0.677322	30.9483	0.543346	10.9782	0.00448025
Glyma17g09390	82.965	247.418	6.71e-14	261.104	0.723384	219.364	0.448243	285.466	0.25132	226.682	0.393204	282.489	0.510797	348.699	0.673672	471.857	0.547411	358.075	0.456619
Glyma0041s00260	17.1439	14.7543	0.224463	9.21824	0.000258955	4.64935	0.00174555	1.46864	4.14e-06	4.49674	0.000129247	1.28808	0.00320686	1.4265	0.893393	0.0194088	0.0029488	0.0321032	0.738767
Glyma0041s00280	6.72641	4.0832	0.000777611	3.45373	0.304237	3.29183	0.846471	4.96042	0.0973381	4.46709	0.704	5.38832	0.582462	8.2213	0.323584	6.20582	0.518847	5.37539	0.72092
Glyma08g07420	8.09373	10.7949	0.112328	18.33	0.0027212	21.1162	0.573591	27.3397	0.303132	23.2036	0.602207	28.1076	0.61965	28.3253	0.990103	22.5799	0.715569	8.81086	0.0640404
Glyma08g07430	8.09373	10.7949	0.112328	18.33	0.0027212	21.1162	0.573591	27.3397	0.303132	23.2036	0.602207	28.1076	0.61965	28.3253	0.990103	22.5799	0.715569	8.81086	0.0640404
Glyma14g09170	49.065	56.9311	0.275689	48.9959	0.280621	30.7062	0.0188757	19.2693	0.0196912	24.3996	0.297428	16.8108	0.186194	7.93767	0.0656856	5.53314	0.411556	0.357315	1.13e-08
Glyma06g16840	4.88305	2.09756	1.26e-08	1.41345	0.0164276	0.924555	0.180105	0.280201	0.000792944	0.578721	0.116109	0.236214	0.114705	0.0900608	0.632238	0.0750687	0.938782	0.0180906	0.418665
Glyma07g32230	8.79665	5.30094	2.19e-05	2.20102	2.99e-11	1.51673	0.102932	0.92097	0.0418097	1.00376	0.776683	0.68263	0.340674	0.275858	0.119782	0.130672	0.296637	0.0423134	0.149653
Glyma07g32250	0.111225	0.55949	0.000114981	1.92469	1.07e-06	1.37137	0.256878	2.77339	0.0178299	5.22437	0.0330644	4.08919	0.496903	55.5579	0.000317779	6.93286	0.00388307	7.18019	0.927775
Glyma07g32270	3.44476	2.47633	0.0488173	1.20672	0.000360904	0.680265	0.103907	0.834867	0.575542	0.991806	0.657239	0.730799	0.542184	0.73488	0.992804	0.500575	0.568073	0.188706	0.15337
Glyma09g24440	28.0144	32.4553	0.218374	26.7759	0.114004	25.2897	0.759002	13.1503	0.000692621	17.3661	0.250477	15.7742	0.747913	9.55873	0.275489	3.31917	0.045591	0.635022	0.00376303
Glyma09g23750	0.169864	0.141651	0.682209	0.0729261	0.256235	0.0648983	0.874566	0.0686855	0.938435	0.0864486	0.742085	0.0765781	0.87509	0.0588669	0.779148	0.0564588	0.967289	0.621907	0.00322867
Glyma12g32970	2.93947	6.55543	3.51e-06	1.96044	2.65e-10	3.31152	0.0816973	1.30479	0.00321594	2.96981	0.0195303	1.48271	0.139223	1.00114	0.519578	0.21172	0.0543965	0.108884	0.474868
Glyma12g33010	0.0166122	0.0738528	0.034015	0.441218	4.42e-06	1.09359	0.00306089	0.11031	1.97e-09	1.70255	1.75e-11	0.155241	6.12e-05	0.0333877	0.0903493	0.0125921	0.467007	0.00670774	0.714516
Glyma12g32980	0.0603748	0.238291	0.0102976	0.744604	0.000887409	1.05388	0.313066	0.301363	0.00100676	0.952269	0.0064282	0.571824	0.354304	0.162451	0.095718	0.0530995	0.245713	0.0405115	0.805291
Glyma12g34250	3.99769	6.1561	0.00168011	8.95583	0.00480932	9.93534	0.63018	15.9722	0.0271905	13.1201	0.451101	13.3233	0.961859	18.2875	0.572747	17.7773	0.959924	13.2036	0.445436
Glyma17g11720	1.05708	0.953767	0.635754	0.75384	0.313012	0.959983	0.4581	0.0120123	1.98e-05	0.93959	3.23e-05	0.0425647	8.8e-05	0.01279	0.355362	0.00434083	0.607012	0.1221	0.0769022
Glyma20g26820	6.60763	3.61246	4.49e-06	0.443044	0	0.184876	0.0280942	0.0315829	0.00811511	0.106979	0.149572	0.0417125	0.307478	0.00232892	0.594391	0.0380215	0.606468	0.0502428	0.855813
Glyma20g26830	3.61715	8.11096	0.000142644	6.79364	0.358214	15.9277	0.000542399	21.3506	0.20918	16.6826	0.34604	25.4167	0.184303	30.3713	0.667274	15.9442	0.146175	5.87254	0.0346377
Glyma09g02160	5.62482	6.69657	0.161477	10.8874	7.55e-05	10.8002	0.969751	48.0632	2.97e-12	23.1764	0.00140892	39.2856	0.069643	42.5307	0.858038	37.9513	0.794081	42.1707	0.751085
Glyma09g02120	3.30903	1.99353	0.0136194	0.288556	6.87e-07	0.202908	0.639496	0.0435987	0.164111	0.0687698	0.720903	0.0664301	0.979237	0.0428108	0.731486	0.00711599	0.453821	0.013991	0.7975
Glyma08g06520	0.575089	0.732809	0.302957	0.516279	0.231348	0.295209	0.175167	0.0675604	0.00221933	0.111824	0.351332	0.0474595	0.223041	0.0264643	0.543655	0.0258139	0.982262	0.0281487	0.936988
Glyma09g02170	6.61271	7.46426	0.320858	7.40124	0.945245	7.95663	0.700056	11.4742	0.053197	8.4668	0.185319	9.81874	0.597598	5.9317	0.215438	1.65727	0.00727993	0.018706	4.75e-07
Glyma08g06470	0.318417	0.975631	6.99e-05	0.898085	0.723567	0.724172	0.547698	1.26999	0.112717	1.21717	0.909058	0.996819	0.673119	2.36484	0.158074	2.53224	0.908717	11.0425	0.000933268
Glyma08g06400	3.39578	5.54419	0.000410926	6.26259	0.360812	6.7237	0.718208	13.9254	0.000205762	8.62036	0.0432763	6.35288	0.315446	4.12479	0.309852	0.8642	0.00716576	0.100162	0.00311843
Glyma08g06420	0.752193	0.349306	0.00915472	0.0577532	0.0010417	0.0160475	0.422379	0.0102304	0.836105	0.0110847	0.969906	0.00404285	0.801808	4.71e-11	0.394857	4.71e-11	1	5.54157	0.0168864
Glyma07g32630	0.43675	0.505154	0.686431	0.556794	0.781218	0.974737	0.179219	0.0474347	4.01e-06	0.449423	0.0024854	0.0847187	0.0437261	0.020302	0.35072	0.00563087	0.726721	0.00345317	0.918123
Glyma10g01270	0.766756	1.51106	0.0551955	1.87392	0.508987	3.14953	0.0865266	8.10468	0.000719768	4.32228	0.0401255	4.81146	0.780808	7.86156	0.410345	6.02068	0.657022	8.16106	0.491685
Glyma04g01870	21.9225	16.7356	0.0270774	13.8644	0.136435	9.16488	0.0361206	6.39768	0.0791459	8.07792	0.351925	7.58578	0.840281	6.69613	0.77077	3.90223	0.242492	0.158861	3.48e-07
Glyma09g38140	6.55526	17.4241	2e-10	30.1536	9.24e-05	33.7737	0.5947	22.8799	0.0696155	27.9527	0.42365	19.6605	0.268079	19.7718	0.9908	2.39641	0.00181647	4.71e-11	0.0257444
Glyma09g38070	6.76882	2.26169	1.51e-08	0.482083	5.46e-07	0.431006	0.822912	0.0455802	0.011406	0.150715	0.23172	0.053506	0.313027	4.71e-11	0.108872	4.71e-11	1	4.71e-11	1
Glyma11g08290	31.3901	24.2592	0.031232	15.361	0.000241359	9.84567	0.0207848	9.76081	0.965061	8.69241	0.628956	11.0731	0.410702	16.6764	0.397022	12.959	0.603654	18.3805	0.318433
Glyma11g08330	9.79934	11.6453	0.151596	9.65592	0.126551	9.00845	0.711943	7.86412	0.479752	7.73499	0.942461	7.304	0.841034	5.07504	0.373493	1.52349	0.014212	0.0376491	0.000230944
Glyma11g08240	1.86092	0.904994	0.0242546	0.408658	0.0773085	0.892378	0.236062	0.586565	0.521883	0.72348	0.814018	0.699632	0.973808	0.848478	0.856497	0.603034	0.72689	5.92833	0.00239854
Glyma06g14130	4.21474	5.3475	0.240858	2.59083	0.0012684	1.87627	0.35956	2.3265	0.549558	1.85479	0.584966	2.01057	0.875383	2.42684	0.766314	2.28771	0.929778	1.14526	0.291685
Glyma11g08260	0.253001	0.816925	0.00310443	0.316343	0.0165225	0.64658	0.130338	0.0749105	0.00181548	0.705415	0.0023548	0.216642	0.0875632	0.72399	0.122761	0.249243	0.182861	2.60236	0.000785947
Glyma06g14150	0.307117	0.381292	0.48419	0.545451	0.165205	1.15898	0.00917609	0.852279	0.275483	2.30381	0.000676031	1.40402	0.181959	2.11661	0.418632	2.08527	0.976684	2.73186	0.516152
Glyma08g05530	0.938264	1.5968	0.0461543	1.46855	0.836044	2.91606	0.120356	10.2795	2.94e-06	5.24882	0.0134923	11.5924	0.0177567	6.71303	0.280756	2.22508	0.068208	0.0546733	0.000108625
Glyma06g14020	5.07023	16.5392	1.55e-15	37.9309	6.83e-10	57.2307	0.0859801	86.7284	0.0878315	72.3651	0.53361	72.7566	0.987942	72.5928	0.996733	21.3301	0.0259429	13.9484	0.340594
Glyma06g14090	0.0155118	0.0242877	0.764425	0.023042	0.971884	0.00864953	0.673775	0.0131183	0.86807	0.0142546	0.96594	0.00842503	0.804951	0.0677424	0.271634	0.345713	0.0913158	4.48432	6.93e-05
Glyma15g39040	0.00819313	0.00707324	0.943075	4.71e-11	0.258025	0.0311887	0.136166	0.082474	0.351467	0.00515172	0.148289	0.0135181	0.660538	0.0787501	0.212826	0.186326	0.371951	5.49845	3.77e-07
Glyma08g11730	5.43809	6.88865	0.0743477	10.3105	0.00291472	9.23337	0.634093	11.5984	0.324582	8.61754	0.243631	8.83556	0.934711	7.19516	0.664392	8.82403	0.667355	14.7617	0.189075
Glyma06g46500	2.01333	5.05202	0.000372782	2.96818	0.0274141	6.54877	0.0109093	7.77159	0.555455	9.21726	0.586998	7.444	0.597994	7.69707	0.948837	2.96448	0.153255	0.707552	0.0484743
Glyma08g42440	0.63391	0.553071	0.596511	0.375737	0.175689	0.023443	0.000777838	0.00288457	0.331501	0.0462378	0.184208	0.00351983	0.156702	0.00537276	0.859808	4.71e-11	0.274259	4.71e-11	1
Glyma03g39940	0.60072	46.9657	0	614.881	0	1607.82	0.201082	4.71e-11	1	4.71e-11	1	4.71e-11	1	4.71e-11	1	4.71e-11	1	4.71e-11	1
Glyma03g39950	0.545715	1.05441	0.0250799	1.90431	0.0188451	1.73308	0.763143	3.21105	0.0411933	3.96862	0.464856	4.39194	0.776865	15.8733	0.0724613	13.7543	0.839278	60.3538	0.000100966
Glyma03g39920	5.43737	4.29345	0.0738499	4.65089	0.558383	2.74035	0.0175929	3.62216	0.222059	3.38944	0.83143	3.61974	0.857823	3.82177	0.898539	4.14959	0.849743	1.17361	0.00342711
Glyma03g39930	20.8596	30.0171	0.00319288	31.7989	0.638472	38.3385	0.328228	25.46	0.0362808	35.404	0.144089	29.1315	0.485858	30.9185	0.885039	23.1512	0.491646	9.44083	0.0244259
Glyma03g39890	10.1289	15.7595	0.000428394	14.6016	0.545336	8.7322	0.00983891	7.18218	0.339651	6.78616	0.829446	6.31574	0.827496	5.17597	0.676043	1.0576	0.015914	0.108498	0.112918
Glyma03g39910	27.0372	29.7349	0.441122	27.9018	0.619376	20.8486	0.155661	11.0733	0.00312926	13.6132	0.424995	14.1462	0.898777	14.7132	0.929195	22.2964	0.347003	52.9173	0.0125979
Glyma12g05060	9.22961	5.68358	0.000330511	3.48378	0.00130077	2.74535	0.373795	1.33299	0.0148098	1.41005	0.885598	1.07838	0.615073	0.288661	0.110736	0.0349248	0.151558	4.71e-11	0.217841
Glyma12g05130	1.14634	1.07754	0.802192	0.583107	0.022291	0.42566	0.371018	1.31083	0.000957346	0.75671	0.243641	1.23136	0.41189	0.955932	0.67393	0.916318	0.943468	0.256333	0.0359275
Glyma03g40000	31.9501	47.4167	0.00255283	61.2192	0.059143	64.0192	0.846059	45.3856	0.136009	48.0621	0.824254	46.6122	0.92256	28.2559	0.262638	17.2957	0.275146	6.29855	0.00446138
Glyma09g37290	4.30099	4.93546	0.450924	10.367	1.07e-05	31.2162	1.19e-05	60.4821	0.007136	69.2416	0.565418	61.3211	0.679804	43.6557	0.459002	38.3852	0.779171	39.9792	0.914109
Glyma09g37270	0.0349032	0.2275	0.00106474	0.966451	3.65e-06	1.07219	0.738026	0.736267	0.241442	1.34513	0.0831061	0.699355	0.153351	0.719396	0.961618	0.212042	0.105453	0.148351	0.646189
Glyma06g29960	3.41728	2.25374	0.0482715	0.708186	0.000684727	0.43919	0.473741	0.106235	0.102041	0.353938	0.117869	0.231885	0.490114	0.305204	0.763585	0.24401	0.843814	0.0771886	0.431394
Glyma06g31630	0.0768492	0.112213	0.378789	0.268811	0.0137608	0.528034	0.0529952	1.48378	0.000829275	1.16837	0.442613	1.1621	0.98917	1.25132	0.88467	1.26675	0.981518	3.76533	0.0129418
Glyma10g11010	1.94871	2.38687	0.283778	2.05108	0.433348	2.54387	0.444341	6.24998	0.000861481	4.30963	0.1766	6.18831	0.280653	14.3122	0.123714	6.87091	0.181392	10.7156	0.258995
Glyma10g10960	5.97629	9.38366	0.00266745	10.6579	0.370587	8.57521	0.280453	7.75858	0.627938	8.96614	0.5579	8.33034	0.806403	7.32882	0.795779	6.69104	0.860397	1.72254	0.00539894
Glyma02g38510	7.19138	9.268	0.0736418	9.54978	0.833979	7.40688	0.266792	1.49176	7.49e-09	4.78974	1	1.30373	1	0.410697	0.251352	0.189656	0.594976	0.0170773	0.211618
Glyma07g08190	6.88121	10.1405	0.00723661	11.5003	0.366378	21.2673	0.00224164	36.3231	0.00694153	32.93	0.66506	55.3628	0.0637808	62.4002	0.776334	69.9423	0.785851	51.3419	0.373762
Glyma18g50170	11.4741	10.9829	0.762766	8.30027	0.0241697	4.62373	0.00347164	1.83604	3.09e-05	2.58113	0.227791	1.52281	0.16391	0.749279	0.220544	0.171747	0.0785153	4.71e-11	0.0668524
Glyma12g01590	11.5436	14.1622	0.129888	2.05316	0	0.9894	0.0121327	2.45129	0.00203018	1.10082	0.0170916	2.65652	0.0250194	2.49191	0.920845	5.09579	0.260212	11.8304	0.0249121
Glyma17g11820	10.4587	12.7917	0.106436	14.3179	0.372889	12.9496	0.637786	43.8695	1.72e-08	22.0912	0.0057845	43.3036	0.0413806	39.7084	0.872251	103.136	0.0760394	79.5526	0.512624
Glyma05g31190	1.33241	2.24586	0.00114968	1.84481	0.229235	0.759825	0.00245292	0.510885	0.237007	1.03371	0.0637699	0.507383	0.126474	0.262139	0.379879	0.234174	0.895162	0.0953879	0.477845
Glyma05g31200	2.02623	4.14183	0.00269268	3.73713	0.636849	4.44319	0.559123	1.84295	0.00599161	3.39326	0.117702	2.82117	0.706955	1.33594	0.24869	0.277782	0.0576928	0.064886	0.218005
Glyma05g31260	1.11029	1.03269	0.758842	1.2027	0.519655	1.29615	0.810608	1.78391	0.299237	1.58136	0.72658	1.71695	0.849617	1.61725	0.911515	1.05092	0.467725	0.0997007	0.0010047
Glyma05g31280	8.84672	6.71066	0.038333	3.12324	1.3e-07	2.91213	0.76749	2.89218	0.977763	3.53208	0.492807	2.06077	0.15326	1.82436	0.812752	1.16701	0.436389	0.587921	0.257845
Glyma05g31290	0.441515	0.545265	0.459473	0.745049	0.241341	0.715923	0.908843	2.45599	0.000179298	1.64239	0.217326	2.34233	0.376251	2.5681	0.85759	1.96498	0.621227	0.806753	0.0871065
Glyma05g31350	0.0521318	0.0509894	0.980761	0.113766	0.361001	0.162409	0.547031	0.248963	0.406414	0.78681	0.0155038	0.278203	0.0798932	1.18057	0.0631289	0.040656	0.00318092	0.00892606	0.64419
Glyma10g19480	10.9634	11.2134	0.855516	10.5714	0.642885	11.1758	0.771262	14.3774	0.190743	10.3458	0.178251	15.1232	0.199244	14.9226	0.976043	26.7983	0.190699	102.393	0.000288617
Glyma10g19260	0.960859	0.471263	0.00542179	0.127108	0.000785785	0.137398	0.885482	0.08334	0.38596	0.0656638	0.70911	0.0854253	0.720673	0.0225638	0.207089	0.0144457	0.746013	4.71e-11	0.165914
Glyma09g06250	33.173	25.538	0.0451597	13.6498	3.21e-06	5.566	1.86e-05	3.17639	0.0120854	2.84137	0.674732	2.78995	0.957618	1.84205	0.411291	0.150666	0.000272995	0.0910744	0.504041
Glyma03g02410	0.0138704	0.0127156	0.941916	0.0150236	0.898429	4.71e-11	0.149854	0.0414113	0.0352826	0.0110954	0.241552	0.0530587	0.183642	0.0799578	0.6836	0.336482	0.11304	4.89406	4.17e-06
Glyma03g02290	6.09328	8.18239	0.0257353	7.18141	0.32998	6.09219	0.425676	12.7813	0.000357525	9.87431	0.299868	9.25614	0.830104	16.5552	0.270997	21.602	0.611641	46.877	0.0266029
Glyma03g02360	18.9159	13.3512	0.00524519	6.02167	6.04e-09	4.25481	0.128284	1.88834	0.00128806	3.81625	0.0165766	1.49836	0.0253652	1.18284	0.703279	1.64802	0.599981	0.499999	0.028539
Glyma13g20470	5.38382	4.31816	0.109903	3.38254	0.0989541	3.19425	0.803417	3.1796	0.98443	2.75424	0.612547	3.4695	0.509991	3.34657	0.939203	4.49933	0.535817	0.800768	0.000448627
Glyma13g20530	2.24851	2.97975	0.0889581	4.57385	0.00707074	4.02576	0.547166	3.6939	0.6939	4.01792	0.764045	2.6374	0.229625	1.77418	0.480541	1.71684	0.955228	0.0536986	1.23e-05
Glyma13g20560	7.73662	13.4319	2.32e-05	12.6523	0.642566	18.0017	0.0747589	8.20211	0.000120462	15.1329	0.0146345	8.86142	0.0817109	6.33695	0.460576	3.22947	0.19065	8.67082	0.054634
Glyma08g22750	36.9469	27.1296	0.00989565	17.0515	0.000178583	8.85167	0.000844247	1.81812	9.78e-12	5.22459	0.000320657	1.44689	0.00295849	0.594939	0.182273	0.0135391	0.00897342	0.000250648	0.681494
Glyma08g22690	0.722703	1.85106	0.00100917	3.43566	0.00604512	3.2308	0.830997	3.10489	0.892675	4.33879	0.308009	4.91505	0.754246	6.02905	0.680531	12.5054	0.127175	24.6156	0.111961
Glyma08g22720	0.843942	1.07303	0.431649	0.821782	0.395758	1.32232	0.219819	0.357399	0.00256092	1.04661	0.0278512	0.689274	0.462318	0.790012	0.841269	0.312614	0.229319	0.401945	0.752895
Glyma02g38750	10.5927	16.4146	0.00113283	23.0044	0.0114827	29.9308	0.164455	36.2887	0.307176	36.9458	0.943466	36.3192	0.955835	25.5056	0.513225	3.65564	0.00142936	0.111049	1.66e-07
Glyma16g00980	1.243	1.36485	0.723815	2.40658	0.0200574	0.860706	0.0102864	0.159353	0.00244163	0.586603	0.0482654	0.155577	0.0866484	0.158941	0.983669	4.71e-11	0.125461	4.71e-11	1
Glyma02g32780	12.2134	14.0548	0.236162	15.1988	0.510459	7.09439	8.29e-05	6.00683	0.414148	5.88055	0.927092	5.80963	0.966968	4.57031	0.602445	7.56323	0.271714	4.76794	0.202974
Glyma02g33040	3.37685	1.78947	0.002167	1.20038	0.123229	1.18303	0.972866	0.970792	0.656618	0.892559	0.861923	1.27317	0.529534	1.03304	0.742753	1.85567	0.484136	3.96744	0.300337
Glyma14g02090	6.6313	12.6212	6.89e-07	22.1336	1.01e-05	25.6712	0.46705	78.7453	7.35e-08	50.5766	0.109047	86.4283	0.132603	156.414	0.421219	132.929	0.824239	145.115	0.824779
Glyma14g01990	4.49253	5.03405	0.363864	4.46517	0.364656	2.34343	0.00321106	3.89784	0.0218196	4.27675	0.734191	3.44797	0.520943	4.49225	0.536208	3.53367	0.58221	9.13278	0.0172443
Glyma03g31130	10.5347	10.0968	0.76559	6.15799	0.00120717	5.22151	0.49184	6.52886	0.362107	5.36153	0.505791	5.80924	0.825603	10.8715	0.259625	9.5642	0.815922	13.3017	0.403585
Glyma14g02040	11.5504	5.7124	3.55e-09	1.40706	0	1.15192	0.423203	0.499454	0.00392005	0.717544	0.304777	0.644214	0.80769	0.239567	0.174288	0.0529605	0.107785	0.00849395	0.248462
Glyma13g19560	4.71e-11	4.71e-11	1	4.71e-11	1	4.71e-11	1	0.0278186	0.224219	4.71e-11	0.224219	0.0270259	0.208109	0.366316	0.0657487	1.81627	0.0569566	72.0059	9.88e-12
Glyma13g19540	1.18725	0.923871	0.375692	0.197775	0.000759559	0.410732	0.25404	0.393049	0.941213	0.417655	0.922064	0.335417	0.774486	0.156286	0.508973	0.0232712	0.244131	4.71e-11	0.217414
Glyma13g19470	165.342	116.376	0.00732846	47.0389	4.6e-12	42.4282	0.588145	32.1119	0.150735	41.4499	0.250515	42.361	0.936577	40.7577	0.931655	30.0932	0.505884	24.763	0.568399
Glyma13g19460	4.71e-11	0.00604579	0.258025	0.112482	0.0672396	0.183705	0.452231	0.359513	0.221729	0.245182	0.450807	0.994558	0.0141896	1.89292	0.271438	5.94636	0.0300548	24.3212	0.000291534
Glyma13g19430	15.9759	12.0561	0.0265059	7.2134	0.000219384	6.42591	0.610904	3.64176	0.0190931	5.80747	0.127329	3.33724	0.15907	4.13287	0.664736	3.75384	0.851037	2.01838	0.203805
Glyma04g33930	12.3447	8.22046	0.00293479	6.43824	0.100269	4.12555	0.0762648	4.41448	0.79536	3.93052	0.706066	4.85662	0.57897	3.84335	0.632488	5.00121	0.604399	4.14105	0.680986
Glyma04g33940	6.89676	13.2865	1.62e-05	15.3593	0.35745	10.9875	0.142694	13.6823	0.334128	9.93818	0.277105	11.6889	0.650458	14.897	0.735365	9.41919	0.527591	20.2424	0.110311
Glyma04g33950	6.89676	13.2865	1.62e-05	15.3593	0.35745	10.9875	0.142694	13.6823	0.334128	9.93818	0.277105	11.6889	0.650458	14.897	0.735365	9.41919	0.527591	20.2424	0.110311
Glyma17g04690	31.7868	87.899	1.84e-10	27.9257	8.04e-13	69.4173	1.53e-05	48.0492	0.0830295	26.4834	0.0073535	32.6882	0.447383	57.655	0.192096	89.6988	0.316388	171.005	0.0649156
Glyma19g31630	4.7452	6.6543	0.0395962	10.8575	0.00159617	26.1571	2.8e-05	77.058	9.47e-08	53.3724	0.143178	119.106	0.0121173	199.726	0.371268	225.693	0.83156	294.423	0.516773
Glyma17g04800	7.98265	9.51837	0.19681	6.08013	0.00299412	5.13571	0.51625	0.0194054	8.51e-07	0.74135	0.00219489	0.061093	0.00992859	0.146992	0.61687	0.0100657	0.308215	0.0106569	0.985178
Glyma13g27900	35.3514	31.1426	0.303365	27.571	0.330284	20.8001	0.134497	22.9728	0.602279	20.1262	0.54996	21.0693	0.866772	22.6693	0.862334	17.7028	0.559611	6.36557	0.00296492
Glyma14g10630	0.690921	0.525514	0.55731	0.373553	0.541497	0.484626	0.703247	0.784811	0.446679	0.486408	0.476691	1.02447	0.34365	1.262	0.805797	3.09521	0.251307	25.6484	5.65e-05
Glyma13g27800	13.9787	21.7564	0.000326485	31.0766	0.00316467	32.8285	0.769985	13.2969	3.18e-06	15.3184	0.552534	14.5181	0.854656	28.6344	0.164772	24.4032	0.743225	192.298	1.12e-08
Glyma13g27840	6.55357	5.99208	0.487067	1.96305	3.38e-13	0.770533	0.00287866	0.722569	0.849219	0.765704	0.88719	0.538872	0.528498	3.00554	0.0148218	0.491289	0.0117332	0.444818	0.880183
Glyma19g38990	9.50435	7.66506	0.078512	2.158	0	1.93855	0.668615	2.10357	0.749722	3.17704	0.190612	3.51552	0.784106	5.5842	0.316283	6.71188	0.682715	3.20508	0.0569064
Glyma19g39050	2.92013	4.78218	0.00307263	4.28498	0.495075	6.68342	0.0467495	4.52952	0.087383	5.60943	0.433571	5.90167	0.880458	6.87106	0.733981	4.28499	0.325554	3.03731	0.468265
Glyma19g39090	4.89016	3.2679	0.0254276	0.623598	3.12e-11	0.680995	0.854772	0.110108	0.00232683	0.649067	0.0038425	0.32988	0.298808	0.399102	0.837444	0.310391	0.880671	0.00957301	0.213141
Glyma19g39170	15.119	17.071	0.312779	16.4399	0.758444	13.049	0.2171	9.69218	0.122047	11.9025	0.393124	10.1926	0.599369	7.23719	0.430567	4.53705	0.322521	1.01222	0.00124332
Glyma19g39280	2.24949	1.14903	0.0316011	0.182701	1.26e-06	0.0919748	0.349544	0.0274663	0.442179	0.0726761	0.557682	0.0135162	0.207247	0.0439572	0.508319	0.014325	0.564578	0.00819518	0.794353
Glyma20g01780	0.3961	0.279526	0.333119	0.908058	0.000141834	0.888074	0.952192	0.285575	0.0240679	0.570068	0.286987	0.236455	0.185573	0.169468	0.825327	0.0220632	0.234536	0.0143881	0.728344
Glyma20g01710	0.244526	0.537866	0.0886775	1.53591	0.00248746	1.76768	0.69246	4.16909	0.0103037	4.50484	0.814295	3.59833	0.597627	6.6615	0.234287	4.47836	0.457869	1.50287	0.0398964
Glyma18g07930	23.4224	12.0383	2.65e-08	1.34745	0	1.52099	0.683955	0.121415	9.88e-09	0.740897	0.000356748	0.243803	0.057606	0.1506	0.548988	0.0369924	0.284476	0.0189173	0.710915
Glyma05g04210	21.8976	22.4949	0.828202	18.6574	0.137735	11.6021	0.0117139	9.47373	0.290892	12.9225	0.223842	10.3119	0.454449	16.7004	0.312311	21.9004	0.570952	77.8506	0.000305867
[truncated: 8,795 more rows]
