# Supplementary material for: Metabolic and Transcriptional Reprogramming in Developing Soybean (Glycine max) Embryos
Source: Metabolites. 2013 May 14;3(2):347–72. doi: 10.3390/metabo3020347 (PMC3901275; doi:10.3390/metabo3020347)
Supplement: Supplementary File 1 — Supplementary (ZIP, 15341 KB) [file metabolites-03-00347-s001.zip › metabolites-03-00347-supplementary-final format/Supplementary Table3.xlsx]

## Sheet: Soy_mapman_input_f.txt
Gene_name	d10_d5_fold_change	d_d10_d5_fold_change	d15_d5_fold_change	d_d15_d5_fold_change	d20_d5_fold_change	d_d20_d5_fold_change	d25_d5_fold_change	d_d25_d5_fold_change	d30_d5_fold_change	d_d30_d5_fold_change	d35_d5_fold_change	d_d35_d5_fold_change	d40_d5_fold_change	d_d40_d5_fold_change	d45_d5_fold_change	d_d45_d5_fold_change	d55_d5_fold_change	d_d55_d5_fold_change
Glyma03g07750	0.289733	0.0982314	0.287445	0.0406436	-0.369841	0.181626	-0.207923	0.164542	-0.557905	0.0908736	-0.28613	0.320292	-0.280164	0.639446	-0.954296	0.00210177	-1.13045	0.0143643
Glyma07g07920,Glyma07g07950	-0.357272	0.123561	-0.434642	0.0134801	-0.997977	0.00580487	-1.18744	1.29064e-10	-1.21854	0.00436311	-1.26265	0.000689795	-1.1175	0.19711	-1.49823	9.00599e-05	-1.6373	0.00864938
Glyma13g11620	-0.252799	0.366959	0.198984	0.402925	0.171623	0.654486	0.672421	0.00437481	0.17524	0.696567	0.860314	0.0269241	0.742996	0.212891	2.09922	3.12183e-09	3.02186	9.59219e-11
Glyma02g12720	0.780343	0.000530659	0.918397	5.47306e-06	1.1265	0.000331188	2.06329	0	1.79175	1.02771e-06	1.657	1.82722e-06	2.02337	0.000414837	1.57141	7.23619e-06	-0.0671303	0.901361
Glyma07g30880	-1.68618	0.0136584	-2.37036	0.00869313	-3.15238	0.00851895	-4.40885	0.00684425	-6.19246	0.0214646	-2.96595	0.00748945	-5.05424	0.0268911	-5.6427	0.0355718	-0.520969	0.631502
Glyma18g02210	-0.0312003	0.937082	-1.17757	1.17803e-06	-2.80369	5.61262e-12	-4.07251	0	-3.14118	1.88516e-13	-3.48943	0	-3.45816	0.000175227	-2.97025	0	-2.71933	8.88799e-08
Glyma17g29640	0.383941	0.211907	0.354789	0.2577	1.80891	0.000619214	2.42275	0	2.16609	0.000528077	2.15173	0.00177252	1.83436	0.0960719	2.3516	9.14393e-06	0.755768	0.565233
Glyma02g16610	-0.911223	4.45898e-07	-2.32161	0	-3.45566	0	-4.43178	0	-3.4158	1.11073e-11	-4.32888	4.44089e-16	-4.43716	7.67487e-09	-5.32759	1.39666e-13	-5.94069	2.85549e-13
Glyma09g02130	0.304894	0.150421	0.590377	0.00300017	1.13424	0.000598194	1.63667	0	1.37453	0.000258862	1.69577	1.67267e-05	1.7795	0.0274811	2.32105	1.01448e-07	2.37849	1.51896e-06
Glyma02g06170	1.97689	0.213256	2.61949	0.0913992	3.91532	0.00993436	1.08213	0.545044	2.14935	0.188767	1.20805	0.521725	-0.731876	0.792009	-1.03428	0.724579	-1.79769e+308	0.148949
Glyma16g32370	-0.038692	0.857545	-0.219298	0.254433	-0.370173	0.270015	0.25132	0.20246	-0.114301	0.762181	0.00405763	0.990827	0.799607	0.273385	0.881706	0.00918215	1.38629	0.003025
Glyma08g08680	0.802919	0.000774971	0.314174	0.169818	-0.0568104	0.884298	0.593137	0.010719	0.348596	0.418245	0.405747	0.32067	0.605394	0.321134	0.16167	0.738062	-1.35957	0.0225427
Glyma03g30860	0.541479	0.227146	0.374586	0.387192	0.526124	0.357498	2.41685	6.08356e-11	1.19085	0.0456242	1.76188	0.00160366	2.24167	0.00177669	2.24524	0.000122245	2.96029	2.78424e-07
Glyma13g18900	-0.290024	0.339335	-0.388842	0.167099	-0.945593	0.101745	-1.01264	0.00293904	-1.02646	0.131875	-0.83604	0.162447	-0.998737	0.399354	-0.708907	0.505208	-1.51194	0.104668
Glyma03g26590	0	1	0	1	0	1	0	1	0	1	0	1	1.79769e+308	0.190214	1.79769e+308	0.150853	1.79769e+308	0.00410986
Glyma04g39700	0.411402	0.0670848	0.945963	2.13258e-06	1.51193	3.08397e-06	1.25204	6.14159e-10	1.36579	0.000597502	1.83497	1.46758e-08	1.90819	0.0127107	0.855172	0.02186	-1.37984	0.0506593
Glyma04g00480	-0.0807844	0.669789	-1.21911	9.95244e-11	-1.07188	0.00100411	-0.676757	0.00029185	-0.97021	0.01082	-0.829556	0.019768	-0.576645	0.311016	0.0296305	0.929422	0.670144	0.11815
Glyma15g20180	-0.204932	0.325474	-0.43662	0.0380286	-0.934909	0.0113251	-0.75172	0.000234507	-0.835842	0.0532919	-1.21995	0.00502472	0.787843	0.514966	-1.91256	0.000420041	-1.21438	0.0492937
Glyma10g32980	0.456368	0.0847088	0.549348	0.0318196	-0.469269	0.293618	-3.82465	1.10449e-11	-2.34154	0.00190423	-3.36071	0.00112601	-4.98854	0.00351675	-7.75476	0.0065644	-7.6168	0.000149182
Glyma02g34870	1.35514	1.36824e-11	2.05748	0	2.60456	0	1.88406	0	2.35412	1.2834e-11	1.31752	2.35673e-05	0.643361	0.333873	-0.330704	0.437505	-2.94226	7.46959e-05
Glyma06g18140	-0.0791446	0.721659	0.0951287	0.619197	0.228753	0.628127	0.982115	0.000148518	0.0817717	0.895045	0.945782	0.120515	1.28835	0.32117	1.97606	0.000589476	1.2196	0.168864
Glyma10g29580	0.00613592	0.972505	-0.124065	0.370036	-0.526392	0.0517959	-0.372267	0.00987231	-0.593548	0.0615155	-0.526883	0.0529759	-0.0566246	0.923468	-0.0788486	0.774509	0.758513	0.0703229
Glyma15g01960	0.108082	0.856831	0.588561	0.275268	0.0256817	0.972129	-1.5286	0.0342958	-0.759473	0.45649	-1.33288	0.289402	-1.85792	0.440367	-2.83975	0.00676458	-2.11547	0.0705002
Glyma17g12270	0.376984	0.0315515	-0.252131	0.0815466	-0.460766	0.100794	-0.630465	8.72558e-05	-0.674368	0.0374307	-1.39791	7.8047e-06	-0.859694	0.165719	-1.16683	0.000446388	2.09966	9.13359e-07
Glyma13g39370	1.6727	0.267354	2.7637	0.055249	2.90453	0.0512589	3.52492	0.0106345	4.02995	0.00545627	3.7548	0.0103843	3.39719	0.0335262	1.84267	0.289372	-1.79769e+308	0.134346
Glyma04g36460	0.244954	0.168451	0.118126	0.438572	0.0600834	0.827615	0.44134	0.00546001	0.683485	0.049228	0.539135	0.0577973	1.14848	0.0572349	0.417478	0.159815	0.548955	0.1954
Glyma12g37130	0.146607	0.502539	0.231472	0.223073	0.395352	0.254382	0.583337	0.00248483	0.487272	0.230745	0.485561	0.144507	0.193065	0.858194	0.281578	0.459806	-0.439955	0.451538
Glyma08g09480	0.380898	0.201366	0.217057	0.434466	-0.0312041	0.945671	-1.06233	0.0016458	-0.0903535	0.860525	0.0313438	0.950266	0.523729	0.426029	0.590168	0.253888	-0.842036	0.230583
Glyma15g03400	-0.382358	0.0520637	-1.32527	2.79199e-12	-2.62575	2.21937e-09	-5.10011	0	-3.19906	1.45233e-08	-3.91581	1.71894e-11	-2.98427	0.000954587	-2.48654	1.27261e-05	0.473068	0.319138
Glyma10g30720	-0.262265	0.150482	-0.556301	0.000110251	-1.34428	3.19202e-06	-1.14415	2.39808e-14	-1.33593	4.60854e-05	-1.43477	1.14384e-06	-1.54718	0.00945142	-0.800626	0.00646601	-1.6746	0.000287589
Glyma12g08210	0.312036	0.153905	0.572435	0.00228589	0.916628	0.00619933	2.07615	0	0.933395	0.0343462	1.10144	0.00144349	1.17052	0.218801	0.0784799	0.833518	-0.286047	0.627653
Glyma01g09400	0.0947018	0.626333	0.264326	0.100963	0.138793	0.630905	0.72969	3.77749e-06	0.141079	0.685033	0.753801	0.0107922	0.83215	0.248307	1.26093	2.04153e-05	2.04137	6.64403e-06
Glyma06g01310	0.0832077	0.681316	-0.127587	0.409479	-0.344595	0.264804	-0.627584	9.75241e-05	-0.711684	0.0670902	-0.31499	0.310919	-0.332618	0.610334	-0.350484	0.304963	-0.283611	0.59703
Glyma01g03160	0.00356957	0.986336	0.390766	0.0377093	0.201242	0.525589	0.092897	0.647624	0.261981	0.498282	-0.0144	0.966785	-0.209158	0.748996	-0.668907	0.104197	-2.38658	0.00272311
Glyma13g34290	0.427155	0.103805	-0.917529	1.45678e-07	-1.58036	6.3791e-06	-1.44328	0	-3.49776	0	-2.79829	0	-2.04464	0.0202176	-3.03724	0	-2.57244	1.84753e-07
Glyma13g06840	0.296628	0.260683	0.736438	0.00179743	1.68875	3.46531e-06	1.9554	0	1.71142	0.000113014	2.38233	3.29761e-11	2.36649	0.00419956	2.82887	3.33067e-15	4.22889	6.43929e-15
Glyma08g10480	-0.107701	0.566114	-0.495815	0.00142877	-0.825847	0.00267838	-0.890772	3.58735e-07	-1.02675	0.00199609	-1.13014	0.000227752	-1.02485	0.0929753	-0.5849	0.0679491	0.199161	0.680523
Glyma05g05710	0.514782	0.0904616	0.589009	0.0339628	0.45898	0.289766	0.198462	0.507575	0.70246	0.147959	0.125937	0.803478	-0.202765	0.808167	-1.08649	0.170863	-5.98297	2.34318e-05
Glyma01g22480	0.279264	0.112345	-0.0227592	0.880125	-0.497034	0.0748021	-0.363582	0.0260695	-0.130836	0.70589	-0.654748	0.0336845	-0.326204	0.580722	-2.28876	2.41801e-06	-7.20195	2.24487e-13
Glyma20g22840	-0.356545	0.129023	-2.89352	0	-2.81017	2.84985e-08	-5.42347	0	-1.8276	0.00290089	-3.242	1.02181e-07	-3.12476	0.0011008	-4.32643	1.89742e-05	-1.79769e+308	5.96751e-26
Glyma07g36830	-0.799627	0.000502733	-1.08329	8.35428e-08	-2.29212	2.37018e-07	-3.86286	0	-3.01295	2.10149e-06	-4.15973	8.05451e-08	-4.84922	0.169692	-4.18256	3.50481e-06	-3.1023	2.44384e-05
Glyma10g36600	1.20601	8.87354e-10	1.63003	0	2.66171	2.22045e-16	3.06346	0	3.15397	0	2.91917	0	3.32961	1.33117e-06	3.38105	0	3.19211	7.6561e-12
Glyma03g29020	0.0480637	0.866948	0.3655	0.162608	0.610168	0.122807	0.348555	0.187816	0.362509	0.440962	0.724422	0.0889691	0.629402	0.408275	-0.0081575	0.988386	-2.46164	0.000810892
Glyma05g30800	0.417651	0.0264166	0.419154	0.00633387	0.437246	0.109718	1.02633	2.21426e-10	0.418036	0.206066	0.949167	0.000979626	1.08675	0.0514638	1.38493	1.80905e-06	1.16633	0.00814293
Glyma01g36300	0.22759	0.542229	0.942751	0.00175319	1.30462	0.00168077	1.36061	3.94607e-06	1.46713	0.00302862	1.11856	0.0198054	-0.0709259	0.958338	-1.58535	0.176887	-4.17523	4.34096e-05
Glyma10g39530	0.856512	0.0101323	0.390575	0.228122	0.573139	0.215592	-0.889068	0.0206908	0.189236	0.731821	-0.47571	0.435827	-2.27265	0.0116438	-3.80645	0.000283418	-3.28284	0.000575577
Glyma06g34340	-0.719058	0.687667	0.680648	0.649999	0.675066	0.65871	1.62493	0.2094	2.60305	0.0569841	2.78338	0.0314072	3.94754	0.00469576	5.46401	6.62885e-06	6.58685	2.87179e-08
Glyma08g17280	0.459862	0.355354	1.41523	0.00102387	1.83739	0.000727551	2.63497	5.78038e-11	2.40599	2.75982e-05	2.31512	5.19094e-05	1.53341	0.0562031	0.159937	0.848141	-1.4742	0.12175
Glyma04g05960	-0.768725	0.0104397	-0.502791	0.0633711	0.0345967	0.93057	-0.0977331	0.708347	0.466914	0.274023	0.0174977	0.96797	0.336495	0.686531	-0.471462	0.39961	-2.29898	0.188647
Glyma13g29120	-0.16938	0.534854	-0.074356	0.774137	-0.195963	0.639564	0.31974	0.186532	-0.114249	0.796963	0.338405	0.398655	0.819031	0.289475	0.775127	0.0492904	1.36052	0.0121959
Glyma02g01920,Glyma02g01930	-0.236667	0.26179	-0.705548	0.000255789	-1.16963	0.000660932	-1.59346	2.32601e-11	-1.59849	0.000275096	-1.64127	2.82096e-05	-1.79192	0.0077906	-2.03222	0.000146998	-3.00743	0.000177926
Glyma03g28080	0.34176	0.175009	1.38732	1.93938e-10	1.49766	7.85286e-06	1.11726	5.76044e-07	1.91073	5.32172e-07	1.35111	0.000179548	0.704472	0.351156	-1.04681	0.137759	-6.74714	0.00720988
Glyma12g28270	0.501331	0.408592	0.234216	0.705521	0.221277	0.771965	2.38106	2.45165e-06	1.79766	0.00968695	1.65697	0.0193787	2.72375	0.00205861	0.949712	0.249586	-1.72116	0.156853
Glyma04g42710	0.143279	0.45774	-0.0134167	0.936029	-0.0307854	0.921618	0.102135	0.536941	0.0385019	0.915101	-0.146808	0.657999	-0.59072	0.379263	-0.330648	0.322117	-1.59247	0.0052483
Glyma08g07220	-0.157284	0.408508	-0.170942	0.294837	-0.559226	0.0524749	-0.696393	5.53484e-05	-0.926104	0.00924214	-0.832803	0.00665018	-0.521032	0.454423	-0.421406	0.180617	-0.301673	0.498967
Glyma01g06530	1.29818	0.292821	1.51461	0.229117	3.73371	0.00123156	3.17225	0.00368525	2.67247	0.0308231	2.27123	0.0754713	3.62772	0.0113236	-1.61356	0.519484	-1.79769e+308	0.0773308
Glyma09g15970	0.212403	0.383323	0.567785	0.0122482	1.0686	0.00199304	1.81627	0	1.18442	0.00228433	1.86987	6.46e-08	1.94739	0.00289478	2.23771	3.00824e-11	2.69869	8.76029e-08
Glyma08g43210	-0.199448	0.514382	-1.30206	7.4621e-05	-1.37177	0.00915368	-3.28621	2.57887e-11	-2.53321	4.41423e-05	-2.89658	3.19092e-05	-3.21672	0.000536849	-3.77314	6.097e-05	-5.08799	2.49597e-06
Glyma19g38360	0.0450355	0.801663	-0.389057	0.0146864	-0.80846	0.00587983	-1.27573	1.20243e-09	-1.31263	0.000443898	-1.91491	5.0182e-06	-1.51377	0.0224507	-1.46376	0.000331377	-1.22585	0.0104055
Glyma03g22620	0.60561	0.0405736	1.47017	4.32661e-09	0.918499	0.0201639	-0.81602	0.0145166	0.815216	0.0782906	-1.18528	0.0846045	-2.71207	0.00612915	-4.04637	0.000585232	-7.18238	0.00130205
Glyma05g07620	-0.738256	0.000135018	-1.33554	2.64899e-13	-1.82822	1.79672e-07	-2.22075	0	-1.78149	2.92662e-05	-1.97066	1.50261e-06	-2.01607	0.000975417	-1.71506	0.000129797	-1.11973	0.0213282
Glyma08g36700	-0.23487	0.188556	-0.340197	0.0237416	-0.902493	0.0014463	-0.982984	1.55803e-09	-1.02374	0.00134624	-1.13742	0.000179714	-0.72089	0.18338	-0.790169	0.00960767	-0.217135	0.608522
Glyma05g03710	0.335457	0.163505	0.21252	0.365448	-0.0317225	0.934864	0.134777	0.583425	0.173989	0.694491	-0.0167044	0.968221	-0.344481	0.633466	-1.55916	0.0331305	-4.0703	7.70211e-05
Glyma19g40790	0.504338	0.0157376	0.896385	2.22219e-07	1.02087	0.00208136	2.09992	0	1.68614	2.88782e-05	1.75174	2.55197e-07	2.24958	0.00371327	2.69303	2.44249e-15	3.63379	1.98257e-11
Glyma19g41440	0.659725	0.248185	1.54504	0.000380922	2.04597	0.000122117	3.67435	0	2.45459	2.44082e-05	3.7726	1.28786e-14	4.32034	3.18514e-09	4.28025	0	4.36472	2.80886e-13
Glyma04g35340	0.219263	0.265697	0.123269	0.495416	-0.259478	0.387915	-0.469225	0.0200011	-0.711358	0.0586027	-0.649665	0.0511999	-1.24369	0.0717209	-1.24768	0.00401712	-2.63714	7.09549e-06
Glyma01g02340	-0.437551	0.149045	-1.71159	4.24027e-07	-2.29793	3.61074e-05	-4.50775	2.4126e-11	-3.92719	1.02457e-07	-5.22035	1.18104e-07	-5.4658	4.46338e-05	-6.58737	2.69372e-05	-1.79769e+308	2.74884e-16
Glyma15g40630	-0.475611	0.0343981	-0.317328	0.104203	-0.580901	0.0937318	-0.715688	0.00101631	-0.67843	0.102474	-0.580918	0.137591	-0.642898	0.282179	-0.068886	0.863658	-0.65196	0.196301
Glyma08g46190	-0.240838	0.171388	-0.674471	1.53055e-06	-1.04469	0.000111348	-0.202739	0.16395	-0.0641576	0.874006	-0.448747	0.114672	0.301845	0.674746	0.695891	0.016041	1.42347	0.0014497
Glyma10g32610	-0.864906	6.3813e-07	-3.93187	0	-4.55999	0	-6.97073	0	-5.47339	0	-7.9042	3.33067e-15	-8.62561	7.40723e-11	-9.14942	2.92188e-11	-11.8334	0.0657615
Glyma14g07230	0.167403	0.331929	0.459915	0.00101126	0.110564	0.680472	0.255819	0.0825074	0.156168	0.624988	-0.05309	0.848136	-0.192436	0.712074	-0.556054	0.0557353	-2.10219	5.8261e-06
Glyma01g31940	0.587016	0.204239	1.62888	7.38599e-05	2.18558	1.12292e-05	1.64618	6.07121e-05	2.75918	1.2005e-07	1.69591	0.00321735	1.47887	0.0580603	-2.05361	0.0856347	-3.72169	0.0010891
Glyma19g02370	0.517485	0.00593496	0.738842	2.32479e-06	1.05172	0.00036316	1.08442	1.14806e-10	1.3407	7.865e-05	1.13225	0.000135701	1.93383	0.00770945	0.798719	0.0103629	1.59062	0.000297113
Glyma12g35790	0.269025	0.354589	0.177597	0.519729	0.457095	0.263696	0.708652	0.00753154	0.662493	0.171635	0.912427	0.035664	0	1	1.80137	1.2758e-05	0	1
Glyma12g35110	-0.256842	0.261631	-0.568932	0.00849303	-0.542012	0.147763	0.306522	0.140622	0.0153984	0.968803	-0.154951	0.687956	0.00384247	0.994806	0.0559016	0.89279	-1.13597	0.0359741
Glyma09g34040	-0.0222726	0.904518	-0.709333	2.93365e-05	-0.6175	0.0449984	-1.44789	9.74776e-14	-1.11433	0.00127803	-2.14562	2.42011e-08	-2.12152	0.0113518	-4.81516	2.74842e-08	-6.4329	1.00791e-06
Glyma07g38520	-0.232804	0.175704	-0.616421	1.00117e-05	-0.94461	0.000387975	-0.896681	1.97144e-09	-1.12514	0.000647331	-0.882274	0.00149023	-0.815648	0.114911	-0.644935	0.0213167	-0.416786	0.384319
Glyma17g17890	3.80399	0.188212	5.18489	0.0682988	4.0879	0.163014	3.60077	0.220919	3.03712	0.309125	3.66461	0.219079	4.59551	0.119783	6.15729	0.0332833	7.42929	0.00931021
Glyma05g08990	-0.125749	0.526478	-0.413	0.0219369	-0.76582	0.00891762	-1.08302	5.50998e-08	-0.941554	0.0105482	-1.3502	0.000233775	-1.579	0.0139238	-1.88228	4.79279e-05	-3.34176	2.84557e-09
Glyma09g37920	0.122251	0.622031	0.239154	0.274827	-0.268466	0.491804	-0.333538	0.17522	-0.201222	0.643804	-0.559266	0.195417	-0.857794	0.343555	-1.06996	0.06848	-2.01526	0.00868285
Glyma07g04510	0.163452	0.852892	-2.7787	0.415251	-1.33141	0.444382	-1.79769e+308	0.011086	-3.22332	0.343027	-3.9378	0.514948	-1.79769e+308	0.011086	-1.79769e+308	0.011086	-1.79769e+308	0.011086
Glyma03g40110,Glyma03g40130	-0.0784176	0.744798	-0.413689	0.0202528	-0.572078	0.123143	-0.51736	0.00464172	-0.704765	0.113596	-0.249475	0.504254	0.0955345	0.911519	0.111441	0.817945	0.190202	0.754703
Glyma01g34270	-0.154972	0.481229	-0.318754	0.122076	-0.86714	0.0151065	-0.571388	0.00539033	-0.672037	0.10467	-0.467348	0.190029	-0.0292674	0.967882	-0.145535	0.674806	0.608231	0.199757
Glyma12g11850	-0.875261	0.000339376	-3.23501	0	-3.91395	1.78573e-11	-5.69292	0	-5.01015	8.40248e-11	-6.11221	2.30538e-10	-7.89868	1.69668e-06	-6.46173	6.55515e-09	-8.11943	2.57289e-06
Glyma08g00940	1.0866	0.0748243	2.10466	0.000146731	1.78283	0.188613	2.25045	0.00129207	2.67389	0.0186487	2.64494	0.0282107	1.70542	0.706506	3.20915	0.00710629	1.96673	0.093137
Glyma08g48040	0.145738	0.483329	-0.504587	0.000425448	-0.78349	0.0152397	-0.601477	4.36268e-05	-1.51863	1.48131e-06	-1.32223	2.64086e-06	-1.3206	0.02509	-1.88342	6.14004e-11	-3.93418	4.44089e-16
Glyma09g38160	-0.381759	0.0474737	-1.92894	0	-1.47653	1.15805e-05	-2.40687	0	-2.54514	9.44517e-08	-3.40005	1.78387e-10	-4.97637	0.00204026	-6.72025	0.000204435	-1.79769e+308	8.43635e-40
Glyma18g01500	-0.792564	0.00180458	-2.18282	1.18816e-12	-2.04662	6.83833e-05	-4.00419	4.44089e-15	-3.39968	4.13032e-05	-3.84247	7.46929e-08	-4.62394	3.36686e-05	-4.55613	0.0334278	-5.24554	4.40952e-06
Glyma17g14680	0.834568	0.000935841	1.22209	5.63969e-11	1.4434	0.00112302	2.26963	0	1.74924	0.00088431	2.23757	3.83347e-06	2.51762	0.00205047	2.79444	1.57856e-09	3.686	6.84728e-09
Glyma05g08660	-1.3521	0.247411	-1.6589	0.262302	-2.34475	0.191113	-1.79769e+308	0.0100554	-4.06722	0.137638	-3.75695	0.141748	-1.79769e+308	0.0100554	-1.79769e+308	0.0100554	-1.79769e+308	0.0100554
Glyma05g14300	-0.91082	7.08647e-05	-1.50533	2.78247e-10	-0.964322	0.011735	-0.719668	0.000878222	-0.622608	0.151932	-0.613685	0.130579	0.0597809	0.934677	0.938864	0.0166519	1.39637	0.00681067
Glyma19g36460	0.107887	0.580119	-0.67029	7.27311e-05	-0.917669	0.00116091	-1.24129	3.1668e-11	-0.752496	0.029978	-1.4243	2.33391e-05	-1.5276	0.0186532	-2.03752	1.63564e-07	-2.96754	3.02233e-07
Glyma13g04030	-0.0610283	0.855005	0.150175	0.61659	0.628062	0.139523	0.951347	0.00107908	0.651457	0.179484	0.859879	0.0598648	0.58337	0.397967	0.670052	0.205971	-0.551086	0.370878
Glyma02g29260	0.0330273	0.874186	-0.339918	0.0802048	-0.386888	0.243454	-1.14904	8.39421e-07	-0.86213	0.0364133	-0.716149	0.0515336	-0.986401	0.121548	-0.570014	0.153375	-0.990169	0.153591
Glyma11g27720	-0.645449	0.136964	-1.23123	0.00221671	-1.51515	0.0161832	-3.93765	9.09265e-07	-3.53396	0.178284	-2.92896	0.00655651	-2.75806	0.00957491	-0.921209	0.169271	0.972253	0.122554
Glyma18g07480	0.573758	0.00182221	0.933886	1.60584e-09	1.08209	0.00024049	0.91586	1.5027e-08	1.06846	0.00239227	0.926011	0.00185019	1.23178	0.0637268	1.02415	0.000491471	-0.768277	0.119458
Glyma18g38010	-0.138946	0.420777	-0.0965519	0.502721	-0.345226	0.204652	0.271532	0.0699132	-0.0191349	0.952439	0.273878	0.338436	0.871464	0.15831	0.687612	0.0150192	1.39217	0.000799926
Glyma10g33560	0.314185	0.162852	1.04231	4.70109e-08	1.49663	0.00129283	1.34844	4.41447e-12	1.67456	7.78349e-06	1.26445	9.08226e-05	1.22439	0.499577	0.56906	0.132878	0.0826635	0.872003
Glyma06g02030	-0.561368	0.0350316	-0.811544	0.00104738	-1.52987	0.000734873	-0.689913	0.00654765	-1.31586	0.0107699	-0.328691	0.447003	-0.536821	0.419303	1.09467	0.0039362	1.71338	0.000143909
Glyma11g05340	-0.135579	0.528932	-0.45885	0.017348	-0.501302	0.147664	-0.569173	0.00870565	-0.382172	0.320718	-0.58249	0.115216	-0.383848	0.5668	0.0609805	0.862487	0.723638	0.117834
Glyma08g03410	-0.0967904	0.579879	-0.442862	0.00139395	-0.585485	0.0284317	-0.999184	1.54881e-11	-0.94256	0.00311798	-0.35887	0.187948	0.1446	0.796005	0.0227305	0.933569	0.0964743	0.818334
Glyma17g02100	0.404312	0.142216	0.282738	0.265747	0.208182	0.609266	1.03748	2.17768e-05	1.12787	0.00829316	0.622697	0.146195	1.07253	0.0756854	1.02085	0.0223709	1.49874	0.00216913
Glyma07g07150	0.937275	2.08448e-05	1.59824	0	1.95709	3.23853e-06	1.56801	0	1.99384	3.67296e-05	1.13007	0.000890049	0.227277	0.879961	-1.22538	0.0317041	-7.85769	0.000370111
Glyma06g07200	-0.165252	0.44147	-0.539092	0.000518686	-1.20397	0.000134803	-2.02408	0	-1.74077	8.83304e-07	-2.16292	4.04565e-13	-2.05839	0.000750674	-2.47976	0	-3.22845	2.99405e-12
Glyma01g01610	0.0131319	0.952532	-0.00267554	0.987017	-0.226667	0.585793	0.25044	0.17256	0.229286	0.57336	-0.170662	0.673417	0.353733	0.706299	0.693853	0.0463963	1.65335	0.00142613
Glyma11g19170	-1.13337	0.462199	1.68078	0.0956504	3.2809	0.00102537	5.93435	2.80753e-12	4.05607	4.44794e-05	6.09216	3.19302e-11	6.86226	2.24278e-11	6.77661	1.42553e-13	8.93353	0
Glyma18g12660	0	1	2.19187	0	0	1	1.50046	0	0	1	1.13518	9.49328e-05	0	1	-1.65951	0.000281958	-10.764	0.225087
Glyma10g02540	0.367747	0.123914	0.186503	0.38708	0.515467	0.159164	0.782119	0.000217199	0.458174	0.339962	0.539166	0.132738	0.460235	0.593967	0.614271	0.112617	0.159617	0.791169
Glyma20g32850	-0.0259244	0.888049	-0.397345	0.0156556	-0.136699	0.630585	-0.8899	1.4093e-06	-0.434296	0.21532	-0.103465	0.736729	0.242076	0.695861	0.445306	0.162118	-0.0988078	0.83416
Glyma04g09510	0.497715	0.00615895	0.710098	3.80251e-06	-0.454791	0.119278	-1.18954	6.60925e-10	-1.33315	0.000769824	-1.73402	2.61809e-05	-3.27736	1.72317e-06	-5.5166	1.28741e-12	-5.38593	6.01538e-09
Glyma11g00300	-0.192132	0.263015	-0.785655	7.2643e-08	-1.03463	0.000160478	-1.31542	4.44089e-16	-1.38723	3.80771e-05	-1.19583	6.31929e-05	-0.379806	0.497928	-0.261351	0.371847	0.232901	0.596205
Glyma10g40670	-0.325991	0.157766	-1.05951	6.87817e-06	-2.27436	5.00292e-05	-2.62436	0	-2.27826	4.65947e-05	-2.75736	2.47096e-06	-2.40446	0.00875735	-2.65585	2.23031e-05	-3.82641	1.06014e-05
Glyma13g38280	-0.0987625	0.589978	-0.400418	0.0101792	-0.628008	0.0320637	-0.344014	0.0353987	-0.886913	0.0139475	-0.432922	0.145589	-0.361758	0.547988	0.131502	0.654772	0.965577	0.0322903
Glyma03g37810	-0.0747398	0.704514	-0.364362	0.0131529	-1.38421	4.19041e-06	-2.0621	0	-2.03816	6.24492e-09	-2.17554	2.53131e-13	-2.41326	6.77515e-05	-1.76974	1.01479e-08	-1.61799	0.00124334
Glyma09g41940	0.363401	0.0999157	0.580915	0.00287012	-0.00483541	0.988931	0.111629	0.604396	-0.47549	0.274707	-0.0118941	0.975589	0.318817	0.590888	-0.780167	0.12687	-3.65553	2.03719e-06
Glyma18g07220	1.01878	0.212776	1.87613	0.0109978	1.77595	0.0438656	3.08582	6.56022e-06	3.80553	4.63042e-06	3.59264	4.55476e-06	4.48374	4.90072e-06	5.29146	5.3979e-13	8.93648	0
Glyma11g04750	0.341286	0.248553	1.45276	2.06988e-09	1.58037	1.20469e-05	2.09149	0	2.14797	2.47388e-08	2.053	2.32957e-08	1.12673	0.0797018	0.269422	0.626537	-2.42366	0.00141884
Glyma18g48800	0.855159	2.71417e-05	0.963032	4.17503e-09	1.05109	0.00331966	0.827572	1.31099e-06	1.11197	0.00234287	1.21514	5.4214e-05	1.45999	0.0218814	1.39543	1.25809e-05	1.20854	0.0177561
Glyma04g35830	-0.0259029	0.899987	-0.965283	4.89313e-07	-1.86146	1.54983e-06	-5.2479	0	-3.41762	7.08546e-07	-5.09173	6.12945e-05	-7.36992	2.21136e-11	-6.95849	1.0992e-07	-6.25655	6.65387e-08
Glyma08g44600	0.493692	0.401803	1.14022	0.035405	2.21571	0.000256881	3.36481	6.01741e-13	2.62375	3.28211e-05	3.5234	3.97623e-10	3.88872	2.31542e-06	3.94848	4.86833e-12	3.56422	3.33739e-07
Glyma13g30830	0.269708	0.13499	-0.191847	0.24716	-0.861293	0.0046532	-0.926952	3.41377e-07	-0.568982	0.112128	-0.980504	0.00248777	-0.358903	0.665053	-0.898646	0.0077872	0.723041	0.159996
Glyma07g05740	1.04081	0.000354391	1.24356	2.75605e-06	1.38899	0.000333549	1.60388	1.74258e-09	1.31628	0.00378588	2.28677	2.33663e-09	2.38574	9.4992e-05	1.86127	2.70124e-05	-0.519253	0.425442
Glyma16g26990	0.530954	0.0472585	0.928524	7.59878e-05	1.74795	1.15354e-07	1.49399	1.46668e-10	1.50218	0.000175361	1.97868	1.70739e-08	2.06535	0.000569876	2.06796	2.54197e-08	3.35583	2.86438e-14
Glyma01g43880	2.42091	0	2.49161	0	2.77022	3.13527e-13	4.40367	0	3.7703	0	5.70192	0	6.12711	6.4615e-13	8.26266	0	8.11381	0
Glyma15g13160	0.177706	0.465823	0.253844	0.278447	0.443422	0.20221	1.01839	2.37858e-06	0.557942	0.162762	1.06157	0.00179271	1.53511	0.0130379	1.18788	0.00109128	1.82476	0.000422083
Glyma18g13040	-0.858069	0.000114825	-4.8824	0	-4.92391	4.26326e-14	-7.12811	1.59535e-05	-6.57455	3.12619e-11	-8.20777	6.76058e-05	-8.56902	0.00575368	-8.95052	0.000178036	-8.86739	0.000350923
Glyma11g02750	-0.167875	0.70107	0.586164	0.11739	0.962797	0.0634713	1.68884	1.12413e-06	1.19405	0.0380457	2.02404	3.09434e-05	2.16443	0.0141035	2.8723	9.11126e-10	3.38721	1.15075e-08
Glyma08g22550	-0.086014	0.616189	-0.460863	0.00122553	-0.646469	0.0168366	-0.833486	0.00100789	-0.877933	0.0192445	-0.314557	0.264181	0.028169	0.961112	-0.217849	0.44122	0.430353	0.327628
Glyma20g29970	0.181521	0.600555	0.530914	0.11228	1.41437	0.000511575	1.97664	2.55529e-12	1.96307	5.27491e-06	1.95802	2.09146e-06	1.60703	0.0246924	1.5643	0.00152459	1.06021	0.0858738
Glyma05g10100	-0.514111	0.00349065	-2.04843	0	-2.63906	8.88178e-16	-2.58824	0	-2.36602	7.03625e-10	-2.26857	1.77302e-09	-1.60642	0.026944	-1.15296	0.000328547	-0.222544	0.616987
Glyma17g17050	0.284434	0.471081	0.373339	0.330366	0.243989	0.649668	0.784602	0.031885	0.569582	0.330915	1.07403	0.0558128	1.54026	0.0485541	2.19868	1.64094e-05	2.68083	4.44812e-05
Glyma06g09120	0.00296955	0.987997	-0.543056	0.00309667	-0.987382	0.00118227	-0.984887	7.19831e-07	-0.819558	0.0292863	-1.59022	3.64551e-05	-2.34987	0.00188879	-3.74515	1.44902e-09	-5.12072	4.54792e-12
Glyma07g06200	0.498822	0.224964	0.617531	0.120663	1.26785	0.0100411	1.36998	0.000174763	0.748123	0.254832	1.5405	0.00394048	0.923055	0.413478	1.37923	0.0365995	0.641035	0.442001
Glyma13g05780	-0.202777	0.419244	-0.377006	0.102929	-0.976299	0.0193295	-0.929881	0.000357666	-0.906412	0.0614359	-0.71432	0.118085	-0.41651	0.508074	0.0816506	0.857785	0.420538	0.395582
Glyma03g32360	0.353335	0.464952	1.39268	0.000744871	1.3314	0.0186758	0.412797	0.36479	1.07592	0.0902227	0.52618	0.443097	0.415517	0.632371	-2.44501	0.0554669	-1.79769e+308	8.08527e-06
Glyma18g10090	-0.160351	0.707739	-0.376296	0.403139	-0.197105	0.755523	1.19887	0.000488842	1.34357	0.0154878	1.5291	0.00233777	1.55955	0.0652295	-0.574848	0.481809	-4.1408	0.00436002
Glyma07g02910	-0.123363	0.790565	-0.40061	0.391505	0.00854149	0.992373	1.22766	0.00173117	1.07852	0.0982711	1.26107	0.0332052	2.03524	0.017276	0.128491	0.875369	-0.0322	0.972353
Glyma01g44280	-0.775201	1.09089e-05	-1.43251	0	-2.42001	1.39e-13	-2.92973	0	-1.93398	6.85286e-06	-3.15235	4.21663e-13	-3.15922	2.24576e-05	-4.50829	1.75415e-14	-7.59555	0
Glyma19g36070	-0.0906363	0.619837	-0.898911	4.25737e-08	-1.0228	0.000275544	-1.50084	1.77636e-15	-1.25529	0.000538246	-1.54964	1.29296e-05	-2.18611	0.00248384	-3.70995	8.87458e-07	-7.42893	7.76323e-05
Glyma19g32750	-0.22537	0.26358	-0.488983	0.00665279	-0.330773	0.311418	-0.239173	0.198167	-0.209939	0.57901	-0.456391	0.191805	-0.767238	0.247594	-0.59947	0.0997628	-1.61732	0.00653478
Glyma07g03350	-0.303104	0.0771554	-0.967257	1.61933e-11	-1.54911	1.59133e-08	-2.81754	0	-1.65072	4.48726e-06	-2.99423	6.66134e-16	-3.22106	2.08221e-07	-6.78745	6.66134e-16	-8.52667	0
Glyma19g31220	-0.0246762	0.899576	-0.149582	0.391052	-0.395701	0.204439	-1.05554	3.98166e-07	-0.709153	0.0625897	-0.845036	0.0193904	-0.962765	0.123482	-1.80411	0.000642199	-3.51123	1.17257e-05
Glyma02g04320	-0.251262	0.214117	-0.84553	7.88078e-06	-1.55472	2.92387e-05	-2.12217	0	-1.93463	5.25607e-05	-2.29457	2.38947e-06	-2.62864	0.000721984	-2.80655	1.86369e-05	-3.51735	1.64858e-05
Glyma08g22050,Glyma08g22060	0.568765	0.191879	-0.100387	0.82543	-0.672259	0.397994	-4.32787	0.000270191	-1.88141	0.0719251	-3.71873	0.0437694	-2.74859	0.317318	-9.2892	0.0108973	-1.79769e+308	2.65065e-07
Glyma14g14170	0.102628	0.609226	0.113753	0.512875	-0.522681	0.17422	-1.64965	3.97551e-11	-0.417586	0.354834	-1.66339	0.00166099	-1.51859	0.156029	-3.29295	0.000817934	-3.76798	0.121603
Glyma06g20230	0.504001	0.00479221	0.567004	0.000159585	-0.417039	0.142949	-2.34476	0	-1.12822	0.00198276	-2.09392	2.80768e-07	-2.09666	0.000650874	-0.712198	0.0423212	0.744878	0.0974815
Glyma19g38500	1.14755	0.325054	1.06044	0.38847	2.26641	0.0495834	5.13006	9.48486e-08	4.16164	0.000159988	5.34844	3.01044e-07	4.99823	1.96986e-05	3.11279	0.0109366	4.09407	0.000274979
Glyma13g05870	0.0322947	0.925662	0.117414	0.720374	0.433336	0.370266	1.07332	0.000376737	0.714752	0.211938	1.12471	0.0313245	1.33993	0.173563	1.6097	0.000600479	0.893911	0.272132
Glyma03g00310	0.182337	0.538127	0.00240094	0.993066	0.411799	0.310785	1.04041	4.66345e-05	0.65756	0.148297	0.943885	0.0252859	1.12086	0.0636569	0.464686	0.364933	0.0960284	0.864477
Glyma18g47750	1.00544	7.44018e-05	1.62093	0	1.4976	0.000692545	1.93959	0	1.64713	0.00103444	1.49814	0.000202029	2.1068	0.023946	0.879104	0.0089416	0.651678	0.235938
Glyma15g06210	0.271938	0.121935	0.0290132	0.840375	-0.0918505	0.73959	-0.540485	0.000546517	-0.810935	0.0173265	-0.226347	0.442329	-0.289183	0.647706	-0.284682	0.343606	0.0358199	0.944777
Glyma08g06890	-0.220742	0.311841	-0.177096	0.365236	-0.757685	0.0406079	-1.38975	1.19075e-08	-1.02921	0.0257898	-1.43999	0.000660845	-2.01217	0.0119247	-1.90456	0.000833697	-2.7419	0.000541244
Glyma11g05400	0.747982	0.0621355	0.547155	0.14104	1.03671	0.055688	1.53083	1.52304e-05	1.27119	0.0414482	1.29606	0.0234258	1.90853	0.0294916	1.53297	0.00932042	1.31628	0.10518
Glyma06g37930	-0.834484	0.194748	-3.56802	0.0127645	-4.54611	0.030132	-1.79769e+308	8.86793e-05	-5.9008	0.0286104	-4.79145	0.0142	-3.20945	0.0328259	-2.73005	0.0378292	-1.79769e+308	8.86793e-05
Glyma12g02320	-0.400593	0.0431742	-0.843281	1.6593e-07	-1.35375	8.97482e-06	-1.546	0	-1.70108	5.00059e-06	-1.22942	0.000367707	-1.56712	0.0198781	-1.38332	0.000340346	-0.496415	0.249794
Glyma01g21530	-0.183414	0.816792	-3.7305	0.028037	-3.99255	0.03744	-5.3608	0.011454	-3.96221	0.0317633	-1.79769e+308	0.00307177	-1.79769e+308	0.00307177	-1.79769e+308	0.00307177	-1.79769e+308	0.00307177
Glyma12g28540	-0.303852	0.297818	-2.11888	3.53695e-09	-2.03124	0.000216539	-5.05635	6.75708e-11	-3.09599	1.88326e-06	-5.8701	7.46572e-08	-7.12976	6.84742e-05	-8.229	0.00150901	-1.79769e+308	6.29129e-17
Glyma08g23200	-0.650748	0.00683014	-0.907712	4.62471e-05	-1.69093	8.92926e-05	-1.8846	3.47056e-12	-1.50746	0.00192147	-1.63688	0.000696419	-1.42664	0.0343708	-1.57604	0.00386602	-1.49821	0.00781429
Glyma15g40720	0.011245	0.964994	0.659006	0.00217007	0.968373	0.00634472	0.727323	0.00133764	0.864213	0.0387014	0.929414	0.0131438	0.929955	0.187015	0.734696	0.0676798	0.68608	0.220333
Glyma02g11640	0.711329	0.000342778	0.614871	2.41164e-05	-0.39287	0.163952	0.260198	0.0755248	-0.386832	0.294384	0.067175	0.816533	-0.179764	0.752291	-0.58559	0.0331502	-2.13096	4.84676e-07
Glyma08g13780,Glyma08g13810	-0.328481	0.330892	-0.0445125	0.847324	-0.632342	0.190621	-0.626475	0.0102265	-0.709232	0.187016	-0.63745	0.156338	-1.19087	0.35874	-0.715107	0.109001	-1.22312	0.0682853
Glyma03g38040	0.110091	0.806847	-0.0788051	0.857105	-0.285541	0.641232	-1.07162	0.0318333	-0.0221715	0.972612	-1.32184	0.0861518	-1.78694	0.0675496	-1.17535	0.209779	-4.62063	0.00367738
Glyma05g22750	-0.124263	0.738058	-0.373281	0.290513	-0.765719	0.163613	-1.14638	0.00387891	-0.835184	0.160488	-0.837354	0.164925	0.0369156	0.959402	-0.600173	0.37072	-4.98193	0.000124207
Glyma12g13360	-0.668568	0.0737647	-0.552444	0.104874	-0.897838	0.138842	-2.10599	1.43843e-06	-2.41018	0.00264881	-2.28175	0.0031278	-2.00031	0.0455261	-3.40344	0.000703596	-3.62672	0.000869364
Glyma17g03600	1.39468	6.88338e-15	1.88026	0	2.76443	3.77476e-15	5.31715	0	3.64968	0	6.31656	0	7.2001	2.22045e-16	8.12246	0	0	1
Glyma18g03830	0.0658859	0.704258	0.0603113	0.669877	-0.0713556	0.799296	-0.677763	1.16924e-05	-0.271671	0.535875	-1.09522	0.000682523	-2.20626	0.000112034	-3.79254	4.9738e-13	-4.51982	9.10383e-15
Glyma14g01160	-0.28864	0.13535	-0.488933	0.00246446	-0.913468	0.0016607	-1.10306	1.88853e-10	-1.07463	0.00277622	-1.31588	4.67739e-05	-1.15966	0.0557893	-0.889595	0.0050133	-0.798095	0.0875671
Glyma07g01260	-0.0510272	0.77208	-0.520731	0.000577288	-0.799252	0.00685743	-0.825715	1.88441e-07	-0.949456	0.00650415	-0.930079	0.00236353	-0.482654	0.423202	-0.809285	0.0130332	-0.208933	0.632215
Glyma11g13580	-0.277457	0.277905	-1.37147	4.6784e-07	-2.17827	1.03703e-05	-2.90163	1.11022e-15	-3.47757	1.0424e-07	-3.01966	3.57016e-06	-4.00622	5.33094e-06	-5.1275	4.37486e-08	-3.46541	2.40544e-06
Glyma18g53380	-0.370272	0.213132	-1.24717	6.35019e-05	-1.39944	0.0328728	-0.968046	0.00162176	-1.16859	0.0718255	-0.537135	0.313137	-0.303478	0.781816	0.0370336	0.939769	-0.535894	0.540172
Glyma11g13630	-0.527911	0.0722041	-1.13841	0.000436115	-0.793272	0.086671	-0.464113	0.0930438	-0.845079	0.102278	0.00216761	0.995904	0.477026	0.555623	0.535423	0.204886	-1.33323	0.134168
Glyma08g39150	0.192068	0.776221	0.0259707	0.969493	0.286766	0.776299	1.52341	0.00591431	1.35931	0.0740359	1.57524	0.033551	2.10659	0.0340851	2.98349	4.66448e-06	5.05772	4.27214e-13
Glyma12g01150	0.377115	0.0860673	0.427854	0.0260789	0.452156	0.171547	0.512535	0.011826	0.339277	0.389194	0.597205	0.0778117	1.01096	0.123063	0.813066	0.0212604	0.960126	0.0972182
Glyma08g19850	0.112597	0.648933	0.603179	0.0020639	1.27349	0.0048563	1.60652	1.11022e-15	1.50321	0.00806031	1.53023	0.000128187	1.45275	0.160657	1.57476	2.31826e-05	0.989533	0.108328
Glyma02g05580	0.247034	0.324378	0.110111	0.63331	0.0224792	0.952606	0.977	9.39555e-06	0.712522	0.0864161	0.475341	0.234832	0.998174	0.0994286	1.53794	2.76913e-05	2.52252	3.0937e-08
Glyma19g34340	-0.447699	0.0650573	-0.908073	3.92319e-05	-1.39531	0.00131641	-0.825404	0.000837466	-1.45995	0.0040856	-1.042	0.0194825	-0.837135	0.23901	-0.140151	0.749146	1.72937	0.000337659
Glyma20g38220	0.50285	0.112849	0.980068	0.000493745	1.68228	1.05667e-05	1.67487	1.26597e-09	2.22057	6.976e-08	1.65507	6.01621e-05	2.35038	0.000190821	2.36407	4.65474e-09	5.19149	0
Glyma07g07980	-0.126264	0.799721	0.289963	0.501777	0.496258	0.374381	-0.510848	0.290174	0.289291	0.69406	-0.489911	0.534524	-2.52605	0.0358298	-3.67383	0.00934837	-5.31039	3.51143e-05
Glyma09g03460	-0.235662	0.944884	1.46907	0.602335	0.437035	0.897672	-0.210763	0.954188	8.55054	0.000250652	0.841949	0.776223	7.39178	0.00281844	3.72502	0.156203	-1.79769e+308	0.261543
Glyma04g13160	-0.333267	0.344249	-0.227485	0.489239	0.0385246	0.942787	1.21847	1.3256e-05	-0.215438	0.806695	1.49702	0.0260374	2.35031	0.00156482	3.59667	0	3.95431	5.40355e-07
Glyma17g09700	0.224019	0.246481	0.430188	0.00859929	-0.105187	0.705083	0.0700788	0.659725	-0.187839	0.578685	-0.139962	0.654695	-0.512275	0.433622	0.136274	0.659108	-0.31289	0.510579
Glyma09g01820	0.0922682	0.660596	0.27832	0.124318	-0.357089	0.289902	-0.338169	0.0766674	-0.630333	0.117525	-0.0546654	0.86954	-0.943994	0.282251	-2.13881	1.41038e-06	-5.42982	5.57293e-07
Glyma18g42640	0.34909	0.368987	0.09397	0.818498	-0.721692	0.272721	-1.2386	0.0155432	-1.19288	0.120016	-1.75869	0.411328	-3.21191	0.154999	-3.275	0.0359827	-5.88044	0.00572226
Glyma11g08050	0.492981	0.0270961	0.584652	0.000760397	-0.16706	0.624713	-0.339047	0.0479289	-0.528883	0.191384	-0.272459	0.45102	-0.797275	0.323584	-0.780627	0.0242896	-1.82554	0.000761872
Glyma09g41130	-0.344826	0.205774	-1.28644	8.24484e-06	-1.83215	0.000490329	-2.05958	1.42771e-09	-1.84698	0.00375399	-2.45338	0.000289122	-2.3889	0.0125686	-2.2234	0.00309324	-3.40687	0.000451783
Glyma05g25190	-0.541571	0.0938449	-0.403992	0.183387	-0.538987	0.241301	0.0815751	0.769984	-0.67208	0.222023	0.448626	0.280525	0.786894	0.282419	1.09444	0.00863157	1.05833	0.0533996
Glyma10g19480	0.0325253	0.855516	-0.0525299	0.731978	0.0276748	0.919166	0.391103	0.0125926	-0.0836608	0.810393	0.464067	0.105613	0.444801	0.452861	1.28944	1.28074e-05	3.22335	5.67368e-12
Glyma19g43470	0	1	1.79769e+308	0.48479	0	1	1.79769e+308	0.171262	0	1	1.79769e+308	0.0915653	1.79769e+308	0.0688272	1.79769e+308	0.004628	1.79769e+308	0.000252704
Glyma01g38450	0.181099	0.29531	-0.15358	0.282387	-0.776157	0.00398858	-1.17605	2.50688e-13	-0.513166	0.117472	-1.01994	0.000516134	-0.527758	0.416392	-1.1491	0.000312474	-0.791934	0.0810299
Glyma20g36830	-0.29338	0.324841	-0.653441	0.0212909	-0.384552	0.372768	0.0278234	0.917367	-0.314587	0.532322	-0.222278	0.642875	-0.346324	0.617575	-0.641994	0.268153	-2.93547	0.000212925
Glyma14g03830	-0.0151895	0.936415	0.011788	0.93759	-0.227679	0.398109	-0.36584	0.0244447	-0.380217	0.250038	-0.584626	0.0430688	-0.766016	0.231725	-1.19884	0.000685054	-4.00629	6.81761e-09
Glyma02g02050	-0.476292	0.0122309	-1.44516	1.16351e-13	-2.79163	1.37717e-10	-2.85998	0	-3.2551	3.67368e-11	-2.79736	1.99325e-08	-2.39078	0.00263447	-2.07941	4.27283e-06	-2.50328	4.70816e-05
Glyma20g34090	0.555326	0.00399044	-0.13708	0.415656	-0.325573	0.272569	-1.27843	4.76653e-09	-0.859799	0.0304638	-1.55536	0.00011122	-0.630928	0.449431	-1.26704	0.00455765	-0.335308	0.490578
Glyma13g10700	0.0375979	0.850189	-0.56402	0.000255531	-1.0059	0.00103946	-1.00776	7.19675e-10	-0.727701	0.0383635	-1.1192	0.000137633	-0.784292	0.341086	-0.261685	0.375823	0.454966	0.299302
Glyma10g43460	-0.32032	0.274339	-0.630454	0.0384415	0.45585	0.252842	0.698333	0.00544338	0.208748	0.681218	0.555549	0.194596	0.235097	0.794565	1.02637	0.0124033	1.22364	0.0409816
Glyma08g14360	-0.0367742	0.891989	0.100851	0.681169	0.0703517	0.870146	0.220165	0.388912	-0.0824662	0.878079	0.230883	0.648037	0.279993	0.775421	0.56137	0.340415	1.40878	0.0103171
Glyma06g11920	0.623995	0.00533624	1.17478	2.47877e-09	0.970328	0.00348083	1.20394	1.74156e-09	1.00218	0.00961673	1.32345	7.18387e-05	1.90029	0.0213975	1.31128	0.000228605	2.208	4.70266e-05
Glyma02g16450	-0.129102	0.637836	-0.0944502	0.701162	0.164068	0.668348	0.478405	0.046146	0.251233	0.571148	0.391219	0.345033	0.523809	0.400607	-0.780503	0.175955	-5.49802	3.35151e-07
Glyma09g06650	0.394764	0.0299356	0.411169	0.00767741	0.24387	0.388188	0.227363	0.170127	-0.200463	0.549951	0.160889	0.58679	0.57131	0.336704	1.53624	1.46218e-07	3.08215	1.29307e-10
Glyma17g13270	-0.0356199	0.836304	0.182619	0.199232	0.341392	0.201354	0.875886	2.5503e-09	0.412946	0.190164	0.45245	0.0991603	0.432551	0.421309	0.612772	0.0273207	1.16319	0.00520808
Glyma09g05300	0.457448	0.00881895	0.63696	1.02655e-05	0.495342	0.0653958	0.85524	1.43579e-08	0.873164	0.00605433	0.645474	0.0203435	1.05725	0.0681836	1.15947	3.38735e-05	1.70656	4.41556e-05
Glyma09g08550	-1.09838	3.22978e-08	-0.909715	3.64585e-08	-1.77331	3.78406e-08	-4.34492	0	-2.22714	1.18994e-07	-3.77717	1.20599e-10	-3.36402	0.000217181	-2.73759	2.15931e-07	-0.28412	0.495502
Glyma11g34310	-0.0504298	0.789945	0.0121969	0.939933	-0.455059	0.107573	-0.768952	1.00142e-05	-0.714389	0.0288118	-1.03597	0.00082276	-1.05853	0.0894974	-1.8564	8.898e-08	-3.03183	4.17315e-08
Glyma16g04380	0.574569	0.00987202	1.34167	1.36424e-12	0.775064	0.020619	3.31705	0	1.81789	1.53226e-07	3.55745	0	4.85951	2.33504e-11	6.52073	0	7.43546	0
Glyma03g39600	1.79769e+308	0.300857	1.79769e+308	0.0297135	1.79769e+308	0.0309929	1.79769e+308	9.48393e-05	1.79769e+308	0.0122847	1.79769e+308	0.0241258	1.79769e+308	0.0663597	1.79769e+308	0.0676094	1.79769e+308	0.0387327
Glyma02g16180	-1.04603	1.42523e-07	-2.62563	0	-3.21802	1.68976e-13	-2.66095	0	-3.37953	7.69134e-11	-3.04584	5.30052e-10	-3.39605	8.24842e-07	-3.14023	4.57271e-08	-3.87118	1.81796e-10
Glyma11g37560	-0.0148047	0.933102	-0.939239	4.6128e-09	-1.43141	6.08866e-06	-4.65045	0	-1.4203	0.000648319	-4.29427	1.44329e-14	-4.85892	1.24331e-10	-6.47705	2.93099e-14	-7.48458	3.77476e-15
Glyma15g05220	0.0404237	0.899762	0.689523	0.0134985	0.882811	0.0220419	3.14237	0	1.98556	5.62119e-06	3.24404	0	3.45323	4.11826e-07	4.08211	0	4.08894	2.32481e-13
Glyma08g29920	-1.0537	0.0218736	-1.26533	0.00568677	-2.73234	0.000428446	-5.7487	0.000514628	-4.4652	7.58202e-05	-5.49514	0.000178836	-5.26247	0.00100254	-1.79769e+308	1.44461e-08	-5.27805	0.00245444
Glyma09g40260	-0.0544623	0.758256	0.279756	0.0587881	-0.296077	0.280515	-0.361717	0.0261591	-0.279831	0.392293	-0.329447	0.264583	-0.381219	0.464618	-1.21372	0.000768905	-2.93001	4.11632e-08
Glyma08g23980	-0.266509	0.154027	-0.561439	0.000805687	-0.434157	0.135631	-0.0985254	0.563584	-0.2123	0.531863	0.20105	0.499373	0.51746	0.341292	0.315027	0.308908	0.428687	0.323605
Glyma20g32050	-0.238029	0.24442	-0.299485	0.107121	-0.368154	0.269032	-0.0894267	0.634395	0.0823921	0.814183	-0.146261	0.657617	0.134079	0.830058	-1.44486	0.00133325	-5.42491	2.77806e-07
Glyma06g15350	-0.0268451	0.89442	-1.78856	0	-2.69018	1.9984e-14	-4.97975	0	-2.77225	3.47147e-07	-3.91309	0	-4.12711	3.76901e-05	-5.29227	6.54523e-11	-7.89985	0
Glyma07g12840	-0.272463	0.128832	-0.289365	0.0511238	-0.117769	0.670769	-0.410035	0.0165618	-0.0320656	0.926725	-0.155512	0.593889	-0.245367	0.700661	-1.62332	1.36293e-05	-2.747	4.33462e-06
Glyma09g00880	-0.130798	0.675244	0.0463783	0.866988	0.84979	0.0276008	2.0426	0	1.15379	0.00723504	2.64586	2.17604e-14	3.43112	3.62067e-10	3.36736	0	2.99718	2.48015e-10
Glyma15g00540	-0.438091	0.443619	0.196175	0.692889	0.809173	0.20499	0.804193	0.0757661	2.22195	5.64305e-05	1.16541	0.0727416	1.70819	0.0519077	0.0353741	0.969072	-2.39995	0.0179653
Glyma08g09150	-0.477309	0.0738853	-0.924199	0.000304768	-1.73075	0.000210738	-1.79482	3.27855e-09	-1.23887	0.0178842	-1.4986	0.00397824	-1.12033	0.102547	-0.374889	0.45649	-0.208368	0.692239
Glyma19g39470	1.79769e+308	0.105946	1.79769e+308	0.0200713	1.79769e+308	0.00787107	1.79769e+308	0.0003982	1.79769e+308	0.0162654	1.79769e+308	0.0083071	1.79769e+308	0.0302372	1.79769e+308	0.0174479	1.79769e+308	0.0312854
Glyma06g00200	-0.391188	0.0616068	-0.350268	0.0546211	-0.735846	0.0327123	-0.630547	0.00100242	-0.849347	0.0368766	-0.753975	0.034967	-0.525022	0.43318	-0.956282	0.0110944	-0.233789	0.654477
Glyma15g41580	0.25494	0.140657	-0.0571326	0.685252	-0.466693	0.0902479	-2.69139	0	-1.59252	2.0482e-06	-2.21531	2.46203e-10	-3.42104	2.93636e-07	-5.0763	1.79856e-14	-6.7026	0
Glyma14g33650	0.248824	0.21613	0.420938	0.013956	0.18309	0.564004	1.12221	3.36933e-11	1.30505	0.00290113	1.06388	0.000628203	2.34974	0.0594996	2.16047	2.09517e-11	4.1731	8.43769e-14
Glyma16g33130	4.0883	0.000219873	0.342923	0.821729	2.97222	0.0156815	2.19686	0.0597034	2.37228	0.0612007	1.79847	0.18207	2.82058	0.0496097	3.04807	0.0179254	1.14753	0.46834
Glyma12g02750	0.164133	0.407705	-0.259809	0.0734643	-0.893873	0.00216511	-1.27235	0	-1.04891	0.00148562	-1.3281	3.15057e-06	-1.42702	0.00837006	-2.23607	5.10703e-15	-3.98915	0
Glyma01g40310	-0.357987	0.10429	-1.05576	1.07576e-06	-1.79775	1.94479e-05	-2.35818	0	-2.05591	4.77115e-05	-2.63032	8.92741e-07	-2.9798	8.11215e-05	-3.23412	2.05246e-06	-5.30169	3.90937e-09
Glyma16g04520	-0.10793	0.912355	-0.499966	0.524439	-0.0335058	0.96907	0.619284	0.323893	0.746576	0.329986	0.864568	0.404642	0.50619	0.722632	1.8395	0.0601722	2.30318	0.00254216
Glyma20g35870	0.346328	0.213109	0.0711424	0.785814	0.329403	0.408064	0.891764	0.000336752	0.0451266	0.925829	0.80038	0.0564979	1.25565	0.0367279	2.36754	3.92926e-11	3.29498	5.4956e-13
Glyma08g09310	1.82377	0	2.30839	0	3.32413	6.66134e-16	4.14985	0	3.42166	1.43352e-12	4.45762	0	4.86706	2.26655e-09	5.41033	0	4.76407	9.12603e-14
Glyma06g24780	0.434062	0.0368153	0.621567	0.000159546	0.925809	0.0389501	2.35313	0	1.21337	0.0323958	2.6128	9.56359e-10	2.72082	0.000772582	3.53476	0	4.80349	2.22045e-16
Glyma05g33590	-0.15358	0.712277	-0.806646	0.0678554	-1.491	0.0212312	-2.90609	2.92733e-05	-2.22976	0.00217708	-2.67564	0.00232969	-3.312	0.00186363	-3.85846	0.00102116	-5.63474	0.00316509
Glyma05g04020	0.0411687	0.814252	-0.62903	5.90235e-05	-1.27981	1.2423e-05	-1.46205	0	-1.62446	1.4069e-05	-1.09971	0.000936807	-0.737732	0.157579	0.243887	0.409152	1.15786	0.0119187
Glyma12g08580	-0.741337	0.00980118	-2.40053	7.6276e-10	-2.72335	1.71896e-05	-4.26441	6.36868e-12	-3.43468	1.59805e-05	-3.84655	6.00998e-05	-4.89583	2.66957e-05	-7.16633	0.000654256	-6.69949	0.000194354
Glyma15g43030	-0.416899	0.022391	-0.581241	9.5415e-05	-0.903845	0.000595093	-0.395684	0.00532124	-0.688425	0.0359215	-0.550316	0.0475993	0.0366264	0.960454	-0.406452	0.131647	-0.392087	0.352724
Glyma03g03630	0	1	1.79769e+308	0.21056	1.79769e+308	0.216537	1.79769e+308	1.63139e-13	1.79769e+308	0.0186399	1.79769e+308	0.000606435	1.79769e+308	0.00457626	1.79769e+308	4.8085e-07	1.79769e+308	0.000197142
Glyma11g36210	2.70044	0.00269384	3.11053	0.000372518	3.35115	0.000442924	4.05773	1.59862e-06	3.24658	0.00124973	4.06058	2.97201e-05	3.34345	0.00495591	3.45087	0.00140376	-2.60378	0.343741
Glyma19g37940	0.209596	0.266891	-0.0342629	0.82017	-0.282126	0.326773	-0.19715	0.238316	-0.450394	0.205372	-0.102521	0.715707	0.134845	0.820822	0.819518	0.00646527	1.42141	0.00370426
Glyma02g09090	-0.329896	0.0643899	-0.754834	1.6184e-06	-0.86019	0.00246252	-0.934941	4.2378e-08	-0.991346	0.00398967	-0.362366	0.22097	-0.028334	0.960239	0.164323	0.576599	0.0579388	0.896363
Glyma02g00340	0.341734	0.162025	0.695846	0.00110773	0.242799	0.507236	-1.12507	6.02818e-05	-0.201443	0.658744	-1.17178	0.0261965	-2.74179	0.0031688	-6.98471	5.44283e-05	-1.79769e+308	4.67026e-20
Glyma05g31990	-0.250632	0.461666	-0.329229	0.317666	-0.523739	0.303989	0.715193	0.0100584	-0.0823713	0.879653	0.868727	0.0415934	1.12073	0.135673	1.92064	2.00631e-06	1.2644	0.0234337
Glyma10g34750	-0.083875	0.664715	-0.493412	0.00546985	-0.908528	0.00564998	-1.09681	1.23199e-07	-1.41524	0.00121541	-0.738067	0.0380024	-0.359859	0.615074	0.126783	0.70386	0.768922	0.144303
Glyma05g33620	0.207343	0.792906	-7.74331	0.930534	-4.27441	0.342169	-1.79769e+308	0.00387357	-1.79769e+308	0.00387357	-1.79769e+308	0.00387357	-3.89753	0.508204	-11.8374	0.99402	-2.99651	0.435777
Glyma10g30440	0.170005	0.490971	-0.411219	0.0472657	-1.42837	0.000495344	-1.32175	1.32436e-08	-1.55108	0.00221477	-1.68169	0.000400835	-1.67996	0.122653	-1.45672	0.00165137	0.319746	0.531533
Glyma08g17040	-1.02427	0.00022402	-1.21381	1.84859e-06	-2.09677	1.26783e-05	-2.02976	1.249e-11	-2.13885	9.71232e-05	-2.0109	0.000165147	-2.12014	0.00293008	-1.16002	0.0337571	-1.16324	0.0371348
Glyma08g27190	0.42152	0.0799964	0.48506	0.0232979	0.0905029	0.808523	-0.842504	0.00111676	0.309165	0.478707	-0.747416	0.103671	-1.29013	0.184336	-3.27562	3.98134e-06	-5.85796	0.000517986
Glyma06g14400	-0.470515	0.099907	-0.731259	0.00645839	-1.01772	0.0290272	-0.825265	0.00406098	-0.676479	0.202417	-0.768229	0.114333	-0.344139	0.70254	-0.0423002	0.928662	-0.0230496	0.972586
Glyma02g15370	-1.06228	0.0403584	-1.12559	0.0283702	-1.45054	0.0281866	-4.10575	0.000262425	-2.13448	0.0061812	-2.64824	0.00206867	-5.65958	0.0183582	-1.39847	0.110841	-1.23675	0.241749
Glyma09g33680	0.17657	0.329233	0.0962012	0.538744	0.329041	0.230852	1.39515	0	0.802169	0.0151277	1.61403	1.97812e-08	2.08674	0.000172607	2.64577	0	4.42468	0
Glyma15g05910	0.424749	0.130598	0.630487	0.0126878	0.687467	0.0871029	0.348923	0.198958	0.80229	0.0860646	0.453117	0.325349	-0.174391	0.836101	-0.191052	0.742965	-0.625503	0.370524
Glyma14g05430	0.391525	0.066188	0.55731	0.000800043	0.311006	0.335429	0.474744	0.00867933	0.405267	0.290638	0.472442	0.147563	0.497021	0.505321	0.280035	0.412124	-0.198021	0.721857
Glyma03g40050	-0.26138	0.135527	-0.632062	1.07637e-05	-0.881684	0.00263515	-1.25566	4.23217e-13	-1.17361	0.000613497	-1.22224	0.000185421	-1.2454	0.0477179	-0.812631	0.00962062	0.038818	0.930923
Glyma12g28970	-0.775629	1.37769e-05	-1.79854	0	-2.56162	4.95382e-13	-3.60379	0	-3.22662	2.4114e-12	-3.27908	2.64899e-13	-4.02857	3.10278e-08	-4.2405	2.76379e-12	-7.13278	3.33067e-15
Glyma05g26260	-3.74565	0.00682225	-6.03113	0.209892	-2.75792	0.2851	-6.49421	0.276493	-3.98061	0.00131499	-3.1728	0.206358	-4.98327	0.069085	-1.79769e+308	0.00404393	-1.79769e+308	0.00404393
Glyma04g15130	0.144667	0.607123	0.170838	0.515412	-0.101538	0.812021	0.218016	0.415634	-0.175194	0.719857	0.153115	0.733782	0.6737	0.337808	1.35834	0.000590874	2.16017	1.01707e-05
Glyma16g29850	-0.322914	0.481657	-1.50366	0.00581797	-1.59659	0.0244352	-1.28202	0.0112409	-0.896467	0.178512	-2.02695	0.0120643	-1.88841	0.0540941	-1.53313	0.0705811	-1.7093	0.0386457
Glyma15g00960	-0.324962	0.282008	-1.19471	0.000176841	-1.03336	0.127578	-0.798449	0.0129641	-1.15741	0.0436195	-1.08725	0.0622493	-0.823656	0.332711	-0.241884	0.660037	0.218054	0.710003
Glyma04g04580	-0.266758	0.18555	-0.9093	2.59194e-06	-1.55374	3.62924e-05	-1.5703	2.99605e-12	-1.75434	0.000131049	-1.29992	0.00144916	-1.35535	0.0335115	-0.52557	0.193382	-1.47565	0.00441516
Glyma05g34010	-0.0707592	0.793241	-0.477758	0.0633532	-0.87459	0.0463457	-0.842705	0.00269435	-0.462277	0.345677	-0.744119	0.127957	-0.655757	0.336028	0.306031	0.517169	0.426032	0.409045
Glyma07g14870	-0.419758	0.049745	-0.532773	0.000535998	-1.22877	0.000142137	-0.777751	1.51123e-06	-0.746428	0.0942129	-1.0708	0.000521648	-0.225975	0.815765	-0.281317	0.373824	-0.0263938	0.956051
Glyma03g27850	0.465099	0.112323	-0.496761	0.117191	-0.456163	0.371409	-1.05958	0.00313721	-0.722482	0.217654	-1.43197	0.0301616	-1.59589	0.089371	-2.11838	0.0234263	-7.36889	0.000356807
Glyma16g16310	-0.722546	0.00736658	-1.85486	3.44613e-13	-3.05682	1.406e-09	-3.91769	0	-3.77362	1.22242e-09	-3.69534	6.12324e-09	-3.53204	2.41101e-05	-4.31422	1.99329e-05	-7.55772	0.000158749
Glyma09g29600	-0.131746	0.509191	0.611721	0.000291559	-0.0894402	0.779687	0.853721	1.02534e-06	0.229571	0.544548	1.02524	0.00189924	1.26814	0.0854036	1.58065	1.8555e-06	2.08943	2.74988e-05
Glyma13g20490	0.141661	0.471709	-0.498332	0.00362222	-1.11206	5.33677e-05	-1.12057	3.36571e-09	-1.19478	0.00178144	-1.29725	0.000126013	-1.83251	0.0044681	-2.50508	2.08062e-07	-7.65923	1.29901e-09
Glyma17g06200	-0.174257	0.315849	-0.766214	2.67291e-07	-1.2608	0.00120024	-2.20559	0	-1.9888	1.83164e-08	-1.85918	5.77517e-09	-2.28962	0.000603865	-2.56037	3.06579e-10	-3.85266	3.69216e-12
Glyma15g18610	0.0901976	0.676212	-0.0975113	0.62405	-0.100853	0.753074	0.0401213	0.845269	-0.172679	0.649346	0.283535	0.401136	0.568407	0.295334	1.23594	0.000243532	1.29459	0.00461605
Glyma05g29200	0.221633	0.622869	0.896405	0.025029	1.95842	3.11674e-05	3.11041	0	2.8008	1.40739e-08	2.96032	2.04362e-10	3.32168	1.71726e-06	3.46434	4.59632e-14	3.00279	8.14182e-07
Glyma13g21720	0.0600143	0.797742	-0.290721	0.182606	-0.400021	0.286201	-1.5476	2.4525e-08	-1.1405	0.0218174	-1.42902	0.00575644	-2.60488	0.00141495	-3.83001	1.29551e-05	-5.79272	5.98274e-06
Glyma06g06310	0.455211	0.0151283	0.760755	2.27426e-06	1.13155	0.000205101	0.77465	4.66046e-06	1.08839	0.00251243	0.552172	0.0620295	0.750381	0.42355	0.0730693	0.834343	-0.619659	0.24776
Glyma05g05860	-0.245148	0.391874	-0.514802	0.0582592	-0.590143	0.217614	-1.0291	0.00116608	-1.05087	0.0822832	-0.472969	0.367571	-0.581104	0.484682	-1.63705	0.0294895	-3.75577	0.00259089
Glyma13g27630	1.09896	2.38424e-08	1.35379	8.88178e-16	0.994923	0.00108384	-0.0655103	0.735041	-0.974022	0.0132142	-0.00332156	0.992243	-0.954811	0.18112	-1.77384	0.000102303	-2.14088	0.000591255
Glyma07g26980	0.0670283	0.712786	-0.105842	0.445526	-0.523808	0.0677204	1.32542	0	-0.0654326	0.864842	0.852494	0.0055516	2.49023	0.00716175	1.90338	8.10667e-10	2.61413	0.121225
Glyma02g04040	0.0542918	0.782365	-0.100228	0.496905	-0.700955	0.0146751	-1.13947	1.05027e-13	-1.05795	0.0016425	-1.06743	0.000220991	-1.29904	0.0252078	-2.23486	6.95e-14	-3.27826	1.04894e-12
Glyma04g01400	0.995202	0.133063	0.74781	0.262246	1.37673	0.17606	1.46608	0.0253046	1.40064	0.0912326	1.18444	0.220511	1.86669	0.0896358	1.45801	0.214389	2.7071	0.00270151
Glyma16g22290	0.123881	0.498597	0.107437	0.498062	-0.022087	0.937379	0.185472	0.267218	0.168703	0.619944	0.000979374	0.99743	0.661094	0.274498	0.533429	0.0804025	1.59172	0.000121592
Glyma05g03080	0.828495	0.2268	0.343531	0.632367	2.27885	0.00169645	3.40966	4.71821e-10	2.22698	0.00299618	2.86029	7.38277e-05	3.61062	2.79058e-05	4.37427	1.23523e-10	6.16125	0
Glyma02g44780	-0.0339514	0.84981	-0.236358	0.0969983	-0.506806	0.0667647	-1.15962	3.81917e-14	-0.826878	0.0126283	-1.52859	4.28861e-07	-1.52397	0.0203332	-2.03172	8.37659e-10	-1.85191	0.00013238
Glyma05g35180,Glyma05g35190	-0.536804	0.0866003	-0.365621	0.170424	-0.680731	0.107828	-0.137939	0.562005	-0.516816	0.288043	-0.607795	0.176357	0.0360259	0.958246	0.4068	0.352468	1.89376	0.000337324
Glyma08g17950	0.189257	0.711639	0.523475	0.267951	0.555144	0.386449	1.11284	0.0112627	0.945602	0.15264	1.3513	0.0210286	1.54074	0.0736741	1.94982	0.00162697	2.69469	2.45994e-05
Glyma07g30510	-0.310376	0.248699	-1.23657	1.07188e-05	-1.51015	0.00158737	-2.42939	4.53726e-12	-2.49717	4.62472e-05	-1.26824	0.0141147	-0.948088	0.159982	-0.942227	0.0953595	-0.639857	0.299638
Glyma14g35890	-0.323054	0.0752936	-0.87719	4.26772e-09	-1.11932	0.000202068	-1.38028	0	-1.20473	0.000685534	-1.88225	1.61376e-08	-1.90916	0.0150266	-3.36552	1.62215e-11	-2.80449	1.72718e-06
Glyma02g40940	0.320663	0.129843	-0.221865	0.269777	-0.174101	0.605175	-0.23993	0.259166	0.00117257	0.997653	0.0682566	0.852888	0.499841	0.391225	-0.60358	0.194899	-2.87987	9.55843e-06
Glyma07g09580	0.759987	0.0433779	0.239414	0.518409	0.695223	0.162328	0.994474	0.00421142	0.986793	0.0729858	1.10188	0.0377864	1.57201	0.0229229	1.42506	0.0128321	1.58892	0.00659014
Glyma12g04490	0.466559	0.0173378	0.393342	0.0243291	0.0331811	0.914233	0.258632	0.166191	0.093459	0.797075	0.213234	0.520988	0.204232	0.709804	0.035772	0.924218	-1.37415	0.00921397
Glyma16g17040	1.83344	0.159405	1.96168	0.142583	2.11856	0.121185	2.55722	0.0424522	3.53072	0.00673779	3.17129	0.0167404	2.78787	0.0582557	2.46252	0.087121	1.19736	0.484203
Glyma02g38710	-0.0300062	0.867742	0.19532	0.204139	-0.452003	0.110766	-0.747972	1.99839e-05	-0.135097	0.694111	-0.824127	0.0116726	-0.917941	0.0913229	-1.14179	0.0027336	-2.08522	7.50648e-05
Glyma03g38560	-0.240939	0.209889	-0.59728	0.000571919	-0.850129	0.00989674	-1.22968	2.89453e-09	-0.994641	0.011113	-1.15711	0.00189999	-1.2686	0.105296	-1.47332	0.000867456	-1.02011	0.071444
Glyma04g14770	-0.180795	0.339595	-0.574119	0.00124182	-0.49504	0.10755	0.160878	0.32187	-0.187412	0.602683	-0.231277	0.465376	-0.389706	0.514441	0.169899	0.573237	0.286872	0.541049
Glyma09g39090	-0.0543241	0.751938	-0.610618	1.90438e-05	-0.971814	0.000294393	-0.895294	5.68073e-09	-0.966692	0.00344209	-1.08922	0.000166414	-0.321899	0.600378	-0.683563	0.0189719	-0.512913	0.217963
Glyma03g42360	0.29545	0.191491	0.325524	0.0824595	0.656092	0.0585432	0.51329	0.0140524	0.704015	0.103848	0.197012	0.613889	-0.0928214	0.94093	-0.946269	0.0253373	-4.13244	2.45563e-06
Glyma05g34900	0.0970573	0.597225	-0.571454	0.000133232	-1.0524	0.000137507	-1.0336	8.80043e-11	-1.24735	0.000250931	-0.877271	0.00164423	-1.13683	0.0436643	-1.01589	0.000811037	-1.703	0.000868456
Glyma04g42860	-0.478977	0.082408	-0.961717	0.000637675	-0.724024	0.0956256	-1.59111	1.66832e-06	-1.00201	0.0610967	-2.0482	0.00136865	-3.50146	0.165475	-5.04308	0.0209902	-8.1236	0.0140094
Glyma17g36730	-0.0570079	0.792075	-0.758878	0.000348561	-0.95494	0.0107358	-0.81868	0.000285134	-0.813851	0.058945	-1.1922	0.0074422	-0.834883	0.195471	-1.1511	0.0224025	-1.82571	0.00125787
Glyma05g08460	-0.306114	0.510534	-0.118303	0.78173	-0.290593	0.638429	-0.954055	0.058079	-0.923101	0.25823	-0.806731	0.501532	-1.22076	0.232625	-2.39293	0.0871223	-2.646	0.00211972
Glyma12g08870	0.00652553	0.981126	0.139821	0.577634	0.0727806	0.862614	1.78935	2.22045e-16	0.809	0.0633056	1.8426	2.10135e-07	2.37093	0.000263631	2.34786	4.23372e-11	2.63001	3.22556e-08
Glyma18g00610	-0.294001	0.103819	-0.320894	0.0383888	-1.12745	0.000154699	-1.12439	7.46502e-10	-0.566166	0.115338	-1.31024	9.4276e-05	-0.987082	0.178479	-2.32123	4.28234e-07	-3.632	2.92929e-07
Glyma12g31020	2.15987	0.132328	5.61165	1.6082e-05	5.78796	1.7585e-05	4.35599	0.00098595	4.87516	0.000465191	4.0148	0.00492484	3.00167	0.0615739	2.56704	0.112976	0.852039	0.673248
Glyma16g17590	-0.533037	0.557346	-2.17272	0.00546023	-2.03778	0.0197708	-1.84913	0.0550613	-1.24849	0.117253	-1.51203	0.073734	-1.61141	0.12782	-1.08807	0.282958	-0.385899	0.667707
Glyma18g08440	-1.00023	0.00035151	-3.18557	0	-3.52563	2.6513e-09	-5.46849	7.68274e-14	-3.74609	1.36113e-08	-5.87141	7.33841e-10	-6.88026	3.30783e-06	-7.94262	1.96777e-05	-1.79769e+308	8.73092e-23
Glyma09g17040	0.582873	0.0121669	1.33742	7.3016e-11	1.25444	4.24341e-05	2.18838	0	1.82917	1.27864e-07	2.17665	1.21954e-11	2.67915	1.96293e-05	2.36844	9.99201e-15	-0.0107387	0.985846
Glyma16g04190	0.792768	0.228409	1.17758	0.0607094	1.24004	0.116724	0	1	1.99108	0.00683226	4.23417	1.95755e-12	0	1	0	1	0	1
Glyma06g19710	0.349793	0.598059	0.190912	0.779853	0.833716	0.265292	1.41429	0.0147315	2.09976	0.0123408	2.41471	0.000800995	3.60254	3.31671e-05	4.65193	2.09432e-12	6.21086	0
Glyma06g48040	-0.33751	0.234668	0.0822715	0.735654	-0.555169	0.201448	-1.38153	7.44919e-06	-0.926733	0.101391	-1.33135	0.0206686	-2.16594	0.0429471	-2.40477	0.00200761	-3.75367	0.000133162
Glyma13g17270	-0.447381	0.0190037	-1.1544	4.79616e-14	-2.20068	2.60614e-12	-2.58865	0	-2.03576	2.10534e-08	-2.98365	0	-2.62802	0.000200595	-3.36345	0	-1.02106	0.0490337
Glyma13g42730	0.0304366	0.934901	-0.137988	0.696032	-0.73577	0.179687	-1.04111	0.00927028	-1.29561	0.0404073	-0.566127	0.345056	-0.431589	0.565766	-0.243771	0.708545	1.60506	0.00419278
Glyma04g40700	1.79769e+308	0.132828	0	1	1.79769e+308	0.310306	1.79769e+308	0.0550021	0	1	1.79769e+308	0.214497	1.79769e+308	0.166588	1.79769e+308	0.049139	1.79769e+308	0.00350425
Glyma08g16600	-0.837972	0.118082	-3.12866	0.00151132	-3.33788	0.00213118	-2.51499	0.00122795	-1.14057	0.125347	-1.12568	0.173704	-1.16666	0.202767	-3.43489	0.00673255	-2.89541	0.00912022
Glyma19g01220	-0.553056	0.116407	-1.60678	2.55222e-06	-2.68765	2.59983e-06	-3.42527	2.01651e-07	-2.43881	8.31176e-05	-2.63544	2.19704e-05	-2.3333	0.00299544	-1.64814	0.0707068	-4.15994	0.00028082
Glyma10g36060	-0.508408	0.00515289	-0.650667	4.23392e-05	-1.3311	1.52136e-05	-0.877864	3.72256e-07	-1.1924	0.000876143	-0.702398	0.0242771	-1.00685	0.0658455	-0.739193	0.0299096	-0.884929	0.0486256
Glyma05g06070	-0.290916	0.134946	-0.738231	4.98158e-07	-1.30665	9.11472e-05	-2.82485	0	-2.16187	1.47827e-09	-2.27398	1.26343e-13	-3.45589	5.66534e-06	-4.80371	0	-10.3785	5.19584e-14
Glyma19g25720	-0.318049	0.20856	-1.52713	1.29388e-07	-2.6049	2.14194e-05	-3.43981	9.37028e-14	-3.25203	7.79608e-05	-2.8499	4.0911e-05	-1.46165	0.0882017	-0.283138	0.542011	0.703332	0.195776
Glyma18g49990	-0.0828944	0.672589	-0.293308	0.0962932	-0.924315	0.00553448	-1.0523	3.20095e-07	-1.10963	0.0176816	-1.01905	0.00766663	-0.741587	0.306516	-0.735143	0.0717777	-0.477381	0.3117
Glyma07g32910	0.20471	0.329591	0.64385	0.000274674	0.219147	0.534567	0.101936	0.579241	-0.157224	0.694571	0.0500017	0.888652	0.144681	0.850635	-0.941396	0.0170472	-1.3813	0.0215602
Glyma02g45120	-0.428876	0.0251823	0.193021	0.23657	-0.380209	0.205858	-0.313524	0.0851778	-0.418096	0.272313	-0.493612	0.124753	-0.820567	0.165362	-0.748389	0.0330068	-1.40568	0.00692744
Glyma19g22710	-0.208015	0.270358	-0.28135	0.0997508	-0.55021	0.0674382	-0.759312	7.39137e-05	-0.65463	0.0691961	-0.976952	0.00358606	-0.893269	0.125772	-1.33502	0.000546161	-2.47014	2.24409e-05
Glyma11g02220	0.128791	0.572343	-0.25088	0.235425	-0.540338	0.119877	-0.417671	0.0740211	-0.196371	0.650125	-0.501927	0.236644	-0.203633	0.77436	0.0723093	0.866145	-2.47564	0.00042512
Glyma08g14600	-0.686825	0.583671	-2.78318	0.279414	0.161562	0.899869	2.10245	0.0156506	0.872462	0.423483	2.09826	0.0405974	1.96487	0.0838683	2.67075	0.0106653	6.69976	4.72067e-13
Glyma09g37270	2.70443	0.00106474	4.79126	2.1061e-10	4.94105	2.08969e-09	4.3988	8.22341e-09	5.26824	5.01632e-10	4.32459	7.96318e-07	4.36535	1.24875e-05	2.60292	0.0191755	2.08758	0.0439204
Glyma09g33790	0.0973197	0.731962	-1.15163	0.000206213	-0.670331	0.146169	-1.70086	6.76495e-07	-1.25695	0.0235847	-1.5206	0.00723863	-1.75994	0.0310873	-0.230221	0.675741	-0.436746	0.447193
Glyma14g00830	-0.585428	0.00541916	-1.08384	1.15697e-06	-2.10676	3.24556e-07	-2.83239	0	-1.80138	0.00017621	-2.9626	3.45858e-08	-2.54619	0.000579528	-3.9507	6.57572e-09	-2.80081	1.05453e-05
Glyma06g00940	-0.264026	0.57127	-0.922275	0.0617673	-1.58576	0.0280555	-1.56126	0.00482654	-0.947503	0.170411	-1.14548	0.120584	-0.968493	0.26005	0.311917	0.653975	1.59243	0.0100612
Glyma12g35910	-0.0195035	0.936199	0.379979	0.0681949	0.449601	0.184394	0.768356	0.000273731	0.568773	0.140227	1.30851	7.42511e-05	1.74631	0.00320769	1.73454	1.98729e-07	0.859115	0.0942627
Glyma12g34440	-0.511103	0.357005	-1.98028	0.00762323	-1.75661	0.0923318	-2.95855	0.00286807	-1.68855	0.106991	-3.38613	0.0235703	-3.08492	0.13574	-6.84143	0.141542	-1.79769e+308	1.26974e-05
Glyma04g07270	0.621473	0.0054592	-0.484165	0.0264025	-1.34212	0.212979	-3.50467	0	-2.48799	0.000231937	-2.98378	0.000310385	-3.51001	0.000654358	-3.85646	0.00345028	-6.77987	2.36405e-05
Glyma05g32500	-0.101338	0.696974	-0.251279	0.329418	-0.0367349	0.92623	-0.332848	0.201383	0.179453	0.683109	-0.571282	0.232395	-1.33133	0.0999794	-2.4514	0.00821948	-5.75111	9.97002e-05
Glyma12g31210	-1.79769e+308	0.302349	-1.79769e+308	0.302349	1.53187	0.662273	7.28801	0.00931335	4.22189	0.146776	7.96373	0.00503296	8.75124	0.00230876	10.4188	0.000212603	12.232	1.40594e-05
Glyma01g30400	-0.0203146	0.934744	-0.635375	0.0031385	-1.29021	0.000295744	-1.21772	9.03246e-08	-1.0905	0.0295692	-1.38539	0.00253149	-0.964294	0.403393	-1.48086	0.00101532	-1.4593	0.0409624
Glyma18g06510	0.0626875	0.933595	-0.428127	0.627655	-0.943446	0.39096	-1.79769e+308	0.00277823	-3.51225	0.0604896	-10.6499	0.629326	-10.8496	0.70669	-1.79769e+308	0.00277823	-1.79769e+308	0.00277823
Glyma12g07080	0.282326	0.28301	-0.061679	0.819947	0.539824	0.176439	0.850741	0.000437	0.457061	0.443689	0.916169	0.0289433	0.925695	0.138657	0.977245	0.0226242	1.31127	0.00900389
Glyma19g05410	0.14735	0.569068	0.896147	2.27695e-05	0.974538	0.0320664	0.527469	0.013948	0.825087	0.0321411	0.42218	0.347347	-0.301847	0.840159	-0.152312	0.817805	-1.4219	0.0164233
Glyma07g36110	-0.656444	0.000335596	-0.685648	1.17728e-05	-1.12807	7.85119e-05	-0.613727	0.000218107	-1.31878	0.000141828	-0.459171	0.14478	-0.0987075	0.880827	0.530335	0.0833606	1.40419	0.00115812
Glyma03g27030	0.942134	4.32834e-05	1.92284	0	2.21057	6.94441e-05	3.31026	0	2.42071	1.3265e-06	2.99887	3.40773e-09	2.91277	6.2367e-05	2.87719	2.4623e-11	2.8433	5.67348e-08
Glyma13g35190	-0.19257	0.289859	-0.391632	0.009118	-0.769361	0.00556537	-0.815145	1.18249e-06	-1.12371	0.00112467	-0.942178	0.00137546	-0.871475	0.159039	-1.09268	0.000412436	-1.26561	0.00322765
Glyma10g33150	-0.462799	0.203353	-0.558508	0.0812395	-1.48961	0.0304616	-1.44869	6.58883e-05	-1.46601	0.0174336	-0.618316	0.281496	-0.445997	0.612063	1.47416	0.00188928	1.44722	0.0241151
Glyma01g36800	0.231612	0.260688	0.421461	0.0143868	0.491788	0.130069	-0.276055	0.136303	0.0813972	0.834819	-0.507825	0.163738	-1.31484	0.0635731	-2.4151	1.87678e-05	-5.56282	1.08012e-06
Glyma17g00710	0.0217277	0.906786	-0.475965	0.000687314	-1.06183	8.58679e-05	-0.864158	2.89527e-09	-1.14202	0.000316905	-0.935124	0.000703405	-1.13956	0.0314162	-0.847925	0.00191945	-1.56876	0.000250588
Glyma15g34620	0	1	0	1	1.79769e+308	0.042303	1.79769e+308	9.17907e-07	1.79769e+308	0.00948715	1.79769e+308	0.00450992	1.79769e+308	0.0389459	1.79769e+308	0.023501	1.79769e+308	0.0262954
Glyma20g24960	-0.614707	0.451956	-2.71972	0.08252	-1.7026	0.159846	-3.59688	0.0681046	-2.05699	0.0799785	-1.54293	0.167703	-2.90389	0.138953	-4.30669	0.111962	-1.79769e+308	0.00253579
Glyma19g42960	0.160943	0.378684	0.259188	0.0968782	0.0418375	0.885083	0.0759113	0.644423	0.319482	0.410864	-0.192735	0.572017	0.132542	0.807208	-0.586615	0.0908683	-1.86407	0.000252448
Glyma08g28430,Glyma08g28440	-0.521766	0.627748	-0.661659	0.677874	-1.57958	0.411853	-0.610238	0.670172	-4.12381	0.266686	0.218861	0.93342	-2.5223	0.50162	2.13686	0.768983	3.23083	0.00108523
Glyma11g04450	-0.641669	0.00989683	-1.45082	2.70583e-08	-1.47766	0.000946918	-1.62467	1.41025e-09	-1.83923	0.0004993	-1.28595	0.00545686	-0.769828	0.317712	-0.0400752	0.920433	-0.221404	0.721362
Glyma06g07990	0.314102	0.370303	2.32941	0	1.70799	3.13726e-06	1.92597	1.44842e-11	1.85061	7.50422e-06	2.21624	1.73287e-08	2.17284	0.00047488	3.61149	0	4.5852	0
Glyma20g28630	1.64296	0.0264135	2.31885	0.00084367	3.55056	2.63728e-06	3.91102	1.73046e-09	3.69677	4.86481e-06	4.40618	4.80334e-09	4.87264	1.56032e-08	6.6336	0	6.24641	4.44089e-16
Glyma13g00840	0.239006	0.314191	0.382639	0.0786955	0.233657	0.501703	0.244656	0.289472	0.765029	0.0398596	-0.106827	0.788114	-0.072399	0.920651	-1.66998	0.0134013	-2.73008	0.000659316
Glyma12g09040	-0.302258	0.271783	-0.48583	0.0605592	-0.799708	0.0692525	-1.05348	0.000239094	-0.839193	0.108013	-1.21179	0.0197791	-1.66598	0.0481257	-1.09387	0.0691301	-1.45599	0.0371862
Glyma13g35440	0.0126207	0.956662	0.263237	0.203878	0.41933	0.200957	0.878861	1.49404e-05	0.450009	0.247232	0.418026	0.210502	0.324741	0.588437	0.595103	0.0858878	-0.553274	0.316862
Glyma06g20030	-0.371201	0.072795	-0.781832	2.51255e-05	-1.21674	0.000291121	0.228679	0.205293	-0.859859	0.0245961	0.355145	0.24912	0.572711	0.378943	1.08189	0.000318088	2.29348	8.07828e-07
Glyma18g02820	0.00719433	0.968196	-0.335903	0.01531	-0.978631	0.000253297	-0.686249	2.16885e-06	-0.80658	0.0161664	-0.882893	0.00120592	-0.124978	0.850656	0.10008	0.717054	0.83679	0.0429944
Glyma19g23440	0.222359	0.335169	-0.565148	0.00843554	-1.58986	9.2598e-05	-4.04521	0	-2.70363	7.2439e-07	-3.68949	1.23888e-09	-4.85485	0.00702025	-4.97018	3.06859e-07	-3.82737	3.08069e-06
Glyma08g00770	-0.266512	0.121703	-0.691728	1.66784e-06	-1.15295	3.59637e-05	-1.14462	1.0405e-12	-1.22506	0.000182093	-0.817389	0.00443989	-0.595444	0.282345	-0.114587	0.690243	-0.677258	0.110069
Glyma05g01930	-0.456531	0.00895119	-0.801944	1.22509e-07	-1.60928	6.19919e-08	-1.1052	2.47078e-11	-1.64176	3.80026e-06	-1.13592	0.000235405	-0.989663	0.0584234	-0.247563	0.406398	-0.0378954	0.927626
Glyma08g44720	1.28202	0.165784	3.31296	4.58451e-05	3.04796	0.00112088	1.33434	0.151961	2.4269	0.0133186	2.03148	0.0451244	2.70327	0.0176149	2.84824	0.00542465	1.50598	0.177951
Glyma02g03080	-0.506682	0.00398607	-1.06735	8.77765e-12	-1.99332	4.12488e-10	-3.75992	0	-2.77289	1.06222e-10	-3.26815	3.02203e-13	-3.70645	2.53897e-07	-3.87041	7.5735e-12	-6.57541	4.44089e-16
Glyma13g43310	0.176291	0.749402	1.42628	0.00218684	2.09621	0.000204011	2.65315	9.24164e-10	2.91965	5.13765e-07	3.01802	8.85377e-08	3.22346	6.64987e-06	1.52615	0.0343165	0.742934	0.329871
Glyma18g02280	-0.660303	0.0124641	-1.88435	4.17062e-08	-1.85119	0.000985973	-2.70211	4.88498e-15	-2.40147	0.00160383	-3.21189	1.43148e-05	-3.27643	0.00204299	-3.15111	0.000947109	-6.07243	7.65836e-06
Glyma06g05590	0.0630514	0.949465	0.709046	0.463938	1.92672	0.0442885	3.22893	1.80697e-05	2.19905	0.0177936	3.39276	0.000187347	3.51064	0.000876992	3.08563	0.00122884	3.70698	0.000114967
Glyma02g16140	1.0925	6.61342e-09	1.10348	1.24731e-11	1.50259	1.168e-06	3.15272	0	2.49914	4.27747e-11	2.7165	0	2.76227	0.00115927	1.80591	7.64635e-09	1.83178	4.69742e-05
Glyma10g35870	3.01066	0	6.81273	0	10.0454	0.00307092	0	1	0	1	0	1	0	1	0	1	0	1
Glyma19g40920	0.202746	0.271054	0.551109	0.000103434	0.508398	0.0830926	0.849747	2.06975e-08	0.710618	0.0515886	0.475247	0.0976828	0.687165	0.263358	0.350084	0.215356	-0.999523	0.0219614
Glyma17g37190	-0.198204	0.33157	-0.605413	0.00135822	-0.790224	0.0119771	-0.877182	9.31766e-06	-0.908546	0.0157271	-1.08499	0.549718	-0.599978	0.361468	-0.231984	0.53224	0.669039	0.175498
Glyma04g01890	4.19364	0.0213506	4.60245	0.0109765	3.91741	0.0381022	4.84379	0.00710524	2.6608	0.17414	4.73926	0.0114519	5.13077	0.00783266	6.98177	0.000156093	8.53373	2.92213e-06
Glyma08g11920	-0.702492	4.50702e-05	-0.582498	3.66866e-05	-1.27277	3.29535e-06	-1.30463	0	-1.28933	0.000105412	-1.3246	3.7132e-06	-1.09413	0.0788992	-1.57847	8.4558e-07	-1.35939	0.00205049
Glyma02g03550	-0.688361	0.00684735	-2.13836	1.7145e-08	-2.98591	2.29586e-07	-9.16203	0.0672433	-5.71668	3.41048e-08	-8.17646	0.000912503	-7.60932	0.00277054	-1.79769e+308	1.93763e-20	-1.79769e+308	1.93763e-20
Glyma10g01820	-0.355618	0.0698245	-1.08615	1.26565e-13	-1.48612	7.69897e-08	-1.46095	0	-1.41598	2.01757e-05	-1.34354	7.43191e-06	-0.979127	0.0766892	-0.347918	0.233817	-0.0349907	0.939582
Glyma15g11470	-0.031464	0.886489	0.726539	7.1015e-05	1.0156	0.000805302	2.07471	0	1.10031	0.00189035	2.87277	0	3.01727	6.37799e-06	3.68875	0	3.49094	1.68532e-13
Glyma03g36260	0.727264	5.41454e-05	0.609047	2.6332e-05	0.536963	0.0573119	1.15316	1.86517e-14	0.947542	0.00389596	0.836487	0.00328671	1.28239	0.108212	-0.167989	0.577532	-3.35979	4.81779e-10
Glyma08g10030	0.45961	0.250223	0.412311	0.28788	0.234841	0.688229	0.741448	0.0489401	0.451634	0.483688	0.68338	0.240126	0.987145	0.228612	1.95393	0.000160681	3.37252	8.40291e-10
Glyma16g25500	-0.731046	0.00025516	-1.50678	0	-2.15728	2.3649e-09	-2.36094	0	-2.38929	9.73381e-08	-2.08185	8.31857e-08	-2.15693	0.00127464	-1.0284	0.00449664	0.503361	0.294904
Glyma19g03810	0.0385258	0.88817	-0.153576	0.545487	-0.86223	0.0550493	-0.687019	0.0152404	-0.12499	0.792534	-0.809053	0.109499	-0.42386	0.552147	-2.19748	0.00162178	-3.09542	4.1136e-05
Glyma04g04910	-0.0159711	0.983076	1.72134	0.00543421	2.16585	0.00279501	1.43501	0.0222066	1.98759	0.00911063	2.69781	0.000248732	2.55259	0.00797298	2.63046	0.00103857	-0.835179	0.460034
Glyma12g06970	1.75489	4.13292e-12	2.97441	0	3.77863	0	5.63413	0	4.80185	0	6.35405	0	7.11715	0	7.2994	0	6.12595	0
Glyma13g41910	-0.342036	0.313404	-0.665706	0.0412105	-1.73285	0.00196636	-2.41796	2.43004e-08	-1.87428	0.00231582	-2.04433	0.0014557	-2.69533	0.00277861	-3.05232	0.000469466	-4.52667	2.52172e-05
Glyma17g35410	0.198961	0.299994	0.101682	0.562947	0.0800658	0.78395	0.891761	8.56258e-08	0.250725	0.459388	0.551571	0.0769416	0.289521	0.617915	1.36713	0.000288435	1.70046	0.000171608
Glyma10g38890	0.309322	0.2969	-0.383241	0.177583	0.35755	0.645876	-0.724486	0.01822	-0.0567034	0.914903	-0.0770702	0.888448	-0.0162002	0.985029	-0.59373	0.365185	-3.18769	3.43124e-05
Glyma16g23830	0.0420076	0.815057	-0.533615	0.000893451	-0.298255	0.286772	-0.0562797	0.732268	-0.0750802	0.82134	0.241318	0.404328	0.307076	0.556653	0.0980582	0.749765	-0.17644	0.715804
Glyma01g36110	0.310163	0.0864583	-0.198805	0.169095	-0.189541	0.509007	-0.060455	0.691072	-0.211324	0.505854	-0.232544	0.412253	0.034011	0.949458	-0.704841	0.0216855	-4.03316	1.49414e-12
Glyma03g29250	-0.275516	0.385764	-0.620344	0.0544354	-1.05626	0.0547872	-1.14163	0.0095299	-1.40079	0.0255461	-1.259	0.088736	-1.87946	0.0499694	-0.239464	0.700994	-0.778664	0.257099
Glyma18g52210	-0.424594	0.0188318	-0.819926	3.83971e-07	-0.885613	0.00246189	-0.493699	0.00313231	-0.813433	0.019793	-0.0329143	0.911213	0.350124	0.504983	0.264127	0.370938	0.294986	0.499837
Glyma12g06170	-0.415083	0.0252806	-0.254286	0.101067	-1.02386	0.000455104	-0.530975	0.000632111	-0.721748	0.0571517	-0.770168	0.00696341	-0.0354358	0.967633	-0.435821	0.151364	1.02925	0.0151394
Glyma11g14170	0.0311965	0.951236	0.309871	0.473108	1.1811	0.0374586	1.08984	0.00679378	1.64157	0.00558037	0.671239	0.427079	0.760612	0.480407	1.16828	0.0994199	2.02198	0.0097282
Glyma04g09580	0.1554	0.592937	-1.04137	0.000558548	-1.03471	0.0461908	-6.27475	2.96736e-08	-1.54444	0.0284906	-4.63068	0.0188856	-7.85098	9.58109e-05	-1.79769e+308	6.2433e-15	-1.79769e+308	6.2433e-15
Glyma08g45090	-0.347655	0.0483522	-0.863951	2.50001e-09	-1.43722	9.26898e-08	-1.51962	0	-1.63772	3.52357e-06	-1.60512	4.31923e-08	-1.30198	0.0279944	-1.05712	0.000354758	-0.447575	0.330824
Glyma03g28780	-0.311835	0.258396	-1.35295	3.65433e-06	-1.31078	0.00524286	-4.23245	3.86802e-13	-1.51252	0.00688398	-3.07598	9.04198e-06	-4.12653	0.000100244	-4.74856	4.43478e-05	-6.94006	0.00430514
Glyma08g07920	0.224323	0.344911	0.554009	0.00687474	0.822889	0.0110311	0.702248	0.00135622	0.691622	0.0599211	1.04452	0.00160711	1.12592	0.0438816	0.879306	0.0163924	1.01659	0.0441959
Glyma19g35230	2.07167	0	3.05583	0	3.0211	0	4.18632	0	3.80623	0	3.84719	0	4.21966	3.09653e-07	3.62572	0	0	1
Glyma13g07230	0.572388	0.00195668	0.469805	0.00340918	0.235562	0.403995	0.298579	0.0820941	0.3284	0.324604	-0.0800677	0.802198	1.05749	0.105882	-0.0548265	0.872661	-0.920924	0.0607372
Glyma09g10070,Glyma09g10120	-0.280912	0.257275	-0.114396	0.61355	-0.609527	0.130088	-0.587498	0.0111974	-0.660169	0.209285	-0.730246	0.107863	-1.10584	0.507971	-0.855029	0.0925411	-1.83904	0.044862
Glyma05g04340	-0.611772	0.00110114	-1.51912	2.22045e-16	-1.5554	3.7647e-05	-1.85646	3.14881e-12	-2.11561	1.87822e-05	-2.1138	2.05087e-05	-2.22983	0.00528284	-1.91655	0.000606203	-2.53353	0.000512303
Glyma17g35500	0.261161	0.290736	0.264278	0.225841	0.535689	0.116554	0.832887	0.000149093	0.428103	0.284735	0.52672	0.558495	1.153	0.0406292	1.33376	0.00217678	2.17521	5.73085e-06
Glyma19g34180	-1.40814	1.93336e-06	-3.73363	0	-4.64367	3.43046e-11	-7.02354	7.93178e-09	-5.68736	4.25082e-12	-7.6614	2.59557e-06	-7.26089	4.0223e-05	-1.79769e+308	2.24801e-23	-1.79769e+308	2.24801e-23
Glyma12g00360	0.169817	0.763676	-0.693005	0.235605	-0.445209	0.690095	-0.104826	0.834746	-0.440532	0.750481	0.857415	0.230992	1.55701	0.203161	2.60166	9.86494e-07	4.40165	5.9952e-14
Glyma19g40610	-0.542978	0.847902	0.666441	0.78737	3.73666	0.0566623	-1.79769e+308	0.205523	5.10261	0.00879679	3.28227	0.11445	6.6228	0.000953466	-0.448643	0.888048	-1.79769e+308	0.205523
Glyma08g06340	0.0147264	0.99585	-0.813252	0.0949052	-0.0602232	0.922116	1.16688	0.000872729	0.427978	0.496861	1.67752	0.000787389	2.77561	2.89816e-05	2.76704	2.24055e-09	4.13224	2.66454e-15
Glyma01g03730	-0.0571845	0.739741	-0.265598	0.0564608	-0.396959	0.137038	-0.372939	0.0113208	-0.512278	0.102616	-0.219146	0.421866	0.303093	0.574782	0.291234	0.286394	0.0224632	0.958576
Glyma13g02550	0	1	0	1	1.79769e+308	0.0436873	1.79769e+308	2.91186e-06	1.79769e+308	0.015235	1.79769e+308	0.00740961	1.79769e+308	0.0244688	1.79769e+308	0.0247128	1.79769e+308	0.0812087
Glyma02g19870	1.1426	2.64292e-10	1.42907	0	1.23454	7.49133e-06	1.65406	0	1.74205	6.05293e-08	1.95565	4.75553e-12	2.2862	0.000433012	1.9796	1.4766e-12	3.29605	1.77636e-15
Glyma11g08930	-1.28843	1.53155e-05	-5.07542	2.88658e-15	-5.53152	0.000666788	-3.39019	3.67928e-13	-4.9641	4.68744e-06	-3.2976	0.000129021	-3.08054	0.00713337	-0.365246	0.444538	-0.440737	0.491129
Glyma08g42370	-0.368996	0.109648	-0.102112	0.605441	-0.499218	0.164972	-1.77178	2.55043e-11	-0.977193	0.0297809	-1.60901	0.00085255	-2.20863	0.00537321	-3.3008	1.7959e-05	-7.97887	2.83689e-06
Glyma17g11970	-0.305005	0.353509	-0.821411	0.0111954	-0.940943	0.0596114	-2.00199	5.86337e-07	-1.29897	0.0279713	-1.94777	0.00339006	-3.48156	0.00197567	-4.36005	6.1262e-05	-2.72981	0.00474794
Glyma08g07690	3.46006	0.000147237	2.4907	0.00850531	0.753451	0.541051	1.35663	0.192568	1.02379	0.370126	1.60368	0.157345	1.33134	0.302271	2.76635	0.0144684	4.70133	1.05637e-05
Glyma11g21130	1.21856	1.24807e-05	1.96256	3.55271e-15	2.06696	1.74537e-09	2.36169	0	2.08446	1.00181e-07	1.81436	8.74388e-07	2.08194	0.00197907	2.67811	8.20233e-13	5.94345	0
Glyma07g13960	-0.149642	0.435529	-0.238248	0.144551	-0.535767	0.0707299	-0.976722	5.49924e-08	-0.687661	0.0577088	-1.09076	0.000890647	-1.56509	0.0164229	-2.20223	2.64158e-07	-2.05153	0.000133999
Glyma19g35580	-0.0136743	0.973066	1.06849	0.00131729	0.408087	0.421673	-0.727313	0.0802879	0.159481	0.785363	0.221653	0.709138	-0.0180125	0.981933	0.0403196	0.95123	-0.238056	0.902256
Glyma16g01640	-0.0416521	0.885658	-0.00300603	0.990827	-0.514725	0.246378	0.388957	0.134664	-0.0337124	0.944463	0.616884	0.149296	1.34355	0.0217991	2.75407	6.88338e-15	3.61326	2.22045e-16
Glyma13g29690	0.730587	0.000446304	0.67759	0.000302581	0.274563	0.408832	1.23395	6.42e-11	0.392774	0.318028	0.477544	0.188981	-0.0854082	0.893515	-3.40585	1.07918e-06	-5.73265	5.92964e-08
Glyma18g01590	0.036376	0.842541	-0.267489	0.0646144	-0.580232	0.0407668	-1.16363	1.43663e-13	-0.99616	0.00394287	-1.31169	5.31094e-06	-2.11124	0.00075378	-3.10762	6.31295e-12	-8.28333	1.71241e-12
Glyma10g41910	1.52933	0.225615	1.48521	0.265553	1.70962	0.219242	3.30245	0.00388181	2.34902	0.0686162	2.05586	0.124705	0.956486	0.554335	1.74065	0.222989	1.58481	0.280099
Glyma04g02810	-0.534863	0.0553449	-1.02233	0.00015011	-1.18257	0.00873303	-1.26567	1.16538e-05	-1.13416	0.0276887	-0.967232	0.049352	-0.4054	0.542667	-0.31996	0.533148	-1.24383	0.0428206
Glyma17g04350	0.158977	0.368923	0.0671742	0.65641	-0.157285	0.5657	0.763781	7.29235e-07	-0.102207	0.771995	0.590388	0.045617	0.103084	0.859396	0.969298	0.000736216	1.79141	0.000737012
Glyma10g39760	0.439344	0.0169953	1.15001	1.64313e-14	1.04691	0.000841296	0.589783	0.000164884	0.95724	0.006851	1.06918	0.000325854	0.410138	0.553074	-1.99334	2.3342e-05	-10.8956	2.13219e-05
Glyma08g03330	0.674941	0.0164277	0.377386	0.156571	1.29812	0.000366815	-0.587074	0.0585247	0.766798	0.0940957	-0.919513	0.105547	-1.6063	0.0753298	-3.909	0.000427032	-4.33422	5.1355e-06
Glyma15g01460	0.264942	0.428346	-1.07528	0.0206894	0.0206806	0.970477	-1.69784	0.00115929	-0.319943	0.607348	-2.33789	0.0415305	-1.4803	0.225757	-3.3608	0.0240143	-7.84364	0.212705
Glyma18g44410	-0.362906	0.042007	-1.05619	6.54845e-11	-1.15715	8.25668e-05	-1.34907	4.61853e-14	-1.56531	2.99464e-05	-1.11261	0.00483824	-1.51837	0.0078954	-1.1189	0.0017375	-2.17316	1.67843e-05
Glyma03g28120	-0.26767	0.188693	-1.08715	8.07431e-09	-1.25064	0.000236164	-1.14935	1.42133e-08	-1.13997	0.00530673	-0.487713	0.163096	0.171492	0.811758	0.0907822	0.793798	-0.834055	0.178936
Glyma10g31570	-0.0266597	0.885998	-0.161124	0.281983	-0.537933	0.0610518	-0.695076	8.23832e-06	-0.596697	0.0905713	-0.94413	0.00204417	-0.663031	0.35445	-0.845689	0.00872	-0.373684	0.433233
Glyma02g35240	0.232372	0.185714	0.462696	0.00155775	0.507379	0.0694622	1.41899	0	0.91071	0.00507626	1.30342	4.89126e-06	1.24206	0.0299146	2.11939	3.2041e-13	4.46881	0
Glyma19g28500	0.00133433	0.994006	-0.77587	3.54179e-08	-1.63405	9.36356e-10	-1.84399	0	-1.69475	1.50001e-07	-1.89474	1.23293e-08	-2.0908	0.000516546	-2.53019	4.19442e-13	-3.18229	7.38642e-10
Glyma14g40470	-0.0703316	0.715294	-0.93084	6.34555e-07	-0.771857	0.0161597	-0.549786	0.00375164	-0.901289	0.019896	-0.834875	0.0217132	-0.055225	0.924087	-0.63929	0.105356	-0.738635	0.138421
Glyma03g22780	0.355851	0.3338	0.507784	0.133123	0.340427	0.51147	0.210229	0.571318	1.1508	0.020881	1.32242	0.00906017	2.01192	0.00316216	2.37119	3.76485e-08	2.76201	4.13482e-06
Glyma13g29710	-1.03786	0.00916018	-5.19087	1.0101e-05	-4.59319	3.33185e-05	-7.57116	0.00285789	-8.00628	0.00278782	-1.79769e+308	3.96799e-11	-7.05946	0.00346183	-1.79769e+308	3.96799e-11	-1.79769e+308	3.96799e-11
Glyma11g07030	-0.724082	0.00113772	-1.75513	1.47526e-12	-3.1347	1.86088e-08	-3.58414	0	-3.12468	5.64499e-06	-3.11688	2.87374e-07	-3.42972	0.00281761	-4.01835	3.59136e-05	-3.61779	7.07005e-07
Glyma04g43340	-0.21069	0.258394	-0.592367	0.000637491	-0.802871	0.00758012	-1.13611	9.91778e-09	-0.88314	0.0147378	-1.14941	0.000672044	-1.30579	0.0308766	-1.80143	2.31948e-05	-2.35512	1.84032e-05
Glyma13g23650	-0.265876	0.240887	-0.895916	2.26219e-05	-1.32684	0.00610119	-1.10608	3.47517e-05	-0.949874	0.0821981	-1.17654	0.0418914	-0.671819	0.585054	-0.734603	0.211495	-0.288287	0.648482
Glyma08g26860	0.786235	0.00284478	1.03976	1.15348e-05	1.42433	2.97016e-05	2.35415	0	2.10305	9.67841e-08	2.27677	3.46678e-11	2.1621	0.33086	3.13428	0	3.2832	4.23903e-09
Glyma17g33310	0.145558	0.445462	-0.737553	7.82304e-06	-1.94912	3.93162e-09	-4.08272	0	-3.32735	9.99822e-12	-3.99387	2.86082e-10	-5.65373	0.00592129	-7.04724	0	-8.37704	8.21565e-15
Glyma01g02060	-0.0988912	0.611963	-0.116972	0.485567	-0.622487	0.0356589	-0.435181	0.0151621	-0.565644	0.119631	-0.859058	0.0101999	-0.920546	0.183725	-2.35784	4.11931e-05	-8.99398	3.51318e-06
Glyma09g36480	-0.652781	0.181814	-1.37322	0.0213009	-0.757567	0.323767	-2.0948	0.000753043	-0.545244	0.506892	-1.44792	0.0742819	-0.844614	0.409677	-0.914502	0.331247	-5.99784	0.0113225
Glyma19g42100	-0.134842	0.45783	-0.020164	0.895349	-0.518172	0.0722555	-0.493395	0.00327723	-0.582448	0.438157	-0.469742	0.132038	-0.419143	0.442005	-0.465903	0.156112	-0.493893	0.272536
Glyma13g07900	0.522138	0.0249725	0.297713	0.168655	0.352876	0.317608	1.0193	1.40565e-06	0.267418	0.521361	0.288784	0.468146	0.521731	0.387167	-0.504398	0.331438	0.262762	0.611068
Glyma01g37990	-0.180346	0.805402	-0.420971	0.600661	-0.801769	0.421783	-2.09915	0.0769069	-1.5732	0.129901	-3.03227	0.0735297	-3.17614	0.0855317	-1.79769e+308	0.00148398	-3.04164	0.0890539
Glyma10g05670	-1.19928	1.18664e-08	-2.69864	0	-2.908	1.21039e-11	-2.80895	0	-2.92272	7.27693e-09	-2.99209	1.58758e-08	-3.54273	0.000876288	-3.60444	4.40768e-06	-5.50425	0.000372889
Glyma11g12870	0.180476	0.332424	-0.171014	0.252891	-0.524293	0.0739259	-1.05519	2.03829e-10	-0.392775	0.295911	-1.36236	0.000130488	-1.29218	0.0376885	-1.35055	0.000767965	-0.735939	0.371647
Glyma08g08610	0.385357	0.129367	0.772897	0.000444119	0.993089	0.00600951	1.27027	9.89099e-09	1.09509	0.0098335	0.970961	0.0107812	1.09139	0.128628	0.40732	0.397779	-0.307371	0.730092
Glyma15g26790	-0.187924	0.438567	-1.35494	1.99318e-07	-2.09298	1.17175e-05	-3.48791	0	-2.79746	4.53777e-06	-2.79487	2.72601e-06	-1.83603	0.0187932	-2.06412	0.000817565	-2.19919	0.000407537
Glyma08g43020	0.247113	0.428264	1.06956	9.53252e-05	0.555982	0.197568	-0.916449	0.011823	0.395339	0.401879	-0.521536	0.346585	-1.17231	0.208407	-2.38856	0.00137288	-5.85713	0.000479731
Glyma18g01930	-1.01351	0.176479	-0.891627	0.264805	-3.18735	0.0452247	-1.79769e+308	0.000578078	-3.67995	0.0245789	-5.0171	0.0464801	-1.79769e+308	0.000578078	-1.79769e+308	0.000578078	-1.79769e+308	0.000578078
Glyma08g13610	-0.403911	0.096007	-1.18042	4.47417e-06	-1.44488	0.0018726	-3.31866	4.74731e-13	-2.18191	0.000326999	-3.24603	5.35626e-05	-5.37481	2.02008e-06	-5.86715	8.60265e-11	-6.35466	1.09373e-06
Glyma17g01490	-1.6199	0.580052	-1.79769e+308	0.157113	-0.0538778	0.982027	2.80087	0.0745878	2.30995	0.16144	3.34207	0.042136	5.62635	0.000745242	6.8603	8.1737e-06	8.61503	1.42731e-08
Glyma17g08320	0.116963	0.593778	-0.490267	0.0163365	-0.702794	0.0423188	-0.335833	0.107543	-0.191407	0.603594	-0.479289	0.171984	0.790012	0.274562	-0.0133756	0.970311	1.34696	0.00314733
Glyma17g05130	-0.127854	0.570271	-0.0336372	0.8663	0.0246453	0.940669	0.20273	0.32209	0.131665	0.731968	0.506226	0.140836	0.823776	0.150598	1.12609	0.000879972	0.749365	0.106181
Glyma01g04720	0.641638	0.000919365	0.897634	4.49886e-08	1.09252	0.000308049	2.036	0	1.06847	0.00456832	2.09474	8.056e-12	2.45849	0.000942491	2.81127	0	4.12212	0
Glyma18g48890	-0.363217	0.0443424	-0.0129847	0.932295	-0.367891	0.307371	-0.0710653	0.660868	0.100659	0.784873	0.0329831	0.91191	0.630798	0.421388	0.538463	0.0752316	1.03614	0.0120341
Glyma18g47170	-0.608802	0.00039616	-1.86999	0	-2.00359	1.01292e-11	-1.77521	0	-1.83086	1.45711e-07	-2.29874	1.9124e-11	-2.20454	0.000210604	-4.33315	3.22142e-12	-5.70385	0
Glyma08g03590	2.61755	0.107709	5.49011	0.000288619	5.32563	0.000673147	5.7776	0.000131325	4.73618	0.00300924	5.39627	0.000674153	4.96965	0.00322578	5.15192	0.00158772	6.03547	0.000161163
Glyma14g09620	2.3607	0	3.64144	0	3.66689	0	3.838	0	3.92872	0	3.85767	0	4.22185	7.50511e-14	3.17885	0	0.570172	0.343813
Glyma08g04640	0.648884	0.00201625	1.42864	1.33227e-15	1.61884	6.97177e-08	1.40175	7.37188e-14	1.38785	0.000228984	0.991559	0.0109338	0.00111445	0.998625	-0.308794	0.527524	-2.74336	4.09705e-05
Glyma07g35260	-0.213812	0.434668	-0.714114	0.0115333	-0.780786	0.0869964	-0.101934	0.694215	-0.269674	0.571356	-0.461613	0.327788	-0.227864	0.737341	-0.769294	0.181964	-2.0524	0.00923091
Glyma10g32000	-0.528988	0.574433	0.494098	0.539761	0.499131	0.571912	4.71948	1.55431e-15	5.82463	3.33067e-15	4.06172	1.92006e-08	6.77752	3.21965e-14	5.98698	0	5.67245	2.66143e-12
Glyma02g11300	0.10727	0.541311	0.231922	0.0936176	-0.480739	0.0773674	-0.57659	0.000126886	-0.88589	0.00581272	-0.70999	0.0126224	-0.660044	0.264017	-0.750158	0.0123869	-0.717269	0.103193
Glyma13g09290	0.479827	0.0133635	-0.068717	0.686275	-0.379674	0.214009	-0.535478	0.00503785	-0.600913	0.113347	-0.576594	0.093722	3.76057	0.00581687	1.67609	1.79907e-08	3.45458	1.55431e-15
Glyma02g43140	0.519516	0.33049	0.999893	0.034317	1.02426	0.108991	1.36629	0.00354223	1.11368	0.100672	1.23815	0.0607302	0.574266	0.536613	-1.26063	0.30868	-3.82433	0.01902
Glyma02g29190	-0.595791	0.000942452	-0.515678	0.000898614	-0.70668	0.0218702	-0.777151	4.04898e-06	-0.972407	0.00899534	-0.477971	0.119567	-0.196436	0.762396	-0.121014	0.692817	1.00289	0.0249713
Glyma03g02120	0.847348	0.000697415	1.35466	1.18335e-09	1.5934	6.56971e-06	1.59406	1.57807e-12	1.21701	0.0038014	1.2921	0.000330075	0.580614	0.456859	0.806375	0.0919037	-1.8929	0.0441104
Glyma13g00300	-0.406682	0.0673704	-1.00189	9.15399e-06	-1.67733	8.88879e-05	-2.08514	3.20366e-12	-1.69772	0.000387252	-2.01601	3.61601e-05	-2.29245	0.0104242	-2.21828	0.000938809	-3.09561	0.000879988
Glyma05g36670	-0.306495	0.145031	-0.890418	1.04934e-05	-1.64129	3.23437e-05	-1.40688	1.06546e-09	-1.75531	0.000207171	-1.84963	7.1646e-05	-1.18423	0.0551797	-0.104868	0.787024	0.250083	0.593093
Glyma01g05230	-0.175073	0.621322	0.339576	0.274533	-0.118439	0.81255	-2.69034	3.6141e-08	-0.365467	0.618442	-3.07583	0.0184344	-4.49814	0.0101502	-6.15889	0.00102939	-8.29255	0.230049
Glyma01g41200	0.768678	0.075728	2.00911	3.82231e-08	1.78176	0.000368534	1.79811	1.96228e-06	2.14535	7.17642e-05	1.77346	0.00123674	2.03773	0.00434256	1.93896	0.00117111	2.8576	6.91527e-07
Glyma07g22340	-0.240236	0.757376	-2.84427	0.00600823	-2.44313	0.119227	-4.18989	0.11075	-4.29346	0.0105912	-5.53509	0.195746	-1.79769e+308	1.11471e-05	-4.09734	0.0528327	-4.23233	0.101409
Glyma18g06890	0.339624	0.0744341	0.539065	0.00108561	0.960335	0.000772364	1.804	0	1.01133	0.00272516	2.10229	2.7689e-13	2.20471	6.18999e-05	2.5631	0	3.10738	3.58988e-09
Glyma12g09300	0.85667	1.9379e-06	1.13383	5.44009e-14	1.28125	2.78088e-06	1.24547	2.66454e-15	1.17668	0.000227053	0.94983	0.000870621	0.882132	0.122822	0.584876	0.0516251	0.933269	0.0270016
Glyma11g13050	-0.602043	0.0424214	-0.360302	0.166964	-0.410455	0.319646	0.443889	0.0861266	-0.140144	0.78221	0.283199	0.524969	0.514502	0.389989	-0.774314	0.254611	-5.94404	0.000484517
Glyma16g26070	0.278775	0.575186	-0.295325	0.568437	-0.307358	0.642311	-3.80169	0.0322255	-2.79473	0.00775124	-4.48118	0.00253139	-1.79769e+308	1.32633e-05	-4.71067	0.151795	-1.79769e+308	1.32633e-05
Glyma14g37210	-1.40673	2.59524e-11	-4.2143	0	-5.02282	2.22045e-16	-7.5142	0	-5.1168	1.09947e-10	-6.12076	7.37854e-13	-8.97127	1.88275e-09	-7.38621	0.00010626	-8.67108	2.07834e-12
Glyma07g03960	0.00169182	0.994929	0.341074	0.139255	0.4067	0.265855	0.773836	0.000778849	0.459672	0.276726	1.51001	1.54903e-05	2.04605	0.000193833	2.37706	9.63452e-13	2.44588	3.51343e-07
Glyma16g03410	-0.664275	0.000223561	-1.30332	0	-2.29668	0	-1.89193	0	-2.23832	1.64031e-11	-1.24493	1.39663e-05	-0.654021	0.3052	-0.534511	0.0596859	-2.26974	1.43569e-05
Glyma09g33960	-0.181397	0.289982	-0.633538	9.26736e-06	-0.712383	0.00765937	-0.172485	0.246197	-0.728639	0.022039	0.123158	0.654282	0.718371	0.196922	0.762595	0.00534897	2.17187	2.30639e-07
Glyma17g18040	0.397727	0.428018	-2.03678	0.0105243	-0.840025	0.246847	0.817722	0.0737514	2.2161	0.000546076	1.93537	0.00193787	3.56431	3.18121e-06	3.08061	9.21195e-08	4.48781	1.66533e-14
Glyma04g13080	-0.0887526	0.67842	0.333622	0.0721262	0.575428	0.0900811	-0.120606	0.5508	0.251346	0.533128	-0.0934777	0.796637	-0.925393	0.284322	-0.781284	0.048216	-1.6135	0.00678297
Glyma05g01580	-0.720289	0.0878806	-1.53482	0.000865845	-1.27453	0.0325734	-1.33085	0.00201843	-0.598228	0.321591	-0.0281264	0.962267	0.816742	0.245155	2.38891	3.02572e-07	2.23213	3.54941e-05
Glyma09g01370	0.623033	0.00283254	0.771126	3.49702e-05	0.959929	0.00223139	0.820973	1.70244e-05	0.755888	0.0325935	0.640613	0.0585455	0.724578	0.255018	0.735221	0.0280126	1.3143	0.0106448
Glyma10g02660	-0.838157	3.27093e-05	-1.18807	2.08143e-10	-1.74234	1.25417e-06	-1.20918	1.27385e-09	-1.83585	2.30262e-05	-1.01618	0.00500698	-0.782093	0.171526	0.550143	0.0745298	1.60231	0.00687227
Glyma17g36570	0.279039	0.191887	0.14778	0.460293	0.138999	0.66801	0.147477	0.478436	0.0212215	0.956506	-0.396316	0.297437	-0.466636	0.450448	-1.69411	0.00654286	-4.26086	3.65878e-05
Glyma01g44360	-0.0297981	0.86956	-0.210806	0.149933	0.0179249	0.949714	0.408828	0.0068877	0.356492	0.277066	0.222317	0.454971	0.862059	0.250994	1.61208	3.07984e-07	1.97997	3.41423e-05
Glyma01g01800	-0.445136	0.0986496	-0.982119	0.000682223	-1.10994	0.0251507	-1.57112	4.24733e-06	-1.34893	0.0206448	-1.55228	0.0120573	-2.24021	0.0410776	-1.56799	0.0215926	0.646014	0.304766
Glyma03g01760	0.260666	0.269464	0.468307	0.0228273	0.791489	0.0184696	1.72523	0	1.17748	0.00147361	2.22283	2.37477e-12	2.83315	1.47828e-06	3.36509	0	4.18007	0
Glyma11g00870	0.758742	0.000277063	1.24708	3.37508e-14	0.785132	0.0142897	-0.501879	0.0155731	0.488065	0.162833	-0.069597	0.835717	-1.06192	0.148309	-2.40599	0.000179761	-8.60937	5.13119e-05
Glyma12g01900,Glyma12g01910	-0.482048	0.03743	-1.10033	7.10653e-07	-1.3934	0.00206918	-0.778758	0.000488897	-1.34828	0.00335954	-0.426132	0.274423	-0.0392535	0.946815	0.945175	0.0157276	1.6765	0.00154326
Glyma08g19260	0.604399	0.00559579	0.807501	4.77824e-05	1.33987	3.36188e-05	1.32587	5.66822e-11	1.33444	0.000371304	1.40469	2.07943e-05	1.03055	0.0880163	0.826337	0.0271267	0.280575	0.589264
Glyma13g41650	0.855559	0.00244446	0.256984	0.354104	0.230947	0.59154	0.408839	0.1466	0.322895	0.509985	0.377015	0.426335	0.240535	0.717363	-0.299683	0.611872	-1.42562	0.0313993
Glyma05g30730	0.00487052	0.986489	-0.0343206	0.890309	0.0603223	0.872498	0.423887	0.0851031	0.442744	0.315732	0.831396	0.0291548	1.10075	0.0760686	1.669	2.91549e-06	2.05135	0.000640602
Glyma13g06620	-0.230064	0.501037	-1.88123	5.60647e-06	-2.33446	0.000315113	-2.61764	2.89866e-08	-1.41149	0.0219204	-2.83985	0.000100373	-2.31123	0.0099809	-2.34456	0.00455058	-0.216443	0.71895
Glyma05g31460	0.617279	0.49544	2.57132	0.000827368	1.43046	0.14571	-0.352912	0.75426	0.839257	0.397713	0.116252	0.918048	-0.36276	0.829584	-0.856491	0.582119	-1.79769e+308	0.0172966
Glyma12g36550	0.165747	0.474481	0.340863	0.107092	0.719134	0.0418206	1.14258	1.70658e-08	0.808043	0.0401932	1.36467	8.99795e-05	1.88931	0.00724504	1.20515	0.000813479	2.05683	1.81021e-05
Glyma16g33580	1.12115	9.789e-05	1.17999	9.58311e-06	1.33284	0.00153618	1.23784	8.9848e-06	1.4269	0.000794008	0.876781	0.0402463	0.904329	0.223424	-0.166137	0.787787	2.54241	2.01378e-05
Glyma13g10770	-0.844973	0.00527863	-2.44279	1.58443e-07	-2.35751	0.000361016	-5.167	2.35783e-08	-3.33378	8.15354e-05	-4.20663	0.000647298	-6.15227	2.86664e-05	-8.96547	0.146751	-8.91905	0.19088
Glyma06g47120	1.99907	2.19863e-09	2.68762	0	4.0293	0	3.95188	0	3.82089	0	4.01004	0	4.22452	1.07092e-12	2.90336	5.69823e-10	1.71214	0.00531594
Glyma19g39060	0.109991	0.585138	0.263922	0.134045	-0.00467518	0.987935	-0.295137	0.135048	-0.249231	0.514613	-0.460867	0.209131	-1.16683	0.0657963	-1.21638	0.0114678	-1.44139	0.00656747
Glyma09g33890	-0.407959	0.219961	-0.321308	0.340664	-0.82062	0.143672	-0.918465	0.011298	-0.925691	0.15981	-0.737409	0.224236	-0.497073	0.574777	-0.680492	0.341632	-0.406854	0.563215
Glyma02g10480	-0.00242199	0.989609	0.106768	0.495412	-0.0658517	0.807298	-0.673452	0.000107374	-0.397378	0.252942	-0.541184	0.0735144	-1.26373	0.0446764	-2.22985	3.43572e-07	-4.4122	5.76279e-09
Glyma04g10090	0.34099	0.0692902	0.605141	0.000188188	0.658751	0.0326126	0.753439	7.34848e-06	0.426518	0.272931	0.73751	0.0160958	0.478775	0.468424	0.425603	0.164422	0.367585	0.461911
Glyma19g35910	-0.542487	0.47637	-2.29776	0.0746234	-1.17059	0.248856	-4.5441	0.0776619	-2.55388	0.0389238	-3.7577	0.0465925	-1.79769e+308	0.00156473	-1.79769e+308	0.00156473	-1.79769e+308	0.00156473
Glyma11g02650	-1.49646	1.0474e-05	-3.29095	3.63118e-10	-4.52209	3.05858e-11	-6.6399	1.20032e-06	-4.49264	3.60367e-10	-5.70035	2.92994e-08	-7.06391	7.98213e-05	-9.2973	0.1614	-10.0178	0.486275
Glyma17g03230	1.58789	6.11614e-06	1.21533	0.000357527	2.53451	1.84078e-09	3.70755	0	2.89472	1.64773e-10	3.92976	0	4.79763	1.77636e-15	5.49695	0	6.37799	0
Glyma10g38400	0.136681	0.477832	0.0165514	0.912081	-0.193479	0.549477	0.0311485	0.845071	-0.255967	0.5229	-0.163592	0.610959	0.452127	0.699887	-0.0360862	0.910862	1.40381	0.00770152
Glyma10g16090	0.0466708	0.809193	0.111505	0.443086	-0.106724	0.721739	0.228087	0.135985	0.220057	0.591076	0.088717	0.765848	0.264189	0.684266	0.816547	0.00617412	1.4629	0.0025078
Glyma16g23850,Glyma16g23870	0.360621	0.102625	0.593621	0.00169371	0.830184	0.0164649	1.27724	1.3181e-11	0.965645	0.0290002	1.20482	0.000907244	1.46586	0.106032	2.62409	2.75557e-13	3.17039	4.08356e-07
Glyma16g08500	-0.107493	0.775965	-0.110223	0.756212	-0.219601	0.689766	-1.51222	0.00166685	-0.810519	0.230198	-1.29265	0.0696942	-2.15274	0.0618043	-2.56615	0.00613399	-4.0742	0.0130821
Glyma05g22090	0.770892	0.000461415	1.14832	1.73467e-09	1.66159	1.20151e-05	1.69398	0	1.65011	9.58505e-05	1.61562	4.29214e-06	1.219	0.108867	1.1345	0.00222305	0.165638	0.7568
Glyma13g21520	-0.158416	0.4245	-0.452711	0.00551928	-0.476744	0.154466	-0.738347	2.26745e-05	-0.81285	0.0322491	-0.366539	0.235661	-0.0503736	0.949297	-0.375673	0.226144	-0.202632	0.710035
Glyma06g17190	0.494493	0.1369	1.52688	3.39155e-08	0.796624	0.0609802	0.354044	0.283138	1.34654	0.0052435	0.640503	0.196928	0.473491	0.517674	0.460687	0.459823	1.47321	0.0104604
Glyma20g02940	-0.0754184	0.705938	-0.467395	0.0116289	-0.81598	0.0129841	-0.488653	0.0120925	-0.874204	0.0266655	-0.45606	0.184648	-0.411767	0.550258	1.07375	0.000604799	1.56435	0.000930703
Glyma07g06010	0.512369	0.161961	0.418857	0.222015	0.274416	0.583713	1.24081	0.000124391	0.582148	0.302631	1.48202	0.0022508	1.42509	0.0390387	2.16408	8.97126e-06	2.56981	1.11643e-06
Glyma10g28560	0.110959	0.950594	2.16975	0.149523	2.31865	0.370709	3.00941	0.0378229	2.81723	0.123263	3.42257	0.0296012	3.48078	0.0575521	5.43573	0.000199383	5.71883	0.000175096
Glyma01g18780	-0.00195372	0.993145	-0.147044	0.445059	0.044179	0.899889	-0.117535	0.561532	-0.463396	0.254542	0.301084	0.392515	0.733232	0.422248	0.892007	0.0119626	1.07902	0.0587402
Glyma07g02700	-0.379262	0.0526122	-0.29966	0.065821	-0.511752	0.0940958	-0.67682	0.000169531	-0.647153	0.0854491	-0.789444	0.022232	-1.34815	0.033554	-2.05264	1.60555e-05	-5.10422	6.12271e-07
Glyma17g07420	0.159613	0.473023	-0.66435	0.00265797	-1.88496	2.32988e-05	-1.99936	1.5894e-12	-2.5524	3.25397e-06	-2.60735	2.77092e-06	-2.8136	0.000322648	-3.95077	6.79069e-06	-6.02756	4.89816e-07
Glyma13g19290	0.414765	0.204302	-0.86338	0.0149224	-1.22437	0.0231658	-1.10755	0.0025102	-1.34702	0.0276711	-2.32312	0.00392864	-3.60426	0.000261469	-1.79769e+308	2.21745e-11	-1.79769e+308	2.21745e-11
Glyma06g46550	-0.153436	0.394927	-0.44138	0.0056951	-1.04613	0.000524235	-1.2357	1.26073e-09	-1.04053	0.00434799	-0.866146	0.0084166	-1.07374	0.0787526	-0.826095	0.0314042	-1.53938	0.00227689
Glyma09g31560	0.022739	0.910015	-0.117624	0.4355	0.347522	0.293637	0.54073	0.000583243	0.184728	0.619193	1.19346	0.000523854	1.5754	0.0531495	1.84411	1.27431e-07	1.35216	0.0139273
Glyma08g41560	0.518698	0.342893	1.09589	0.0474799	1.53484	0.0111178	0.542383	0.385107	1.08105	0.16326	0.19589	0.827082	-0.68665	0.50306	-1.83069	0.0895869	-4.19337	0.103659
Glyma09g40880	0.0679646	0.920825	0.816201	0.281344	0.286475	0.710604	0.891649	0.132299	0.528205	0.502102	1.13844	0.139518	0.679365	0.48877	2.75797	0.000945534	2.56997	0.0031597
Glyma08g18600	1.13873	0.0918563	0.329622	0.660908	0.462667	0.584898	2.0265	0.000879201	1.79213	0.0207076	2.25199	0.00329976	3.60946	0.0001795	3.47955	5.60857e-06	4.67608	1.27401e-10
Glyma16g34820	-0.307025	0.286004	-0.0844437	0.750378	0.385988	0.288003	0.87666	0.000214635	0.571143	0.166687	0.683547	0.0941481	0.257373	0.72631	0.757904	0.0686926	-0.437873	0.472148
Glyma10g42480	0.909131	3.80731e-07	1.11357	2.47358e-13	1.65843	1.89788e-08	1.64876	0	1.70435	6.27604e-07	1.61473	4.19801e-08	2.09052	0.00231466	0.602597	0.0497442	-0.40357	0.395926
Glyma03g33190	0.24098	0.634461	-0.641702	0.254898	-0.995169	0.20263	-3.79662	0.00378874	-1.49073	0.0584864	-3.28111	0.00445361	-3.73402	0.0197843	-5.25776	0.0232545	-1.79769e+308	1.68222e-05
Glyma05g29040	-0.0262972	0.901805	-0.750091	0.000319661	-1.26119	0.00126046	-1.64745	6.43843e-11	-1.52686	0.00128611	-1.28178	0.00393324	-1.22011	0.0641814	0.0570095	0.884971	-0.544064	0.285385
Glyma02g46300	-0.051082	0.772638	-0.506809	0.0010728	-0.766439	0.00718379	-0.632672	0.000149087	-0.717701	0.0349435	-0.532275	0.0780202	-0.308718	0.566993	0.107583	0.718511	1.79899	3.297e-05
Glyma12g32970	1.15713	3.5089e-06	-0.584375	0.0364009	0.17194	0.681045	-1.17174	0.000171737	0.0148142	0.975094	-0.987321	0.0706885	-1.55391	0.03445	-3.79533	5.31537e-05	-4.7547	1.6565e-06
Glyma05g28790	-0.0539798	0.775406	-0.148813	0.328566	-0.484929	0.100702	-0.435152	0.00638967	-0.543551	0.12672	-0.329673	0.27473	0.0364404	0.961803	-0.37351	0.229827	0.253683	0.591372
Glyma05g35610	0.887958	3.96312e-05	1.39673	3.28626e-14	1.3116	2.1188e-05	1.75644	0	1.37028	0.000166182	1.82735	1.06351e-09	1.34081	0.0215839	1.19932	0.00020925	1.24994	0.010933
Glyma18g10700	-0.377147	0.225101	-0.418752	0.138297	-0.805092	0.0844048	-1.41827	2.57764e-05	-1.00276	0.0675816	-1.69199	0.00434074	-2.8854	0.000564139	-1.85762	0.00688392	-1.63094	0.012002
Glyma05g38220	0.556171	0.00234773	-0.22277	0.117064	-0.752358	0.00583895	-2.11246	0	-2.00362	2.49682e-08	-2.87053	9.42586e-11	-4.24684	2.86774e-05	-4.21257	1.11022e-15	-1.68672	0.00152449
Glyma07g01540	-0.285744	0.13001	-0.700023	1.68707e-06	-0.988839	0.000503641	-1.26256	0	-1.42201	0.00123604	-0.637381	0.0232222	-0.550612	0.498868	-0.56889	0.0455965	-0.308441	0.527159
Glyma10g10000	-0.356834	0.0396407	-0.615232	3.23161e-05	-1.07399	0.00011178	-0.61212	0.000101578	-0.938342	0.00464383	-0.458324	0.109898	0.0327817	0.950764	0.462168	0.0998105	1.11484	0.00691192
Glyma20g27970	-0.0771661	0.76782	0.144889	0.530968	-0.143078	0.715529	-3.11434	4.72888e-12	-0.780032	0.126106	-2.43276	0.000919853	-3.56729	0.00341688	-7.08829	4.5678e-05	-1.79769e+308	7.26412e-20
Glyma20g30310	-0.777122	0.198551	-0.88639	0.161989	-0.639617	0.547645	-1.92598	0.0143817	-0.586395	0.42565	-1.63835	0.384002	-1.69968	0.0957559	-1.79769e+308	0.000235987	-1.79769e+308	0.000235987
Glyma11g03010	-0.606412	0.277478	-0.575594	0.294297	-2.654	0.00784875	-4.93336	0.0107427	-4.51013	0.0026089	-4.87739	0.00515946	-1.79769e+308	1.30766e-05	-1.79769e+308	1.30766e-05	-5.70933	0.037192
Glyma03g39100	1.22068	9.21987e-10	1.39142	4.44089e-16	2.20921	7.97362e-13	1.77294	0	2.52789	6.66311e-12	2.38735	2.93099e-14	3.03579	4.56654e-06	2.29011	9.99201e-15	2.11556	5.0853e-06
Glyma01g27810	0.469289	0.106341	0.112519	0.685535	0.633345	0.125216	2.23321	0	1.56703	0.000143077	1.91494	3.75722e-07	1.93443	0.000843741	2.88987	4.44089e-16	3.2368	6.05582e-12
Glyma11g07770	-0.0761308	0.729133	0.219726	0.248403	0.382129	0.226332	1.24175	1.92255e-11	0.846137	0.0160812	1.34221	1.4984e-05	1.30937	0.0152452	1.30135	6.77297e-05	1.06592	0.0194692
Glyma08g21810	-0.669154	0.0259302	-2.34202	1.6038e-10	-2.14048	5.04707e-05	0.0941715	0.710093	-0.913337	0.0850385	0.615022	0.1361	0.586302	0.351231	0.49049	0.294186	-1.67246	0.0106098
Glyma17g26620	0.453438	0.0740909	0.785054	0.000644002	1.29228	0.000227047	0.91849	7.93971e-05	1.09655	0.00768277	1.49579	3.89882e-05	1.58047	0.0268904	1.77237	1.51476e-06	1.78908	0.00441095
Glyma10g32300	0.881531	3.26199e-05	1.82404	0	2.32486	1.87936e-08	1.90292	0	2.04336	5.37135e-05	1.83408	2.485e-06	0.784179	0.307409	1.00476	0.00173755	0.20802	0.66482
Glyma20g35240	1.81849	0.00525587	2.55367	2.18412e-05	5.21243	0	5.42034	0	7.12473	0	5.60912	0	9.35149	0	7.45725	0	7.07156	0
Glyma11g36430	-0.233985	0.357185	-0.620076	0.0101333	-0.745557	0.0677443	-1.39353	7.24595e-07	-0.769369	0.107874	-1.18562	0.0159348	-1.57783	0.0265819	-0.374404	0.452018	-1.03188	0.0666304
Glyma07g07860	-0.0866329	0.724555	-0.315767	0.169178	-0.209076	0.580017	0.0116219	0.960323	-0.0961597	0.82923	0.357262	0.347953	0.59028	0.401833	1.24939	0.000710479	1.62021	0.00352336
Glyma02g02930	0.265408	0.624202	0.0301046	0.956063	0.197336	0.783233	-1.00776	0.0823738	0.251818	0.746048	-1.24674	0.288556	-1.68728	0.0704054	-3.80583	0.0097249	-1.79769e+308	3.67417e-05
Glyma09g03780	2.01324	0.0201999	2.80641	0.000614529	4.69913	3.32798e-08	7.9225	0	6.45914	7.54952e-15	8.5294	0	9.6008	0	10.6473	0	12.6175	0
Glyma12g00330	-0.671386	0.000110795	-2.52267	0	-3.3269	0	-6.38268	0	-2.13119	5.60101e-05	-5.19728	0	-5.14638	1.46081e-11	-6.99596	2.62124e-12	-9.84724	7.70786e-05
Glyma01g42270	0.538896	0.0922868	1.02835	0.000240287	1.52624	9.79153e-05	1.5573	1.73887e-08	2.50012	5.06645e-10	1.85045	6.33128e-06	1.67203	0.00631262	1.40238	0.00396717	1.91988	0.000227511
Glyma17g04300	-0.643101	0.000638443	-3.17971	0	-3.48873	0	-6.73545	0	-4.17704	0	-5.74586	2.22045e-16	-6.70178	2.5165e-06	-8.24557	1.41125e-09	-8.75128	1.00185e-07
Glyma01g25710	-0.0634055	0.869202	0.340779	0.315496	0.580179	0.230634	1.29065	4.57058e-05	1.06814	0.0386056	1.00454	0.0476394	1.4954	0.0274022	1.08686	0.0552315	1.27635	0.0275412
Glyma06g17730	-0.0892205	0.70747	-0.598264	0.0133896	-0.602534	0.118665	-0.95185	0.000202645	-0.00198338	0.996095	-1.3	0.0101893	-2.15629	0.0126802	-5.16442	0.0186827	-8.5352	0.000193923
Glyma08g24360	1.31126	0.136614	0.316122	0.755001	-1.06404	0.462442	0.588559	0.518239	-1.6041	0.227608	1.12828	0.326122	2.12466	0.103589	4.20408	2.86327e-06	4.25685	1.59592e-05
Glyma15g32270	1.17466	0.0430349	0.0474948	0.941572	1.41042	0.0348555	1.79405	0.000629511	1.79263	0.0138333	2.58906	7.82687e-05	3.74191	1.63625e-05	3.46637	1.44331e-07	3.5318	8.8457e-07
Glyma17g38250	-0.13658	0.661188	0.210886	0.450977	0.298362	0.462882	0.541288	0.0479989	0.677425	0.156114	0.600949	0.179006	0.27415	0.698941	1.48256	0.00021097	1.13208	0.0496692
Glyma05g32340	-0.382599	0.0779336	-0.996452	4.94985e-06	-1.6324	8.45524e-05	-1.18492	1.07934e-07	-1.71517	0.000466512	-1.12936	0.0105379	-0.901867	0.151369	0.902717	0.00622273	1.45569	0.00114506
Glyma02g10300	-0.652541	0.000740729	-1.91317	0	-2.53044	7.83125e-10	-5.4627	0	-3.90973	1.01563e-11	-5.51844	1.03051e-12	-7.01586	1.47259e-10	-10.5426	4.69075e-05	-1.79769e+308	2.62011e-39
Glyma18g02740	-0.00288768	0.993688	-0.441939	0.276869	-0.854214	0.191032	-1.06867	0.0163985	-1.69163	0.0530503	-1.18894	0.136377	-1.51504	0.224525	-3.68755	0.0110852	-5.43463	3.75895e-07
Glyma08g12290	0.0350749	0.877829	0.611605	0.00147338	0.386584	0.233807	0.685752	0.000659093	0.612283	0.10696	0.862082	0.0113175	1.18852	0.0265707	2.18459	3.30003e-12	4.06995	0
Glyma06g48200	1.17099	0.000655349	2.45367	0	0.566332	0.249432	-0.762384	0.0611502	0.892817	0.0959528	-0.623625	0.347071	-1.84893	0.0515185	-5.67033	0.00122771	-5.52546	0.00149684
Glyma20g29330	-0.963419	0.0112081	-2.15046	2.63844e-05	-3.5731	2.32864e-05	-3.1747	1.1818e-09	-3.23697	0.000327777	-2.80134	0.00377828	-2.97285	0.00438156	-2.50585	0.00919436	-1.391	0.0764138
Glyma08g14190	-0.559669	0.0320003	-0.852665	0.00815793	-1.38938	0.0013859	-0.733975	0.0258728	-1.26369	0.0114827	-0.918754	0.0941542	-0.814547	0.468599	0.0578313	0.898711	1.12606	0.0280063
Glyma06g42320	-0.984012	0.00144539	-2.29986	4.88407e-09	-2.20034	0.000160931	-1.80804	5.03382e-07	-1.45997	0.0132756	-1.87335	0.00280506	-1.87323	0.024251	-2.84671	0.00252002	-6.09743	5.08585e-06
Glyma10g07210	0.0768824	0.751847	0.222731	0.320377	0.47619	0.137216	1.43386	1.21532e-11	0.86864	0.035743	1.27672	0.000308956	1.50888	0.0423524	1.13135	0.0010357	-0.329202	0.641707
Glyma02g41930	-0.160752	0.483767	-0.162329	0.437074	-0.100756	0.775022	-0.532085	0.0170638	-0.675532	0.098342	-0.0492686	0.89356	0.0119159	0.986827	-0.0815383	0.829782	1.98577	0.000330988
Glyma18g52860	-0.506311	0.00920427	-1.57047	0	-2.46363	0	-2.25874	0	-2.55451	1.28186e-12	-2.46617	0	-2.4385	3.12278e-06	-2.13807	1.62358e-09	-2.3393	3.33571e-07
Glyma12g33530	0.17319	0.584835	0.346303	0.222027	-0.0718148	0.881944	-3.50618	3.73863e-09	-1.70001	0.0113601	-2.38131	0.00111566	-2.79905	0.00133525	-6.61535	0.000616961	-1.79769e+308	1.02081e-12
Glyma18g38720	0	1	0	1	1.79769e+308	0.168966	1.79769e+308	3.18387e-06	1.79769e+308	0.0111136	1.79769e+308	0.00414415	1.79769e+308	0.0397783	1.79769e+308	0.0282242	1.79769e+308	0.028653
Glyma20g28430	0.202072	0.530405	0.227463	0.45047	0.0689617	0.889726	0.642335	0.0325591	0.320115	0.574105	0.706253	0.160335	1.63027	0.0645109	1.39033	0.00322662	0.894484	0.206213
Glyma11g06830	0.0592827	0.75086	0.120334	0.440376	0.0312047	0.914189	0.0508194	0.771606	0.235629	0.5102	-0.119131	0.705002	0.700719	0.26261	0.465715	0.129701	1.24311	0.00702164
Glyma20g34110	-0.336011	0.109808	-0.609617	0.00218213	-0.523637	0.111675	0.0118687	0.951793	-0.377712	0.331369	-0.275678	0.449489	-0.538824	0.384187	0.245285	0.503543	0.876417	0.0560633
Glyma09g41300	0.177373	0.632	-0.461907	0.219051	-1.53741	0.0127828	-1.76416	0.000131508	-1.65441	0.0113734	-1.34452	0.0425859	-2.32967	0.0160267	-1.21669	0.106264	-0.626006	0.36713
Glyma03g39710,Glyma03g39720	0.102556	0.634729	0.535821	0.00229643	0.443845	0.227118	0.77309	1.34439e-05	0.486867	0.220051	0.651938	0.0596398	0.0912165	0.947903	0.184264	0.574348	0.400079	0.474102
Glyma05g18410	0.200968	0.756173	0.868187	0.14374	1.66452	0.0131083	4.00165	2.22045e-16	1.83539	0.0154083	4.73904	2.22045e-16	4.46029	1.49193e-08	5.01052	0	3.77832	4.45035e-08
Glyma12g33690	0.239609	0.42898	0.306631	0.248687	0.291259	0.512054	-0.508637	0.072386	-0.12016	0.79488	-0.276032	0.546755	-1.09833	0.134522	-2.02029	0.00205545	-4.13251	7.04559e-06
Glyma07g15110	-0.374008	0.0586915	-1.1198	5.00137e-09	-0.67543	0.0348213	-0.485774	0.00980064	-0.334577	0.361652	-0.51016	0.138166	-0.381469	0.48869	-1.1836	0.00751125	-3.17013	4.11258e-07
Glyma11g01320	0.328291	0.0594179	0.0736241	0.61514	0.194374	0.46923	-0.0964635	0.53719	-0.0677564	0.83229	0.412668	0.138449	0.733433	0.196673	0.846336	0.00238813	0.906135	0.0365893
Glyma20g26720	0.144982	0.548214	0.232233	0.287306	0.0232684	0.948798	1.4406	2.41229e-12	0.760782	0.0633037	1.70468	3.53359e-07	2.36357	0.000160936	2.80191	0	3.84049	0
Glyma09g08690	0.062753	0.725066	0.231642	0.125491	0.509877	0.0589825	0.996535	1.46269e-10	0.565027	0.0918161	0.621324	0.0302908	0.767747	0.146801	1.01495	0.000459169	1.46956	0.000474956
Glyma19g25870	0.826623	7.9115e-05	1.13113	2.6068e-13	1.66167	0.000133468	2.46582	0	1.76634	8.62604e-05	2.53802	4.79844e-09	2.86798	0.00030642	2.91301	2.17382e-13	4.18355	5.63187e-10
Glyma16g27060	0.323193	0.299648	0.320348	0.264156	0.708682	0.090177	1.42224	7.37412e-08	1.10699	0.012965	1.17959	0.00515308	0.88776	0.224035	1.31923	0.00346204	0.557787	0.392476
Glyma05g05230	1.94496	0.150957	1.54868	0.293339	2.41546	0.097395	4.07302	0.00103001	2.95169	0.0332218	2.99278	0.0340947	2.50519	0.105746	0.544278	0.785609	0.411566	0.825886
Glyma05g24650	-1.53694	0.0104557	-2.85129	0.00402186	-4.67351	0.00949787	-1.79769e+308	1.98408e-06	-4.24315	0.11632	-1.79769e+308	1.98408e-06	-4.66066	0.0142287	-1.79769e+308	1.98408e-06	-1.79769e+308	1.98408e-06
Glyma12g06020	-0.167091	0.452429	-0.470107	0.0168623	-0.58622	0.105823	-0.763931	0.000457253	-0.699593	0.109486	-0.735389	0.0524501	-0.522617	0.463679	-0.855958	0.0539349	-0.113611	0.831335
Glyma06g03960	0.352066	0.0812081	0.245379	0.175268	-0.129725	0.684992	0.515869	0.00562917	0.128338	0.728172	0.122183	0.722536	0.0397586	0.943024	-0.67426	0.129385	-2.80693	5.53277e-06
Glyma09g04750	1.06468	0.00189463	0.835558	0.0104226	0.473153	0.334643	2.44869	2.22045e-16	1.63766	0.000787348	2.33241	7.31055e-08	2.62096	1.6707e-05	3.13428	9.4591e-14	2.99558	4.46427e-09
Glyma17g02880	-0.166007	0.386264	-0.139194	0.404744	-1.02792	0.00167773	-0.864828	6.7432e-06	-1.10426	0.00491297	-0.848439	0.0171096	-0.865748	0.12363	-0.777162	0.0498117	0.0280722	0.951435
Glyma17g01820	-0.0380382	0.924863	0.360575	0.329157	1.12748	0.015164	2.13517	1.95501e-11	1.84211	7.57995e-05	2.2933	8.49997e-08	2.2358	0.000722934	3.08402	8.21343e-12	3.01029	3.19795e-08
Glyma06g00430	-0.192688	0.438789	-0.350001	0.0782293	-0.993383	0.0178759	-1.02126	6.62999e-07	-1.16958	0.0114056	-1.05305	0.00916616	-1.17264	0.215789	-1.21675	0.00188753	-1.4363	0.0324206
Glyma15g23200	2.57568	0.109863	3.80744	0.0142209	4.10657	0.00996093	3.22035	0.041754	3.37902	0.0379271	3.40109	0.0396021	3.59949	0.0366222	4.33647	0.00883485	4.72447	0.00355031
Glyma02g03710	2.21205	0.0285748	4.04337	1.28495e-05	4.03523	6.12613e-05	3.70217	7.25602e-05	4.61821	6.11874e-06	3.30798	0.00253058	3.27739	0.0054927	2.22689	0.0677227	-0.569606	0.736371
Glyma07g34820	0.736935	0.167887	1.364	0.00487722	1.51028	0.0112407	1.35641	0.0051276	1.06992	0.138707	1.52039	0.0200838	0.227759	0.845456	-0.326208	0.761063	-1.92147	0.199064
Glyma13g37740	2.04775	0.00127211	0.309603	0.663844	2.19819	0.00387931	1.98278	0.00077117	2.52322	0.00121966	2.75074	0.000132198	3.20183	0.000149619	2.9274	0.000134488	1.72911	0.0615367
Glyma06g23060	-1.59008	0.00503346	-5.31473	2.60825e-05	-1.79769e+308	9.55294e-08	-5.68748	1.1727e-05	-6.0372	1.54492e-06	-6.51028	0.00103217	-4.27665	0.0010235	-4.51692	5.78183e-05	-6.12273	0.0238628
Glyma05g32830	2.11525	6.20615e-13	2.61609	0	3.07299	2.22045e-16	4.17646	0	3.34224	0	4.97396	0	5.49415	8.07465e-12	6.59634	0	7.99214	0
Glyma06g15250	-0.400649	0.0372107	-0.545287	0.00198929	-1.05119	0.00125352	-1.2301	2.98255e-10	-1.12021	0.00419449	-1.1434	0.00129569	-1.35769	0.0618019	-0.574529	0.104069	0.248403	0.602679
Glyma18g05880	-0.195854	0.460718	-0.190041	0.427472	-0.877818	0.0497331	-2.68756	3.53495e-13	-1.50214	0.0056234	-2.48567	5.12773e-05	-3.06638	0.0013532	-5.59997	3.51784e-06	-1.79769e+308	1.25285e-19
Glyma08g10630	0.375597	0.201595	-0.045805	0.87521	0.773701	0.0509788	1.38537	5.71429e-08	0.71856	0.121792	1.96023	2.66145e-07	2.50841	2.42866e-05	3.61801	0	5.31001	0
Glyma09g00920	1.32686	0.474059	1.4025	0.471293	1.50406	0.441549	4.87764	0.00207259	2.94535	0.0892049	4.96861	0.00300011	5.09297	0.00315167	5.66609	0.00074244	2.86662	0.113521
Glyma05g33120	-0.937024	0.000153835	-1.95938	1.71934e-11	-2.40402	1.17328e-06	-3.66115	5.04041e-14	-2.51482	7.36898e-05	-3.67562	1.90479e-06	-5.03972	0.000288594	-5.88806	2.63501e-07	-6.83479	3.49555e-08
Glyma05g36330	0.125834	0.744267	0.040049	0.91199	-0.346822	0.52347	-1.49919	0.00109228	-0.636067	0.300151	-1.4777	0.0299266	-1.15902	0.153286	-0.962011	0.186533	-0.908773	0.200447
Glyma12g36050	0.0425508	0.862932	-0.344692	0.140785	-0.834775	0.0443765	-0.928203	0.00047055	-0.576673	0.218956	-1.10768	0.0247641	-1.37103	0.0476742	-2.20946	0.000744744	-4.71911	4.39043e-08
Glyma19g34710	2.89669	0.274786	0.6383	0.854927	-1.79769e+308	0.280178	1.41827	0.642513	3.25005	0.238	0.339225	0.922638	2.71021	0.36543	4.78175	0.068531	8.05694	0.00170136
Glyma08g42150	0.0890226	0.701874	0.625109	0.00215911	1.02402	0.00129178	1.5341	8.88178e-15	1.51252	2.39287e-05	1.10258	0.000883718	0.709047	0.295844	1.17184	0.000808629	1.4298	0.00489483
Glyma05g30470	0.0408204	0.850127	-0.144525	0.467658	0.0362072	0.926913	-1.11744	6.69247e-07	-0.564579	0.23499	-1.375	0.00236599	-3.00479	0.00259671	-4.54946	2.77431e-05	-6.4271	0.00128221
Glyma10g28200	-0.0259413	0.894539	-0.191221	0.258445	-0.466888	0.120133	-0.61016	0.000816585	-0.61344	0.0853865	-0.549724	0.084283	-0.53076	0.3659	-1.17944	0.00147119	-1.19116	0.012828
Glyma12g06370	-0.155512	0.462653	-0.0485472	0.798065	-0.394432	0.273447	0.392086	0.0379786	0.107228	0.780082	0.334687	0.318747	1.24946	0.147937	0.907122	0.00651678	1.16071	0.0192386
Glyma20g23520	1.79769e+308	0.300857	1.79769e+308	0.193451	1.79769e+308	0.0551601	1.79769e+308	0.0524121	1.79769e+308	0.217576	1.79769e+308	0.166034	1.79769e+308	0.128092	1.79769e+308	0.0354765	1.79769e+308	0.0118023
Glyma07g32300	-0.425093	0.0218157	-0.778623	1.56356e-06	-1.14168	8.09497e-05	-1.32446	3.33067e-15	-1.00807	0.00382536	-0.726305	0.0216436	-1.17788	0.0512368	-1.98212	2.35328e-07	-3.67954	1.57749e-11
Glyma10g37720	-0.373686	0.0381447	-0.414622	0.00767238	-0.154101	0.585047	-0.453531	0.00536731	-0.509529	0.131883	0.0171942	0.953348	0.268743	0.671284	0.0432895	0.887568	0.804779	0.0738417
Glyma06g45950	0.7907	0.397519	-0.44923	0.720226	-0.43623	0.738494	3.47576	6.66151e-06	1.1019	0.288017	2.96918	0.00160404	3.38453	0.00105381	3.57601	0.000172651	5.91541	8.80274e-12
Glyma02g37070	1.09933	0.53278	-0.663917	0.804567	1.78538	0.318138	4.75162	0.00129182	2.74871	0.0927756	5.60205	0.000292897	7.59411	3.21647e-06	11.2347	1.68754e-14	10.4177	6.24811e-12
Glyma12g32770	0.803211	4.08329e-05	0.632264	0.000289664	0.35681	0.233927	0.356157	0.0586762	-0.0226725	0.953265	0.809822	0.00962163	0.217271	0.71599	1.12513	0.000431662	0.214232	0.647175
Glyma04g42230	-0.811316	0.0358298	-1.18979	0.00335538	-1.37306	0.0186439	-1.27842	0.00123257	-1.23493	0.0667244	-1.09668	0.0818384	-0.942848	0.219299	-0.533124	0.408588	-0.654083	0.365297
Glyma16g07060	1.96339	0.0117363	2.97181	2.17516e-05	2.48527	0.00864217	0.199796	0.828231	1.45159	0.259742	-0.424368	0.827575	0.0944326	0.971119	-1.79769e+308	0.0116178	-4.60543	0.739254
Glyma05g27300	0.038733	0.838513	-0.0549926	0.743104	0.326067	0.254404	0.892905	8.11332e-08	0.277338	0.428922	1.01185	0.000802529	0.840553	0.151518	1.54588	1.16125e-07	1.63908	0.000116096
Glyma05g04180	0.522127	0.0595157	0.877322	0.000355106	1.14104	0.00290812	0.622815	0.019333	1.66233	7.96147e-05	1.19109	0.00387003	1.18612	0.0890913	0.941206	0.0560497	-4.27399	0.00356895
Glyma16g26330	0.157445	0.382243	-0.275887	0.0465295	-0.90306	0.000833955	-1.49118	0	-1.14044	0.000352019	-1.38732	6.18549e-07	-1.2577	0.0159812	-1.52272	1.17764e-07	-1.66384	6.50221e-05
Glyma11g19820	0.0411704	0.817091	-0.547403	0.000492423	-0.868064	0.00330267	-1.4331	2.44249e-15	-1.31882	0.00031244	-1.08809	0.000796689	-0.644987	0.245924	-0.647251	0.0491325	-0.573664	0.248334
Glyma13g32430	0.830703	0.00633902	0.177918	0.576259	1.16773	0.00430744	3.55104	0	1.88582	1.62857e-05	4.01007	0	4.54072	1.47504e-12	6.17331	0	7.23207	0
Glyma15g09870	-0.366287	0.0673974	-2.3763	0	-2.94769	4.56806e-10	-5.20263	0	-2.62447	1.03275e-05	-4.10174	5.49395e-10	-4.49091	0.000149365	-4.86485	0.000476658	-9.05344	0.000164054
Glyma04g42580	-0.296487	0.224724	-0.375886	0.0892167	-0.85116	0.0293204	-1.25566	1.66036e-06	-1.36369	0.00736574	-0.737806	0.0942919	-1.39552	0.0554691	-1.37526	0.0280402	-1.27965	0.0288942
Glyma08g12900	0.965905	7.56496e-06	1.12335	4.753e-09	1.12762	0.000377485	0.678725	0.000860082	0.825309	0.0315406	0.420122	0.248054	0.258516	0.683483	-0.0591885	0.88706	-1.21764	0.0618483
Glyma17g09260	-0.0580903	0.842217	0.40847	0.0933779	-0.177547	0.671573	-0.701196	0.0171792	-0.255336	0.592934	-0.7301	0.158594	-1.90362	0.0399737	-2.61607	0.00261077	-2.78946	0.0239312
Glyma04g21450	-0.372627	0.0858194	-1.16541	2.44588e-07	-1.39339	0.000366445	-2.32914	0	-2.18262	4.01031e-05	-2.29747	4.16454e-06	-2.54169	0.00133099	-3.90161	7.46996e-07	-5.31843	1.35365e-09
Glyma05g03320	0.0279726	0.894128	-0.17101	0.383622	-0.910284	0.0118354	-2.08115	8.65974e-15	-1.58606	0.00128795	-2.22133	1.29576e-05	-2.90068	0.0028302	-3.81633	0.000139642	-4.0414	0.00142778
Glyma06g13590	0.0869794	0.813111	-0.236205	0.513618	0.404176	0.39426	0.866314	0.00583547	0.437776	0.715199	1.18872	0.0841445	1.68867	0.104492	3.00902	2.25819e-13	3.74878	4.18221e-11
Glyma01g26570	1.93302	0.3174	2.42784	0.205184	3.05701	0.114923	6.63137	8.84214e-05	4.24304	0.0204481	6.54638	0.000187254	7.55199	2.66816e-05	7.8274	7.15398e-06	8.62495	8.4951e-07
Glyma06g01470	1.63183	2.13385e-12	3.68059	0	3.18111	0	3.00893	0	3.80083	0	3.32753	0	3.63081	4.51974e-11	3.33202	0	0.248688	0.663535
Glyma17g06430	0.0412699	0.946036	-0.340584	0.521485	-0.998881	0.169754	-1.61273	0.00999345	-1.15651	0.268409	-0.842878	0.417514	-1.74076	0.10783	-1.50565	0.318181	-1.79769e+308	0.000363565
Glyma04g38640	0.57483	0.00516348	1.37144	3.55271e-15	1.53893	5.50377e-07	3.12328	0	1.51728	6.35131e-06	3.51524	0	3.17387	7.36669e-09	3.56304	0	4.09016	0
Glyma12g00270	-0.107702	0.631144	-0.143312	0.471842	-0.567677	0.111303	-0.544617	0.0180025	-0.881785	0.0464155	-0.478445	0.210184	-0.520843	0.459362	0.302649	0.415982	1.86962	0.00159749
Glyma16g02110	0.710938	0.000876711	1.31736	3.08642e-14	0.78222	0.0521288	0.460951	0.00372637	0.704274	0.0919697	0.58754	0.0803238	0.176733	0.829556	0.183004	0.545699	-1.12423	0.0119623
Glyma13g42360	-0.359197	0.0447941	-0.539052	0.000133992	-1.3118	2.72815e-06	-1.98343	0	-1.63982	2.92273e-06	-1.76479	3.67451e-09	-1.91812	0.000246053	-1.70829	2.50123e-08	-0.664736	0.117067
Glyma04g04420	-1.59971	0.101676	-5.2639	0.193884	-1.79769e+308	0.0014667	-9.72773	0.915871	-4.83997	0.0636908	-11.591	0.969948	-12.8891	0.990249	-1.79769e+308	0.0014667	-6.37426	0.186334
Glyma04g00960	-0.685802	0.00148837	-1.44732	0	-2.47784	0	-2.98281	0	-3.03996	0	-3.33581	0	-3.21875	5.94583e-09	-2.34496	1.13243e-13	-2.77521	6.0143e-11
Glyma12g03660	0.145075	0.471009	0.293641	0.0725914	0.431833	0.190743	0.520709	0.00283572	0.0316646	0.933884	0.853698	0.00905908	0.589921	0.384202	0.306567	0.362747	0.152643	0.779604
Glyma07g24540	-0.289725	0.446825	0.317272	0.326904	0.554156	0.243506	0.523488	0.101777	0.222117	0.718214	1.17125	0.010975	1.24762	0.129061	1.48759	0.00254555	2.72882	7.1042e-07
Glyma11g21480	0.432339	0.412787	0.376466	0.31421	-0.666066	0.396569	-2.76787	0	-1.82342	0.00211573	-2.90622	5.5399e-10	-3.20802	0.00016484	-6.2667	0	-10.6549	0
Glyma07g38020	0.103389	0.574828	-0.133162	0.417439	0.850292	0.00598884	0.715325	9.82712e-06	0.971687	0.00872705	0.262801	0.394893	-0.85852	0.216839	-2.43295	5.56083e-05	-7.38617	7.54952e-15
Glyma18g09450	-0.0309056	0.937184	0.791349	0.0116576	0.839639	0.133488	0.311451	0.38711	0.970516	0.0672371	0.345575	0.606448	-0.64619	0.403004	-2.61209	0.0262143	-5.12982	0.000410236
Glyma02g47420	-0.219654	0.547151	-0.679876	0.0713171	-0.231235	0.640531	-0.480158	0.157478	-0.557867	0.332701	-1.14653	0.0667425	-1.54696	0.486717	-1.58621	0.046771	-3.39654	0.00670041
Glyma04g43180	-0.17204	0.364408	-0.718908	4.40602e-05	-1.34406	7.76719e-05	-0.334113	0.0628796	-1.28756	0.00131203	-0.170955	0.594816	-0.297027	0.593518	0.141274	0.670251	-0.7057	0.145535
Glyma02g28860	0.156168	0.42551	-0.450369	0.0145646	-1.15633	0.00110779	-1.33719	1.37321e-09	-1.50299	0.000834628	-1.56164	0.000316506	-2.25624	0.00198542	-2.71641	1.11566e-05	-2.13431	0.43304
Glyma08g33520,Glyma08g33560	1.18033	7.10744e-09	1.85523	0	1.18162	0.000232721	0.673569	0.000113952	0.873912	0.0205135	0.67199	0.0348985	0.326344	0.6246	0.503823	0.104822	-0.387766	0.432256
Glyma01g29350	0.0684984	0.859544	0.798744	0.0153496	1.08833	0.0170283	1.49405	2.42101e-06	1.02309	0.0569959	1.22801	0.0141068	0.743415	0.305828	1.12641	0.0480473	1.09934	0.0614223
Glyma16g16290	0.367025	0.327647	-2.39434	4.57199e-05	-2.38062	0.000896948	0.550785	0.113693	-1.41494	0.0483501	1.84909	0.000125772	1.6888	0.0106708	2.32105	1.43644e-06	4.90779	0
Glyma13g19640	-0.344544	0.0442807	-0.699894	1.06876e-06	-1.31455	1.79985e-06	-1.1079	1.39044e-12	-0.800954	0.0166012	-1.05614	0.000249239	-0.792704	0.128492	-1.10852	0.000285094	-1.42991	0.00113741
Glyma06g13040	1.1051	0.360375	0.777198	0.56555	0.696114	0.635847	4.89274	1.55667e-06	2.65536	0.0258011	4.68723	3.07404e-05	5.33719	3.32438e-05	4.89615	2.4963e-05	4.43144	0.00013489
Glyma13g16610	-0.236759	0.490985	-1.06564	0.00295492	-0.422414	0.381269	-0.23354	0.465505	0.000347268	0.999476	0.863225	0.0653761	1.09665	0.111518	0.994012	0.0499588	0.412122	0.558015
Glyma06g09190	0.191511	0.312021	0.555968	0.000634821	0.494091	0.0980738	0.989668	6.66885e-09	0.752681	0.0398414	1.14103	0.000454224	1.71952	0.0617102	2.15755	9.29479e-13	2.15937	2.93398e-05
Glyma07g38790	5.03733	0	8.20186	0	10.7501	0	13.2646	0	12.4782	0	13.0534	0	13.2342	0	13.4046	0	12.209	0
Glyma13g44540	-0.0697793	0.823692	0.0729525	0.809653	0.542995	0.205977	0.978067	0.000273771	0.601127	0.248289	0.991612	0.0257594	0.654085	0.487606	1.03028	0.0371967	-0.0502028	0.947745
Glyma12g05130	-0.0892941	0.802192	-0.975199	0.000653188	-1.42926	0.00315745	0.193452	0.450134	-0.59922	0.37448	0.103218	0.858712	-0.262052	0.704095	-0.323111	0.570269	-2.16094	0.00229351
Glyma07g29670	0.0446874	0.808065	0	1	-0.896934	0.00128913	-2.02441	0	-1.37992	5.75644e-05	0	1	-2.23975	6.2044e-05	-3.19809	0	-7.47291	0
Glyma18g01040	-0.630483	0.0686532	-1.55124	2.52502e-05	-2.64154	2.82461e-05	-3.43873	8.73636e-10	-2.22782	0.00293813	-2.50026	0.000296461	-2.80299	0.00415984	-2.44283	0.00154051	-2.02474	0.00633706
Glyma08g46250	-0.3925	0.162899	-0.808997	0.00400756	-1.26198	0.00631029	-2.45578	7.41673e-12	-1.43475	0.00907941	-2.42563	7.78214e-05	-3.72729	4.21101e-05	-4.78398	8.78172e-06	-5.51353	0.000175747
Glyma09g24440	0.212289	0.218374	-0.065234	0.645058	-0.147618	0.579639	-1.09107	6.80611e-12	-0.689895	0.0424008	-0.828603	0.00566026	-1.55128	0.0105985	-3.07727	1.85771e-10	-5.46322	1.11022e-15
Glyma09g38530	-0.185371	0.340284	-0.42289	0.00371493	-1.18614	5.29123e-05	-0.436923	0.00316986	-0.88462	0.00979885	-0.351217	0.241878	0.344128	0.647374	0.495532	0.118909	0.593162	0.193983
Glyma13g19870	1.36551	2.79178e-09	1.42511	3.39728e-14	2.07502	3.02203e-08	2.36024	0	1.97831	4.69882e-06	2.16645	1.91428e-09	2.38504	0.0063059	2.86042	1.53211e-14	3.47672	7.11581e-09
Glyma02g38500	-0.140178	0.433597	-0.386873	0.0199232	-0.417861	0.164628	0.394142	0.0169725	0.314305	0.428602	0.118835	0.699328	0.792321	0.263368	0.40664	0.178819	1.3626	0.00283721
Glyma02g33770	0.227551	0.259617	0.535898	0.000395381	0.181609	0.600464	0.587014	0.000124678	0.12371	0.741433	0.242151	0.451716	-0.0486172	0.949013	0.13967	0.633872	0.506758	0.290159
Glyma15g07080	2.22268	0.0016838	3.95024	6.51618e-10	3.6381	9.3688e-07	4.52613	9.46132e-13	5.83852	1.33227e-15	5.30826	9.81437e-14	5.7814	2.08344e-12	5.19493	3.92997e-12	5.63029	8.22897e-13
Glyma13g09740	0	1	1.79769e+308	0.278751	0	1	1.79769e+308	0.0431418	1.79769e+308	0.0914209	1.79769e+308	0.0113043	1.79769e+308	0.0273323	1.79769e+308	0.00120885	1.79769e+308	0.00167312
Glyma06g19690	0.249475	0.185735	0.497149	0.00211409	1.15669	6.25991e-05	1.45198	0	1.53454	3.67761e-06	2.18523	5.32907e-14	2.702	3.50843e-05	3.12229	0	2.86048	1.84942e-09
Glyma12g02130	0.0341917	0.89497	-0.0433974	0.853022	0.316093	0.416556	0.826038	0.000264226	0.357881	0.426392	1.20836	0.00154755	1.68759	0.0339582	1.8342	3.12893e-06	2.45214	5.67732e-05
Glyma08g14040,Glyma08g14050	-0.401838	0.0565331	-0.941297	3.5587e-05	-0.830874	0.0197409	-0.602697	0.00678539	-0.374887	0.352649	-0.41545	0.269448	-0.319375	0.609143	-1.55958	0.00251807	-3.1401	0.000649126
Glyma13g35110	-0.25264	0.180859	-0.595874	0.00107112	-0.672921	0.0347228	-0.483511	0.00839984	-0.895762	0.0181639	-0.465862	0.154544	-0.240884	0.68219	0.219989	0.486106	1.06539	0.0232045
Glyma09g28140	-0.448352	0.0243143	-0.910621	9.34391e-07	-1.60078	1.54357e-05	-1.72374	1.11022e-14	-1.37131	0.00102805	-2.01042	6.88779e-06	-2.08765	0.00162632	-2.62327	3.62535e-06	-5.44972	2.35359e-10
Glyma04g01610	0.549594	0.0397129	-0.192044	0.473336	-1.67164	0.00149936	-3.87106	6.43801e-11	-3.10307	2.82019e-06	-3.1013	1.51842e-05	-2.7395	0.00162249	-0.564086	0.350627	0.0381793	0.953274
Glyma07g39770	-0.258683	0.165076	-0.215271	0.158188	-0.2765	0.333592	0.247954	0.118202	-0.0393137	0.911979	0.0710919	0.814732	-0.0630601	0.919426	-1.12699	0.0010244	-4.70707	1.52604e-09
Glyma18g48670	-0.143612	0.559771	-0.761183	0.00145876	-1.26145	0.00133145	-2.16936	1.45883e-13	-0.764701	0.0727516	-2.51584	2.8037e-06	-3.01336	9.88937e-05	-5.33391	1.27041e-06	-6.44792	1.43592e-08
Glyma16g02800	-0.197944	0.418077	-0.771015	0.00272517	-0.869681	0.0310711	-0.51178	0.0400916	-0.900837	0.0482022	-0.773262	0.0879932	-1.12769	0.146568	-0.0772268	0.853909	0.712973	0.144436
Glyma06g35950	-0.073485	0.746917	-0.304624	0.111222	0.481695	0.105418	1.58745	0	0.970129	0.00445337	1.26511	3.11386e-05	1.62425	0.00869848	0	1	2.16171	1.07992e-06
Glyma08g15450	-1.20283	0.0351597	-2.63365	0.00258318	-2.15101	0.0131006	-2.56026	0.00121159	-2.60108	0.00408157	-2.78147	0.00613267	-3.44074	0.0112045	-2.65105	0.0101919	-2.92966	0.00648041
Glyma07g05130	0.38179	0.0380061	-0.468492	0.00114267	-0.340035	0.217449	-0.562086	0.000251253	0.358994	0.3495	-0.739917	0.0101224	1.07428	0.179168	0.193579	0.500287	0.286889	0.495284
Glyma13g18510	-0.0560601	0.757137	0.101129	0.513128	-0.190447	0.496047	0.0568359	0.729883	-0.304876	0.369944	0.160666	0.58552	0.270071	0.602031	1.39994	8.39812e-07	1.79615	3.49288e-05
Glyma04g03610	0.138747	0.508983	-0.221492	0.257176	-0.314048	0.351905	-0.00168595	0.993327	0.176001	0.637199	-0.386308	0.315355	-0.710423	0.243836	-1.55904	0.00425175	-1.85161	0.00173193
Glyma16g33550	-0.571183	0.0513383	-0.646564	0.0229632	-0.842223	0.0685851	-0.809198	0.00721458	-0.675068	0.191762	-0.840736	0.73	-0.673053	0.355969	-1.15369	0.0732382	-1.52493	0.0395841
Glyma08g28380	-0.0799469	0.67279	-0.749774	2.26927e-05	-0.367216	0.215591	-0.102567	0.5609	-0.265031	0.445957	-0.296309	0.363439	-0.853515	0.144777	-1.98522	8.62613e-05	-2.65322	2.04296e-06
Glyma02g46460	0.146244	0.499369	0.412257	0.0314294	0.601989	0.0602676	0.767365	9.45356e-05	0.638841	0.0915257	0.661036	0.0468754	0.42546	0.54511	0.42481	0.228247	0.0719677	0.892142
Glyma05g02740	0.0770871	0.738714	0.421582	0.0299911	0.88635	0.00851726	0.961811	1.64515e-06	0.952018	0.0169056	1.1935	0.000521669	1.14369	0.111098	1.20278	0.000461637	1.32691	0.0104202
Glyma11g09920	-0.668497	0.000800177	-2.07512	0	-3.4456	1.26743e-12	-5.4771	0	-4.35835	8.41371e-11	-6.48851	1.08192e-06	-6.95727	1.99574e-11	-9.39696	3.15156e-08	-9.48106	4.42254e-07
Glyma19g28990	2.2189	0	3.43062	0	4.012	0	4.72098	0	4.32513	0	4.32408	0	4.895	1.85407e-12	4.11676	0	4.89733	0
Glyma04g06060	0.071961	0.731468	0.258025	0.104347	0.827754	0.0270753	0.297901	0.0704867	0.541512	0.183036	-0.0142582	0.966795	-0.83072	0.339546	-1.66119	1.09199e-06	-3.82352	1.64027e-10
Glyma12g04260	-0.716824	0.000214561	-2.21093	0	-1.79617	3.20455e-06	-1.79928	9.72555e-14	-1.38408	0.000960728	-2.28114	4.47275e-07	-2.87098	0.000759446	-3.31496	1.34913e-06	-4.95955	1.35135e-06
Glyma19g24640	2.21745	4.44089e-16	1.06336	1.16134e-05	2.2324	5.67671e-06	0.666769	0.0131177	2.62279	2.011e-09	0.761615	0.0770291	2.76635	0.0277612	-0.803767	0.204667	-0.803033	0.278337
Glyma07g25390	0.215989	0.371494	-0.487727	0.0416847	-2.15007	1.84195e-05	-1.87763	1.26633e-09	-1.55354	0.00455359	-1.08394	0.0313165	0.952119	0.140793	1.60682	5.34414e-06	3.33829	4.2375e-12
Glyma12g16630	0.0573591	0.740479	-0.0930038	0.511761	-0.340386	0.201459	-0.516149	0.000754673	-0.411093	0.200087	-0.779431	0.00768349	-1.43884	0.00733082	-2.13503	2.61112e-08	-3.37136	6.00853e-10
Glyma01g39810	-0.686408	0.00278573	-0.872967	3.27608e-05	-3.02811	1.10352e-09	-5.41484	0	-3.58115	1.51618e-09	-5.3477	2.70939e-12	-6.68709	1.19649e-08	-7.48927	3.58705e-06	-1.79769e+308	2.38142e-29
Glyma14g02110	-0.2549	0.202309	-1.19481	1.75771e-08	-1.69149	1.35883e-05	-1.70078	1.03695e-13	-2.06918	1.19554e-05	-1.70491	7.66566e-05	-1.81016	0.0127034	-1.34737	0.00309094	-2.72911	0.000246485
Glyma09g39660	-0.380451	0.0423478	-1.17053	0	-1.6756	9.50741e-09	-3.13733	0	-2.36012	5.30243e-13	-3.37792	0	-4.93564	6.66134e-14	-8.32856	0	-10.6025	0
Glyma06g45130	-0.654744	0.086743	-2.21635	3.33983e-07	-3.00039	0.00203832	-5.71851	2.19579e-07	-4.58709	0.00157837	-4.98529	1.5955e-06	-6.79986	0.0117608	-1.79769e+308	3.29141e-12	-1.79769e+308	3.29141e-12
Glyma13g36840	-0.92713	0.00164372	-1.7143	4.42856e-10	-2.59219	6.49787e-05	-2.63592	8.88178e-16	-3.37674	5.9188e-05	-3.04647	3.58141e-07	-4.97376	2.25326e-05	-6.07374	5.96078e-05	-1.79769e+308	5.21536e-21
Glyma10g32120	-1.02596	2.11107e-05	-1.42131	6.04268e-09	-2.55042	1.9617e-06	-3.9002	8.88178e-16	-2.64184	1.60071e-05	-3.80761	4.07911e-11	-4.16403	5.81601e-08	-4.36316	3.28749e-10	-5.04588	8.81261e-07
Glyma02g37850	0.267534	0.225029	1.01178	1.02522e-08	1.16728	0.00174732	1.81078	0	1.39175	0.0128183	1.89925	1.67503e-07	1.89662	0.0411138	2.16868	1.07677e-10	0.845536	0.117294
Glyma05g08230	2.84065	0	3.52753	0	5.71304	0	7.85407	0	8.06297	0	8.554	0	8.76971	0	8.81756	0	5.53128	0
Glyma05g04960	0.316459	0.0917543	0.265862	0.09824	0.267293	0.337979	-0.112216	0.520385	0.130416	0.7053	-0.213491	0.503219	-0.485412	0.370701	-1.53	0.00074213	-4.27023	4.93909e-11
Glyma03g01070	-0.374605	0.359653	-1.20395	0.010786	-1.438	0.054115	-1.17548	0.0130108	-0.999578	0.1938	-1.46142	0.0523176	-1.79126	0.114535	-2.31131	0.042822	-2.65382	0.0099786
Glyma01g34990	-0.179983	0.550178	-0.0627732	0.816341	-0.373464	0.395308	-0.033345	0.903568	-0.150631	0.774093	-0.2399	0.621921	-0.892321	0.308399	-1.30955	0.0631045	-4.52122	0.000573328
Glyma02g30080	1.42182	0.0574901	3.28032	5.26706e-07	3.1905	2.53715e-05	2.51967	0.000202119	3.3611	2.71211e-05	2.24735	0.0106506	2.28878	0.0264695	0.593815	0.58511	-0.226978	0.849984
Glyma08g47610	0.231767	0.27398	0.951968	9.47613e-08	0.650773	0.0317129	0.848667	6.97538e-06	0.713344	0.043846	1.27903	3.46402e-05	1.38791	0.00911216	0.926319	0.0068731	-0.887622	0.0961469
Glyma08g12970	-0.293836	0.1288	-0.869257	1.4991e-09	-1.69412	7.79689e-10	-2.02999	0	-1.81552	5.1093e-08	-2.25622	4.44089e-16	-1.62157	0.00974705	-1.87992	1.29963e-11	-1.29988	0.00140048
Glyma01g30670	3.28006	0.16826	6.43083	0.00482628	9.74592	2.0743e-05	11.923	1.35885e-07	10.5724	3.7252e-06	12.1567	9.04067e-08	13.0365	2.32954e-08	14.4945	1.96117e-10	16.1021	3.10285e-12
Glyma01g44160	-0.343902	0.050002	-0.175798	0.232743	-0.845298	0.00233865	-0.83627	3.71188e-07	-0.621536	0.0797035	-0.969827	0.0017173	-1.04629	0.05485	-1.07016	0.00142564	-1.09318	0.0146511
Glyma20g32170	-0.03546	0.94505	-0.251339	0.643978	0.00960174	0.988818	0.817246	0.0760722	0.54291	0.443883	0.751976	0.25438	1.17975	0.144458	2.12463	0.00036922	4.11979	7.69762e-12
Glyma08g28920	-0.0900136	0.632437	0.585674	0.000123934	0.432664	0.12659	0.362157	0.0264772	0.0153438	0.963429	0.0543126	0.855771	-0.281415	0.648206	-0.229634	0.487543	-0.772028	0.164798
Glyma03g07890	-0.266568	0.165153	-1.10885	5.35549e-12	-1.1859	6.70238e-05	-1.53995	2.22045e-16	-0.544586	0.174039	-1.65619	8.39823e-07	-0.698325	0.340188	-1.43268	4.81472e-05	-1.67388	0.00098335
Glyma07g08710	-0.718269	0.0415344	-2.25978	1.79542e-06	-3.50759	0.00433898	-3.19406	1.16842e-07	-3.15584	0.0003906	-3.11978	0.000195585	-2.76187	0.00698177	-1.97193	0.0289973	-0.622689	0.405882
Glyma02g34500	-0.555463	0.329366	-0.635384	0.255141	-0.837229	0.289104	-1.37056	0.0136973	-0.862233	0.203076	-1.54885	0.233832	-1.14057	0.349513	-1.44752	0.157955	-2.53478	0.00728544
Glyma01g43610	-0.00156874	0.998371	0.59481	0.381744	1.66292	0.0191545	1.52639	0.0155203	1.55249	0.0484612	2.23788	0.00357816	1.80318	0.122045	1.06298	0.329279	-1.42179	0.210094
Glyma08g29030	0.0272797	0.877639	0.525212	0.00022508	0.163293	0.574318	0.398068	0.00662281	0.0996548	0.77242	0.0449644	0.873908	0.325288	0.665922	0.0315884	0.911429	0.283641	0.536367
Glyma16g00400	0.323771	0.0705117	0.81049	5.49955e-08	0.94517	0.000589258	1.14668	9.30367e-14	0.954541	0.00397162	1.2932	5.54423e-06	1.12214	0.068138	1.07853	0.000201525	-0.46336	0.318041
Glyma08g04840	-1.42124	8.65974e-15	-4.69534	0	-5.8972	0	-9.0939	0	-7.84458	0	-10.2838	1.07236e-11	-11.1847	3.35975e-06	-1.79769e+308	2.89336e-48	-12.0789	0.000259037
Glyma02g47120	0.211908	0.334128	-0.273746	0.180153	-0.427335	0.251648	-0.0278463	0.894408	-0.362321	0.444804	0.268447	0.486672	0.766285	0.386417	1.57923	4.21318e-06	0.412127	0.477567
Glyma14g38290	-0.0460381	0.807524	-0.388657	0.0386481	-0.954155	0.00251319	-1.23654	4.78968e-10	-1.18448	0.00287965	-1.22576	0.000941296	-1.31579	0.0357088	-1.59601	0.00117203	-3.16427	1.27299e-05
Glyma07g38800	0.279537	0.278107	-0.0605313	0.801947	-0.514597	0.260472	-1.18317	0.000963537	-1.13823	0.0562841	-1.10823	0.0503918	-1.6823	0.0993288	-0.832184	0.169039	-3.17958	0.000330394
Glyma19g11360	0.98441	0.155956	3.24429	2.38345e-08	3.08468	8.40162e-06	3.13652	9.0711e-08	3.61295	4.68139e-07	3.41394	2.14748e-06	3.34443	0.000156896	2.87906	0.000321762	2.43407	0.00374921
Glyma19g05590	-0.561544	0.01363	-0.456085	0.0330271	-0.639738	0.0903937	-0.56725	0.0121386	-0.541054	0.1863	-0.251955	0.480837	0.0344637	0.957907	-0.963993	0.0431404	-0.740248	0.199696
Glyma04g06930	-0.0770115	0.77834	-0.119303	0.636403	0.323744	0.425266	-0.159973	0.550544	0.279393	0.558182	-0.0591401	0.901498	-0.465873	0.669362	-2.365	0.00522647	-3.5385	0.400102
Glyma11g27410	-0.0172141	0.949623	0.116043	0.645399	0.645324	0.0888864	0.635287	0.00875714	0.588801	0.195193	0.493971	0.220981	-0.282943	0.735161	0.516913	0.256279	-0.191594	0.779429
Glyma10g33290	0.220735	0.692812	1.68124	0.000176209	1.67073	0.0140185	2.04257	2.34325e-05	2.05585	0.00388787	1.47594	0.102318	0.317825	0.868043	1.19859	0.217074	2.23536	0.00778168
Glyma13g01360	-0.567243	0.00350392	-1.90212	0	-2.2408	3.80597e-10	-4.00332	0	-2.71755	3.57934e-11	-4.07267	1.46549e-14	-4.49033	3.70956e-06	-5.68473	3.77476e-15	-7.2869	0
Glyma08g11220	0.176605	0.400402	0.601167	0.00146769	0.512302	0.092947	0.747754	8.73863e-05	0.549461	0.112305	0.320983	0.327541	0.816314	0.253372	0.379846	0.265577	1.99852	6.5529e-05
Glyma04g00570	1.79769e+308	0.0749033	1.79769e+308	0.000748838	1.79769e+308	0.00273346	1.79769e+308	0.000129902	1.79769e+308	0.0136258	1.79769e+308	0.0098972	1.79769e+308	0.0661746	1.79769e+308	0.0465808	1.79769e+308	0.116073
Glyma09g35800	0.235009	0.227859	0.455652	0.01249	0.677964	0.0338678	1.56829	0	1.02561	0.0041621	1.48701	3.10321e-06	1.7006	0.0106434	1.98505	1.14649e-10	3.01825	3.86381e-10
Glyma09g33230	0.453534	0.0498975	-0.675131	0.00328315	-1.44694	0.000780755	-5.64695	2.67453e-11	-1.36537	0.00913615	-5.46423	1.11405e-09	-3.67267	0.00210114	-5.77248	3.83976e-06	-8.83201	0.182226
Glyma08g13510	1.84305	0.0624482	2.6859	0.00434923	1.45091	0.195663	4.24971	1.676e-06	2.41975	0.0250872	4.19571	3.74615e-05	4.8179	1.2623e-05	3.68469	0.000790079	2.11998	0.0675639
Glyma06g04380	-0.881596	0.330394	-1.73581	0.172779	-2.15121	0.151924	-0.882503	0.367858	-1.80933	0.126666	-0.314526	0.751554	-1.07792	0.389372	1.12039	0.264645	2.83177	0.000906137
Glyma01g00990	0.070116	0.688351	0.217355	0.13753	-0.09774	0.718919	0.0472683	0.762023	-0.111931	0.727381	-0.106287	0.710876	-0.30247	0.564942	0.560283	0.0507475	1.15643	0.00595612
Glyma03g22210	0.597527	0.0290736	0.922207	0.000155048	1.45611	9.77994e-05	1.73767	1.87628e-13	1.43149	0.00137881	1.79875	4.97536e-06	2.12231	0.00638363	1.99808	8.38814e-07	2.87797	5.78865e-07
Glyma03g35900	-0.164601	0.539968	-1.96281	1.85403e-09	-2.32047	1.25717e-05	-0.607428	0.0234671	-1.67891	0.00476683	-0.607122	0.214809	-0.39618	0.563754	0.476283	0.293842	-0.537804	0.353283
Glyma19g37700	-0.30471	0.186067	-0.819133	0.000379376	-1.25809	0.00200188	-2.51135	4.65561e-12	-2.41363	8.20338e-05	-2.47339	0.00293938	-2.59966	0.00691715	-3.56608	2.7446e-05	-3.01653	0.000248126
Glyma07g02540	1.0218	0.104055	2.11184	0.000163683	2.3395	0.000448535	2.30951	3.06966e-05	2.40634	0.000815416	2.35923	0.00107259	1.9984	0.0216268	0.267315	0.782192	-1.79769e+308	0.0013356
Glyma01g36630	-0.0249564	0.895028	-0.158827	0.318058	-0.154546	0.59219	0.623582	8.27737e-05	-0.423555	0.215569	0.366734	0.221818	0.8147	0.200658	0.694129	0.0221895	0.702479	0.14048
Glyma13g43230	0.75564	0.614894	1.93409	0.073468	2.46365	0.164529	3.2189	0.000890386	2.76	0.165265	3.1847	0.0773541	3.04127	0.685176	2.63349	0.108644	1.05494	0.596289
Glyma13g17870	-1.69411	0.00166637	-1.79769e+308	8.69513e-13	-5.57476	0.389955	-3.68642	0.00368644	-5.78472	0.787251	-3.81	0.347806	-5.00005	0.99014	-3.07487	0.685484	-4.22376	0.919224
Glyma13g30190	1.50486	0.139594	3.44421	0.000156214	4.06993	2.79484e-05	3.84093	1.94792e-05	3.76871	0.000194387	3.89974	0.000133649	3.28472	0.0048509	0.159682	0.913769	-2.46913	0.385863
Glyma09g26770	1.78467	1.19309e-05	2.46126	8.02209e-11	2.56164	9.05267e-08	2.40267	5.28268e-10	2.80447	1.49142e-07	2.53916	6.20531e-07	1.77104	0.0742477	2.37737	3.08729e-05	-1.70093	0.341179
Glyma01g43300	-0.246536	0.534773	-0.410962	0.272155	-0.792419	0.192798	-1.59573	0.000445982	-1.09184	0.131438	-1.18656	0.108317	-0.736451	0.431744	-0.297648	0.674487	-0.296897	0.676279
Glyma08g05710	-0.691309	6.57722e-05	-2.81617	0	-3.93696	0	-3.58051	0	-3.93115	0	-3.26037	0	-2.95528	6.17832e-08	-2.17454	3.34801e-11	-1.38985	0.00766839
Glyma18g12080	0.712377	0.000130949	1.08841	5.44009e-14	0.574645	0.0465012	0.0985279	0.49513	0.239189	0.463624	0.0531331	0.869232	-0.038501	0.957033	-0.778351	0.0056742	-3.11153	1.84732e-09
Glyma08g11760,Glyma08g11770	-0.0571619	0.832003	-0.448768	0.0265724	-0.979689	0.029021	-1.20023	1.55706e-08	-1.12648	0.0740819	-1.17459	0.192916	-1.21672	0.0341863	-1.41867	0.000220961	-1.77176	0.000374915
Glyma03g14960	-0.948248	7.47975e-05	-1.96694	6.88338e-15	-2.64821	1.52985e-08	-2.24598	2.22045e-16	-2.63162	1.31745e-06	-2.46896	3.1731e-06	-2.19702	0.00150495	0.148164	0.704181	0.440195	0.337599
Glyma08g01410	-0.00062199	0.997183	-1.3038	4.44089e-16	-1.20094	4.18717e-05	-1.81879	0	-1.46732	4.22351e-05	-1.5728	2.36638e-06	-1.89873	0.000738804	-2.46825	2.91726e-08	-6.21588	5.44009e-14
Glyma16g08220	-0.19282	0.700891	0.34087	0.45412	0.290301	0.704489	1.10139	0.00915544	0.510483	0.503153	1.16484	0.0755132	0.117082	0.927153	0.499605	0.555243	0.00241246	0.998148
Glyma08g43720	-0.18393	0.324901	-0.67552	0.000120097	-1.41285	7.49526e-06	-1.75363	0	-1.63143	4.50931e-05	-1.97891	1.12097e-06	-1.92519	0.00456213	-1.25758	0.00308796	1.04235	0.0199127
Glyma19g44550	0.152109	0.554443	0.023302	0.921486	-0.267323	0.50328	0.143964	0.555346	-0.0164892	0.970792	0.0495187	0.908304	0.282641	0.644372	0.582546	0.190752	1.69641	0.000290783
Glyma17g29660	-0.0341982	0.864891	-1.23088	1.35876e-07	-1.16102	0.00325381	-1.65575	4.44511e-12	-1.19636	0.0105359	-1.69511	0.00913002	-1.05764	0.199123	-2.31519	0.000171316	-4.45344	3.97495e-06
Glyma01g33650	-0.516943	0.129349	-0.884541	0.00858127	-0.93211	0.076212	-0.424633	0.195316	-0.758395	0.205337	-0.36855	0.477651	-0.376953	0.632015	-0.198949	0.728061	0.0787473	0.901479
Glyma13g41590	-0.0143817	0.936759	0.166919	0.29958	-0.183902	0.534595	-0.423375	0.0128762	-0.230622	0.495036	-0.165238	0.586481	0.136866	0.814427	-0.0285504	0.927673	-0.338966	0.491237
Glyma13g02180	0.119202	0.695417	0.654668	0.0188962	0.773594	0.0387178	0.836915	0.00239109	0.671888	0.140837	0.921619	0.0288066	0.955374	0.18767	1.19671	0.00491807	1.16313	0.0431086
Glyma13g42130	0.197076	0.395103	0.160587	0.444028	-0.270116	0.462175	0.195078	0.373759	0.00217569	0.99581	0.217981	0.569925	0.427324	0.475806	0.65269	0.0982809	1.60104	0.000528688
Glyma16g25310	-0.204812	0.374041	-0.169981	0.446548	-0.453797	0.342779	-0.208956	0.33842	-0.161923	0.694375	0.116707	0.758274	0.476239	0.491086	1.48735	7.22382e-06	1.61815	0.000641254
Glyma16g28140	0.0298573	0.919644	0.0984588	0.705626	0.344183	0.396847	0.636777	0.0103664	0.349269	0.438945	0.62199	0.128665	0.868047	0.137349	1.28823	0.00124177	1.55746	0.00255057
Glyma12g37080	-0.148629	0.517599	-0.0229291	0.909858	-0.267056	0.45065	0.121929	0.549062	-0.192018	0.616169	0.512198	0.130859	0.999584	0.143313	1.19082	0.000252851	2.42631	7.44746e-06
Glyma18g14860	0.0372678	0.904751	-0.046812	0.878722	-0.180035	0.714773	-0.740329	0.0329372	-0.300026	0.578107	-0.953236	0.0939339	-1.28253	0.0854326	-1.66267	0.0522823	-3.35449	6.22898e-06
Glyma12g05670	-0.0522425	0.796342	-0.024008	0.889652	0.0667445	0.839243	0.522407	0.0031118	0.279631	0.436593	0.111032	0.736354	-0.274171	0.676037	-0.466345	0.174777	-3.08022	4.42781e-07
Glyma10g07680	-0.229498	0.23233	-0.671193	3.17128e-06	-0.950326	0.000965334	-1.42999	0	-1.44314	6.9439e-06	-1.10734	8.33801e-05	-0.994305	0.132589	-1.51288	4.58244e-08	-1.70566	0.000147663
Glyma04g17050	0.0895398	0.656339	-0.108057	0.510923	-0.541799	0.0723944	-0.433659	0.0106309	-0.739293	0.0447091	-0.801374	0.0146016	-0.357198	0.6154	-0.525481	0.12762	-0.468064	0.355021
Glyma13g22080	2.17866	0.269901	3.07378	0.111451	4.21892	0.0250251	4.26116	0.0197514	5.4143	0.00350861	4.75574	0.0120588	5.69206	0.00327933	3.68251	0.0649593	1.53878	0.528177
Glyma03g31110	-0.396459	0.0645936	-2.11019	0	-3.90475	0	-7.06114	0	-6.79176	0	-7.5774	0	-9.08345	7.38811e-11	-9.11469	7.98785e-08	-10.9671	3.59934e-13
Glyma11g11250	0.250856	0.187122	0.0831091	0.571256	-0.244747	0.402924	-0.0459323	0.754158	-0.115864	0.737472	-0.63423	0.0281622	-0.0377556	0.95622	0.211596	0.443272	1.32334	0.00511089
Glyma08g02290	0.0888704	0.688327	0.429325	0.0162564	0.399801	0.213087	0.81287	2.56815e-05	0.485892	0.174403	0.59082	0.0585899	0.622588	0.320397	0.883953	0.00780479	0.456162	0.335669
Glyma13g32770	0.958225	0.0745597	1.62484	0.000824115	1.34426	0.0328124	0.971125	0.058465	1.31026	0.0569696	1.12205	0.110264	0.143566	0.882763	-4.05553	0.0387785	-4.00609	0.0381914
Glyma17g12610	1.57294	1.32528e-05	-0.710712	0.102564	1.10849	0.0304444	-2.42524	8.39889e-05	2.42381	2.45982e-06	-0.0747617	0.911091	0.596888	0.469843	-4.27747	0.0019007	-16.7784	0.853987
Glyma17g12430	-0.0636465	0.728804	-0.236436	0.14244	-0.647894	0.0281165	-1.14522	1.33857e-09	-1.07063	0.00421246	-1.10686	0.00178502	-1.66122	0.00537589	-2.06539	1.59129e-05	-3.15151	1.61665e-07
Glyma08g42230	0.632416	0.000654343	0.896642	1.32682e-08	0.90266	0.00158172	1.30122	1.33227e-15	0.949738	0.0038729	0.745006	0.0123482	1.27956	0.0474641	0.35442	0.270454	0.154867	0.731864
Glyma01g13900	-0.127724	0.892127	-0.55195	0.475921	-3.08206	0.170977	-1.79769e+308	0.00100066	-4.84875	0.329585	-4.88538	0.402419	-1.79769e+308	0.00100066	-4.24508	0.394094	-1.79769e+308	0.00100066
Glyma13g29500	1.58454	0.0472869	1.6798	0.0339189	2.20063	0.0104925	2.2852	0.00210011	1.41007	0.130997	1.96161	0.0346342	2.0756	0.0564032	4.06674	2.62044e-06	5.96956	1.17684e-13
Glyma11g07200	0.00534161	0.982642	0.112686	0.556448	-0.0534057	0.901137	0.559372	0.00580709	0.175892	0.724668	0.429163	0.320699	0.681244	0.544093	1.02754	0.0183696	1.58238	0.0171834
Glyma08g21380	-0.316271	0.0675977	-0.382477	0.00943241	-0.991723	0.000340465	-0.847472	1.00996e-08	-0.977206	0.00386705	-0.819883	0.00334022	-0.328992	0.696698	-0.550258	0.053102	-0.0784752	0.858625
Glyma13g38680	0.265491	0.160718	0.403217	0.0139873	0.435753	0.127883	0.988515	3.39895e-09	0.85948	0.0129679	1.2824	8.78871e-06	1.64898	0.00204763	1.72077	2.36185e-09	1.70871	5.4755e-05
Glyma15g16500	0.107093	0.622067	0.703325	0.000164485	0.789125	0.01153	1.33026	3.33511e-13	0.689429	0.057302	1.10982	0.000644283	0.79891	0.172121	1.57366	9.83732e-07	1.30413	0.00694378
Glyma12g14070	0.103165	0.734604	0.64694	0.0129536	0.553151	0.171482	0.507903	0.0638718	0.890807	0.0459689	0.786982	0.0720559	1.19692	0.0653068	1.27258	0.00488949	1.43921	0.00548469
Glyma01g34560	0.196863	0.284957	0.381262	0.00899091	-0.0533553	0.858729	0.147311	0.31171	-0.0910049	0.788732	-0.38074	0.181064	-0.831755	0.147296	-1.25008	2.46125e-05	-5.30918	2.22045e-16
Glyma09g40410	0.0821446	0.768928	0.148079	0.565612	0.433362	0.243315	0.7962	0.00160311	0.71436	0.0940126	0.875366	0.0227786	0.778607	0.260203	0.893674	0.0334103	0.569839	0.309041
Glyma10g41890	0.312492	0.410047	0.783617	0.0215258	0.689968	0.16019	1.77357	2.57989e-08	1.12192	0.033738	2.01235	7.55707e-06	2.97937	2.96486e-05	3.21133	9.99201e-15	4.34539	0
Glyma01g03500	-0.533773	0.357036	-2.05029	0.0119748	-3.39515	0.00854573	-0.84826	0.141376	-2.47628	0.0133792	-1.04292	0.212714	-1.14587	0.329779	-1.602	0.0961752	1.1329	0.103623
Glyma14g05600	0.972945	0.00774919	1.71477	7.6791e-08	2.07194	1.1438e-06	2.29691	2.81553e-13	2.09123	1.42822e-05	1.85406	0.000125796	1.3042	0.0684948	0.920258	0.138501	0.879231	0.15064
Glyma17g04040	0	1	0	1	0	1	1.79769e+308	0.0541421	1.79769e+308	0.0800423	1.79769e+308	0.0641206	1.79769e+308	0.0594333	1.79769e+308	0.0149253	1.79769e+308	0.00170681
Glyma09g37070	-0.052932	0.781398	0.289317	0.0620386	0.330514	0.27786	0.715418	9.50719e-06	0.598434	0.120942	0.68992	0.0293583	0.512767	0.438869	0.58995	0.0652983	1.21446	0.0177023
Glyma01g43710	-0.422863	0.0377665	-0.827765	1.03483e-06	-1.36701	9.55551e-06	-1.22744	3.58855e-11	-1.37752	0.000414802	-1.13734	0.000378948	-0.898223	0.150187	-0.751841	0.0200006	0.221365	0.649915
Glyma13g04720	-0.195537	0.559991	-1.99944	1.5658e-06	-2.22533	0.00022134	-4.63218	6.53281e-08	-3.85461	6.14871e-07	-2.79668	9.93271e-05	-4.02088	0.000119364	-3.51378	0.000131255	-4.10116	2.428e-05
Glyma19g34440	-0.191574	0.29853	-0.543465	0.000986499	-1.22727	0.000109888	-2.03471	0	-1.89559	8.33322e-06	-1.82249	3.99927e-06	-1.53384	0.0211094	0.0374571	0.918319	1.08852	0.0185568
Glyma04g12260	0.187891	0.532632	0.349113	0.189329	0.755929	0.134892	1.23189	1.88989e-07	1.10707	0.046648	0.931652	0.0254162	1.01638	0.322828	0.689175	0.152246	0.184003	0.811874
Glyma11g36730	0.896821	0.39474	2.28188	0.0154074	-0.0581167	0.968927	-2.76907	0.297555	-0.788301	0.622605	-1.29923	0.43376	-2.804	0.353531	0.922801	0.550155	5.66688	1.55971e-08
Glyma12g09780	0	1	0	1	1.79769e+308	0.0484169	1.79769e+308	5.25199e-08	1.79769e+308	0.0048865	1.79769e+308	0.00436153	1.79769e+308	0.0267706	1.79769e+308	0.0292685	1.79769e+308	0.0349638
Glyma17g08790	-0.23254	0.418172	-1.7917	1.01534e-07	-2.59098	5.52096e-06	-2.94439	1.88316e-12	-3.16321	1.0311e-06	-2.99237	5.46896e-06	-2.74339	0.000641623	-1.63409	0.0120208	-1.64139	0.00931114
Glyma09g31490	0.989068	0.0438111	1.15743	0.00769062	1.81604	0.000154959	1.77773	8.86228e-06	1.55616	0.110034	1.16529	0.0312294	0.133534	0.866194	0.323969	0.632952	-1.43719	0.0804467
Glyma04g35580	1.52139	0.144079	2.26873	0.0219049	2.06839	0.0619051	1.70876	0.0965478	1.53087	0.190696	1.39202	0.240793	2.11425	0.0893065	2.82978	0.0137644	4.51276	1.60089e-05
Glyma17g15390	1.29974	0.306524	2.61132	0.0262467	3.42559	0.00454774	4.30833	8.06067e-05	4.87398	4.06027e-05	3.55514	0.00386389	4.73892	0.000353902	2.81291	0.0354179	3.43511	0.00679577
Glyma18g14130	0.407943	0.117265	0.894288	5.67113e-05	1.32692	0.000334987	1.08385	2.34082e-06	1.14565	0.00453679	1.27919	0.000581164	1.31771	0.100189	1.18348	0.00185061	1.20287	0.0535506
Glyma09g36720	-0.160861	0.372798	-1.31406	5.01821e-14	-2.07004	6.34431e-09	-2.54223	0	-1.81772	2.76278e-05	-2.38338	2.13829e-08	-1.77759	0.00271466	-1.71291	6.96168e-05	-3.38564	1.6508e-08
Glyma09g37890	0	1	1.79769e+308	0.217977	1.79769e+308	0.00534412	1.79769e+308	1.51328e-32	1.79769e+308	0.000530803	1.79769e+308	4.15729e-08	1.79769e+308	0.00425436	1.79769e+308	4.6393e-08	1.79769e+308	0.000345362
Glyma04g16010	-0.014629	0.963829	0.689737	0.0120851	1.22071	0.0030661	1.25351	1.84019e-06	1.04555	0.0248834	1.6004	6.63534e-05	1.48315	0.0890718	1.64853	0.000101464	1.63008	0.00715164
Glyma01g34380	0.256747	0.78201	1.42409	0.0875308	1.29352	0.168206	2.467	0.00103049	2.08052	0.0209937	2.75282	0.00190823	3.55057	0.000531746	3.28877	0.000331611	2.17226	0.036706
Glyma15g15080	-2.44492	0.0740652	-1.79769e+308	0.00490871	-1.79769e+308	0.00490871	-1.79769e+308	0.00490871	-1.79769e+308	0.00490871	-1.79769e+308	0.00490871	-1.79769e+308	0.00490871	-1.79769e+308	0.00490871	-1.79769e+308	0.00490871
Glyma13g23020	0.549087	0.691165	0.250232	0.855216	1.42207	0.2576	5.16554	3.25557e-08	3.13606	0.015733	5.31453	1.95269e-07	6.52646	8.64654e-09	7.5957	3.77476e-15	8.47913	0
Glyma01g38800	-0.133356	0.446707	-0.652889	1.89497e-05	-1.07513	0.000170468	-1.32471	2.44249e-15	-1.64514	3.1822e-06	-1.16544	0.000101199	-1.18569	0.042899	-0.995083	0.000637133	-0.0909599	0.826936
Glyma11g01120	0.913478	0.00355035	2.3961	0	2.649	2.10565e-12	2.68751	0	2.43053	4.6835e-08	3.29292	0	3.33451	2.44209e-05	3.5474	0	3.09813	5.92772e-08
Glyma05g37800	-0.195572	0.276284	-0.830746	3.27472e-09	-0.761045	0.00960248	-1.06763	6.60805e-13	-1.17712	0.000434036	-1.42012	5.11262e-07	-2.14238	0.000693738	-2.69548	2.73115e-14	-6.61003	8.21565e-15
Glyma10g09280	-0.502772	0.016378	-1.67151	1.13021e-13	-1.27525	0.00059326	-0.582213	0.00415682	-1.53061	0.000690209	-0.287151	0.430743	-0.142755	0.827795	1.05546	0.000929963	1.07358	0.0206241
Glyma17g05790	0.289929	0.195177	0.699683	0.00012637	0.620993	0.0585507	1.06865	5.68157e-09	0.664689	0.0764262	1.06613	0.0020599	1.04597	0.109681	1.61982	4.22821e-07	1.54098	0.00134707
Glyma20g02260	0.769813	0.103398	1.12651	0.0093127	1.5566	0.00572864	1.76637	2.12103e-05	1.9218	0.00117148	1.94128	0.000799596	2.44597	0.000913022	1.11805	0.109604	0.859524	0.241132
Glyma05g21820	-0.750643	1.19394e-05	-2.65905	0	-3.79533	0	-5.74435	0	-3.97993	0	-5.74617	0	-7.04128	0	-9.50605	4.09695e-12	-12.7721	2.66093e-06
Glyma18g43980	0.169711	0.375096	0.670745	3.57335e-05	0.388215	0.189594	1.05735	2.92622e-10	0.38928	0.257058	1.30909	6.81551e-06	1.35237	0.0130813	0.565471	0.0949484	-3.7693	7.27371e-07
Glyma15g00330	-0.123272	0.498315	-0.264367	0.0744481	-0.714255	0.0243781	-1.43319	1.43441e-13	-0.737834	0.0435623	-1.42101	4.44385e-05	-2.12798	0.00395455	-4.87995	2.77753e-08	-1.79769e+308	3.82938e-46
Glyma09g32910	0.293317	0.257781	0.44351	0.0556962	0.0163019	0.967028	-1.3469	9.54342e-06	-0.453639	0.37035	-1.43157	0.0137409	-1.57307	0.0406301	-4.17988	0.000114914	-5.61409	2.22351e-07
Glyma18g10930	1.64403	7.59671e-07	2.3073	7.32747e-14	4.24084	0	5.26036	0	5.12613	0	5.45292	0	5.69304	1.68754e-14	5.41256	0	8.13273	0
Glyma20g36190	0.0303436	0.891537	0.0216728	0.914482	0.22333	0.495965	0.48077	0.0180601	0.363138	0.340313	0.633021	0.0708159	0.710731	0.232961	0.997801	0.00488072	2.37178	9.33935e-07
Glyma13g31450	0.465883	0.193415	0.520919	0.120825	0.850219	0.0687039	1.49837	1.3767e-06	1.13253	0.030484	1.61651	0.000432157	2.2436	0.0010746	2.51499	5.19227e-09	2.5323	3.22167e-05
Glyma18g07530	0.199346	0.356622	-0.097297	0.580946	-0.53271	0.138447	-0.804433	1.48981e-05	-0.985321	0.0229715	-0.927541	0.00906485	-1.10588	0.138188	-0.756245	0.042852	-1.00697	0.0996522
Glyma07g27390	0.0298341	0.887615	0.075635	0.691307	-0.310746	0.368283	-1.31194	1.4647e-07	0.649479	0.0843055	-1.58507	0.00105009	-2.92108	0.00104262	-5.15466	8.09204e-06	-5.24645	2.72873e-06
Glyma17g05360	0.587657	0.0921479	0.167391	0.620988	0.714309	0.133517	0.0510628	0.883187	-0.27211	0.65042	-0.0705103	0.901358	-1.13451	0.206859	-3.16961	0.00540026	-1.79769e+308	1.05162e-09
Glyma19g38910	0.411023	0.0215239	0.264434	0.102401	-0.00380568	0.989286	0.687048	8.16521e-06	0.415513	0.226797	0.523092	0.0829178	0.803215	0.209835	-0.249981	0.470586	-6.92357	1.94763e-07
Glyma20g30920	1.32405	0.0442816	1.33145	0.038318	2.05151	0.00422175	2.39345	5.19462e-05	1.80073	0.0224874	2.18875	0.00442599	2.66221	0.00320759	1.82669	0.0368232	-0.47324	0.672146
Glyma18g48530	-0.427668	0.369234	-2.57879	0.000687932	-4.50206	0.00196257	-10.633	0.326885	-9.0025	0.102579	-9.05516	0.128532	-7.58555	0.0766181	-1.79769e+308	6.03123e-07	-4.89759	0.00451337
Glyma18g38440	-1.04273	2.98607e-06	-2.38353	0	-3.50406	1.09777e-11	-3.47844	0	-3.62977	1.21201e-10	-3.30876	1.30782e-09	-3.93025	4.41358e-07	-3.52564	6.10492e-08	-2.6162	5.17934e-06
Glyma17g15930	-0.309288	0.4918	-0.731434	0.148012	-0.596687	0.388361	-2.26642	0.00043168	-1.67722	0.0522604	-2.07647	0.0461183	-1.6233	0.298524	-2.69846	0.504512	-1.88508	0.0746313
Glyma15g08280	0.0655774	0.80547	0.503379	0.0269637	1.05567	0.00267628	1.78356	0	1.37407	0.282126	1.75592	8.13487e-07	1.86203	0.0181511	2.40331	4.21449e-08	3.47372	1.0259e-08
Glyma01g35380	0.251388	0.292535	-0.0093718	0.966035	0.381655	0.266654	-0.199721	0.397082	0.52867	0.196982	0.0859364	0.830511	0.321138	0.584206	0.509494	0.222705	1.25162	0.00984175
Glyma16g04770	0.490189	0.452215	-1.15767	0.152171	-0.844763	0.339755	-4.09256	0.121467	-3.17886	0.022289	-4.14799	0.146699	-1.79769e+308	0.00347536	-1.79769e+308	0.00347536	-5.36381	0.568399
Glyma17g18540	-0.605954	0.000699283	-1.89058	0	-2.81937	0	-3.56074	0	-3.17045	0	-3.43483	0	-3.83184	6.42075e-08	-3.30224	8.88178e-15	-3.12744	1.50352e-09
Glyma05g33320	0.404029	0.0634386	0.380315	0.0156486	-0.170858	0.592943	-0.158012	0.30168	-0.390033	0.270847	-0.620918	0.0386168	-0.838222	0.173039	-2.20632	4.37272e-12	-5.83912	0
Glyma05g02260	0.309657	0.123582	0.14813	0.414254	0.181788	0.554021	0.531394	0.00417017	-0.215797	0.582378	0.694646	0.0293058	0.708655	0.248686	1.29805	3.5609e-05	1.78507	6.7503e-05
Glyma10g03700	0.0539154	0.790495	-0.346033	0.0785454	-0.645761	0.0588019	-0.84059	0.000107927	-1.12054	0.0107059	-0.811769	0.0454736	-0.807778	0.257207	0.330718	0.350991	1.28559	0.00718263
Glyma13g05090	1.96315	2.36461e-07	0.547259	0.182473	-1.24932	0.0710956	-0.791473	0.102244	-1.78352	0.0214992	-0.568092	0.416264	-1.21455	0.16954	-0.465351	0.542838	-1.20125	0.133117
Glyma19g37490	-0.027963	0.939662	0.193239	0.515765	-0.21072	0.653894	0.0902386	0.812306	0.368886	0.481952	0.294247	0.614513	0.703035	0.290853	1.44211	0.00828468	1.91116	0.000164859
Glyma16g27880	-0.0796143	0.912265	-0.414086	0.608365	-0.120884	0.888256	1.52923	0.0101176	0.518153	0.521585	1.50076	0.0528361	1.66396	0.0690605	1.11169	0.226715	1.26863	0.133545
Glyma19g32040	0.271347	0.406415	0.67269	0.0207034	0.978233	0.0208493	1.36705	1.06309e-06	1.35383	0.00513775	1.68167	8.92542e-05	1.55645	0.0273942	1.52889	0.000923894	1.58628	0.00702479
Glyma16g26130	0.547508	0.00304228	-0.648823	4.83494e-06	-0.531076	0.0726154	-2.02219	0	-0.976267	0.0022709	-1.9572	7.64793e-11	-2.47085	6.1303e-06	-5.47544	3.66374e-14	-1.79769e+308	1.09736e-48
Glyma11g11840	-0.88947	0.000544614	-1.96069	2.64233e-14	-1.99563	1.48145e-05	-3.13206	0	-3.0978	4.44193e-05	-3.95782	0.000406256	-5.61549	8.18594e-07	-6.66744	1.64665e-07	-6.85573	3.03814e-06
Glyma11g14830	-0.236743	0.221318	-0.172579	0.308006	-0.389577	0.19398	-0.772105	5.7098e-05	-0.736111	0.0480449	-0.176027	0.585659	0.256673	0.647464	-0.133141	0.701632	-1.05296	0.0430533
Glyma15g04510	-0.0960031	0.832	-1.11604	0.0290281	-1.34807	0.0543786	-2.59129	0.000326643	-2.28125	0.00530003	-2.3426	0.00912635	-3.05325	0.0108294	-2.21092	0.0157415	-3.11376	0.00584912
Glyma06g46480	-0.828231	2.0886e-06	-3.42231	0	-3.59179	1.44322e-09	-6.93746	0	-4.07952	8.40597e-08	-5.06358	0	-5.44407	6.23162e-08	-5.83467	3.10862e-14	-6.73823	7.54952e-15
Glyma09g34810	0.068266	0.765571	0.273708	0.177974	0.79034	0.0121194	1.31754	1.01048e-11	1.05291	0.00393761	1.70551	6.99851e-08	2.16653	0.000266285	1.71641	8.37419e-08	1.62643	0.00143127
Glyma12g09380	0.422069	0.25923	-0.0897608	0.802191	0.600315	0.607076	2.65191	3.34009e-07	1.1989	0.574101	2.41999	0.296307	2.49568	0.648369	4.33332	0.137008	5.10892	0.27393
Glyma15g06590	0.893139	0.0664162	0.533226	0.243279	0.323108	0.614596	1.77453	3.61584e-05	0.0742475	0.92466	1.14652	0.1024	1.58115	0.0770213	2.62033	8.82605e-06	3.1886	3.58098e-06
Glyma13g18470	-0.131227	0.47127	-0.252396	0.0689161	-0.567693	0.0464878	-0.850576	5.70522e-08	-0.922588	0.00438462	-1.11238	0.000136897	-1.34361	0.0162577	-0.822556	0.00616634	-0.0430663	0.920374
Glyma20g35420	0.962748	0.48782	-0.894426	0.677071	2.60269	0.0470426	2.55474	0.0348601	3.8102	0.0033166	1.42151	0.338947	-0.00373987	0.998454	-1.79769e+308	0.0923527	-1.79769e+308	0.0923527
Glyma14g37280	-0.273187	0.417631	0.402638	0.155114	0.890739	0.0198927	1.1722	2.6352e-06	1.63742	1.92728e-05	1.40844	0.000182111	1.62936	0.00687834	1.36231	0.000774076	1.85696	0.000208932
Glyma20g32430	-0.195445	0.305765	-0.0727852	0.616497	0.470554	0.163585	1.16463	8.52651e-14	0.659979	0.0989158	0.677555	0.0486761	0.597297	0.490505	0.325404	0.293314	-0.59536	0.197621
Glyma07g12340	-0.0555494	0.767119	-0.956199	2.97095e-07	-1.68896	1.2557e-05	-1.34326	1.76481e-12	-1.51256	0.000949594	-1.353	0.00199799	-0.859697	0.221625	-0.2092	0.550944	0.497271	0.292545
Glyma10g27960	0.0208386	0.908591	-0.282542	0.0489187	-0.484833	0.081199	-1.8218	0	-0.781102	0.0207698	-1.68084	2.02658e-06	-3.21054	5.74921e-07	-4.91153	1.70791e-08	-7.14673	8.07959e-10
Glyma07g07240	0.399437	0.0264438	0.0153666	0.917661	0.129151	0.644917	0.643298	2.46593e-05	0.171915	0.60023	0.606254	0.0395827	0.989245	0.141071	1.42478	4.54781e-07	1.91062	2.08521e-05
Glyma18g03090	0.746737	0.195938	0.189954	0.75647	0.990098	0.160108	2.21901	1.22238e-05	1.15448	0.115349	1.27541	0.0715338	2.32073	0.0179598	2.58207	0.000125512	5.18406	4.44089e-16
Glyma14g37420	-0.582451	0.417472	-0.0529026	0.928137	-0.770824	0.530004	-0.682143	0.308261	-1.51209	0.484484	-0.717564	0.559618	-1.79769e+308	6.72485e-05	-0.889684	0.481114	-11.9653	0.919756
Glyma05g23530	0.0777119	0.751709	-0.58013	0.0168655	-0.379973	0.327157	0.680485	0.00182641	0.093109	0.826857	0.455985	0.238051	0.99103	0.0889587	1.32389	0.000296381	0.0455574	0.930758
Glyma12g22880	0	1	0	1	1.79769e+308	0.138331	1.79769e+308	1.58126e-06	1.79769e+308	0.0670199	1.79769e+308	0.0173914	1.79769e+308	0.0158705	1.79769e+308	2.47018e-06	1.79769e+308	0.000331195
Glyma08g24540	-0.907779	0.0192603	-8.87279	0.00577394	-1.79769e+308	2.77931e-12	-1.79769e+308	2.77931e-12	-1.79769e+308	2.77931e-12	-1.79769e+308	2.77931e-12	-1.79769e+308	2.77931e-12	-1.79769e+308	2.77931e-12	-4.60391	0.0003188
Glyma18g07890	0.546828	0.00767086	0.816039	1.19188e-06	1.49455	4.48377e-06	1.56286	0	1.61051	6.3189e-05	1.89766	1.97785e-08	2.17125	0.00785018	1.51967	5.40928e-06	1.64454	0.00201067
Glyma15g10810	-0.295046	0.192397	-0.0737437	0.707492	-0.246107	0.470042	0.75481	8.11297e-05	0.0606427	0.874999	0.503047	0.140568	1.41324	0.0229493	1.05539	0.00211493	2.02947	2.22993e-06
Glyma09g00670	0.265819	0.171434	-0.197181	0.16073	-0.487843	0.0880884	-0.471655	0.00112688	-0.54318	0.0979768	-0.333839	0.263404	-0.366548	0.577928	0.936495	0.00221197	-2.13372	6.38743e-06
Glyma09g04950	0.848575	0.0123267	1.93191	1.30094e-11	2.85534	0.110135	3.34517	0	2.91886	0.00840013	0	1	0	1	0	1	3.8391	0.00356637
Glyma17g07320	0.528981	0.00587539	0.740721	7.31287e-06	1.04283	0.00781199	1.94385	0	1.58012	2.81853e-06	1.67873	1.05673e-07	1.74904	0.000826836	1.88139	1.4733e-10	1.08554	0.0630316
Glyma19g39740	0.649596	0.0062836	1.16576	1.50202e-09	1.52532	3.05595e-05	1.85304	0	1.61871	0.000280736	1.66842	8.90395e-06	1.09657	0.168282	1.19436	0.00166481	-0.349875	0.55717
Glyma11g12200	-0.529147	0.00741294	-0.846591	1.37563e-08	-1.49587	1.85412e-07	-1.80303	0	-1.7895	7.16659e-08	-2.02496	2.23621e-12	-1.75816	0.00171356	-1.66312	5.25991e-09	-0.502471	0.226542
Glyma04g08540	-0.322678	0.079681	-0.27737	0.0613064	-0.836717	0.00412568	-1.03141	3.03835e-10	-1.11614	0.00264894	-1.14838	0.000150901	-0.861354	0.152579	-0.602411	0.0488252	0.318647	0.483324
Glyma04g05710	-0.617361	0.0055797	-0.871204	6.25535e-05	-1.05265	0.00412248	-1.18341	1.36439e-06	-0.910204	0.03158	-1.1385	0.00332849	-1.40153	0.0327619	-0.873531	0.0533971	-1.04268	0.0578796
Glyma08g13190	0.67756	0.189981	0.424356	0.400735	1.54978	0.0077125	2.3045	6.2635e-08	1.8094	0.00441824	2.72107	7.10906e-07	3.9019	6.6211e-07	3.71605	1.17351e-12	4.05584	1.04032e-09
Glyma17g06980	-0.537058	0.1312	-2.10758	1.23767e-06	-2.5039	0.000137145	-4.22449	4.18099e-08	-3.16654	1.11513e-05	-3.71128	6.10836e-06	-4.25415	7.62234e-05	-3.3675	0.000160515	-0.890286	0.163029
Glyma18g52120	1.12184	3.5229e-10	0.82169	4.93938e-09	1.26062	0.0159244	1.27989	0	1.52388	1.44804e-05	1.37705	1.96997e-06	1.2196	0.0315853	1.5908	3.88154e-08	-0.127462	0.804446
Glyma13g06010	-0.359366	0.0689424	-0.379007	0.0105376	-1.04045	0.000267133	-0.955586	4.09886e-10	-1.15368	0.000976463	-0.901537	0.00268349	-0.812627	0.230493	-1.03832	0.000567103	-0.524165	0.212694
Glyma16g07450	-1.0318	8.12929e-06	-2.1724	0	-2.15389	3.66158e-07	-1.41644	6.97701e-10	-1.67479	0.000418975	-0.595273	0.118965	-0.884785	0.13713	0.201314	0.576345	0.773966	0.107172
Glyma08g12820	-0.538616	0.0136115	-1.7643	1.24789e-13	-1.70383	1.4823e-05	-2.46983	0	-1.93575	5.20863e-05	-2.16223	0.604746	-2.55087	0.0176514	-3.75238	6.12062e-07	-6.7142	8.79563e-12
Glyma09g41520	0.594529	0.0108055	0.885946	3.17091e-05	1.1338	0.00059083	2.11279	0	1.51042	7.80468e-05	1.95779	3.29169e-09	2.56282	6.6766e-05	2.50127	6.66134e-16	3.52909	5.07594e-13
Glyma04g15890	0.0636079	0.77645	-0.653633	0.00372796	-0.394331	0.270276	-1.02958	0.00154954	-0.268601	0.582487	-0.119531	0.758344	0.331686	0.562918	0.620012	0.102974	0.436709	0.357919
Glyma10g38230	-0.489734	0.0108984	-0.516014	0.00226687	-1.46518	2.04872e-05	-1.40744	2.59481e-12	-1.20332	0.00242585	-1.5876	5.28246e-05	-1.56834	0.00828998	-2.00064	3.41808e-05	-3.88069	2.66763e-10
Glyma11g16090	0.5526	0.0028327	0.669546	2.09286e-06	0.560671	0.0562683	0.945395	9.25557e-11	0.681823	0.0481628	1.30535	1.64767e-05	1.36396	0.0253014	1.4555	4.28324e-07	1.77549	8.67332e-05
Glyma03g23870	0.207442	0.456873	-0.220794	0.446944	-1.63497	0.0087708	-2.9262	1.65707e-09	-2.3696	0.00087435	-2.2974	0.0356341	-2.7979	0.0106378	-2.08685	0.0505883	-1.17855	0.131765
Glyma13g40070	-0.573563	0.00483582	-1.03911	5.00686e-08	-1.76278	2.77171e-06	-1.81949	1.11022e-15	-2.05902	9.70593e-06	-2.16512	2.69528e-06	-2.28717	0.000480401	-2.2194	2.84269e-05	-2.52077	7.333e-06
Glyma12g01340	-0.964876	1.83866e-08	-1.73432	0	-2.33585	9.76996e-15	-3.93198	0	-3.48122	0	-3.83099	0	-4.82044	4.54587e-11	-4.70987	2.44249e-15	-5.53012	0
Glyma06g16980	-0.505606	0.0816102	-1.04143	0.000241477	-1.70722	0.000657101	-1.99905	3.41701e-09	-1.54637	0.00702444	-2.07935	0.000354488	-1.99669	0.00899933	-1.21355	0.0431266	-1.73345	0.00532942
Glyma17g07580	0.985671	0.00870369	-1.50639	0.00283349	0.248387	0.653303	1.22889	0.000413819	0.656605	0.254246	1.14761	0.0326021	2.996	3.79008e-05	3.13979	5.86864e-12	3.89355	1.84297e-14
Glyma08g25630	-0.433391	0.0289775	-1.6315	0	-2.05838	5.64816e-07	-1.57931	7.04459e-12	-1.63529	0.000140907	-1.28559	0.000772293	-1.30303	0.0550106	-0.787132	0.0374335	-0.0308861	0.947157
Glyma09g03370	0.923446	0.00608093	1.20623	7.25832e-05	1.20955	0.00584086	2.9544	0	2.99932	3.23741e-13	2.79718	1.64091e-12	4.03217	1.62141e-10	3.79964	0	4.77052	0
Glyma14g37590	0.642961	0.00225927	0.279924	0.143392	0.563054	0.0925823	0.54782	0.00555235	0.289355	0.469548	0.00936677	0.98055	-0.422279	0.531069	-1.66952	0.00355863	-4.09209	5.8783e-05
Glyma03g39800	-0.822306	0.00122207	-0.298463	0.155097	-0.573276	0.120337	-0.250993	0.253918	-0.167344	0.691502	0.421877	0.237991	0.736256	0.178383	1.42219	1.92593e-05	2.40667	2.77257e-08
Glyma04g13490	0.591119	0.0354374	0.279787	0.29444	-0.225693	0.6122	-1.50194	1.6259e-05	-0.349523	0.519171	-2.16145	0.00184516	-2.24754	0.00633468	-4.23904	1.9288e-05	-2.61584	0.000344425
Glyma18g48210	-0.148822	0.457418	-0.187894	0.283021	-0.427557	0.179665	-2.19212	0	-1.09034	0.00913809	-2.33888	1.99914e-06	-4.23139	0.000184242	-6.7217	1.23112e-08	-1.79769e+308	5.80109e-37
Glyma15g02740	-0.0404934	0.875984	-0.205824	0.391655	-0.361224	0.360542	0.355633	0.113779	-0.0145526	0.979242	0.39429	0.326604	0.316469	0.62529	1.37537	0.000168346	1.82813	0.00014848
Glyma06g13200	0.41855	0.106641	1.03215	3.76046e-06	0.813429	0.0225961	1.84088	0	0.86709	0.0347632	1.87487	1.55526e-07	1.78438	0.00146682	1.82174	7.37047e-07	2.18661	2.96196e-06
Glyma18g02050	-0.0666824	0.699166	-0.633753	1.63747e-05	-1.30018	4.24142e-06	-1.58384	0	-1.29599	0.000228437	-1.84565	2.9285e-08	-1.4721	0.0123024	-1.68749	2.52867e-06	-1.69592	0.000235056
Glyma10g10270	0.0911515	0.606801	-0.155528	0.309304	-0.597805	0.0340598	-0.486945	0.00340659	-0.466472	0.184681	-0.675372	0.0292394	-0.172394	0.764209	-0.780927	0.0221788	-1.0069	0.0263387
Glyma07g17430	-0.274187	0.844559	-0.0878708	0.938939	-1.08485	0.422363	1.00025	0.332035	-1.16903	0.392466	1.30776	0.386796	1.63259	0.213413	3.63469	0.00247962	7.05443	6.08846e-13
Glyma05g29580	0.505842	0.00952029	-0.944478	2.9898e-06	-1.24125	0.000821068	-2.04998	4.44089e-16	-1.79419	0.000144631	-1.68717	0.000181902	-1.71103	0.00788421	-1.69108	0.00116503	-3.88198	9.05405e-09
Glyma20g30100	0.0730108	0.67879	0.397325	0.0056102	0.220298	0.418114	0.0779488	0.614142	0.0402993	0.933178	-0.109448	0.709816	0.0380978	0.94595	-0.623706	0.13724	-1.64985	0.000310895
Glyma06g19320	-0.0641857	0.722279	-0.443136	0.0054192	0.0137534	0.960426	1.43985	0	0.618477	0.0949718	1.20206	0.000117094	1.37607	0.0508668	1.92364	1.49663e-10	0.889853	0.0480836
Glyma11g06610	-0.562796	0.127421	-1.57834	8.84513e-05	-1.51641	0.0374259	-2.94795	1.69843e-05	-2.45072	0.00250927	-3.21885	0.0201426	-3.74657	0.0775418	-4.84713	0.00537695	-1.79769e+308	9.02043e-13
Glyma12g13700	1.91082	7.83481e-08	2.81954	0	3.62434	0	3.96458	0	4.48717	0	3.50875	0	3.54487	1.39221e-06	0.878438	0.190567	1.51917	0.0206272
Glyma11g03220	-0.541538	0.132897	-1.64222	5.90203e-05	-2.16021	0.00520375	-6.12836	8.38075e-05	-2.18157	0.00513628	-4.00118	2.91162e-06	-2.99914	0.000622387	-3.62034	0.000128507	-1.37811	0.0869601
Glyma16g01110	0.883913	0.0875869	0.740535	0.141527	1.54455	0.0108607	-0.540275	0.368252	0.650314	0.341855	-0.340883	0.665434	0.321385	0.731646	0.77207	0.328527	2.5179	0.000191533
Glyma13g42330	-1.35005	0.000348104	-3.55024	2.58078e-09	-5.15614	7.5083e-07	-5.18731	6.99945e-08	-4.88247	4.75988e-08	-5.12449	4.02103e-07	-4.30986	7.08334e-05	-3.39552	7.6206e-05	-5.0018	2.19808e-05
Glyma17g04800	0.253848	0.19681	-0.392765	0.035794	-0.636302	0.0798626	-8.68426	5.92669e-08	-3.42864	7.13771e-08	-7.02972	2.06088e-08	-5.76305	0.00897629	-9.63128	0.0018526	-9.54893	0.0026642
Glyma17g00580	0.247657	0.161333	1.10027	3.30846e-14	0.191644	0.492912	-0.697006	6.96193e-06	-0.476647	0.170956	-1.08734	0.000310061	-0.39977	0.599228	-2.35923	1.2438e-08	-2.35803	9.75231e-06
Glyma08g13440	1.52893	8.88178e-16	2.56111	0	2.66406	0	1.06788	3.23038e-10	1.76001	7.01042e-07	1.25577	0.000289712	0.0214946	0.976588	-1.70654	0.00125636	-2.31102	0.100072
Glyma04g03180	-0.265232	0.164888	-0.765782	1.86419e-06	-1.3289	6.79316e-06	-1.35573	1.5099e-14	-1.28517	0.000513368	-1.35859	1.61792e-05	-0.521396	0.477738	-1.07211	0.000786473	-0.815771	0.070073
Glyma02g02740	0.78264	0.0196616	0.717851	0.0214908	0.951134	0.0324529	0.839005	0.00816738	0.941045	0.0655449	0.334018	0.536911	-0.12695	0.865119	-2.23546	0.0177655	-3.43555	0.000545511
Glyma20g28080	0.0217522	0.93384	-0.149725	0.547025	-0.344261	0.395965	0.132876	0.581881	-0.44565	0.352671	0.162908	0.69161	0.370081	0.584946	1.58627	2.54165e-05	2.42911	1.03278e-06
Glyma02g46110	-0.0215443	0.913665	0.389918	0.0214899	0.0981258	0.740219	-0.380282	0.047031	-0.220948	0.541644	-0.0195792	0.953356	-0.171259	0.764667	-0.568167	0.1599	-2.74508	6.87455e-06
Glyma20g27980	-0.0777766	0.681643	-0.804396	2.2786e-06	-1.14313	0.000378216	-0.751971	5.49158e-05	-0.61537	0.106679	-0.985567	0.00351426	-1.02529	0.0858593	-0.786011	0.0340107	-3.0125	3.42414e-05
Glyma05g01290,Glyma05g01300	-0.0960809	0.893275	0.80274	0.229973	1.60878	0.0504448	3.40391	3.60832e-09	2.15761	0.00749056	3.56436	2.1404e-07	3.66768	0.000146351	5.50987	0	6.0817	0
Glyma05g28180	0.0200806	0.929619	-0.300711	0.179892	-0.124617	0.727907	-0.00779582	0.972463	-0.097524	0.810345	-0.070144	0.857504	0.512905	0.439935	0.538628	0.16891	1.63747	0.000187342
Glyma13g27410	-0.116107	0.688999	-0.0363159	0.888933	-0.598082	0.179865	-0.649917	0.0256413	-0.531286	0.300304	-0.625264	0.21653	-0.685025	0.348952	-1.38853	0.0294954	-1.68611	0.0119844
Glyma15g40340	3.04932	0.0741663	2.00081	0.286197	2.76695	0.128705	3.89371	0.019756	4.05843	0.0190333	4.10433	0.0186172	5.47698	0.0036921	5.18528	0.00294324	6.86404	5.50052e-05
Glyma05g35420	-0.403072	0.0213852	-1.39276	0	-0.731386	0.0111016	-0.889116	5.2613e-08	-1.05923	0.00156802	-1.68908	1.01941e-06	-2.54905	7.94299e-05	-5.50087	4.19469e-11	-10.7618	9.81739e-07
Glyma19g45240	-0.216983	0.370737	-0.119046	0.579204	-0.538997	0.156448	-0.601912	0.0124737	-0.51131	0.25096	-0.698537	0.114713	-1.51098	0.0413507	-1.37857	0.0143374	-1.96087	0.00127146
Glyma02g11950	0.61345	0.166049	0.460001	0.281529	0.055005	0.927415	1.4304	0.000262281	1.04048	0.0838029	0.813669	0.182138	1.68048	0.0320581	1.81581	0.0033939	3.2141	1.85454e-08
Glyma11g33950	0.218892	0.210839	0.240757	0.101585	0.459762	0.0863795	0.997722	3.81764e-11	0.306686	0.338451	1.03211	0.000243544	1.3812	0.0137665	2.5212	0	1.45073	0.00218858
Glyma06g45440	-0.210839	0.242479	-1.02532	6.72077e-10	-1.58022	9.34357e-07	-1.78581	0	-1.93353	1.49626e-06	-2.06378	1.54366e-07	-1.8441	0.0015556	-1.28759	0.000763446	-1.98293	9.34996e-05
Glyma11g08160	-1.03694	4.95056e-05	-3.48143	0	-4.55089	3.31752e-11	-9.2617	0.113119	-5.50197	3.29026e-12	-7.0324	1.56878e-06	-8.05274	0.000733386	-1.79769e+308	2.82018e-27	-1.79769e+308	2.82018e-27
Glyma07g30800	1.15754	0.0139672	1.31197	0.00267297	1.55514	0.00612305	3.27523	0	1.8738	0.0019189	2.51165	8.69337e-06	5.03886	3.80613e-09	3.09163	6.07787e-08	5.91803	0
Glyma17g36090	2.16807	0.033445	3.56534	0.000178068	2.84362	0.00765671	3.62746	0.00013226	3.0691	0.00460173	3.46928	0.00138718	5.60852	6.37904e-06	1.46813	0.306181	5.47151	7.56023e-07
Glyma05g33860	-0.664348	0.00020397	-2.02323	0	-2.85237	6.66134e-15	-4.69185	0	-3.58818	1.15685e-13	-4.61392	8.88178e-16	-5.18907	4.58986e-08	-6.69173	7.87704e-08	-10.8924	0.000790953
Glyma20g37450	0.108873	0.894143	-2.10011	0.158953	-0.331003	0.744506	-4.38515	0.136502	-2.68167	0.0830112	-3.03657	0.0916734	-4.06748	0.169857	-2.85657	0.14063	-1.79769e+308	0.00526045
Glyma15g32330	1.0151	0.473589	2.22128	0.0917564	3.48092	0.00671974	6.59215	1.05703e-08	4.34612	0.000657046	7.16707	2.62295e-09	8.1597	1.48689e-10	8.88347	4.92939e-14	7.94663	1.23909e-10
Glyma13g23920	0.444029	0.0767586	0.703863	0.00130176	1.19648	0.000524675	2.56433	0	1.11288	0.0582101	2.66325	4.44089e-16	2.4234	7.01424e-05	2.45999	5.52447e-13	3.27019	3.06939e-11
Glyma06g02910	0.130868	0.668019	0.163434	0.575015	0.686514	0.0840847	1.09245	2.98049e-05	0.987867	0.0284773	0.752207	0.0876731	0.698348	0.35582	0.68121	0.165527	0.0295976	0.964024
Glyma09g18490	-0.10756	0.615625	0.00959747	0.957645	0.00844937	0.978869	-0.296202	0.126283	-0.0786502	0.846223	-0.352449	0.32782	-1.04401	0.117093	-1.03494	0.0142376	-2.37552	0.000243977
Glyma08g14250	0.0436628	0.841983	-0.681025	0.00175038	-1.28168	0.000814511	-1.14171	1.57803e-06	-1.27533	0.010453	-0.882908	0.0392799	-0.724875	0.297502	-0.129899	0.744998	-0.385288	0.493068
Glyma03g01500,Glyma03g01530	-0.400123	0.0833024	-0.608476	0.000523614	-1.14847	0.00204182	-1.15505	1.59229e-10	-1.29224	0.00225263	-1.30474	0.000169356	-1.02839	0.32826	-1.28934	0.000571855	-1.17263	0.0350612
Glyma16g05140	0.14443	0.489115	0.158141	0.342951	0.0312409	0.922298	-0.277783	0.122228	0	1	-0.0348331	0.917342	0.031153	0.963104	-1.13971	0.00223817	-2.36039	3.39893e-05
Glyma02g07590	-0.546287	0.433466	-1.9366	0.0384213	-1.70675	0.038376	-1.79769e+308	0.000133042	-4.36334	0.00124328	-1.79769e+308	0.000133042	-6.31399	0.265576	-1.79769e+308	0.000133042	-1.79769e+308	0.000133042
Glyma09g04540	0.126226	0.669126	0.160944	0.554093	0.377239	0.396682	0.865315	0.00136492	0.469176	0.333603	1.14486	0.00612629	1.42015	0.0573655	1.7802	3.01482e-05	2.118	0.000202724
Glyma04g00370	0.00500786	0.97699	-0.174835	0.206356	-0.801448	0.00254572	-1.13003	6.79456e-14	-0.657856	0.0360019	-1.19752	2.25016e-05	-1.86371	0.000432384	-2.31067	1.6342e-11	-4.68977	0
Glyma13g10570	0	1	1.79769e+308	0.278751	0	1	1.79769e+308	0.224219	0	1	1.79769e+308	0.295992	1.79769e+308	0.218162	1.79769e+308	0.0457629	1.79769e+308	0.00261677
Glyma11g35460	-0.0941512	0.638089	0.0644579	0.671959	-0.248584	0.426987	-0.114253	0.44881	-0.316093	0.358155	-0.315755	0.286843	-0.53445	0.377693	-0.31705	0.287742	-1.19729	0.00890007
Glyma10g36350	-0.606526	0.000978434	-0.518839	0.00106475	-1.13995	0.000150154	-0.566162	0.00081011	-0.837841	0.0167169	-0.541585	0.0796335	-0.413277	0.431835	-0.0466244	0.880182	0.0162642	0.969616
Glyma11g31550	-0.830859	0.000310042	-2.06071	2.22045e-16	-2.96731	4.03198e-09	-3.07578	0	-3.27436	1.24686e-08	-3.38889	4.51351e-09	-3.77902	9.02898e-07	-4.04641	1.91315e-08	-4.20879	2.53494e-09
Glyma01g36430	-0.807655	2.24332e-06	-3.04316	0	-3.39809	0	-5.84702	0	-4.28779	0	-5.47224	0	-7.2564	0	-9.67864	1.19443e-08	-10.2564	2.95231e-12
Glyma14g06920	-0.73454	1.8132e-05	-1.4752	0	-2.16044	1.31006e-14	-2.83279	0	-2.16641	1.47364e-10	-2.52389	4.44089e-16	-2.97244	4.82048e-08	-3.98165	0	-5.10468	0
Glyma01g26950	-0.655953	0.0102544	-1.81185	0	-2.87624	0	-4.04107	0	-3.6926	0	-4.08647	0	-4.23374	1.9984e-15	-4.47395	0	-4.29549	0
Glyma10g28900	2.21484	0	2.68979	0	3.53001	0	3.65138	0	4.31055	0	4.08118	0	4.63197	2.54423e-11	3.24019	0	1.99419	4.02528e-05
Glyma06g43840	0.0098167	0.959696	-0.491914	0.004259	-0.98927	0.0020958	-0.912106	2.79197e-06	-1.29412	0.00132705	-1.12894	0.00246458	-1.01958	0.0881693	-0.241852	0.482464	0.841401	0.0724496
Glyma05g21580	0.00486085	0.979764	-0.223295	0.172504	-0.184863	0.540013	0.747182	1.60902e-06	0.346594	0.307023	0.315705	0.308907	0.944224	0.141448	1.40358	3.32271e-06	2.51559	4.6172e-08
Glyma20g11040	0.294314	0.466921	0.87297	0.0122052	1.52967	0.00135163	1.32532	0.000106322	1.59909	0.547326	1.17695	0.0129253	0.786075	0.622383	0.67886	0.209636	-1.45777	0.0384963
Glyma13g33620	-0.121609	0.49866	0.125407	0.417452	0.692176	0.0335105	2.99882	0	1.47899	0.000131998	3.64386	2.22045e-16	4.14655	3.95884e-05	4.74905	0	6.36005	0
Glyma10g29360	-0.469676	0.00631728	-0.338966	0.0175479	-1.029	0.000147055	-0.884622	1.34434e-08	-0.94834	0.00596623	-1.14857	9.56542e-05	-0.616967	0.290662	-0.804309	0.00740813	-0.603196	0.150929
Glyma10g36680	0.719732	0.00063452	0.537903	0.00457436	0.427148	0.173754	1.04214	9.21816e-08	0.539275	0.1536	0.956101	0.0056401	0.975618	0.167242	1.37037	4.05613e-05	1.31818	0.00848248
Glyma14g35330	-1.90906	0	-4.59118	0	-6.0234	0	-8.65212	4.21885e-15	-4.15871	1.13702e-08	-7.57508	0	-10.5306	1.21427e-05	-9.25519	3.1761e-09	-9.85513	4.0063e-07
Glyma18g53610	0.215741	0.272609	0.411974	0.00581887	0.475677	0.15689	0.982163	1.93202e-10	0.388687	0.315097	1.08844	0.000755478	0.90947	0.202518	0.528392	0.0697792	0.937948	0.0424164
Glyma05g30880	1.1881	0.0192152	1.35368	0.00461877	1.46168	0.0187004	3.34438	5.9952e-15	2.01132	0.00159794	3.11508	5.02173e-08	3.70744	1.46002e-07	4.91674	0	5.73357	0
Glyma08g41460	1.27639	7.37045e-05	2.38623	0	2.57915	5.80943e-08	3.11124	0	2.74434	6.4279e-07	2.99583	6.81826e-11	2.66056	0.0164964	3.22519	1.96057e-11	4.41923	1.06465e-07
Glyma04g41950	0.0526503	0.8334	0.207335	0.371889	0.327327	0.358568	0.694648	0.00212447	0.580355	0.162524	0.765839	0.0353949	0.624617	0.381932	0.511568	0.202433	-0.364118	0.545331
Glyma13g34160	-0.0541178	0.797185	-0.352421	0.0546724	-0.176351	0.616943	0.274871	0.147688	-0.0232423	0.952694	0.162674	0.637167	1.16514	0.148317	0.944335	0.00822484	2.08335	6.26963e-06
Glyma12g02840	-0.111427	0.644621	-0.522334	0.0228419	-0.989527	0.0173025	-0.736848	0.00296188	-0.986218	0.0409603	-0.850596	0.0639075	-0.330293	0.603031	0.0215204	0.962109	0.571528	0.244735
Glyma08g01650	-0.239516	0.163378	-0.240351	0.0897904	-0.840883	0.0017948	-0.766259	6.40544e-07	-0.789867	0.0150585	-1.08205	0.000206731	-0.702134	0.233909	-0.860622	0.00421346	-0.422789	0.309675
Glyma12g07610	-0.49213	0.183629	-0.989894	0.00734885	-1.05083	0.0517859	-2.16935	1.50151e-06	-2.56148	0.000156626	-2.33907	0.00106897	-3.78346	0.000625702	-5.4856	0.000198379	-6.35666	0.00114081
Glyma13g33190	0.421906	0.0149789	0.510933	0.000292454	0.5034	0.0631953	0.765055	2.13709e-07	0.235467	0.479582	1.00798	0.000239658	0.888014	0.142549	0.993591	0.000297648	0.989626	0.0241101
Glyma03g15890	0.298026	0.570932	-0.198053	0.697795	0.0373971	0.959442	1.46386	0.000604606	0.642143	0.398769	1.09581	0.0954879	0.933344	0.285765	0.981897	0.670647	-2.60522	0.0110718
Glyma18g49910	0.239097	0.33679	-0.636142	0.0260289	-0.708029	0.121168	-3.57914	4.49499e-10	-1.59784	0.00948091	-3.50702	0.00158505	-4.76071	0.00587846	-7.96312	0.00258118	-1.79769e+308	2.20962e-18
Glyma17g11720	-0.148383	0.635754	-0.48776	0.100425	-0.139011	0.759349	-6.45944	6.82395e-06	-0.169988	0.756792	-4.63429	7.30631e-06	-6.36893	6.17855e-05	-7.9279	0.0022473	-3.11395	0.00031346
Glyma20g32320	0.249941	0.240642	0.215335	0.284549	0.472	0.12326	0.829091	1.42528e-05	0.507015	0.180835	1.22354	9.64405e-05	1.55012	0.0168499	1.88327	1.47615e-09	2.26166	2.13468e-06
Glyma14g28770	1.15113	0.0196052	3.07196	7.66054e-14	3.76499	2.88214e-13	4.89607	0	3.83044	8.88423e-12	4.99877	0	5.66196	9.68808e-10	5.67485	0	5.34203	8.88178e-16
Glyma18g39570	-0.270677	0.291038	-0.564867	0.0301821	-1.18133	0.00937145	-1.96054	2.2871e-08	-1.44896	0.00705103	-2.14225	0.000345558	-2.81607	0.0102333	-4.48424	0.00426833	-7.19672	1.36082e-08
Glyma07g34610	-0.136722	0.425293	-0.439372	0.00207137	-1.18886	1.37609e-05	-1.6751	0	-1.49528	7.22417e-06	-1.581	3.23637e-07	-1.83657	0.000619597	-1.96266	4.29522e-08	-1.96292	4.59195e-05
Glyma02g03900	0.36354	0.0715206	0.584562	0.000237615	0.907754	0.00992268	1.038	4.85252e-11	1.01499	0.0112742	0.987997	0.00307029	0.877468	0.251883	1.15557	0.000227902	0.527303	0.266958
Glyma11g34730	0.0811217	0.786712	0.0541095	0.842993	-0.207532	0.637781	0.847881	0.00109756	0.432901	0.355933	1.27441	0.00157568	2.33122	7.92251e-05	3.39432	0	3.8357	0
Glyma06g14030,Glyma06g14050	0.373079	0.0881503	0.65069	0.000164644	0.522775	0.144017	0.901997	2.5987e-07	0.492242	0.228109	0.748348	0.0309097	0.833238	0.367921	0.504463	0.136259	0.394565	0.48332
Glyma14g04430	0.25996	0.196938	0.460042	0.00428448	0.91434	0.0103025	0.849042	2.72204e-07	0.956454	0.0176061	0.680296	0.0463205	0.73706	0.328556	-0.485605	0.162827	0.256931	0.627879
Glyma04g39960	0.404263	0.0423669	0.554386	0.000540395	0.326211	0.287608	-0.136872	0.392504	-0.0547686	0.877519	-0.3576	0.239085	-1.14927	0.0812038	-1.91767	8.82533e-08	-4.88278	4.48204e-11
Glyma02g12590	-0.516848	0.729521	1.00136	0.42349	1.67319	0.16797	5.8266	1.37203e-09	3.4421	0.00330945	6.36991	4.9368e-10	6.85807	7.23612e-10	6.1167	7.03996e-09	5.23042	1.69687e-06
Glyma02g07620	0.642446	0.183436	1.34758	0.00187076	1.24823	0.0303601	1.65822	7.09266e-05	1.65716	0.00810004	1.93289	0.000424029	1.99554	0.0240483	1.95194	0.00155037	1.42266	0.047899
Glyma19g00990	-1.48928	0.554168	0.293697	0.875232	2.01549	0.192815	3.82195	0.00351129	3.18503	0.0242377	4.66453	0.00074537	5.94288	4.10366e-05	5.99423	1.25739e-05	7.98782	2.37824e-09
Glyma03g40340	0.0943752	0.721175	0.395614	0.0940809	0.565788	0.119708	1.20355	2.04247e-07	0.667874	0.13045	0.923697	0.0147521	1.00624	0.124091	0.619177	0.157151	-1.13145	0.0916008
Glyma13g32570	-0.186062	0.338261	-0.552022	0.00316902	-0.709982	0.0306845	-0.457587	0.0179799	-0.456886	0.225282	-0.248594	0.468789	-0.488675	0.437352	-0.87059	0.0406577	-3.32691	3.02928e-06
Glyma13g08090	-0.104623	0.54685	0.0275265	0.847168	-0.322123	0.236073	0.16417	0.293702	-0.262424	0.427734	-0.0162957	0.95506	0.307056	0.607272	1.08989	0.000217005	1.0735	0.0263898
Glyma12g35980	-0.68131	0.000622519	-1.16989	4.32299e-10	-1.38359	0.000124669	-1.71596	1.11022e-15	-1.55215	0.000316832	-2.06212	2.41876e-06	-2.0546	0.00571003	-3.18854	9.8719e-08	-3.24125	3.44807e-06
Glyma02g46940	-0.117263	0.715465	-1.94385	1.04779e-06	-2.07552	0.000433228	-5.00009	4.94569e-08	-3.17175	8.09465e-06	-4.35955	3.76707e-05	-6.05683	0.000163199	-1.79769e+308	2.48018e-13	-1.79769e+308	2.48018e-13
Glyma07g35050	0.128499	0.484806	-0.512655	0.00233002	-1.12963	0.000459526	-0.77431	2.65037e-05	-1.01193	0.00732426	-0.86688	0.0126048	-1.07775	0.0567527	-0.47585	0.188661	-0.488938	0.285098
Glyma10g32690	0.369507	0.248786	0.691398	0.0198157	1.04348	0.00912706	0.684809	0.018781	1.35291	0.00407029	1.08553	0.0141435	0.921221	0.218035	0.0034762	0.995438	-3.76271	0.0301879
Glyma09g20060	-0.968992	0.299991	-2.85208	0.0387914	-3.60713	0.035549	-1.79769e+308	0.00553178	-5.67121	0.216697	-1.79769e+308	0.00553178	-1.79769e+308	0.00553178	-1.79769e+308	0.00553178	-1.79769e+308	0.00553178
Glyma17g10450	-1.48492	0.562068	-0.14004	0.947193	1.68238	0.28707	-0.361189	0.86609	1.73214	0.291698	-0.012537	0.995154	-1.4836	0.640418	3.32519	0.0282449	5.32626	0.000194137
Glyma03g30520	0.0658129	0.896861	-0.937178	0.120052	-0.65634	0.485377	1.94367	2.97595e-07	0.186059	0.821188	0.91499	0.146132	3.36407	0.00144818	-1.47139	0.21454	-6.16183	0.332589
Glyma12g02330	0.0683683	0.712117	0.188813	0.201217	-0.28043	0.323636	-0.665371	1.49611e-05	-0.462236	0.16543	-1.03865	0.000393713	-1.13593	0.0550832	-1.43789	1.04317e-06	-2.6742	1.91508e-09
Glyma06g05850	0.432692	0.0793098	-0.267422	0.272899	0.252826	0.501417	1.53561	5.78426e-13	0.368248	0.387226	1.84276	9.48708e-08	3.04566	1.16712e-07	3.65411	0	4.79184	0
Glyma02g25930	-3.118	0.523797	-1.23051	0.704591	-2.72641	0.600021	-1.12974	0.70937	-2.97388	0.532915	3.04858	0.0785326	6.44317	0.000111602	10.1638	2.47899e-11	12.5407	4.44089e-16
Glyma02g32780	0.202601	0.236162	0.315492	0.0230997	-0.783714	0.00496522	-1.02379	7.75316e-10	-1.05444	0.00105356	-1.07195	0.00047816	-1.4181	0.0191647	-0.691389	0.0209858	-1.35703	0.00258045
Glyma01g02610	-1.46752	0.00452399	-2.96719	9.00203e-05	-3.55827	0.000300403	-6.74555	0.00799395	-4.51533	0.000100904	-5.95865	0.00123357	-6.05346	0.00769282	-1.79769e+308	5.47633e-08	-1.79769e+308	5.47633e-08
Glyma10g43690	0.215927	0.603092	-0.171644	0.6754	-0.459999	0.432111	-1.91001	0.000594172	-1.6547	0.0206082	-1.1372	0.104805	-1.27191	0.173023	0.159287	0.814705	-2.31142	0.0161874
Glyma02g39060	0.21144	0.508741	-0.505699	0.107027	-0.00393317	0.992959	-0.418568	0.187885	-0.0219746	0.9665	0.171669	0.762847	0.1702	0.814111	-1.09247	0.309064	-2.11716	0.00779831
Glyma07g04590	0.106716	0.545458	0.399362	0.00476153	-0.311353	0.27063	-0.335859	0.0336938	-0.517939	0.121844	-0.5221	0.0620885	-0.634089	0.26042	-1.62965	1.52582e-06	-2.62958	7.05539e-07
Glyma07g09740	0.333067	0.60612	1.67217	0.00245442	3.35883	2.67519e-08	3.19703	3.0393e-10	3.28792	1.28399e-06	3.43807	7.86218e-08	3.12798	0.000295111	-0.128755	0.917901	-2.11037	0.115806
Glyma17g37110	-0.0653318	0.759183	-0.3958	0.0456619	-0.858084	0.0189232	-0.959201	2.2286e-05	-1.12731	0.0116212	-0.897218	0.0305733	-0.735414	0.241891	0.0307197	0.937896	0.31806	0.494192
Glyma10g41560	0.51511	0.246482	1.33331	0.00114099	1.31785	0.0119421	1.8749	1.62421e-06	2.59187	5.34957e-07	1.80086	0.000704953	1.80706	0.015632	1.48592	0.0185428	2.95442	2.29476e-05
Glyma13g19560	0	1	0	1	0	1	1.79769e+308	0.224219	0	1	1.79769e+308	0.208109	1.79769e+308	0.0773527	1.79769e+308	0.0152393	1.79769e+308	0.000180302
Glyma13g16790	0.00319961	0.987559	0.140656	0.436987	0.287331	0.356968	1.18467	7.77092e-11	0.737702	0.0406751	1.1609	0.000375374	1.33336	0.0520262	1.50997	2.78247e-06	1.01682	0.031311
Glyma04g02440	1.36588	0.287857	3.11432	0.00735704	3.7782	0.0017461	4.47436	5.75285e-05	4.16624	0.000604756	4.38048	0.000298623	3.70781	0.00609961	3.7396	0.00429325	4.66491	0.000157293
Glyma12g01020	0.289151	0.15654	0.551538	0.00184231	0.377474	0.21173	0.432298	0.0219964	0.394983	0.27066	0.283972	0.404031	1.0588	0.0685762	0.858774	0.0113419	1.33512	0.00228951
Glyma16g02300	1.16424	0.0183219	1.47438	0.00120854	1.63193	0.00692338	0.477121	0.351091	1.66358	0.0133315	0.549846	0.457039	0.498382	0.666399	-0.477894	0.669637	-4.36041	0.00925409
Glyma17g33730	-1.22811	9.56952e-05	-3.45133	3.75455e-12	-4.2292	1.36849e-06	-4.24616	8.058e-13	-4.11067	1.01914e-06	-4.22014	5.50408e-06	-4.84562	2.22694e-07	-6.53814	1.1626e-05	-5.92233	1.36126e-05
Glyma02g09080	-0.180331	0.385466	-0.170186	0.396444	-0.524789	0.137103	-0.735326	0.000914279	-0.670791	0.0892851	-0.890685	0.0265775	-0.966872	0.169038	-0.873555	0.0407303	-1.94598	0.00167427
Glyma07g33640	0.642116	0.0377276	0.987549	0.000311399	0.994104	0.0146219	0.421545	0.159325	0.977961	0.0398177	0.450932	0.358922	0.130462	0.854075	-0.0223796	0.969857	-2.41231	0.00407332
Glyma11g35920	0.361647	0.304473	0.0956971	0.781474	0.188284	0.714709	0.459409	0.150753	0.210146	0.718507	0.598525	0.262632	0.745002	0.344661	1.24537	0.00920404	3.21079	2.38056e-09
Glyma10g30020	0.420845	0.0202341	0.761263	1.02353e-07	0.277376	0.311411	0.656471	1.63526e-05	0.539655	0.0987105	0.456298	0.116495	0.1742	0.76201	-0.106617	0.719916	-1.60616	0.00051816
Glyma07g36500	1.11476	0.0704037	2.58712	9.93074e-07	2.54094	7.33907e-05	-0.150045	0.871314	1.76028	0.0220733	-0.227372	0.826695	-3.11453	0.0673423	-4.11155	0.0650216	-5.67994	0.139958
Glyma14g06100	-0.309286	0.892151	-1.79769e+308	0.165659	-1.14955	0.725275	0.510572	0.803945	1.79372	0.316525	2.52694	0.143919	4.69849	0.00722104	6.14842	0.000135932	7.68562	9.57154e-07
Glyma14g04260	3.58616	0.00682562	7.07226	1.67534e-08	7.21032	2.13834e-08	3.20233	0.0161087	6.88301	1.98487e-07	4.41994	0.00173666	3.08865	0.0799405	-1.79769e+308	0.122504	-1.30026	0.654914
Glyma10g04650	-0.18319	0.29883	-0.523888	0.000520013	-0.734966	0.00770373	-0.47183	0.00309848	-0.60621	0.0779055	-0.804891	0.0115556	0.042892	0.954669	-0.208735	0.494577	-0.0360893	0.935843
Glyma02g41700	0.247566	0.187916	-0.421936	0.00256689	-1.60369	2.52995e-09	-3.23433	0	-2.25038	3.88689e-12	-2.36626	1.9984e-15	-1.69163	0.00213364	-1.09878	0.000128689	-2.03682	0.000108555
Glyma16g10880	0.378794	0.61564	1.51006	0.0144881	2.2213	0.00115436	2.09008	0.000223865	2.12909	0.00644452	1.80117	0.0395083	1.01191	0.39174	-0.821169	0.428616	-2.01669	0.117155
Glyma12g02180	-0.165569	0.350813	-0.56462	0.000287779	-0.874448	0.00218727	-1.04826	1.47687e-09	-1.16664	0.000948836	-0.671733	0.0279509	-0.421101	0.428133	-0.434898	0.169062	0.19798	0.651347
Glyma12g10100	0.865536	0.121044	1.41071	0.00594863	1.35245	0.0359268	1.56591	0.0020058	2.17521	0.00107599	1.06837	0.137947	1.15068	0.218871	0.45307	0.590437	2.24052	0.00150573
Glyma07g39250	-0.279751	0.793687	-0.28478	0.810242	0.12792	0.909278	1.97748	0.0176048	1.45074	0.1541	2.03212	0.0383261	2.46115	0.024468	2.94228	0.00328927	3.33751	0.000572927
Glyma18g44620	-0.230599	0.198254	-0.886263	5.2229e-08	-1.77859	5.67901e-08	-1.58804	0	-2.01117	6.37078e-07	-1.8471	8.3366e-07	-1.52272	0.00853145	-1.0804	0.00296854	-1.13226	0.0137864
Glyma11g04420	0.154894	0.537298	0.220164	0.328598	0.606814	0.0838374	1.5189	1.10645e-12	1.25462	0.150079	1.83148	5.36185e-07	1.98857	0.00808266	1.44926	7.04862e-05	0.581439	0.377885
Glyma08g47790	0.232632	0.288409	-0.227317	0.148803	-0.780303	0.016374	-1.77998	0	-1.72418	1.79996e-06	-1.61248	1.31976e-07	-2.14538	0.00245467	-2.1278	2.72005e-13	-2.27594	8.28353e-07
Glyma10g31640	0.833732	0.0899612	-0.0373311	0.943239	-0.0748357	0.913178	-2.75639	0.0049194	-1.4722	0.0712897	-3.23305	0.00689054	-2.87911	0.0221327	-5.50221	0.0351902	-1.79769e+308	2.94949e-05
Glyma04g41170	0.352571	0.662726	0.780817	0.339879	0.930931	0.318304	2.15971	0.0018552	1.64723	0.0667001	2.22785	0.0124954	2.26125	0.0463693	2.9686	0.0012404	3.76272	5.35303e-05
Glyma04g09590	-0.474376	0.0930371	-1.55029	2.25338e-06	-2.10945	0.00578857	-4.05094	2.9768e-10	-3.28226	7.20231e-07	-4.59516	0.000273213	-6.2603	5.09359e-05	-5.77501	2.32535e-06	-7.50349	0.00139831
Glyma02g35570	0.797726	0.276111	0.964979	0.184497	1.50765	0.0586406	3.09797	4.28079e-07	1.96329	0.0144562	3.68083	6.14588e-07	4.71779	1.92821e-08	6.30568	0	8.78915	0
Glyma19g04290	0.19169	0.441804	0.32479	0.142953	0.902865	0.0066938	1.20554	1.61599e-08	0.846783	0.0294062	1.64352	8.00367e-07	2.46498	6.74122e-06	2.98956	0	2.84962	1.36101e-10
Glyma09g32280	-0.728441	0.000360512	-0.748157	0.000108905	-1.28964	0.000175101	-2.18301	0	-1.72661	0.000299764	-1.91679	3.52164e-05	-2.53017	0.0019821	-2.66156	3.87721e-05	-4.9415	3.42892e-07
Glyma13g01180	0.332569	0.116781	0.530607	0.001237	1.15731	0.000964713	0.484836	0.00479484	0.863627	0.178072	0.476765	0.133956	-0.144942	0.849028	-0.138467	0.694371	-1.58308	0.0028222
Glyma06g07170	0.970051	0.275444	0.775424	0.412146	0.759444	0.457455	1.33276	0.119158	1.20059	0.219895	0.871432	0.403064	1.32933	0.268806	2.87082	0.00356773	3.21453	0.000636964
Glyma05g02460	0.699883	0.00065672	1.10706	6.08188e-10	1.36748	6.17351e-06	1.45153	1.77636e-15	1.4592	2.54717e-05	1.30478	1.61305e-05	0.59671	0.323008	-0.482598	0.319173	-1.07181	0.045954
Glyma11g19240	0.793468	0.0131017	0.716639	0.0161911	0.284605	0.56201	1.37593	1.94624e-06	0.91362	0.0695042	1.22428	0.00788608	1.4531	0.0313356	1.57899	0.00127738	1.30117	0.0251568
Glyma05g07490	0.210217	0.322309	0.22914	0.228617	0.00607907	0.984799	0.267836	0.166054	0.121946	0.734925	0.22502	0.470808	-0.0776935	0.894929	0.607267	0.0629655	1.29848	0.00674657
Glyma13g31120	1.59079	1.5099e-14	2.18292	0	3.207	0	6.21127	0	4.02091	0	6.43199	0	6.99601	0	9.01932	0	9.17428	0
Glyma04g37960	0.0781008	0.718545	-0.488984	0.0186711	-1.28085	0.00140873	-2.71568	0	-2.55367	2.74931e-06	-2.60515	2.70782e-06	-3.99752	8.01346e-06	-3.78002	1.14498e-06	-9.36879	0.000577166
Glyma17g13370	-0.11021	0.579921	-0.832291	2.33813e-05	-1.46907	8.42423e-05	-1.29553	4.97315e-09	-1.54593	0.000916082	-1.42311	0.00106612	-1.46764	0.0303531	-0.522342	0.194908	-1.33559	0.0228178
Glyma08g47420	0.760122	0.317778	1.58825	0.0223879	2.34377	0.00221688	3.59602	6.11078e-09	3.01617	0.000146759	3.99631	6.89999e-08	3.71121	4.67085e-05	2.55574	0.00386548	-0.610982	0.613348
Glyma03g00200,Glyma03g00220,Glyma03g00230	-0.0931577	0.702796	-0.481488	0.0232063	-0.810095	0.105707	-1.02403	1.5679e-05	-0.821243	0.140625	-1.01573	0.0267378	-1.38807	0.145429	-0.610293	0.181199	-0.544503	0.340539
Glyma12g01970	0.328806	0.29931	0.620061	0.0272038	0.262456	0.559797	0.876501	0.00194133	0.530792	0.283001	2.02269	3.31635e-07	2.41888	7.96605e-05	2.77491	3.25517e-13	1.53238	0.00524234
Glyma15g24120	0.305194	0.118621	0.335443	0.0265518	0.273008	0.403968	1.85168	0	1.03313	0.00677137	1.52593	7.3901e-06	1.82938	0.0285544	1.83748	5.35963e-09	2.62866	1.22471e-06
Glyma10g01430	-0.064973	0.868827	-0.369799	0.252784	0.00956094	0.986813	-0.550921	0.208461	-0.12149	0.820329	0.0977957	0.868714	0.215426	0.77061	1.03359	0.0846203	1.58375	0.0100603
Glyma13g05180	-0.11026	0.608895	-0.706588	0.00025525	-1.23016	0.000450329	0.115753	0.542877	-0.353133	0.357486	-0.124416	0.702952	0.502717	0.455246	0.894386	0.00723657	0.748672	0.111995
Glyma01g39990	0.939457	0.000816076	1.73276	6.07514e-13	2.38479	5.97411e-12	1.31951	4.44163e-07	2.71516	1.61691e-11	1.92509	4.68819e-07	1.08416	0.138232	-3.18702	0.0155364	-7.69125	0.00275309
Glyma04g39100	0.0894998	0.720246	0.183507	0.435583	0.921246	0.00860596	1.36345	3.09603e-10	1.01177	0.0157294	1.28659	0.000500604	1.1563	0.104819	1.54631	2.54325e-05	0.560806	0.340596
Glyma02g08840	0	1	0	1	1.79769e+308	0.155421	1.79769e+308	1.18523e-12	1.79769e+308	0.00684553	1.79769e+308	7.5847e-05	1.79769e+308	0.00683435	1.79769e+308	3.55375e-07	1.79769e+308	0.000221284
Glyma10g05540	-0.516166	0.00597735	-1.14291	2.01816e-10	-1.97557	5.10209e-08	-1.54586	2.22045e-15	-1.70046	1.48749e-05	-1.47754	5.05481e-05	-0.851051	0.159864	-0.538836	0.120871	-0.702114	0.164851
Glyma06g03700	0.0417662	0.832327	-0.597171	0.00151612	-0.727013	0.0274482	-0.223445	0.238746	-0.271851	0.456662	-0.717547	0.0956238	-1.38127	0.0242108	-2.37215	0.00146019	-5.82272	2.13112e-10
Glyma10g00520	0.213748	0.215863	-0.145023	0.315093	-0.101458	0.710407	-0.416108	0.007329	-0.598977	0.0686651	0.0475793	0.868093	0.624158	0.265924	1.28369	3.6015e-06	1.26187	0.00290689
Glyma13g23350	1.2803	0.381792	4.44765	0.00042498	5.17194	8.22454e-05	-1.06848	0.664464	5.01347	0.000271667	-0.871891	0.690798	-1.79769e+308	0.117617	-1.55355	0.595296	-1.79769e+308	0.117617
Glyma04g06210	0.247674	0.153138	0.376591	0.00856611	0.43484	0.104704	0.985091	3.12419e-11	0.528549	0.104163	1.17813	2.19239e-05	1.41712	0.0171456	1.9656	2.06701e-12	1.97544	5.74281e-06
Glyma10g32260	-1.31384	0.00823562	-3.17945	0.000132464	-4.58038	0.00485563	-4.23748	0.000630529	-1.47142	0.16381	-3.874	0.00164223	-2.66105	0.0390038	-2.66212	0.277116	-0.121847	0.896825
Glyma09g32420	-0.147431	0.479421	-0.706049	0.000384771	-0.9125	0.00997122	-0.62537	0.00267859	-0.705489	0.0881831	-0.636671	0.0977157	-0.698004	0.237657	-0.298133	0.467789	0.361251	0.428931
Glyma03g36140	-0.148129	0.850248	-0.291726	0.690611	-0.707392	0.512529	-5.47107	0.475398	-1.43294	0.152363	-5.57137	0.450133	-4.77789	0.433856	-1.79769e+308	0.00600519	-5.25538	0.550829
Glyma10g05090	0.216715	0.311626	0.186679	0.318184	0.194317	0.532236	-0.689028	0.00116021	-0.0525898	0.892453	-0.979265	0.0125009	-1.95547	0.00725172	-3.93192	1.21633e-05	-7.15379	0.41048
Glyma08g45480	0.924127	0.066149	0.249417	0.438688	-0.580602	0.40083	-8.13464	0	-3.94765	0	-6.90824	0	-10.3637	0	-11.199	0	-11.552	0
Glyma18g42560	-0.413336	0.418682	-3.24748	0.00163522	-2.54399	0.00482334	-6.52854	0.0247878	-4.32937	0.000785406	-6.04666	0.0111248	-1.79769e+308	3.54458e-06	-1.79769e+308	3.54458e-06	-1.79769e+308	3.54458e-06
Glyma12g17950	0.474942	0.0223511	0.0165261	0.912047	-0.0866659	0.797391	-0.619489	4.11532e-05	-0.325643	0.390126	-0.615086	0.0567679	-0.908006	0.21859	-1.24421	3.67921e-05	-2.37581	6.39806e-07
Glyma19g02430	0.793011	0.000228378	0.595971	0.000413588	0.837695	0.0830652	0.509974	0.00438148	0.683987	0.0843691	0.0748011	0.822879	0.315335	0.698238	-1.18912	0.00267219	-0.486134	0.337609
Glyma11g07580	0.141675	0.746765	-0.163585	0.703055	-0.777135	0.268133	-2.07459	0.000578063	-1.5712	0.0655572	-2.17688	0.038995	-2.85848	0.04802	-3.47869	0.00037133	-3.87962	0.000180621
Glyma18g06170	-0.455692	0.0438233	-0.805318	0.000127357	-1.0571	0.00584762	-0.991746	1.87788e-05	-0.81646	0.0738454	-0.82641	0.0422181	-0.885134	0.211172	-1.02134	0.0291922	-1.01293	0.0697362
Glyma01g35850	-0.61043	0.00610102	-1.43823	1.41792e-09	-1.82889	2.40244e-05	-2.47319	1.24345e-14	-2.01999	8.4572e-05	-2.46502	6.07775e-06	-2.92914	0.00222144	-2.70262	0.000202801	-4.17928	4.24625e-09
Glyma12g16390	0.607744	0.000535956	1.50763	0	2.6875	1.90292e-13	3.60539	0	3.41311	0	4.34408	0	5.03117	6.84874e-12	5.61765	0	6.23788	0
Glyma06g08830	0.564913	0.0766405	1.27719	2.89265e-06	1.64853	1.61171e-05	0.889831	0.00231873	1.11563	0.0172582	1.56041	0.000254077	1.61998	0.013695	1.96768	8.80681e-06	0.915671	0.101228
Glyma08g45150	0.974808	0.00219553	2.05205	3.9968e-14	3.36402	0	3.53897	0	3.69649	0	4.06977	0	4.68898	3.06178e-06	4.64897	0	3.94343	6.64402e-06
Glyma02g25290	0.363516	0.052172	0.581194	4.93342e-05	0.154351	0.603214	-0.379375	0.00892629	-0.0613921	0.859203	-0.0887303	0.755779	-0.489084	0.419207	-1.16198	7.54418e-05	-3.48813	2.4869e-14
Glyma20g29600	-0.735566	0.000847443	-1.62123	5.0604e-13	-2.80396	4.04144e-09	-4.29405	0	-4.17281	3.82228e-12	-4.88208	2.06424e-10	-6.90584	1.42251e-09	-5.97601	7.35918e-11	-3.46313	2.37029e-06
Glyma18g03520	-0.128059	0.865723	0.617993	0.343057	1.04583	0.191323	1.91656	0.00075326	1.36643	0.1102	2.42157	0.00117372	3.21985	0.00257208	2.9115	9.07262e-05	0.773765	0.49356
Glyma01g43800	0.229438	0.457196	0.322366	0.263002	0.60432	0.144589	1.10625	3.89636e-05	0.943076	0.0343041	1.01871	0.0151001	1.98644	0.00856569	1.19157	0.00649907	1.76015	0.00121037
Glyma06g34890	0.429038	0.0958249	0.877643	8.51454e-05	1.24107	0.000647052	1.49604	1.35625e-11	1.22459	0.00560694	1.49561	0.000110685	1.88642	0.0171503	1.86872	5.01561e-07	1.58277	0.00744397
Glyma17g10350	-0.770391	0.118118	-0.66846	0.155407	-0.673685	0.281332	-2.64981	0.000344184	-0.401705	0.531313	-1.25151	0.100951	-2.51669	0.0524886	-2.75698	0.00920964	-2.59976	0.0116365
Glyma01g00560	-0.699403	4.45469e-05	-2.06917	0	-2.73526	0	-3.23007	0	-3.42742	6.66134e-16	-3.08357	6.66134e-16	-3.47716	1.50072e-07	-3.14136	7.80043e-13	-5.77174	0
Glyma11g17870	-0.356882	0.0982092	-0.869481	2.43278e-05	-1.59102	6.14431e-05	-2.27638	0	-1.73569	0.000359491	-1.74928	0.000169143	-1.89026	0.00724631	-1.90815	0.000462952	-1.44878	0.00950799
Glyma13g05700	0.349866	0.0650401	0.393795	0.00538741	0.235091	0.439354	0.43493	0.00286504	0.144532	0.692724	0.269698	0.354087	0.311896	0.695147	0.00954397	0.973223	-0.808786	0.0768589
Glyma11g18620	-0.705282	0.0377933	-1.39799	5.56548e-05	-1.48144	0.00621549	-1.50169	2.06037e-05	-1.7921	0.00262648	-1.67285	0.00530501	-1.1977	0.102264	0.373537	0.478117	0.355178	0.521749
Glyma11g05590	-0.389241	0.372517	-2.02701	0.000408382	-3.95627	0.000639379	-5.29348	0.00295242	-3.07816	0.0643973	-5.03046	3.28514e-06	-5.59248	0.00103677	-7.32784	0.11269	-1.79769e+308	3.79563e-08
Glyma13g40260	-0.25262	0.930439	-0.80889	0.827186	4.48594	0.0245069	2.88706	0.15561	8.01446	2.65947e-05	8.62712	6.53501e-06	9.11369	2.89404e-06	7.23959	0.000193407	3.34634	0.110014
Glyma06g04360	0	1	-0.751896	0.000111546	-1.12655	0.00259515	-0.790942	1.19082e-05	-1.16743	0.00566278	-1.1587	0.000687533	-0.933325	0.165384	-0.925585	0.00346416	-0.470321	0.304963
Glyma01g44460	0.267042	0.173247	0.511731	0.000541884	0.253348	0.435579	0.0242543	0.872098	-0.177176	0.626681	-0.278065	0.368101	-0.755621	0.418466	-0.565861	0.0682963	-0.376143	0.53553
Glyma04g36700	0.160626	0.407728	0.407458	0.00995083	0.1031	0.739918	0.248573	0.159725	0.185958	0.599427	-0.00528222	0.986711	-0.0557556	0.935704	-0.112584	0.734093	0.355031	0.509718
Glyma13g06460	1.50446	0.646575	3.0765	0.311322	4.39984	0.131258	5.02986	0.0772431	4.77041	0.102821	6.19894	0.0304356	6.97691	0.0178704	7.97626	0.00515414	8.35789	0.00346492
Glyma19g28770	1.86505	9.25926e-14	3.02184	0	2.14443	1.55482e-10	0.640222	0.00671225	1.76131	4.33187e-05	0.387058	0.404927	-2.86795	0.0476611	-6.92792	0.00146999	-6.3284	7.5611e-05
Glyma13g35960	-0.68822	0.453419	-0.626855	0.529306	-0.116821	0.903681	0.872069	0.234982	1.12801	0.229946	0.848683	0.357354	1.31641	0.188886	2.13987	0.0154995	2.77416	0.000932286
Glyma09g37610	-0.762727	0.0421434	-0.361764	0.268144	-0.409658	0.44931	0.0870088	0.781591	-0.795826	0.152397	0.658571	0.142431	0.783548	0.314784	1.49849	0.000328547	2.03114	0.000256488
Glyma10g06040	-0.133889	0.444376	-0.135572	0.325834	-0.595207	0.0273873	-0.625845	1.72576e-05	-0.525351	0.100828	-0.62372	0.0223312	-0.602317	0.255231	-0.256903	0.348233	-0.277041	0.527183
Glyma10g42520,Glyma10g42530	0.616637	0.0258971	0.163743	0.52912	0.322689	0.438105	-0.936057	0.00262064	0.197934	0.681649	-0.135257	0.784227	0.615186	0.405093	-1.10986	0.12858	-2.26491	0.0121922
Glyma01g09160	-0.0513422	0.894977	-0.392707	0.316814	-1.28337	0.231875	-2.83911	6.77388e-05	-0.563508	0.413542	-3.20863	5.09659e-05	-2.42779	0.0819071	-4.72938	0.00344717	-1.84846	0.0503482
Glyma07g36280	0.564977	0.0198492	1.06434	1.16568e-06	1.2255	0.000384213	1.06026	2.18848e-06	1.15748	0.00254313	0.606104	0.127362	0.600429	0.37297	-0.504334	0.395718	-1.38636	0.0477169
Glyma10g38030	1.79769e+308	0.0591145	1.79769e+308	0.0336518	1.79769e+308	0.0195173	1.79769e+308	1.28999e-05	1.79769e+308	0.00936173	1.79769e+308	0.00513133	1.79769e+308	0.0244993	1.79769e+308	0.0223751	1.79769e+308	0.00847012
Glyma12g02230	0.161664	0.451106	0.117501	0.552919	0.249716	0.432605	0.561772	0.00343311	0.201909	0.605375	0.531831	0.113943	0.220306	0.779854	0.50369	0.161705	0.343502	0.517877
Glyma10g02830	0.769984	0.0111371	0.956034	0.000371955	1.00996	0.00829694	0.306019	0.289816	1.15948	0.00663535	0.405104	0.388058	0.955527	0.125076	-0.976737	0.116449	-0.222836	0.699893
Glyma04g14920	-0.721101	0.321956	-0.512154	0.490932	-2.52431	0.0559928	-5.23646	0.0734679	-3.19079	0.0363426	-4.06066	0.0306815	-1.79769e+308	0.000682359	-1.79769e+308	0.000682359	-1.79769e+308	0.000682359
Glyma13g21950	-0.159796	0.460092	-0.912656	1.9374e-05	-1.14126	0.00272028	-0.199686	0.330135	-0.702245	0.0940054	-0.812761	0.0478027	-0.117893	0.859522	-0.492367	0.2638	-0.174358	0.718428
Glyma09g35610	0.169839	0.658438	0.771866	0.0212654	1.09895	0.0337152	1.29996	6.72708e-05	1.00987	0.0810378	1.66039	0.000981131	1.73633	0.0415342	1.74125	0.00108551	1.50501	0.0469096
Glyma19g29820	0.165129	0.663585	0.578476	0.0920365	1.24501	0.0045917	1.85921	1.35384e-09	1.22812	0.0244813	1.63301	0.000212429	0.461739	0.657711	2.06024	8.36284e-06	0.403333	0.718126
Glyma04g33280	0.821359	0.0144443	-0.397726	0.249033	0.0468043	0.924542	0.214882	0.520174	0.672224	0.222678	-0.0622669	0.919971	2.04988	0.0337837	1.74469	0.000412323	3.42353	1.17995e-11
Glyma12g01770	0.962807	2.08776e-07	1.7489	0	2.03938	3.20944e-10	2.71854	0	1.398	0.00104955	2.53018	2.08722e-14	2.42005	0.00158405	2.50858	2.44249e-15	2.88973	1.90191e-09
Glyma11g02130	0.313936	0.101036	-0.347727	0.0509735	-0.269245	0.379386	-0.374878	0.0475228	-0.568746	0.133352	-0.444573	0.203865	-1.29285	0.0499773	-2.32974	0.00013168	-4.39144	1.78882e-10
Glyma06g05010	1.71035	0.000740651	4.22882	0	5.04562	0	2.32356	4.92957e-07	4.31077	1.33227e-15	3.74101	2.72753e-11	3.86614	3.54024e-05	0.751915	0.535901	-1.79769e+308	0.000122089
Glyma09g30060	0.460011	0.00846944	0.0598034	0.671373	0.042405	0.875231	-0.92203	3.6886e-09	0.520877	0.1485	-0.934531	0.00304868	-0.670391	0.338985	-6.75939	2.04281e-14	-11.727	8.4397e-06
Glyma10g40570	0.415902	0.0790091	0.679177	0.00151429	1.16088	0.000383921	1.12992	1.52377e-07	1.09944	0.00404451	0.906519	0.00968997	0.496701	0.490829	0.059293	0.898592	-2.71503	0.00143182
Glyma13g43000	-0.750378	0.298176	-1.73861	0.0281448	-1.79372	0.124073	-4.61999	0.0351525	-4.13739	0.000868278	-6.38769	0.333745	-1.79769e+308	0.000196	-1.79769e+308	0.000196	-15.1982	0.997516
Glyma10g39070	-0.286041	0.144674	-0.548381	0.000175002	-1.11812	0.000133745	-2.32287	0	-1.91874	1.21134e-08	-2.75452	0	-4.09208	0.00217891	-4.84103	0	-8.58115	3.03667e-10
Glyma11g03580	0.0559552	0.746487	0.531228	0.00018308	0.339894	0.204373	0.487909	0.00108729	0.340338	0.280476	0.403412	0.143241	0.417932	0.425067	0.381648	0.17643	-0.0430649	0.918071
Glyma11g03420	-0.265978	0.348693	-0.209347	0.450214	0.403083	0.272983	0.320231	0.202307	0.137626	0.768518	-0.00641276	0.988293	-1.11888	0.266544	-1.42699	0.118877	-2.98621	0.0093204
Glyma16g25120	0.222329	0.491328	-0.368494	0.251514	-0.897086	0.0978497	-3.48121	1.14362e-08	-1.76757	0.00425674	-2.8466	0.00278407	-5.99412	0.000166999	-1.79769e+308	3.75125e-12	-1.79769e+308	3.75125e-12
Glyma17g07870	0.736748	0.00360932	1.13228	1.32088e-07	1.81061	0.000279757	2.31337	0	2.50184	5.0903e-07	2.16703	5.78609e-08	1.84882	0.044002	1.10976	0.00771574	-0.196723	0.82343
Glyma03g28630	0.722	0.194668	-1.79769e+308	0.000154248	-1.79769e+308	0.000154248	-1.79769e+308	0.000154248	-1.79769e+308	0.000154248	-5.41576	0.0311195	-1.79769e+308	0.000154248	-1.79769e+308	0.000154248	-1.79769e+308	0.000154248
Glyma07g00820	0.344354	0.079331	-0.303465	0.0467719	-0.313177	0.359203	-0.364058	0.0233958	-0.788758	0.0239576	-0.8266	0.00786717	-1.1244	0.0766436	-1.53443	6.08766e-08	-2.60831	2.27837e-07
Glyma07g13730	-0.32528	0.0866563	-0.803318	1.61499e-06	-1.15762	0.00016485	-0.656876	0.000210476	-1.10763	0.00403054	-0.296142	0.335721	-0.356357	0.523155	-0.0327843	0.917535	0.514898	0.262069
Glyma17g37250	-0.116175	0.589891	-0.446581	0.0266391	-0.58933	0.0617325	0.425769	0.0340386	-0.801594	0.0473435	0.066189	0.838641	1.35509	0.117122	1.5208	2.54229e-06	3.2922	3.20437e-07
Glyma09g41640	-0.0984288	0.603027	-0.37321	0.0279063	-0.590719	0.0529089	-0.278655	0.119819	-0.640194	0.0785788	0.270658	0.373802	0.859545	0.104517	1.22266	3.29146e-05	1.73671	0.000115925
Glyma01g43110	-0.193263	0.298917	-0.6292	7.46344e-06	-1.2082	9.30903e-06	-1.57341	0	-1.59045	5.09743e-07	-1.40893	2.90428e-07	-1.24663	0.0194536	-1.37664	6.31787e-07	-1.42914	0.00059249
Glyma18g46400	-0.48981	0.00458979	-1.46111	0	-2.19542	2.40252e-12	-2.59344	0	-2.53065	9.71168e-11	-2.58758	2.94387e-12	-2.75712	3.01492e-06	-2.02498	5.94258e-08	-3.02832	1.17567e-08
Glyma05g25260	0.589836	0.0534976	0.908138	0.00115356	1.65489	1.81469e-05	2.18087	0	2.13701	4.11529e-06	2.00531	6.38372e-07	1.99467	0.00572031	2.14304	1.81743e-07	2.82416	7.61116e-07
Glyma02g00490	-0.253215	0.178596	-0.453999	0.00211791	-0.710202	0.0206512	-1.26037	2.22045e-15	-1.30126	0.000415456	-0.889126	0.00338007	-0.741635	0.29009	-1.0191	0.000651905	-1.40268	0.00807685
Glyma09g30390	-0.821153	0.0779326	-1.51085	0.00187813	-1.54902	0.0289286	-1.92045	0.000243896	-1.26546	0.067915	-2.19423	0.0132913	-1.96258	0.0349386	-3.31126	0.0243473	-1.15698	0.419219
Glyma11g33180	0.185433	0.457615	0.285657	0.199886	-0.414908	0.304227	0.73755	0.000909972	-0.777693	0.113212	0.595469	0.129243	0.758829	0.232071	1.06431	0.00682502	1.42016	0.00384534
Glyma07g02080	0.756785	0.714155	3.44081	0.0451681	4.31145	0.0124261	3.79742	0.0242518	4.954	0.00389311	3.50052	0.051917	4.3536	0.0210519	0.87896	0.709308	0.645364	0.784186
Glyma18g46230	-0.362001	0.0653726	-1.0748	1.29371e-08	-0.874083	0.00705944	-0.177531	0.325866	-0.543974	0.137268	-0.632581	0.0706854	-0.731958	0.214151	-1.36694	0.00240391	-1.09206	0.0264686
Glyma15g04050	-0.306708	0.307218	-0.94137	0.00163073	-1.22086	0.0125505	-1.62741	1.32765e-06	-1.24155	0.0269238	-2.05567	0.000701062	-2.01266	0.0105157	-2.29314	0.00123832	-4.29335	9.57692e-06
Glyma18g13740	-0.526041	0.0952101	-0.307131	0.266325	-0.811964	0.079947	-1.24223	0.000118753	-1.03498	0.0618632	-1.33441	0.0165981	-1.30255	0.0960417	-1.47438	0.0224782	-3.15887	9.42688e-05
Glyma12g00420	0.00505052	0.991867	-1.16948	0.0452435	-2.60284	0.00485765	-2.52973	0.0017309	-3.60882	0.000693549	-5.00009	0.00540091	-3.2871	0.0412949	-0.479584	0.553368	0.0631333	0.931679
Glyma07g06500	0.455026	0.161752	0.0261588	0.933957	-0.68498	0.216155	-5.30838	4.7845e-06	-2.64322	0.000186087	-5.17338	6.84304e-05	-1.79769e+308	2.40138e-11	-1.79769e+308	2.40138e-11	-1.79769e+308	2.40138e-11
Glyma18g49560	0.206601	0.538464	0.240321	0.430102	0.626342	0.14832	0.178354	0.570815	0.0972991	0.856702	0.487791	0.325072	0.738454	0.30002	0.986039	0.0593275	-2.2109	0.0088806
Glyma11g37650	0.0429702	0.809245	-0.0836612	0.558662	0.0620385	0.830393	0.20212	0.181645	0.358567	0.304264	-0.0482921	0.868242	-0.748005	0.221606	-1.45109	8.16683e-06	-3.64706	5.98084e-11
Glyma12g14090	1.01246	0.0114794	0.817299	0.0327044	0.772129	0.151402	-1.8531	0.00158514	-0.691108	0.316301	-2.72122	0.00816134	-4.64508	0.00293276	-6.32288	0.0151846	-1.79769e+308	4.40031e-07
Glyma10g43820	0.571089	0.00102139	0.318661	0.0246384	0.267285	0.318829	0.851484	7.07942e-09	0.491068	0.123914	0.903333	0.00106497	0.924274	0.085281	0.816383	0.0029775	-0.850008	0.0469645
Glyma03g34150	0.00159548	0.993933	-0.740724	0.000308092	-1.19939	0.00164411	-1.69683	1.31588e-11	-1.12445	0.0129927	-1.80571	0.000155654	-1.57634	0.0184817	-1.10748	0.0233058	-1.04528	0.0443616
Glyma08g02480	0.7363	0.00412619	0.762816	0.00097212	0.830438	0.0199022	0.258324	0.3068	0.59039	0.170867	0.526287	0.215707	-0.181649	0.799688	-0.644923	0.274447	-1.3849	0.0354016
Glyma19g11560	1.79769e+308	0.119338	1.79769e+308	0.033233	1.79769e+308	0.0128327	1.79769e+308	0.000460279	1.79769e+308	0.0120462	1.79769e+308	0.010857	1.79769e+308	0.0276208	1.79769e+308	0.019516	1.79769e+308	0.0709789
Glyma15g12920	0.113285	0.630222	-0.366128	0.115144	-0.466969	0.211543	-1.31895	1.01933e-05	-0.663832	0.153726	-1.62351	0.00198926	-2.67958	0.0098573	-5.03019	2.00231e-07	-7.15856	1.16918e-06
Glyma03g30730	-0.00669943	0.969521	-0.263988	0.0724988	-0.697915	0.00974968	-1.31768	6.66134e-16	-0.958787	0.00624759	-1.21288	6.59616e-05	-1.45861	0.00987273	-1.4601	1.58015e-05	-0.681555	0.149088
Glyma17g21540	-0.287245	0.241758	-1.36261	1.54681e-07	-1.9886	2.8046e-05	-2.7335	4.44089e-16	-2.28889	3.11084e-05	-3.67044	6.09934e-08	-3.85898	7.31906e-05	-5.2307	3.36657e-07	-6.27559	2.15691e-08
Glyma12g15940	0.229741	0.464658	0.182552	0.527338	-0.532496	0.273765	-1.76941	5.74601e-06	-1.13615	0.0522841	-2.32564	0.000822485	-3.46156	0.000300845	-5.58645	6.915e-05	-6.33937	0.00025555
Glyma10g07240	1.18556	0.0197787	1.81307	9.44072e-05	2.59037	1.09298e-05	3.45945	1.77636e-15	3.02722	9.17859e-07	3.6868	2.61215e-11	4.35276	2.99277e-09	3.81393	9.59104e-11	2.02191	0.0077994
Glyma09g36570	-0.233105	0.602309	0.483643	0.217053	0.414783	0.443156	0.633676	0.0964584	0.74738	0.199168	1.59534	0.000966634	2.5816	0.000319373	3.33722	5.77316e-15	4.31557	1.15463e-14
Glyma20g28860	0.680722	0.000707604	1.01199	5.81902e-10	1.33626	1.28655e-05	1.76938	0	1.44417	7.52973e-05	2.05435	6.49116e-11	2.64215	0.00127602	2.92296	0	3.56283	8.63198e-12
Glyma04g17570	0.211483	0.651918	0.0499251	0.912731	-0.654668	0.325346	-1.26037	0.0237109	-0.618203	0.365757	-1.42298	0.069091	-1.92186	0.0675408	-2.17783	0.0338918	-4.39507	0.0121306
Glyma17g04750	0.222121	0.594932	0.553207	0.147013	1.14058	0.0201375	1.35469	0.000131668	1.23944	0.0241971	1.53154	0.00247044	1.28561	0.125983	1.42532	0.0145275	0.623056	0.385948
Glyma07g03840	0.581286	0.305305	-0.433584	0.506288	0.95036	0.15147	2.01836	2.87642e-05	1.8317	0.00647422	1.87333	0.00467895	1.17646	0.17528	-0.5751	0.554718	-1.76387	0.117773
Glyma08g23900	-0.39883	0.0603721	-0.674965	0.0006044	-1.34053	0.000569184	-0.91807	1.42431e-05	-0.898543	0.0320108	-0.676088	0.0702445	-0.316733	0.582402	0.725664	0.0279501	0.644303	0.176943
Glyma19g30820	0.578161	0.132027	1.84284	3.6431e-08	3.20607	4.10783e-14	3.49905	0	3.48084	1.55431e-15	4.37098	0	4.70226	1.05609e-05	3.31166	4.44089e-16	1.52493	0.0463679
Glyma15g03890	0.229689	0.410377	0.501001	0.0530724	0.547484	0.149134	1.39959	8.97233e-09	1.05373	0.0105561	1.51028	4.71492e-05	1.86003	0.0025769	2.22601	1.16542e-09	1.77739	0.000568605
Glyma17g08610	1.26587	0.143809	2.16313	0.00717531	2.74072	0.00179673	2.68728	0.000510579	2.73251	0.00351998	2.39136	0.0124191	2.44087	0.0202774	2.20129	0.0312793	1.45662	0.182603
Glyma16g32910	-0.469635	0.0190414	-1.40026	1.87149e-09	-2.28045	3.12519e-08	-2.38223	0	-2.30225	0.000177326	-2.35474	3.87176e-07	-2.51443	0.0486448	-1.67724	0.000441004	-1.83757	0.00311943
Glyma03g07570	-0.968356	6.1681e-08	-1.50292	0	-2.08206	5.45464e-11	-3.57386	0	-2.66524	1.5495e-10	-3.14723	3.3773e-13	-3.54178	6.45879e-07	-6.33454	8.24008e-13	-7.3464	3.26583e-12
Glyma17g14160	-0.238826	0.611626	-1.95757	0.00282379	-2.50703	0.00296598	-6.69541	0.021243	-0.932139	0.272868	-4.41258	0.00137972	-2.60487	0.0481498	-1.79769e+308	9.43273e-07	-1.79769e+308	9.43273e-07
Glyma06g11300	-1.09276	0.00229364	-1.81031	1.23622e-06	-2.10881	0.000221702	-2.59212	1.66882e-09	-1.82321	0.00224588	-2.77423	5.68644e-05	-2.14309	0.0085263	0.565381	0.27877	-2.65485	0.000324401
Glyma08g19140	-0.238907	0.496031	-1.03434	0.00450504	-1.76428	0.0039211	-1.15634	0.00173615	-1.49794	0.0194786	-1.57582	0.0122225	-1.59374	0.0624941	-1.75029	0.0198682	-3.60117	6.83118e-05
Glyma15g15320	-0.29119	0.544712	-0.543961	0.0316241	-0.385405	0.521594	-0.822164	0.00205925	-0.730488	0.63294	-0.404602	0.666359	0.133943	0.966364	0.0438379	0.966029	-0.0821202	0.969249
Glyma03g32650	0.0401871	0.880076	-0.129737	0.609281	0.133654	0.736783	0.733367	0.00186241	0.211913	0.642887	0.759789	0.0577266	0.970516	0.160703	1.11186	0.00607336	1.37318	0.0152557
Glyma08g26990	0.21208	0.504019	-0.294674	0.259317	-0.372813	0.34861	0.084791	0.750354	-0.32006	0.507064	-0.477878	0.307855	0.251809	0.736246	0.145104	0.745514	1.45141	0.00594815
Glyma17g13700	-0.690273	0.000680025	-0.532261	0.00255385	-1.10202	0.000995964	-1.07744	8.18807e-08	-1.03456	0.00822199	-1.32886	0.000786862	-1.61728	0.00818315	-1.03369	0.0140477	-0.923504	0.0572809
Glyma06g23250	-0.115012	0.810027	-1.85923	0.00457699	-2.15753	0.00942709	-0.062953	0.887894	-1.00167	0.149841	0.212954	0.744404	1.80422	0.0204075	2.35681	4.21066e-05	0.536581	0.459524
Glyma08g03750	-1.13668	5.11671e-09	-1.76579	0	-2.73358	5.99631e-12	-2.44927	0	-2.72906	5.74656e-09	-2.21158	7.56587e-08	-1.86511	0.00215372	-0.835889	0.0203904	-0.75461	0.0972229
Glyma03g41690	-0.311594	0.0686336	-0.958199	3.97906e-11	-2.01412	3.39506e-12	-2.78491	0	-2.742	6.07736e-13	-2.80957	1.59872e-14	-3.42061	5.02108e-08	-3.35954	4.15223e-13	-3.87007	3.06422e-13
Glyma14g09860	-0.266349	0.173303	-0.566246	0.00148273	-1.23717	0.000319733	-0.577981	0.00228205	-0.802641	0.038961	-0.750259	0.0360637	-0.27831	0.62919	-0.0527799	0.88087	0.865282	0.0491163
Glyma16g27180	1.55477	6.57657e-07	2.97514	0	4.24312	0	3.21969	0	3.73134	0	3.48612	0	2.33275	0.00198797	-0.567648	0.534815	-7.57608	0.114864
Glyma01g01310	-0.805435	9.0601e-06	-1.8413	0	-2.85094	0	-4.19242	0	-2.97881	1.79142e-05	-4.62416	0	-4.58658	3.40266e-11	-7.02325	0	-9.10969	6.74641e-10
Glyma05g33510	0.103157	0.644347	-0.0378916	0.845679	0.344655	0.3054	0.926228	2.58171e-06	0.355337	0.370217	0.927893	0.00527246	1.25326	0.186683	1.59921	1.75321e-06	2.09094	5.31199e-05
Glyma02g45950	0.469369	0.0909214	0.644815	0.00952327	0.944382	0.0113346	1.35051	2.47121e-08	0.911613	0.0394484	1.32699	0.000640449	1.12116	0.0752874	1.19462	0.00718609	2.54612	3.99157e-08
Glyma05g36740	2.86826	0.0018817	4.96267	7.22768e-09	5.83129	1.06371e-10	3.13321	0.000496027	5.61019	3.34193e-09	3.96891	0.000210279	1.33691	0.388213	-2.54598	0.348701	-1.79769e+308	0.0406973
Glyma08g01250	-0.267799	0.273481	-1.27197	7.86875e-06	-0.159404	0.676056	-1.35127	1.25171e-05	-0.678135	0.169695	-1.74873	0.0129047	-3.87265	0.00575461	-9.573	0.0392519	-9.91787	0.167922
Glyma03g03850	0.206237	0.659932	0.354931	0.4177	0.158072	0.795051	-3.40998	0.000861877	-2.09467	0.00988431	-2.79242	0.00555106	-4.89438	0.00924137	-5.96274	0.0221824	-1.79769e+308	2.66866e-06
Glyma01g35460	-0.0826676	0.940021	0.760404	0.462549	1.84283	0.0704726	3.18311	9.27643e-05	2.83637	0.0047995	5.29049	1.40224e-09	5.32544	4.10383e-07	4.77985	1.24739e-06	-0.462846	0.780506
Glyma17g03700	-0.658913	0.61973	0.760145	0.461956	0.231788	0.859534	2.43722	0.00483883	2.17492	0.0568515	3.64881	0.000294957	5.19916	6.35137e-07	6.77595	4.44089e-16	5.61472	1.10301e-08
Glyma10g07300	0.308086	0.863018	2.96591	0.034649	3.97038	0.00484278	3.31565	0.0155408	4.8389	0.00053088	4.21168	0.0032587	3.86607	0.0125188	2.16683	0.187586	2.20709	0.182755
Glyma02g06990	1.79769e+308	0.28598	1.79769e+308	0.278751	1.79769e+308	0.284919	0	1	1.79769e+308	0.193076	0	1	1.79769e+308	0.30997	1.79769e+308	0.144161	1.79769e+308	0.00962649
Glyma13g20140	1.26945	0.18234	2.06617	0.0250117	3.28875	0.000610034	3.11924	0.000576265	3.83383	8.07269e-05	3.9829	4.01268e-05	3.94714	0.00113705	0.576895	0.704836	-1.54957	0.43611
Glyma14g39150	-0.371244	0.164294	-0.357422	0.142705	0.0812064	0.82645	0.660299	0.00227204	0.11361	0.796109	0.966705	0.00853509	0.994912	0.183616	0.943077	0.0157416	0.199547	0.688303
Glyma04g11160	-0.318266	0.136925	-0.906945	3.70301e-05	-1.08748	0.00360159	-0.992285	9.37068e-06	-0.80993	0.0363507	-1.17462	0.00402347	-0.453095	0.587711	-0.971416	0.0225472	1.29798	0.00794502
Glyma08g18230	2.20443	0.480201	4.84943	0.0799312	2.96962	0.341638	4.20099	0.134091	6.28102	0.0275747	5.19965	0.0700621	5.99698	0.0412163	6.55306	0.020675	7.27319	0.00920843
Glyma01g40390	-0.341559	0.26389	-1.65926	2.12594e-05	-1.39501	0.0111862	-0.0501143	0.864695	-1.14797	0.059534	0.192029	0.689352	1.02914	0.154526	1.9719	3.45352e-07	1.80207	0.000539997
Glyma13g15560	1.58178	0.00504135	1.9004	0.000265149	1.64906	0.011957	0.952028	0.0942333	1.06805	0.139018	0.946836	0.206963	0.551321	0.56211	0.802387	0.375138	0.914205	0.262048
Glyma09g04030	-0.145351	0.446	0.220986	0.177373	0.0508845	0.863605	0.107084	0.554099	0.177533	0.625041	-0.335902	0.30106	-1.04862	0.125401	-1.01383	0.00941799	-2.74356	2.36348e-05
Glyma16g03070	-0.234916	0.193778	0.0196201	0.898763	-0.453946	0.121248	-0.421301	0.0130168	-0.654148	0.0558219	-0.592554	0.0670011	-1.05581	0.0814679	-1.10345	0.00327462	-3.008	3.69464e-06
Glyma15g13640	-0.169649	0.382787	-0.753283	2.09161e-07	-1.14951	8.34826e-05	-1.98986	0	-1.69157	2.80247e-06	-2.25344	1.58908e-11	-3.20902	6.88843e-06	-5.0625	3.089e-11	-7.02983	5.72569e-09
Glyma08g22690	1.35688	0.00100917	2.24911	6.2607e-10	2.16042	9.24765e-06	2.10307	1.95578e-08	2.58582	1.07071e-06	2.76573	2.50343e-08	3.06046	6.87842e-06	4.11301	0	5.09003	0
Glyma06g10470	-0.402182	0.10785	-2.21168	4.84945e-13	-2.66006	3.00973e-07	-5.44883	1.19904e-14	-3.30025	2.4127e-07	-5.47559	1.12779e-09	-7.92256	2.03055e-05	-6.29164	1.08359e-08	-1.79769e+308	2.15536e-23
Glyma12g09830	1.01643	0.0277388	0.354245	0.454576	-0.877792	0.221923	-0.021278	0.965591	-0.518963	0.469034	-0.132743	0.852593	-0.208503	0.817096	1.01575	0.161637	3.12304	3.4463e-07
Glyma10g43590	-0.177242	0.308869	-0.443675	0.0028949	-0.834377	0.00274988	-1.35426	2.66454e-15	-1.18831	0.000485564	-1.39264	1.63798e-05	-1.27986	0.0164156	-1.59547	1.45138e-05	-2.75884	2.43117e-07
Glyma17g06280	0.149572	0.782617	-0.668516	0.283316	-1.10622	0.221452	-3.81975	0.000222548	-2.1059	0.120961	-2.81553	0.00440401	-4.42226	0.0100106	-7.01895	0.283359	-1.79769e+308	0.000536425
Glyma14g09130	0.248545	0.511856	0.962961	0.00443468	1.01483	0.0278815	2.22132	2.02061e-14	2.1767	6.65724e-06	2.47956	1.85743e-08	3.33209	3.19943e-05	2.64795	2.1053e-09	1.88181	0.00167922
Glyma14g35810,Glyma14g35820	-0.300494	0.663773	-0.538684	0.0013761	-1.04289	0.00190509	-1.08067	0.102212	-1.41331	0.000154218	-1.13393	0.384085	-1.04704	0.551099	0.124835	0.99657	-0.299894	0.53752
Glyma03g02500	0.0165569	0.929621	0.205849	0.222926	0.00952756	0.974318	-0.12366	0.46963	-0.207521	0.554412	-0.556906	0.0933063	-0.923261	0.161392	-1.46978	0.00486126	-2.7465	1.1541e-05
Glyma12g34300	-0.518906	0.0157923	-2.04752	0	-2.44266	7.25576e-08	-3.82552	0	-3.20709	7.28221e-09	-3.92645	2.31814e-10	-3.8154	1.29968e-06	-2.80038	4.21805e-06	-3.34854	1.41484e-07
Glyma02g01070	-0.156608	0.562786	-0.585712	0.0285266	-0.468537	0.261766	-0.864807	0.00235149	-0.462989	0.33591	-1.273	0.0345003	-2.65824	0.0223916	-4.22978	8.52649e-06	-4.02235	0.00349058
Glyma01g38990	2.3728	0.438628	3.17864	0.290703	5.00158	0.0857332	10.3921	0.000196926	6.68159	0.0197996	11.1965	6.64672e-05	12.955	5.29941e-06	14.5806	1.91479e-07	15.7901	2.35567e-08
Glyma04g05100	-0.609891	0.000519495	-1.22759	5.32907e-15	-1.62361	4.93664e-08	-1.20623	6.25056e-13	-1.2017	0.000579465	-1.24809	7.18501e-05	-0.601677	0.307346	-1.59825	1.35206e-05	-2.8933	2.99408e-08
Glyma02g40670	0	1	1.79769e+308	0.229907	1.79769e+308	0.0686541	1.79769e+308	9.3356e-06	1.79769e+308	0.0362535	1.79769e+308	0.00790791	1.79769e+308	0.0221044	1.79769e+308	0.00408656	1.79769e+308	0.00163886
Glyma09g08830	0.121464	0.532911	0.28701	0.059773	-0.07083	0.819615	0.473307	0.00191868	-0.046933	0.902807	0.284256	0.35671	0.101887	0.865647	0.195461	0.495746	0.776897	0.0913218
Glyma03g00610	0.311499	0.560129	0.356142	0.488846	-0.154981	0.828941	0.303482	0.549746	-0.101948	0.888229	-0.188133	0.807145	-0.117057	0.895378	-2.77783	0.0685649	-1.79769e+308	5.06582e-05
Glyma15g06360	-0.259284	0.177587	-0.297821	0.0754432	-0.720872	0.0112854	-0.907647	1.73114e-06	-0.862725	0.0192953	-0.962006	0.00421182	-1.1705	0.0412172	-0.886221	0.0152635	-0.35808	0.492137
Glyma03g38650	-0.434619	0.262994	-0.868796	0.0432774	-0.399709	0.445542	3.51879	0	0.784083	0.141276	4.30683	0	4.9126	5.6076e-06	5.56023	0	4.97201	0
Glyma16g34330	-0.0638911	0.815065	-0.837674	0.00390558	-1.0578	0.039771	-1.09758	0.000129614	-1.37169	0.0186128	-0.99232	0.0712467	-0.667459	0.420841	0.326224	0.495861	2.30161	1.30657e-06
Glyma13g21230	-0.157537	0.387534	-0.271311	0.0868821	-0.269739	0.340461	-0.847817	1.92527e-06	-0.570737	0.0974909	-1.12076	0.00139582	-1.70706	0.00572196	-2.42794	1.07438e-06	-3.04987	4.61623e-08
Glyma06g06420	0.404918	0.086402	1.03273	3.9932e-07	1.66175	4.20622e-07	2.58431	0	2.13649	4.40228e-08	2.58682	6.32827e-14	3.15803	4.85101e-05	2.98276	0	4.19033	2.4647e-14
Glyma11g00940	-0.648318	0.0592276	-1.4749	5.30689e-05	-1.89855	0.000678912	-2.02738	2.43794e-07	-1.87905	0.00215715	-2.1523	0.000938598	-1.89245	0.0155815	-0.826153	0.187013	-0.540086	0.368218
Glyma08g21410	0	1	1.79769e+308	0.438579	0	1	1.79769e+308	0.0481379	1.79769e+308	0.3021	1.79769e+308	0.0288963	1.79769e+308	0.0215262	1.79769e+308	1.78197e-06	1.79769e+308	0.00238601
Glyma02g39260	0.602585	0.160593	1.105	0.00431136	0.988096	0.059764	-0.556793	0.229624	0.41522	0.502506	-0.825691	0.279558	-3.61625	0.0187041	-3.42166	0.00558192	-5.01438	0.0781186
Glyma05g26950	0.47504	0.00734378	-0.0144734	0.917911	-0.470915	0.0827353	-0.68562	7.16325e-06	-0.963542	0.00275759	-0.942659	0.00106284	-0.690982	0.224999	-1.6397	8.60905e-07	-3.47084	2.16136e-11
Glyma08g23120	0.720905	0.27385	1.38371	0.0201185	2.233	0.0114498	2.49737	6.08672e-06	2.03652	0.00781192	2.23861	0.00207964	1.52306	0.200632	0.616639	0.634939	-0.819448	0.45227
Glyma19g28190	0.148376	0.802047	1.20568	0.0186099	1.20575	0.0615562	-0.210234	0.729878	2.79046	1.44142e-05	0.800451	0.319186	0.119953	0.905054	-4.05408	0.0389747	-1.79769e+308	0.000196869
Glyma14g04080	-0.291316	0.302625	-1.37147	2.08348e-05	-1.95742	0.00060477	-1.80751	1.65941e-07	-2.5094	0.000346651	-1.88619	0.00303932	-2.39724	0.0101858	-1.58995	0.0203069	-1.04357	0.150621
Glyma14g03200	-0.207196	0.547128	-1.36271	0.000704137	-1.72059	0.00836523	-3.93231	3.42687e-07	-1.64628	0.111142	-2.79973	0.00212925	-2.66763	0.117037	-4.86316	0.0063374	-11.7423	0.884449
Glyma05g29280	-0.683317	0.123728	-0.657113	0.116017	-0.504267	0.377834	-1.44502	0.0020852	-0.327897	0.596356	-0.831417	0.198727	-0.276823	0.755088	-1.57397	0.0551238	-0.0645222	0.923773
Glyma19g01650	0.00165923	0.995575	-0.511316	0.0777553	-0.903018	0.0609744	-1.29996	8.60568e-05	-1.25775	0.0239259	-0.927589	0.0967317	-0.612135	0.502902	-0.0409273	0.940361	0.484402	0.386005
Glyma20g37950	-0.214667	0.214275	-0.397499	0.00641999	-0.699351	0.0105828	-0.370205	0.0166473	-0.57788	0.339881	-0.838069	0.00445593	-0.353134	0.548644	-0.33618	0.255449	0.0973033	0.81712
Glyma19g39150	-0.232632	0.191055	-0.334056	0.0243897	-0.241833	0.402131	0.0987267	0.524422	-0.202626	0.550049	-0.212437	0.476457	-0.579079	0.293195	0.280058	0.370931	1.47423	0.0012993
Glyma20g31460	-0.184173	0.293315	-0.219211	0.11722	-0.715178	0.00870498	-0.496395	0.000764127	-0.89767	0.00570827	-0.606228	0.0323856	-0.524043	0.378415	0.0949493	0.740751	1.22954	0.00720852
Glyma03g26890	-1.01605	0.184629	-4.50424	0.0511957	-1.79769e+308	0.000499911	-1.79769e+308	0.000499911	-1.79769e+308	0.000499911	-1.79769e+308	0.000499911	-1.79769e+308	0.000499911	-1.79769e+308	0.000499911	-1.79769e+308	0.000499911
Glyma02g05310	-0.567691	0.179962	-0.911574	0.0330901	-1.00144	0.146882	-1.8452	0.000322094	-1.04479	0.170588	-1.77962	0.0335642	-2.6235	0.0918103	-3.58199	0.494027	-4.80455	5.7586e-05
Glyma19g01550	-0.203215	0.486692	-0.626012	0.0254268	-0.743701	0.0991021	-1.28664	4.57983e-05	-1.43981	0.00936026	-0.917285	0.0782871	-0.735113	0.294969	0.0170553	0.973792	0.303312	0.569425
Glyma11g36900	1.57127	9.27426e-05	0.906362	0.0191878	0.515501	0.344712	0.499364	0.219775	-0.798574	0.253065	-0.483254	0.473701	1.89775	0.173388	1.86297	0.007504	5.42698	0
Glyma16g02670	-0.350655	0.0373027	-0.882978	1.18493e-08	-1.51611	3.17762e-07	-1.75115	0	-1.63059	3.81202e-06	-1.91539	7.65519e-10	-1.69954	0.00253354	-1.80805	9.56148e-08	-2.27324	1.31373e-05
Glyma08g39290	-0.0813719	0.912169	-0.618079	0.666308	-2.14235	0.266976	-1.79769e+308	0.00549757	-4.09988	0.409181	-1.79769e+308	0.00549757	-1.79769e+308	0.00549757	-1.79769e+308	0.00549757	-1.79769e+308	0.00549757
Glyma05g34630	-0.200039	0.252244	-0.309595	0.0276547	-0.216727	0.427303	-0.0599659	0.69203	-0.326	0.329039	0.0888736	0.754461	0.273179	0.635528	0.769479	0.00644049	1.89202	1.1927e-05
Glyma02g46630	-0.975559	5.03849e-06	-3.67977	0	-4.04885	0	-4.46817	0	-4.48743	0	-4.9409	0	-4.90978	1.60426e-10	-4.26613	0	-2.59004	1.69431e-06
Glyma02g15840	0.848407	0.142552	1.04858	0.0410632	1.79972	0.0103348	2.68139	1.6181e-08	2.16029	0.0083148	2.87193	1.52186e-05	2.99277	0.109891	2.04836	0.0407356	0.325048	0.976116
Glyma05g28880	-0.394694	0.0232537	-0.341814	0.0192908	-0.388998	0.148406	-1.34979	6.66134e-16	-1.4499	2.73836e-05	-0.78309	0.00900019	-0.673356	0.267781	-1.15047	0.000415061	-0.860221	0.0609909
Glyma02g47940	-0.0761279	0.927323	0.220881	0.79462	0.678718	0.449129	1.01722	0.164271	1.90812	0.0233601	1.88669	0.0264491	2.33887	0.0141806	3.02006	0.000366762	-0.0159512	0.989461
Glyma08g17560,Glyma08g17570	0.146517	0.524655	-0.222116	0.27436	-0.233708	0.527387	-1.53644	1.23689e-10	-1.02012	0.0290031	-1.376	0.00163684	-2.38172	0.00901171	-3.40928	0.000321876	-4.23032	0.0286358
Glyma01g28500	0.0123499	0.970431	-0.911353	0.0114223	-1.24062	0.031365	-1.15572	0.00187894	-1.1753	0.0721633	-1.46403	0.0291351	-0.817303	0.402775	-0.580307	0.407983	-0.701305	0.400249
Glyma14g02360	0.0377778	0.870751	-1.05586	1.4594e-05	-1.76514	9.30822e-05	-1.24108	2.04773e-06	-1.0245	0.040439	-1.60721	0.0016415	-0.424521	0.528417	0.608347	0.124128	2.30933	2.29158e-07
Glyma06g40760	0.54392	0.640814	1.27303	0.140692	1.83961	0.176625	1.9091	0.0106492	1.52978	0.351443	1.30178	0.358614	0.26111	0.925502	-0.521116	0.757032	-2.83604	0.0539085
Glyma04g09750	-0.2655	0.641593	-0.598343	0.320717	-0.298366	0.682154	-1.64246	0.0253159	0.149219	0.854211	-3.44742	0.00711097	-2.60847	0.0584073	-2.50984	0.0605189	-2.94946	0.0476027
Glyma09g39010	-0.00214803	0.992328	-0.0797513	0.679168	-0.176058	0.622364	-0.282719	0.173193	-0.836186	0.0557295	-0.428686	0.258795	0.120946	0.900698	0.421696	0.248765	2.46311	3.63817e-06
Glyma05g34980	-0.243255	0.16426	-0.449741	0.00268791	-1.13549	6.97758e-05	0.23507	0.125272	-0.531713	0.114935	0.316473	0.264367	0.65088	0.213296	1.04967	0.0001743	0.912895	0.0262559
Glyma05g25700	1.53995	0.129277	2.13272	0.0305816	2.02083	0.0637912	2.32025	0.0159472	1.93088	0.0794584	2.06112	0.0645152	3.02313	0.00945285	3.97175	0.000183995	3.70678	0.000579412
Glyma11g06820	1.06828	2.62947e-09	0.609937	2.77805e-05	-0.525555	0.0567174	-1.16198	1.71081e-11	-1.5928	2.54002e-05	-1.05295	0.000907946	-1.00042	0.066243	1.17957	4.15944e-05	2.58806	3.43666e-10
Glyma13g22950	-0.55561	0.460526	-0.656069	0.42875	-1.2079	0.248801	-4.1064	0.0613638	-1.97343	0.0998947	-4.52965	0.0599178	-4.61695	0.117294	-1.79769e+308	0.00123136	-1.79769e+308	0.00123136
Glyma13g26270	0.713261	0.000258783	0.849287	6.91282e-07	0.89244	0.00183583	0.55661	0.00249799	0.717109	0.0404411	0.89851	0.00354509	1.28007	0.014367	1.3824	7.16538e-06	1.37911	0.00169107
Glyma12g35990	0.217428	0.305145	0.136803	0.377166	-0.491535	0.119621	-0.526961	0.000572778	-0.651117	0.0744654	-0.708739	0.0195063	-0.677443	0.29844	-1.13906	4.99572e-05	-1.34919	0.00228474
Glyma15g08730	-0.338278	0.502592	-1.45153	0.0174513	-1.32503	0.0725364	-1.79032	0.00518348	-1.90781	0.0146774	-1.36952	0.0809037	-1.39372	0.164453	-1.4501	0.0988977	-1.77562	0.04668
Glyma15g07900	-0.271502	0.272042	-0.756849	0.00140362	-0.9444	0.0202652	-1.39513	2.75789e-07	-0.927443	0.0554209	-1.37184	0.00572408	-1.51331	0.0395185	-1.91603	0.0015698	-4.53167	1.2707e-07
Glyma18g08220	0.0305644	0.933	-1.4239	6.61693e-13	-1.77337	1.53347e-06	-2.22244	0	-2.4799	2.01458e-10	-2.77427	0	-2.93642	1.1126e-06	-2.88477	0	-2.19909	5.77539e-07
Glyma20g30730	-0.532202	0.00199352	-1.05433	9.19043e-13	-1.6354	8.33932e-09	-2.10741	0	-1.91801	4.63163e-08	-2.1328	1.77635e-10	-2.1396	0.000115767	-1.96494	3.77861e-08	-1.90731	2.95952e-05
Glyma08g40530	-0.03114	0.87077	0.232356	0.139569	0.179315	0.546115	0.559684	0.000514336	0.265845	0.453129	0.133461	0.673151	-0.10678	0.862729	0.242726	0.45249	0.386018	0.427243
Glyma04g03220	-0.0151387	0.931667	-0.145962	0.307818	-0.0238955	0.930336	-0.0259918	0.862654	-0.0876502	0.790949	-0.0064269	0.98205	-0.218209	0.713343	-0.686823	0.0236988	-2.17813	4.89422e-05
Glyma11g08550	-0.202794	0.274474	-0.544496	0.000211849	-0.668807	0.018716	-0.363386	0.0169259	-1.15859	0.000878684	-1.1372	0.000131518	-0.65014	0.331052	-0.732532	0.0112633	-1.50499	0.000902022
Glyma09g28640	0.0386848	0.82455	0.134257	0.330336	0.163135	0.561896	0.998167	7.3157e-12	-0.0505018	0.874994	0.654345	0.027303	0.569072	0.311882	0.248181	0.373663	1.30751	0.00179785
Glyma18g49660	-0.469014	0.011052	-1.52909	0	-1.86909	5.01033e-08	-1.85382	0	-1.93718	2.5581e-06	-1.90605	1.1583e-06	-2.53994	8.4266e-05	-1.12061	0.00332628	-1.39147	0.00342248
Glyma08g08250	-0.495547	0.0505866	-0.433676	0.0534926	-1.16644	0.00549501	-0.938405	0.000212275	-0.890191	0.0612769	-0.894802	0.0532084	-0.827455	0.212593	0.288452	0.495035	0.154268	0.755794
Glyma0079s00270	0.247096	0.538314	0.174989	0.64374	-0.0997082	0.855687	-0.613631	0.146017	-0.726493	0.253343	-0.889434	0.176566	-0.591073	0.458433	-0.474817	0.516391	-2.26585	0.00964211
Glyma10g42730	-0.178962	0.367545	-0.634431	0.000590396	-0.700784	0.059273	-0.352984	0.0562732	-0.680731	0.0946457	-0.0479956	0.889012	-0.252664	0.723172	-0.425509	0.273132	-0.966576	0.0803691
Glyma08g15330	-0.111877	0.638993	-0.257019	0.243951	0.107314	0.762422	0.672011	0.00107914	-0.0443708	0.917681	0.439465	0.236601	0.495119	0.471165	0.447235	0.256368	2.65918	9.78086e-08
Glyma06g13340	-0.13879	0.485698	-0.315585	0.058385	-0.547425	0.0755565	-1.82265	2.22045e-16	-1.41871	0.000427386	-1.0205	0.00333505	-0.950574	0.18729	-0.475484	0.156414	-1.41484	0.00730559
Glyma06g03270	0.343955	0.0603707	0.422339	0.00474689	0.0424215	0.884543	-0.171246	0.296401	0.00237938	0.994272	-0.24362	0.412195	-0.161331	0.781909	-0.414921	0.190676	-0.224316	0.628141
Glyma18g04560	-1.3084	4.97968e-08	-4.95072	0	-5.65258	8.05714e-08	-1.79769e+308	1.02045e-29	-7.71436	5.56888e-13	-10.2036	0.00161529	-1.79769e+308	1.02045e-29	-1.79769e+308	1.02045e-29	-1.79769e+308	1.02045e-29
Glyma17g36110	0	1	0	1	1.79769e+308	0.0328899	1.79769e+308	1.01654e-09	1.79769e+308	0.00542052	1.79769e+308	0.000746489	1.79769e+308	0.0254387	1.79769e+308	0.0260976	1.79769e+308	0.0520053
Glyma02g16710	2.80694	0.00107742	2.24373	0.0107896	1.36492	0.196607	2.02737	0.0217716	2.50897	0.0141431	2.62515	0.00823253	5.85345	7.21982e-08	5.75243	1.70438e-10	8.39112	0
Glyma05g33980	0.0419229	0.833411	-0.186158	0.302921	-0.717921	0.0320361	-2.20973	0	-1.30216	0.00267022	-2.48531	1.40237e-06	-3.42494	7.58344e-06	-3.72332	9.74134e-08	-5.07022	1.17716e-09
Glyma09g02670	-0.883747	0.0987468	-3.73188	0.00150605	-3.08273	0.00381546	-6.61718	0.0228659	-6.67195	0.0130219	-5.33007	0.00394856	-1.79769e+308	2.3984e-06	-1.79769e+308	2.3984e-06	-1.79769e+308	2.3984e-06
Glyma09g33710	0.685917	0.00076005	0.307413	0.0981445	0.642773	0.0335847	-0.114243	0.578581	1.02454	0.00288053	0.313226	0.369023	0.367739	0.504074	-1.14834	0.0228844	-3.26286	9.31512e-07
Glyma04g07410	0.464465	0.31485	0.130779	0.7892	1.01117	0.0812383	1.2742	0.00238589	1.11436	0.0864649	1.62502	0.00585161	2.32232	0.00217595	1.56114	0.0165015	1.03321	0.174206
Glyma09g34720	-0.202324	0.331019	-0.0589055	0.771429	-0.316032	0.339801	-0.334358	0.101169	-0.17375	0.670413	-0.153849	0.685602	-0.258967	0.700405	-0.226726	0.582355	-3.51894	0.000985388
Glyma01g00940	0.229184	0.259552	0.190405	0.269625	0.554337	0.0682179	0.909511	7.11709e-08	0.88157	0.0140128	0.800592	0.0130731	0.913294	0.15497	0.303576	0.352848	-0.254215	0.60848
Glyma02g43910	-0.826538	4.1042e-06	-3.65221	0	-4.07537	0	-5.38472	0	-4.78939	0	-5.61831	0	-6.99164	7.95142e-13	-7.84635	2.31474e-10	-8.04979	3.39728e-14
Glyma08g10300	-1.48062	6.64803e-08	-3.19162	0	-3.61289	1.1848e-10	-3.72564	0	-4.39968	6.55922e-11	-3.87837	9.99126e-10	-4.56969	5.28838e-07	-8.19642	1.89569e-06	-1.79769e+308	2.09536e-27
Glyma12g32670	-0.259406	0.446438	-1.71825	6.41774e-05	-1.58103	0.0101441	-4.49274	1.94311e-12	-2.79799	0.00110516	-3.51707	5.57283e-07	-5.49091	5.76323e-05	-6.10391	0.000491745	-6.68551	0.00271432
Glyma10g32860	0.176474	0.350304	0.251992	0.101086	0.355355	0.363795	-0.294416	0.0777068	-0.0811062	0.823729	0.131627	0.683989	-0.279125	0.659249	-2.10655	0.000364457	-7.14279	0
Glyma02g37370	0.858496	0.487897	0.826377	0.534607	0.848454	0.531736	3.26346	0.00203718	2.09753	0.0848545	2.69499	0.0253283	4.77965	0.000271846	4.09323	0.000603708	5.283	4.41347e-06
Glyma13g35730	0.5128	0.27919	0.765627	0.0952118	1.22086	0.0265158	1.86736	6.17846e-06	1.45178	0.0224004	2.31769	7.81965e-06	2.89802	0.00122817	4.14841	0	4.39754	1.55498e-12
Glyma03g24630	0.238261	0.211332	-0.0550258	0.732424	-0.831432	0.00431155	-1.27734	7.19647e-13	-1.10565	0.00445942	-1.34093	4.85583e-05	-1.69923	0.00639776	-1.32132	0.000231253	-3.08171	4.30315e-07
Glyma04g40960	-1.79769e+308	0.280766	2.96572	0.279104	0.326814	0.932002	3.75654	0.152072	3.73531	0.165061	5.87474	0.0235993	7.62205	0.00321155	10.4816	3.00646e-05	13.4209	9.67227e-08
Glyma18g18480	-0.15622	0.660494	-0.179099	0.584424	-0.296753	0.549127	-1.46886	0.000213066	-0.587882	0.304772	-1.03403	0.0866272	-2.36146	0.0118154	-3.23743	0.000544992	-5.31757	0.000112746
Glyma03g26700	0.939941	1.76694e-05	0.034479	0.866087	0.262207	0.441276	1.98224	0	0.847223	0.0243404	2.2283	1.28209e-12	3.09552	2.47613e-05	2.57072	2.22045e-16	2.35849	2.84028e-06
Glyma13g30540	-1.2123	0.0287191	-2.17024	0.0226616	-4.14872	0.00286013	-4.16438	0.0177576	-3.92104	0.00408783	-4.47369	0.000608404	-5.50523	0.161867	-4.92082	0.00275382	-1.79769e+308	2.48956e-05
Glyma04g36540	-0.671898	0.0345411	-1.69857	7.3645e-08	-1.59763	0.00373223	-3.59962	3.70814e-14	-2.45134	2.22942e-05	-4.03961	2.2537e-06	-6.26419	0.000334914	-7.03314	0.000705914	-7.54064	0.0206466
Glyma14g01040	0.125405	0.505234	0.340933	0.0247894	0.575506	0.053563	0.704932	5.85803e-06	0.548318	0.117388	0.579214	0.0542952	0.148076	0.829846	0.0721676	0.80287	-0.855422	0.0799278
Glyma12g11130	1.24766	9.91229e-05	1.89161	1.94911e-12	1.9061	4.47095e-06	2.45658	0	1.94467	6.03882e-05	2.31361	2.63116e-08	2.50201	0.000258097	2.59684	1.13104e-09	3.38383	1.85969e-10
Glyma06g03850	-1.37126	0.59503	2.76832	0.0569707	2.30841	0.136509	4.0035	0.00345609	1.79468	0.251174	4.32551	0.00332262	7.02895	3.19715e-06	8.23365	1.82475e-09	10.2523	9.9476e-14
Glyma04g04990	-0.00335424	0.990887	0.103159	0.695287	0.593665	0.155451	0.681092	0.0097383	0.768651	0.104661	0.801662	0.0718532	0.520917	0.487081	0.775895	0.115977	0.00698798	0.991286
Glyma17g10940	2.77069	0.00512292	4.43027	1.81997e-06	4.53257	5.59917e-06	4.33743	3.16224e-06	4.65646	5.73892e-06	3.7291	0.000611696	4.21195	0.000476304	-1.2197	0.52786	-1.79769e+308	0.0524082
Glyma20g25690	-0.205025	0.330003	-0.451137	0.0204251	-0.263235	0.431437	0.525599	0.00500128	-0.10076	0.783602	0.874968	0.00611176	1.08528	0.136804	1.67713	1.31442e-07	1.94681	0.00013193
Glyma17g35490	0.847291	0.430346	2.28193	0.0175976	2.82181	0.00736319	5.30779	8.71194e-10	3.45206	0.000908308	4.96308	3.04062e-07	5.54375	2.41991e-07	3.93882	0.000191686	2.50234	0.0301649
Glyma12g08310	-0.0596437	0.799579	-1.6201	0	-2.0804	4.4742e-13	-1.71315	0	-2.32392	4.70941e-08	-2.06434	1.25322e-12	-1.20151	0.225296	-0.367218	0.242101	0.361746	0.510334
Glyma11g31450	-0.176586	0.303765	-0.81754	1.02234e-08	-1.48986	5.29415e-08	-1.41814	0	-1.58048	1.5314e-06	-1.58284	1.01891e-07	-1.32363	0.0123945	-1.26531	3.4448e-05	-1.15395	0.00661555
Glyma08g01020	0.000290135	0.99886	-0.124816	0.483673	-0.013525	0.963814	-0.180722	0.355339	-0.265637	0.477444	-0.261194	0.447068	-0.625585	0.316626	-0.58138	0.116581	-1.72148	0.00421115
Glyma17g12480	0	1	0	1	0	1	1.79769e+308	0.00203892	1.79769e+308	0.265111	1.79769e+308	0.0240146	1.79769e+308	0.0119396	1.79769e+308	2.96002e-07	1.79769e+308	0.000317705
Glyma05g05610	0.141781	0.586344	0.0594385	0.81337	-0.198556	0.6362	0.515269	0.0350916	0.23211	0.582472	0.315049	0.446052	1.16971	0.0832755	0.84011	0.039579	1.30894	0.0124819
Glyma08g09610	0.511975	0.00419322	0.668371	3.75105e-06	0.628155	0.023468	0.556713	0.000309102	0.649504	0.0458394	0.270982	0.351933	-0.0266167	0.964914	-1.69301	4.15214e-05	-4.74695	2.19824e-14
Glyma08g17650	-0.343415	0.0811463	-0.341963	0.0424207	-0.370984	0.200931	0.514767	0.00179369	0.0937976	0.774819	0.285843	0.336982	1.03703	0.124619	1.20449	5.1948e-05	2.1003	6.09472e-06
Glyma04g01810	-0.209036	0.290342	-0.402701	0.0248318	-0.503318	0.0958585	-0.669234	0.000458024	-0.527294	0.135872	-0.583706	0.08534	-0.475811	0.405847	-0.706319	0.0472002	-0.538543	0.246852
Glyma12g06860	0.584098	0.00124112	0.525074	0.000736768	0.517887	0.059527	0.995531	5.18684e-10	0.808195	0.0133868	0.829738	0.00383969	1.46627	0.0148368	1.88425	3.43068e-11	3.66609	0
Glyma06g01240	0.198352	0.748692	1.10669	0.0419624	2.4486	7.27343e-05	5.86861	0	3.8587	8.0101e-11	6.90397	0	6.83536	0	7.45571	0	6.3755	0
Glyma10g28730	-0.0127899	0.951966	-0.296158	0.129917	0.0242887	0.939085	-0.0872227	0.666327	0.076678	0.838127	0.614113	0.0585947	0.989405	0.0885736	1.1478	0.000400327	2.32057	1.21522e-07
Glyma08g45820	-0.382304	0.039021	-1.14401	4.44089e-16	-1.64622	9.01564e-10	-2.43846	0	-1.08367	0.000762357	-2.23057	2.22045e-15	-2.36461	9.42838e-06	-4.02269	0	-7.75245	0
Glyma04g04330	-0.412534	0.609804	-1.14276	0.229463	-1.16833	0.26333	1.34675	0.0224254	0.33641	0.717374	1.35742	0.0830672	2.28795	0.0171421	2.07738	0.00979158	3.22224	8.82412e-06
Glyma10g34010	0.753595	0.446878	3.71929	5.44343e-06	4.9198	1.53091e-08	7.50114	0	6.43919	5.15143e-14	8.09393	0	8.84935	0	9.10412	0	8.18019	0
Glyma15g11560	0.39652	0.0351064	-0.410503	0.0200225	-0.576186	0.0682963	-0.491003	0.00939959	-0.281274	0.438942	-0.818273	0.0267369	-1.65286	0.0112223	-3.7492	9.21188e-07	-8.36587	1.19021e-08
Glyma13g33010	0.35713	0.061471	0.962263	6.93496e-10	1.38236	1.77812e-05	1.78571	0	1.2324	0.000860025	1.62777	5.9816e-08	1.42722	0.0298699	1.98504	1.03054e-06	1.12249	0.0916436
Glyma09g39830	-0.517285	0.0243318	-0.811165	0.000150539	-0.584791	0.0955096	-0.776554	0.00141565	-0.792766	0.0777079	-0.147669	0.698545	0.390004	0.617383	-0.111141	0.79317	-0.367649	0.557422
Glyma03g37130	0.431309	0.0518526	0.545953	0.00459812	0.416095	0.203764	1.00778	4.13266e-07	0.729572	0.0615214	0.840743	0.017142	1.2448	0.0911349	1.83002	9.90321e-08	2.27981	1.3227e-05
Glyma02g09780	0.418479	0.75556	-0.232458	0.886932	1.58527	0.225283	1.39127	0.2649	2.7105	0.0370136	3.0614	0.0143105	4.39608	0.000471208	5.32745	5.64872e-06	4.79525	6.3842e-05
Glyma18g49890	-0.190119	0.303011	-0.343435	0.0157443	-0.954686	0.000766973	-1.57208	0	-1.48293	6.26762e-06	-1.84735	3.11537e-10	-1.96921	0.000537226	-2.7683	4.44089e-16	-4.91771	3.65341e-11
Glyma12g07800	-0.820973	0.00508586	-1.17932	0.000139014	-1.33838	0.00566351	-0.106441	0.685861	-0.553112	0.271852	-0.215997	0.66197	0.381376	0.774075	0.899022	0.0263771	2.73058	3.15657e-08
Glyma11g11170	-0.028096	0.908424	-0.10273	0.670772	-0.198888	0.689882	0.842295	0.000139962	0.186201	0.656964	0.776176	0.0418016	1.59827	0.0737813	2.4575	2.81331e-13	3.9787	1.66533e-14
Glyma15g21040	2.40975	0	3.73024	0	4.08469	0	1.56457	1.59532e-09	3.9318	0	2.29469	4.91674e-07	0.0338622	0.971741	-5.35928	0.00565609	-7.49069	0.0238217
Glyma13g32940	-0.280458	0.167163	-0.518618	0.00284576	-0.939067	0.00273762	-0.576791	0.00153511	-0.606419	0.122104	-0.725466	0.0291211	-0.296497	0.653687	0.105509	0.74849	0.602589	0.251728
Glyma14g01950	0.605836	0.831173	1.39156	0.568654	2.13179	0.476273	4.01853	0.0651451	3.63302	0.187651	4.06824	0.129581	4.67241	0.155724	5.32463	0.0256742	6.53518	0.00667151
Glyma11g06920	1.02691	0.000261963	1.54468	3.94295e-10	1.69197	2.42729e-06	1.1659	1.02497e-05	1.60755	0.000119496	1.33569	0.00129421	1.86214	0.00242457	-0.0496188	0.931564	-0.606527	0.323001
Glyma11g11390	0.425834	0.529997	1.53084	0.0107483	2.64424	7.87939e-05	1.69405	0.00437866	3.31668	1.52132e-06	1.9364	0.0109336	2.73013	0.00177722	0.712595	0.461441	3.46115	4.43976e-06
Glyma04g06920	-0.270324	0.124062	-0.461421	0.0022698	-0.650927	0.0182274	-0.943091	1.69102e-08	-0.767726	0.0207069	-0.63108	0.0346524	-0.403785	0.458125	-0.902173	0.00644387	-1.25959	0.00965862
Glyma01g06270	-0.00665005	0.976775	0.0608921	0.764415	-0.0939394	0.786595	0.381608	0.0658762	0.0946327	0.812152	0.452154	0.207594	0.810147	0.147189	1.1226	0.00154896	2.11669	1.03373e-06
Glyma06g06980	0.725014	0.000245255	1.29623	1.2701e-13	0.801782	0.00638113	-0.44603	0.0369381	0.575174	0.0943626	-0.726802	0.0907793	-1.13735	0.11005	-3.48224	1.646e-05	-5.16942	8.55152e-06
Glyma01g02790	-0.31533	0.298497	-0.44639	0.145975	0.470439	0.225611	1.75288	3.27072e-13	1.64765	4.33469e-05	1.6074	1.98975e-05	1.53906	0.0219979	0.640719	0.216748	-0.604326	0.370847
Glyma12g05400	0.180767	0.431862	0.562943	0.00513121	0.28623	0.394144	0.29017	0.182896	0.303733	0.434608	0.293518	0.412519	0.738316	0.279895	-0.155079	0.71384	-1.0277	0.107528
Glyma05g07100	-0.0958945	0.731448	-0.150185	0.532664	-0.366524	0.332078	0.0949935	0.681039	-0.28818	0.547554	0.307205	0.434771	0.41996	0.739173	1.50852	6.52515e-05	2.44278	1.82744e-06
Glyma13g38430	-0.455362	0.0171493	-1.23374	2.68674e-14	-2.0256	2.5087e-11	-2.17221	0	-2.21961	1.84798e-09	-2.53691	1.26135e-11	-2.68126	5.68523e-05	-3.18826	1.06892e-12	-3.41747	6.59699e-09
Glyma09g24970	-0.125985	0.471896	-0.122117	0.420509	-0.272242	0.340005	-0.658732	4.3265e-05	-0.438828	0.180348	-0.898445	0.00281795	-1.14107	0.0871739	-1.83189	3.02886e-06	-3.52343	5.51708e-08
Glyma05g03610	-2.44646	0.00523088	-1.79769e+308	8.72287e-05	-1.79769e+308	8.72287e-05	-1.79769e+308	8.72287e-05	-3.7705	0.00565269	-5.71454	0.0355843	-3.29796	0.0269437	-3.53053	0.0214918	-1.73991	0.089123
Glyma19g40690	-0.112523	0.535681	-0.421328	0.00567796	-0.896591	0.00238272	-1.17903	5.69034e-12	-0.961634	0.00564255	-1.3269	5.8407e-05	-1.02947	0.107138	-1.65006	1.43174e-05	-2.48816	0.00110895
Glyma17g18220	-2.24552	0.45708	-1.79769e+308	0.117617	2.57138	0.0852843	6.22708	4.74104e-07	4.98366	0.000247095	6.58427	3.77879e-07	6.91107	4.19869e-07	7.36452	1.34234e-08	7.19911	6.0169e-08
Glyma20g01130	-0.0510082	0.776821	-0.273933	0.0844005	-0.501656	0.0769824	-0.727378	7.38923e-06	-0.630019	0.0657021	-0.732013	0.0182266	-0.539183	0.338258	-0.833548	0.0111115	-0.0429157	0.924115
Glyma10g39270	1.39386	3.30599e-05	2.23256	5.28466e-14	3.96566	0	7.34034	0	5.44134	0	8.16295	0	9.05637	0	10.7671	0	11.5509	0
Glyma02g08250	-1.67405	0.00319143	-2.85776	0.000360567	-3.07128	0.00165227	-0.117698	0.783531	-3.25863	0.000406328	-1.20668	0.0994041	0.0433633	0.959557	-0.804072	0.359671	-0.989079	0.278306
Glyma19g41560	-0.130633	0.611847	0.116237	0.545378	-0.119229	0.767442	0.54304	0.00622993	0.152656	0.7414	0.82266	0.0567514	0.549813	0.604061	-0.354579	0.631583	-5.12132	0.965305
Glyma19g33450	-0.191289	0.370859	-0.664949	0.000979922	-1.48925	0.000194558	-1.55962	1.52089e-10	-1.26898	0.00521248	-1.44635	0.00127003	-1.48857	0.0222243	-1.00062	0.133231	-0.839658	0.101861
Glyma19g42180	-0.488926	0.0444727	-1.54563	3.91979e-10	-2.14795	3.6884e-06	-1.90675	3.60623e-12	-1.72947	0.000600773	-1.98365	5.63687e-05	-1.6274	0.0674553	-1.41117	0.00351423	-1.8583	0.00998938
Glyma13g03600	-0.946743	0.00208227	-1.174	4.12161e-05	-1.91739	0.000145518	-2.86358	1.59428e-13	-2.13473	0.000504334	-4.03266	2.43274e-06	-5.54474	4.1109e-05	-8.54724	0.00124493	-1.79769e+308	1.17841e-18
Glyma08g46090	-0.257975	0.145559	0	1	-1.7059	2.27597e-10	-1.33481	0	-1.87088	6.2917e-09	-1.62408	1.19926e-08	-1.46926	0.00475929	-0.945106	0.000871808	-0.536828	0.19498
Glyma18g01280	-0.0335584	0.867206	-0.615264	2.7338e-05	-1.92548	1.4132e-11	-2.42467	0	-2.34192	1.69864e-13	-2.38701	0	-2.77043	2.33887e-06	-3.54378	0	-7.51219	0
Glyma08g02640	0.129866	0.780339	0.586607	0.156417	1.0246	0.0564052	1.33057	0.000502234	1.26194	0.0316128	1.18353	0.0543528	1.10143	0.312991	1.09373	0.130569	0.576926	0.453589
Glyma03g30480	0.0593114	0.784681	0.3824	0.0427593	0.233062	0.549851	-0.289805	0.164401	-0.0904478	0.810572	-0.350148	0.399153	-0.776607	0.309587	-1.26211	0.021624	-1.58781	0.0102578
Glyma18g20820	0.376965	0.0567288	0.135996	0.498705	-0.78702	0.0498967	-0.15282	0.469997	-0.976939	0.0439282	-0.916084	0.0464314	-1.59145	0.0445262	-2.93562	0.000349223	-6.48638	9.89707e-10
Glyma07g38400	0.514953	0.0619541	0.674231	0.0114921	1.17276	0.00130803	1.39509	1.74446e-08	1.19112	0.00369018	1.21929	0.00130812	0.95591	0.138573	1.02866	0.0190128	-0.0567784	0.922213
Glyma14g07090	-0.524015	0.00269156	-0.710961	2.10091e-06	-1.12983	6.39331e-05	-1.46561	0	-1.27518	0.000375774	-1.53849	7.15827e-06	-1.99427	0.000522515	-2.63758	3.81381e-09	-4.33855	5.03597e-12
Glyma07g30650	0.0648223	0.773874	0.237021	0.23439	0.545144	0.104001	0.59958	0.00343311	0.445325	0.253239	1.18069	0.000219433	1.55376	0.0217354	1.32042	6.71318e-05	1.60138	0.000695071
Glyma10g32080	0.340645	0.0653418	-0.806327	1.24546e-08	-1.27353	4.85711e-06	-3.34171	0	-2.28923	7.637e-12	-3.3137	0	-4.18508	1.20088e-11	-7.45996	0	-7.85161	0
Glyma14g07460	-0.0429856	0.844225	-0.093397	0.630988	-0.335774	0.327152	-1.02052	6.01169e-06	-0.939062	0.0275678	-1.01961	0.0130907	-0.601104	0.370343	-2.07725	0.000514664	-2.14061	0.0128609
Glyma02g39740	0.272614	0.854035	-0.702797	0.721347	1.88141	0.159071	-0.0764174	0.963808	1.42405	0.308468	0.79356	0.58845	1.91548	0.19927	1.83604	0.211875	3.75338	0.00397791
Glyma02g34110	0.383177	0.102763	0.747445	7.97981e-05	1.16317	0.000994716	1.06147	2.53976e-08	1.06847	0.0203673	1.04515	0.00356694	0.79678	0.305792	0.518123	0.150922	-0.295439	0.728147
Glyma04g40100	-0.199836	0.373455	-1.45255	1.11149e-08	-1.09556	0.0085077	-0.780285	0.000834069	-1.42105	0.00424585	-0.812516	0.0680676	-0.663645	0.325376	-3.98607	0.000958918	-4.73827	8.99332e-10
Glyma14g03550	-0.0140897	0.937812	0.290314	0.0568934	0.0744514	0.786891	0.610888	0.000122585	-0.0312551	0.924134	0.689803	0.0195647	1.42602	0.0174117	1.5635	8.07935e-08	2.87917	5.47715e-10
Glyma13g38660	0.336448	0.171121	0.620567	0.00510733	1.4266	1.76155e-05	2.19951	0	2.08784	7.78136e-09	2.85868	0	3.39823	1.79103e-07	2.60041	1.55431e-15	1.42913	0.00438286
Glyma17g08450	-0.485566	0.0448613	-0.84997	0.000193739	-1.16147	0.00402006	-1.30173	3.64966e-07	-1.0595	0.0235313	-1.16399	0.011834	-0.835847	0.191241	-1.26931	0.0183	-0.911604	0.0895472
Glyma05g16350	0.576331	0.130952	0.66005	0.0596039	0.390062	0.451917	0.408747	0.263107	0.230183	0.692384	0.691065	0.214757	1.15926	0.0960403	1.6813	0.00225786	1.71514	0.00388456
Glyma13g04870	-0.724641	0.141474	-0.778525	0.21595	-1.16763	0.0525882	-1.68444	0.0113099	-1.34854	0.116172	-2.22748	0.0701284	-3.38058	0.00336061	-4.29914	0.0193938	-4.89651	0.0362586
Glyma13g36530	0.0913042	0.659123	-0.0691834	0.707144	-0.251938	0.475485	0.0875949	0.687542	-0.218983	0.619682	0.491642	0.138176	0.747809	0.406885	0.944152	0.00453644	1.8595	0.000278117
Glyma12g10710	-0.176332	0.311775	-0.965993	2.30203e-10	-1.62162	2.00934e-08	-1.23686	1.0747e-13	-1.67654	1.36202e-06	-1.85768	1.38227e-08	-2.16767	0.000980145	-2.90737	1.72013e-09	-3.23563	1.61353e-08
Glyma13g28970	0.344655	0.574622	-0.721092	0.339246	-1.68563	0.0936507	-3.39394	0.0276737	-2.09081	0.0455818	-4.01577	0.0320494	-4.39051	0.0710152	-2.66725	0.0498018	1.98627	0.0111637
Glyma18g01420	-0.121119	0.62741	-0.296889	0.228002	-0.0736474	0.837852	2.07263	0	1.39038	0.000589644	2.18478	6.45928e-12	2.12764	0.000329391	1.47341	2.8106e-05	1.43824	0.0024423
Glyma14g16390	0.218542	0.363125	0.517301	0.00499343	0.171616	0.642474	0.224619	0.237722	-0.0553256	0.896755	-0.0496036	0.891391	0.00888555	0.991099	0.215482	0.55813	0.641988	0.233237
Glyma05g08700	1.2306	5.52651e-08	2.38389	0	3.16168	4.93509e-08	4.45276	0	3.69969	1.74483e-11	4.88266	7.10543e-15	4.93124	5.52553e-06	4.9431	0	5.41265	6.88621e-07
Glyma19g43630	-0.162597	0.403951	-0.237232	0.184633	-0.717242	0.0236281	-0.854338	4.16807e-06	-0.868878	0.0189026	-0.992192	0.00542996	-1.13725	0.0726148	-1.29049	0.00318263	-1.29816	0.0214398
Glyma13g31620	-0.068512	0.800851	0.62289	0.00909884	0.783734	0.0293425	0.943871	8.54874e-05	1.49886	0.000280506	1.30751	0.000191369	1.18134	0.0516666	0.644616	0.142362	-3.07433	0.000762973
Glyma11g27000	0.305343	0.0847135	0.217537	0.115503	0.607751	0.0331365	0.96649	2.59595e-11	0.310364	0.348642	1.17846	5.46059e-05	1.38921	0.0261554	1.37995	1.1048e-06	0.960193	0.0327503
Glyma10g41330	-0.0259736	0.91507	-0.52433	0.00189416	-1.50556	2.00076e-06	-1.84136	0	-1.93079	8.66143e-08	-1.9969	1.75131e-11	-1.64694	0.0152096	-1.83764	2.84832e-10	-2.50214	1.34424e-09
Glyma08g47320	-0.58479	0.299131	-0.386792	0.449739	0.00283265	0.996434	0.913872	0.0381598	0.865427	0.210209	1.54136	0.00802307	0.535102	0.629325	-1.08525	0.321782	-1.79769e+308	7.28215e-06
Glyma10g33680	-0.157522	0.475943	-1.65797	0	-2.2681	2.70006e-13	-2.21667	0	-2.01183	9.49901e-07	-2.72719	0	-1.70776	0.0286186	-2.24274	1.78302e-13	-2.36649	2.71446e-07
Glyma10g02190	-0.177023	0.576669	-1.16474	0.00052867	-1.34717	0.00881286	-0.984739	0.0027284	-1.40673	0.0150529	-0.654937	0.22579	-0.588792	0.403831	0.030911	0.955578	-0.65669	0.280921
Glyma08g03510	-0.160598	0.603972	-0.851502	0.0111653	-0.817732	0.0986558	-0.977482	0.00505685	-0.890407	0.129819	-0.857043	0.149743	-0.63627	0.482737	-0.452873	0.475484	0.396273	0.525525
Glyma06g07320	-0.0533167	0.770968	0.158305	0.267165	-0.282668	0.345834	0.648426	1.47724e-05	-0.0345102	0.92132	0.516819	0.0941637	0.639073	0.277494	-0.462349	0.106065	-3.93647	6.66134e-16
Glyma17g14410	-0.349866	0.492689	-0.298983	0.535776	-0.557713	0.391924	0.358233	0.417591	-0.227703	0.752607	0.506948	0.445683	1.134	0.222913	2.21985	3.1635e-05	3.39259	4.22285e-09
Glyma15g40570	-0.109803	0.570235	-1.00555	8.57108e-08	-1.4672	4.0721e-05	-1.16985	9.15799e-09	-1.79195	5.91343e-05	-1.61378	0.000113443	-1.28891	0.0373979	-0.52997	0.168608	-0.360472	0.438551
Glyma20g14210	-0.282435	0.411611	-2.132	3.76439e-05	-2.42922	1.26338e-05	-3.36636	1.94482e-05	-1.58946	0.0540202	-1.64358	0.035951	-1.47228	0.328675	-2.72225	0.00465773	-6.99349	0.0458032
Glyma07g18380	0.38985	0.103501	0.767696	0.00016933	0.99329	0.00633653	1.93127	0	1.43488	0.000522867	1.8631	1.36475e-07	1.65396	0.0197286	0.213939	0.606266	-4.18171	2.74077e-05
Glyma13g43620	-0.371047	0.0368403	-0.777574	7.89557e-07	-1.85721	1.32811e-08	-2.57563	0	-2.34165	3.92289e-08	-2.04018	4.12495e-08	-2.57396	3.83009e-05	-1.84506	4.95251e-06	-0.982067	0.031993
Glyma10g01080	0.410145	0.101726	0.718723	0.00131737	0.833919	0.0155065	0.566905	0.0142461	0.473068	0.31464	0.670321	0.0648455	0.191447	0.813411	-0.41273	0.413416	-0.97083	0.280996
Glyma01g39560	0.475699	0.0412708	0.478853	0.0201136	1.16586	0.000815359	1.4748	1.87628e-13	1.3639	0.00090035	1.36153	0.000112572	1.20483	0.0926514	1.28017	0.000359166	0.719755	0.195147
Glyma13g25350	-0.0399232	0.926783	0.0516087	0.894972	-0.21143	0.714221	-0.806409	0.059162	-0.981604	0.17105	-2.06211	0.0560413	-3.32554	0.000588015	-3.97719	0.00171268	-6.48361	0.011794
Glyma17g03540	-0.323569	0.0585137	-0.483576	0.000633862	-1.09041	5.80038e-05	-1.17861	4.86278e-14	-0.987346	0.00237179	-0.808506	0.00414457	-0.623287	0.23325	-1.18505	0.000100286	-2.00146	2.45262e-05
Glyma04g06400	-0.144033	0.592128	-1.75023	2.27175e-08	-1.791	0.000259312	-3.01491	2.17604e-14	-1.87898	0.000902244	-2.99386	2.76854e-06	-3.2933	8.30457e-05	-3.43683	1.0108e-05	-3.6565	1.90777e-06
Glyma03g37910	-0.469582	0.0123964	-0.764265	1.5047e-05	-1.22809	0.000263079	-1.14009	6.38311e-09	-1.08068	0.00397194	-1.20505	0.000560883	-1.56498	0.0145737	-2.35995	5.29061e-07	-5.27233	7.87994e-09
Glyma08g39720,Glyma08g39730	0.0988225	0.679236	0.376452	0.0723885	0.587236	0.101493	0.836598	9.62782e-05	0.524073	0.214245	0.649769	0.0806092	0.480169	0.47287	1.27029	0.000496743	1.73625	0.000416661
Glyma13g01470	-0.248608	0.25671	-1.40207	1.43062e-09	-1.83655	1.34575e-05	-2.14352	4.88498e-15	-2.07682	4.35768e-05	-2.68961	7.57456e-07	-2.92267	7.26321e-05	-4.21528	5.77589e-07	-9.5279	0.00046382
Glyma18g07140	0.658016	0.149435	1.6957	2.71889e-05	1.94642	5.50748e-05	0.845751	0.0535701	1.53319	0.00973523	1.79834	0.00195023	1.54514	0.177609	0.0889681	0.900041	-6.68765	0.299999
Glyma01g04100	-0.116809	0.593631	-0.191763	0.354952	-0.577852	0.117325	-0.239434	0.284085	-0.295584	0.465242	-0.42524	0.273366	-0.419691	0.490188	-1.21355	0.0244057	-2.01643	0.00467706
Glyma06g11710,Glyma06g11720	0.0809944	0.69659	-0.143953	0.449963	-0.118284	0.721234	-0.235956	0.218388	0.0820018	0.834398	0.413074	0.219034	0.20548	0.752213	-0.373674	0.343584	-1.59131	0.00956517
Glyma11g14250	0.895137	0.000491103	0.680951	0.00261325	1.29742	0.000112635	3.8752	0	1.93734	1.05389e-07	3.38076	0	4.16718	7.38267e-10	4.33757	0	5.49633	0
Glyma01g40150	-0.496643	0.00365403	-0.870247	1.26039e-09	-1.67501	2.5268e-09	-1.92279	0	-2.08115	1.59766e-09	-1.56867	1.51121e-07	-1.6987	0.00150217	-1.49149	2.55826e-06	-2.05566	9.66014e-06
Glyma08g40670	2.3247	2.00281e-07	3.36251	2.22045e-16	4.03463	0	5.34667	0	4.88028	0	4.81856	0	4.93733	3.79696e-14	2.90261	2.46847e-06	-1.88171	0.123075
Glyma18g41710	0.592087	0.0760282	1.37795	2.82584e-06	1.27446	0.0044671	0.212409	0.5469	1.2612	0.0127484	0.130296	0.829828	-0.0933551	0.914789	-3.74329	0.0377931	-7.29733	0.154685
Glyma06g04670	0.0648585	0.7557	0.222876	0.216808	0.23976	0.449197	0.0648237	0.742687	0.101672	0.787026	-0.0362081	0.918446	-0.516609	0.441835	-1.21619	0.0222815	-2.48494	8.86214e-05
Glyma01g00680	0.408562	0.0205857	-0.500233	0.000762564	-0.41543	0.15154	-1.46053	0	-0.232077	0.484538	-1.31283	9.86619e-05	-0.860874	0.267062	-1.94379	1.37637e-07	-2.87636	5.31727e-08
Glyma03g32240	0.841974	0.109892	1.24832	0.0102961	1.77044	0.00193106	1.5664	0.00100276	1.57449	0.0133051	1.47429	0.0183108	1.43491	0.110538	0.598368	0.475963	1.97853	0.00717509
Glyma08g26520	-0.144159	0.411046	-0.348518	0.011936	-1.11504	9.77355e-05	-1.32986	0	-1.24217	0.000112649	-1.22858	1.70951e-05	-1.29925	0.0169238	-1.63756	5.07445e-08	-1.28208	0.00210546
Glyma17g29850	0.886922	0.253052	2.82018	2.02161e-05	3.36439	7.92136e-06	4.93735	1.9984e-15	4.75721	9.14868e-11	5.71185	2.22045e-16	5.93408	2.88658e-13	4.96007	4.93927e-11	-0.843006	0.55432
Glyma07g00780	-0.126412	0.758219	-3.99011	7.15111e-05	-4.75254	0.000413677	-1.79769e+308	1.73317e-08	-2.69895	0.00694338	-5.10642	0.000839591	-1.79769e+308	1.73317e-08	-1.79769e+308	1.73317e-08	-1.79769e+308	1.73317e-08
Glyma19g32410	0.0453842	0.805529	-0.225799	0.144985	-0.82147	0.00592102	-0.873503	3.12541e-07	-0.70283	0.0441295	-0.820384	0.0107439	-0.859774	0.151875	-0.973367	0.00563776	-1.82442	0.000339968
Glyma07g05550	0.0619973	0.736383	-0.526249	0.000154165	-0.908641	0.000781314	-1.10473	3.73035e-14	-1.49674	2.79618e-06	-1.78497	1.78578e-10	-1.92795	0.00022691	-2.62866	0	-2.15179	5.75863e-07
Glyma02g16780	0.0967578	0.63089	0.472973	0.00630435	0.921449	0.00138973	1.52889	0	0.796821	0.0208566	1.66422	1.70141e-08	1.50485	0.00683567	2.13307	9.97646e-13	2.91792	1.59206e-12
Glyma02g04200	0.255723	0.461132	-0.843219	0.0411122	0.0527292	0.923413	0.377385	0.27029	-0.53526	0.421378	0.162655	0.782692	0.807762	0.329193	1.26439	0.0129588	0.901776	0.224514
Glyma10g35010	1.69902	0.000152362	3.82349	0	6.36467	0	10.0467	0	7.76556	0	11.0752	0	12.2972	0	13.329	0	14.1608	0
Glyma10g43200	0.433665	0.0657723	0.398354	0.0632277	-0.0127047	0.972551	0.270239	0.235375	0.015591	0.971153	0.461144	0.23126	0.707962	0.221743	1.4786	3.73072e-05	1.05219	0.0282544
Glyma13g01290	-0.999122	0.122098	-3.45983	0.0111625	-5.24263	0.0411128	-1.76653	0.0237071	-3.079	0.00629072	-1.97979	0.0564513	-1.48609	0.195229	-0.495256	0.589693	3.57749	4.79644e-08
Glyma08g18130	0.097256	0.718172	0.32178	0.162137	0.650138	0.0948998	0.613681	0.0107571	0.557898	0.228533	0.864022	0.0238422	0.837687	0.247009	0.808976	0.0474514	0.690241	0.236121
Glyma09g34440	0.48695	0.449082	0.343307	0.596944	0.15845	0.850313	-3.33681	0.00632365	-1.53496	0.0728546	-2.65767	0.0341	-4.73418	0.131173	-5.8117	0.32522	-13.9276	0.993252
Glyma05g00360	-0.203653	0.301718	-1.37313	9.68425e-12	-1.89744	1.17333e-06	-3.61432	0	-2.7959	5.07999e-08	-3.64463	3.39291e-10	-4.78432	4.02614e-08	-5.23654	6.27448e-09	-7.63692	3.77662e-10
Glyma19g36240	-0.472244	0.0147924	-1.00225	3.25044e-07	-1.20919	0.00029696	-1.78975	1.17462e-13	-1.59906	0.000332749	-1.85979	1.18246e-05	-2.48359	0.000487269	-2.14667	5.16922e-05	-3.82916	3.21255e-05
Glyma11g05520	0.0571259	0.754162	-0.105468	0.480941	-0.239102	0.395626	0.276104	0.0803796	0.0377507	0.910398	0.0949854	0.742624	0.812193	0.599694	0.650502	0.0239205	1.72082	4.35453e-05
Glyma14g17690	-0.0970919	0.585378	-0.278265	0.0787732	-0.718486	0.0131177	-0.358996	0.0351882	-0.385996	0.256526	-0.573525	0.0625176	0.431699	0.524299	-0.680744	0.0460537	-1.62157	0.00148147
Glyma18g40560,Glyma18g40580,Glyma18g40590	0.362047	0.0804544	0.418984	0.0229988	0.791647	0.124503	0.930376	2.65888e-07	0.885256	0.124547	1.04686	0.0224207	1.01559	0.534624	0.701567	0.126801	-0.378732	0.745078
Glyma14g07920	0.665245	0.000997628	0.734978	6.27457e-05	1.41926	9.35676e-06	-0.583421	0.0108112	1.28692	0.000441659	-0.0598241	0.878082	-1.10796	0.140005	-5.04378	7.90961e-10	-6.92586	1.78688e-06
Glyma16g22530	0.196803	0.280398	0.0908156	0.543033	-0.143989	0.613862	0.444375	0.00419432	-0.031609	0.926087	0.185482	0.512255	1.10347	0.182089	1.36872	4.21543e-06	2.51137	4.37339e-08
Glyma09g40800	-0.183397	0.427193	-0.0411334	0.839639	-0.297845	0.400304	-1.17687	2.63241e-06	-0.314918	0.452009	-1.63797	0.00135426	-2.39483	0.00304698	-5.55118	1.05486e-06	-1.79769e+308	1.09072e-25
Glyma17g30790	-0.422299	0.270102	-0.955758	0.0209702	-0.623327	0.272453	-1.80335	0.000889173	-1.47542	0.0551754	-2.69399	0.00847625	-3.67345	0.0403005	-4.67283	0.000161001	-8.42315	0.314875
Glyma12g32010	-0.322794	0.0745499	-1.29543	1.86517e-14	-1.66326	3.49302e-07	-1.04057	3.12184e-09	-1.40676	0.00060992	-1.38556	0.000127403	-0.637653	0.352805	-1.23732	0.0022134	-1.50875	0.00233392
Glyma01g40840	-0.0498527	0.794991	-0.455222	0.00935467	-0.478756	0.117069	-0.58345	0.00196682	-0.286661	0.423885	-0.494771	0.145498	-0.826588	0.145598	-0.958376	0.020385	-1.41761	0.0063168
Glyma03g33110	2.88101	0.000507007	5.34789	1.93046e-12	5.02963	1.53711e-09	2.95373	0.000276205	5.14897	2.94584e-09	3.641	0.000378776	-0.913159	0.582853	-1.79769e+308	0.0250108	-2.23848	0.339417
Glyma16g25620	-0.107428	0.593905	-1.23114	2.1989e-09	-1.83906	4.45454e-06	-0.907984	1.27257e-05	-1.83235	0.000125783	-1.64473	0.000176685	-1.10615	0.0677534	-0.67289	0.11112	-2.33535	3.34581e-05
Glyma05g22010	0	1	0	1	0	1	1.79769e+308	0.155316	0	1	1.79769e+308	0.106236	1.79769e+308	0.0876547	1.79769e+308	0.0137875	1.79769e+308	0.0114512
Glyma13g28710	0.324787	0.393824	0.21225	0.554433	0.667864	0.170359	1.34497	0.000192024	0.823218	0.16814	1.57397	0.00211367	2.36004	0.000521786	2.84258	9.79699e-10	3.24941	1.97825e-09
Glyma07g04200	-0.025974	0.884543	-0.521905	0.00119171	-1.00155	0.00101122	-0.519666	0.00242374	0	1	-0.752037	0.013698	-0.806042	0.208771	-0.651915	0.0370042	-0.358356	0.440448
Glyma01g43630	0.0941373	0.641879	-0.541734	0.00326834	-0.925611	0.006071	-1.21437	1.85303e-09	-1.31081	0.00183281	-1.3082	0.000421459	-1.46184	0.053354	-0.969137	0.0159377	-3.64405	1.26e-06
Glyma20g31660	-0.822028	0.0249555	-4.37844	5.36283e-09	-3.60525	0.000151921	-15.118	0.978889	-5.14898	2.80063e-06	-6.88381	6.62104e-05	-1.79769e+308	4.14232e-13	-1.79769e+308	4.14232e-13	-8.93556	0.217581
Glyma02g05150	-1.16026	0.1096	-1.79769e+308	0.000194055	-1.79769e+308	0.000194055	-1.79769e+308	0.000194055	-1.79769e+308	0.000194055	-1.79769e+308	0.000194055	-1.79769e+308	0.000194055	-1.79769e+308	0.000194055	-1.79769e+308	0.000194055
Glyma20g35710	0.145718	0.596801	0.378303	0.123437	0.417924	0.293835	0.97114	8.6793e-05	0.616879	0.168426	1.08	0.00395625	1.17606	0.105104	1.5884	5.06517e-05	1.89231	0.000570193
Glyma19g36860	-0.0826376	0.679984	0.138173	0.411805	0.597062	0.0540927	0.555656	0.00127219	0.480349	0.213364	0.605586	0.05536	-0.158544	0.808288	-0.376008	0.297926	-1.65082	0.00289575
Glyma16g07800	1.36943	0.0139903	1.29515	0.0011668	1.18939	0.149456	1.33571	1.23694e-05	1.2325	0.0935568	1.38489	0.073414	1.61858	0.0629554	1.14181	0.0665149	0.141066	0.835639
Glyma08g47110	0.21703	0.319927	0.545702	0.00289686	1.35259	0.000476187	1.81137	0	1.35565	0.0135309	1.67219	1.27324e-05	1.65359	0.1111	2.09003	3.80517e-07	2.18084	0.00218904
Glyma07g07570	0.377894	0.0472695	0.524817	0.00146922	0.0441002	0.881062	0.113967	0.526996	-0.0612578	0.862808	-0.0198553	0.951429	-0.020939	0.970399	0.122772	0.722711	1.32667	0.00210278
Glyma12g13190	-0.153484	0.452309	-0.0456641	0.802958	0.129036	0.665462	1.13028	2.08933e-11	0.79771	0.0243663	1.29427	9.24848e-06	1.71376	0.0025884	2.26606	8.12683e-14	2.60011	7.47986e-09
Glyma09g07080	0.512683	0.0848695	0.528	0.0578242	1.34262	0.00108568	1.8316	3.65841e-12	1.17921	0.0127267	1.6299	0.000205358	1.40187	0.11644	2.06703	8.60542e-06	0.631626	0.446232
Glyma12g30970	0.57274	0.367604	-2.23801	0.0546363	-1.79769e+308	0.000707346	-4.39456	0.0447619	-1.79769e+308	0.000707346	-4.81897	0.0449095	-1.79769e+308	0.000707346	-1.79769e+308	0.000707346	-2.48408	0.12358
Glyma04g32290	-0.230089	0.329577	-0.182368	0.383781	-0.249285	0.48123	-1.18657	9.54535e-08	-0.694239	0.102642	-1.66225	0.000569867	-2.27556	0.0151605	-3.18836	0.000154623	-5.91496	2.68044e-06
Glyma03g02980	0.855416	0.000450375	1.51473	7.89813e-13	1.4132	1.46607e-05	1.65908	2.75335e-14	1.35369	0.000511644	1.21883	0.000888757	1.81054	0.00113076	1.35552	0.000659975	-4.16529	0.000281624
Glyma05g25540	-0.119333	0.804793	0.185406	0.675894	0.470985	0.412823	0.523665	0.217615	1.94931	0.000500265	0.814433	0.183033	0.836057	0.295986	-0.860833	0.290778	0.72694	0.339832
Glyma13g26070	2.3451	0.000114787	3.83977	3.07843e-12	5.53987	0	7.43248	0	6.6048	0	7.01776	0	8.30782	0	7.51336	0	5.88758	3.9968e-15
Glyma17g11820	0.290513	0.106436	0.453117	0.00125197	0.308209	0.314302	2.06852	0	1.07877	0.00227617	2.04979	3.50929e-09	1.92474	0.00665183	3.30177	0	2.92721	8.66082e-10
Glyma13g28370	1.60806	4.63922e-11	2.62352	0	2.93783	0	3.83457	0	3.66096	0	3.76049	0	3.88155	8.84343e-09	3.8307	0	3.6658	2.44249e-15
Glyma03g33800	1.64322	7.07656e-13	2.05763	0	1.675	2.43445e-07	0.0574182	0.82044	1.53039	5.86293e-05	-0.10045	0.83972	-0.700914	0.385009	-3.084	0.000474955	-3.56179	3.61306e-06
Glyma03g38850	-0.00470338	0.98047	-0.34686	0.0417303	-0.382733	0.204259	-0.774439	6.16862e-05	-0.598541	0.098729	-0.826908	0.0130878	-1.19043	0.0963888	-1.53356	0.000637759	-3.48199	2.86126e-07
Glyma05g23870	0.481837	0.00566383	0.288146	0.0419103	0.405575	0.132421	0.527761	0.000365332	0.533213	0.0908925	0.268157	0.332626	-0.0467411	0.928514	-0.583332	0.0524436	-1.00328	0.0221087
Glyma20g30530	0.698412	9.10963e-05	1.22021	0	1.22292	8.89511e-05	1.60097	0	1.40296	4.73549e-05	1.17355	5.52369e-05	0.427653	0.453363	0.0592247	0.846828	-2.66936	8.60353e-09
Glyma02g10380	-0.707191	0.0118396	-1.73075	1.97276e-08	-2.69186	3.56785e-05	-5.93457	3.77476e-15	-4.18431	1.14779e-06	-5.48141	3.93004e-05	-8.2395	0.000493652	-7.73939	0.000418359	-10.0263	0.0504198
Glyma17g02470	-0.0319636	0.879306	-0.350233	0.0523269	-0.0397625	0.907539	0.439848	0.0167802	-0.0628571	0.880075	0.406796	0.255154	0.730291	0.428694	1.07001	0.00214363	1.84215	0.000151554
Glyma11g09510	-0.0472674	0.87256	0.126609	0.651731	-0.2599	0.59381	-1.52836	0.000103143	-0.271353	0.625568	-1.23359	0.0574927	-1.47365	0.166933	-2.6542	0.000182705	-5.60063	2.39593e-05
Glyma20g27860	0.646178	0.0127435	0.450072	0.0633924	0.614764	0.099358	0.923211	0.000126898	0.637924	0.142224	0.961143	0.0151547	1.24913	0.0319462	1.77137	3.39259e-06	2.03145	2.11673e-05
Glyma03g01870	-0.171911	0.337281	-0.548939	0.000746735	-1.09532	0.000136907	-1.29319	2.74625e-12	-1.19891	0.000445656	-1.32924	5.13239e-05	-1.62572	0.00240831	-1.66243	7.54111e-06	-3.02069	3.42919e-07
Glyma01g37320	0.435864	0.0277323	0.578057	0.000802759	0.43004	0.151331	0.609183	0.000915645	0.468565	0.194327	0.659883	0.0363841	0.701865	0.272331	0.548853	0.102774	1.33927	0.0033444
Glyma08g43690	-0.0814536	0.643402	-0.334868	0.0152054	-0.73271	0.0060508	-0.551033	0.000146177	-0.53875	0.104702	-0.297266	0.278438	-0.382885	0.471301	-0.331851	0.224226	-0.311918	0.47375
Glyma01g42140	0.367929	0.253348	1.04579	0.000262789	1.37585	0.00111473	1.87831	1.82809e-12	1.19576	0.0144001	1.93082	1.43726e-06	1.98754	0.00735338	2.43326	1.94856e-09	2.86989	9.32034e-07
Glyma08g21890	1.56565	0.00371023	2.72258	1.45063e-08	2.47353	0.000105128	3.8688	0	3.04439	3.93873e-06	3.66562	4.89179e-10	3.11041	5.18621e-05	2.2048	0.00277838	2.69845	0.000116435
Glyma13g38370	0.234546	0.217598	0.494042	0.00338434	1.13918	0.000179233	1.52759	0	1.5087	4.44527e-06	1.70547	2.12894e-08	2.16507	0.000628086	1.3707	2.76567e-06	1.31873	0.00422654
Glyma20g36970	-0.957919	0.0281129	-1.32657	0.00234513	-1.60521	0.0965351	-1.07086	0.0164492	-2.0976	0.00854236	-1.64317	0.0368439	-2.22158	0.055599	-0.699859	0.343524	-2.2955	0.0204258
Glyma18g53600	0.321647	0.0688323	0.648009	1.19123e-05	0.139181	0.609462	-0.115147	0.479068	-0.0383781	0.907962	0.347386	0.223871	-0.0350596	0.951304	0.506769	0.0858539	-1.39169	0.00747782
Glyma10g13840	0.516202	0.00433196	0.784393	2.97462e-07	0.873328	0.00132302	0.516813	0.00158673	0.368568	0.26481	0.513171	0.0776766	0.419738	0.419197	0.631327	0.0376979	-0.593141	0.209362
Glyma13g37340	-0.46435	0.0587677	-0.770243	0.0011721	-1.10571	0.00954933	-0.786373	0.00151387	-0.860704	0.0627993	-0.84373	0.0458164	-0.438952	0.508144	-0.506745	0.247141	-0.0724627	0.891584
Glyma08g39940	-0.114168	0.775537	0.347047	0.323402	0.524763	0.288396	-0.722724	0.0738649	0.182613	0.752539	-0.53886	0.39917	-1.072	0.214296	-2.85122	0.00207087	-6.76294	0.013254
Glyma02g02310	0.0621948	0.864568	0.110211	0.748151	0.409092	0.4006	0.780897	0.00788429	0.646787	0.190373	0.53521	0.278485	-0.0250596	0.978654	-1.88818	0.064508	-5.7421	0.000282796
Glyma16g27570	-0.283029	0.10615	-0.77259	1.40354e-07	-1.44749	3.474e-07	-1.46566	0	-1.81432	0.000131251	-1.44217	6.53706e-05	-1.60921	0.0188281	-1.27821	0.000165167	-2.66738	0.692812
Glyma12g09200	-0.40124	0.125759	-1.13374	1.57489e-05	-1.63245	0.000961217	-2.07457	7.83991e-09	-2.09323	0.00143698	-2.01472	0.00105365	-2.30843	0.00967878	-1.72114	0.0106597	-3.50803	0.000867795
Glyma05g33920	-0.275665	0.528989	0.0173672	0.960687	-0.299642	0.571025	-0.98391	0.00802308	-0.409822	0.512275	-0.289833	0.676379	-0.778783	0.657318	0.0369091	0.956774	0.174469	0.798693
Glyma20g34190	-0.255149	0.877621	2.71624	0.024886	2.85747	0.0246779	2.75104	0.0216233	2.50591	0.0522143	2.61515	0.046939	3.16873	0.0254686	4.66056	0.000244256	10.1158	0
Glyma03g02360	-0.502624	0.00524519	-1.65136	0	-2.15243	1.56877e-11	-3.32441	0	-2.30937	2.149e-09	-3.65814	4.90719e-14	-3.99927	1.78974e-07	-3.52079	8.7903e-12	-5.24153	0
Glyma09g41380	-0.351688	0.043393	-0.908845	6.43614e-11	-2.05084	1.01474e-13	-2.7426	0	-2.68491	1.9984e-15	-2.87738	0	-3.21105	6.58013e-09	-3.08751	0	-4.09614	4.44089e-16
Glyma07g13290	-0.334239	0.0606238	-0.512479	0.000858021	-0.493601	0.0946653	-0.478551	0.00355431	-0.793324	0.0229081	0.171642	0.556901	0.416198	0.507122	0.970087	0.000773628	0.970823	0.0316668
Glyma19g44820	0.347197	0.0447794	0.0398358	0.778422	0.409595	0.130952	0.2146	0.148212	0.276379	0.381346	0.0762846	0.78359	-0.353886	0.492298	-1.62263	4.14741e-06	-5.79725	0
Glyma06g11800	-0.29595	0.139789	-0.556521	0.0013441	-0.496758	0.10691	-0.122599	0.470384	-0.182396	0.585307	-0.333334	0.288019	-0.156041	0.815193	-0.213943	0.491175	-0.342552	0.536176
Glyma18g43120	-0.220934	0.248654	-0.363153	0.0308492	-0.890635	0.00619873	-0.909213	3.47212e-06	-1.06208	0.00698377	-1.00064	0.00664634	-0.906241	0.162793	-1.12509	0.00654066	-2.27704	0.00131466
Glyma20g38820	0.385572	0.133696	0.15713	0.505013	0.656065	0.0798026	0.931344	5.15148e-05	0.834059	0.06234	0.853583	0.0291541	1.3102	0.106425	1.13379	0.00436214	1.00823	0.0669303
Glyma11g37190	-0.802389	0.0190904	-1.02859	0.00352155	-1.15671	0.0319218	0.475885	0.101668	-1.03109	0.110845	0.552932	0.203699	0.431185	0.596712	1.61879	3.59463e-05	1.90288	8.31825e-05
Glyma02g16550	-0.108728	0.651602	-0.109144	0.627431	-0.156314	0.640779	0.938637	1.14771e-06	0.609804	0.11246	0.599305	0.0887528	1.63087	0.0371914	1.53037	2.25709e-06	1.70056	0.000345486
Glyma09g02070	0.291783	0.139193	0.288461	0.0866504	0.449121	0.139779	0.491825	0.00769645	0.248023	0.471907	0.320552	0.311805	0.42993	0.447644	0.396708	0.215915	1.16074	0.0114298
Glyma09g06750	-0.144804	0.41336	-0.518822	0.000855324	-0.665322	0.0207053	-0.169805	0.290372	-0.628727	0.0767611	-0.402829	0.177209	0.0960753	0.897538	1.00235	0.000794489	1.86527	5.60662e-05
Glyma16g25020,Glyma16g25050	0.362515	0.101399	0.949353	3.43739e-07	1.21372	0.0196237	0.626749	0.00160118	0.82846	0.051542	0.612813	0.106262	0.239812	0.828626	0.149276	0.690677	-0.82448	0.169517
Glyma17g05470	0.145908	0.49365	-0.351872	0.0324595	-0.934884	0.00479625	-2.38832	0	-1.55278	7.0952e-05	-2.2996	1.84421e-10	-3.5452	0.000438984	-5.85855	3.5446e-07	-11.881	0.000356415
Glyma02g44920	-0.260881	0.17927	-0.407216	0.0246843	-0.541709	0.0804894	-0.489978	0.00815189	-0.503186	0.162101	-0.522734	0.131856	-0.304652	0.624387	-0.0112293	0.972548	-0.302956	0.552446
Glyma12g36850	0.140307	0.77209	0.987879	0.00584043	1.17749	0.0190875	-0.322584	0.444619	-0.102248	0.867825	-0.24293	0.700173	-0.00920598	0.992494	-2.53419	0.0390897	-1.79769e+308	1.22364e-07
Glyma17g15400	0.477851	0.0146905	0.64041	0.000206253	0.874594	0.00472704	0.864968	1.91853e-06	0.807701	0.0323515	0.694096	0.026067	1.04657	0.141396	0.799071	0.0122936	1.55812	0.00105164
Glyma08g18910	-0.764813	0.00463225	-1.82843	3.4446e-09	-2.20646	9.4162e-06	-2.31051	5.10703e-15	-1.9298	0.00145824	-2.27451	0.000181047	-2.39312	0.0111645	-2.83241	0.000767401	-7.42299	0.000765807
Glyma15g23690	-0.780003	0.00207246	-1.13379	2.04858e-06	-1.84128	3.65423e-05	-2.21755	4.72955e-14	-1.67593	0.00149828	-2.20581	3.86633e-05	-2.07431	0.00587646	-2.33077	0.000137349	-3.63811	3.89457e-07
Glyma09g02690	-0.93302	2.30408e-05	-1.10943	4.89621e-07	-1.94577	3.32285e-06	-1.88654	3.60156e-13	-1.42734	0.00234931	-2.08927	6.15928e-06	-2.09955	0.00520749	-2.00886	0.000293499	-1.84525	0.00195728
Glyma12g03000	-0.239965	0.162768	-0.542891	9.90269e-05	-0.9071	0.000690027	-0.631279	1.92379e-05	-0.972839	0.00202423	-0.563751	0.0400573	-0.266899	0.61329	0.0342682	0.900695	0.556841	0.191481
Glyma11g37440	0.0664816	0.711014	-0.535804	0.000853487	-0.418423	0.143912	-0.0651017	0.676033	-0.647117	0.0498069	0.00620747	0.983702	0.753777	0.219629	1.21057	2.65263e-05	1.90176	6.53338e-06
Glyma12g36500	0.0472655	0.819801	0.323473	0.0725083	0.379349	0.209921	1.25817	1.48259e-12	0.698515	0.0440993	1.38104	4.35387e-06	1.91958	0.000477067	1.65392	5.55985e-08	1.50178	0.000600518
Glyma03g31530	-0.0187927	0.971898	-0.678515	0.245147	0.315941	0.626804	1.1984	0.007689	1.4261	0.0257546	1.55826	0.0118907	0.571983	0.551096	0.00886563	0.992164	-4.56444	0.0207463
Glyma10g43050	-0.527307	0.0158777	-0.775581	0.000120698	-1.23084	0.00130594	-1.98449	1.9984e-14	-1.34925	0.00240827	-2.08169	1.55923e-05	-3.1285	0.000754763	-3.4633	2.67275e-06	-5.19152	0.477076
Glyma19g43710	-0.980685	6.73186e-05	-5.83374	1.33227e-15	-6.2283	0.00446821	-9.85583	0.000873066	-7.56181	0.251123	-10.3713	0.205482	-9.55433	0.53243	-1.79769e+308	1.18837e-32	-1.79769e+308	1.18837e-32
Glyma12g07720	0.729705	0.000874843	1.75473	0	2.51567	4.15734e-08	2.89421	0	2.69676	5.00589e-09	2.57864	5.54332e-10	2.03108	0.0273078	1.85189	1.05183e-06	0.625058	0.346564
Glyma10g43000	-0.261238	0.190811	-1.515	5.4734e-13	-0.955356	0.00460048	1.05349	7.56911e-10	-1.07003	0.0094755	-0.66927	0.0739909	-2.40742	0.000296493	-3.92497	8.63718e-07	-6.00696	2.53146e-11
Glyma12g30830	-0.158738	0.504166	-0.454786	0.044357	-0.678325	0.0826688	-0.973188	0.000140525	-1.07775	0.02954	-0.260202	0.535873	0.104055	0.90445	0.814377	0.0269069	-1.3805	0.0961388
Glyma01g39040	-0.44261	0.361358	-0.824558	0.107572	-1.13633	0.13066	-1.33027	0.0166313	-1.47905	0.0739642	-0.48716	0.512718	2.83862	0.0055891	3.13826	1.42293e-11	3.83264	1.40103e-11
Glyma09g40030	-0.150435	0.383887	-0.50503	0.000519885	-1.06596	0.000104775	-0.856657	6.11447e-08	-1.11904	0.000780828	-0.96424	0.00111337	-1.00222	0.0568543	-1.43329	2.0638e-05	-2.76536	1.24398e-07
Glyma16g05650	-1.48657	0.106798	-1.79769e+308	0.00134791	-3.98714	0.0433781	-1.79769e+308	0.00134791	-1.79769e+308	0.00134791	-1.79769e+308	0.00134791	-1.79769e+308	0.00134791	-1.79769e+308	0.00134791	-3.80483	0.0571152
Glyma11g31690	0.151079	0.627057	0.523465	0.0533193	1.19188	0.00265687	1.32164	2.78869e-07	1.18153	0.0125979	1.278	0.00188082	0.647469	0.501074	1.02459	0.0245807	-0.830157	0.308451
Glyma14g39690	1.09869	0.154174	1.08866	0.159869	0.158448	0.871256	-0.672919	0.521218	0.213927	0.83667	-0.0262452	0.979828	1.3706	0.198544	4.91642	2.47812e-10	6.1484	5.77316e-15
Glyma08g09050	0.329954	0.0764621	0.503983	0.00196263	0.760925	0.00815607	1.19951	3.5083e-14	0.849554	0.0105446	1.15091	8.22268e-05	1.11709	0.060013	1.00176	0.000875169	-0.810246	0.127687
Glyma01g40450	-0.16758	0.922488	-1.02401	0.65401	-1.79769e+308	0.101696	-2.12555	0.493652	-2.17953	0.452213	-1.79769e+308	0.101696	0.606822	0.74083	0.787876	0.654955	3.7922	0.00631003
Glyma18g54020	-0.0941846	0.741491	-0.100032	0.703359	-0.10853	0.796186	-0.395752	0.159788	0.0131848	0.979273	-0.258647	0.583452	-0.371874	0.681768	-1.43426	0.0472726	-2.75053	0.00720613
Glyma07g11630	0.0952318	0.866805	-0.285755	0.650854	-0.411015	0.61936	-1.00676	0.145934	-0.220653	0.79111	-1.83071	0.161612	-2.33524	0.496599	-5.09571	0.0143315	-1.79769e+308	0.000250113
Glyma15g19840	-1.30812	0.000202896	-1.90373	4.25357e-06	-2.63842	6.23798e-05	-2.71229	1.09411e-08	-2.78361	0.0108625	-2.11835	0.00378133	-1.34061	0.153725	-1.47981	0.0519499	1.36742	0.00924189
Glyma02g42510	-0.304422	0.0772402	-1.02592	4.72578e-12	-1.28762	3.60067e-06	-1.09411	5.66458e-12	-1.09848	0.00085565	-1.22854	4.49902e-05	-1.71551	0.0028732	-1.81142	2.49604e-07	-3.75991	2.56595e-12
Glyma15g03220	0.0066323	0.974799	0.277737	0.129636	-0.198533	0.54089	0.131946	0.479339	-0.159705	0.686036	0.418958	0.205001	0.174689	0.752389	1.41685	5.08555e-06	2.01153	3.23316e-05
Glyma16g25910,Glyma16g25920,Glyma16g25960	2.17448	6.76077e-05	2.55295	1.28167e-08	3.22486	1.38059e-05	3.18926	1.14642e-12	3.34384	3.22367e-05	3.17358	6.69855e-06	3.39952	0.0102565	2.93044	2.86378e-05	4.21305	3.90719e-07
Glyma17g12660	0.105988	0.567322	-0.0462221	0.773025	0.22929	0.43713	0.540241	0.000684734	0.569267	0.0957508	0.189409	0.537352	0.841028	0.250968	0.319499	0.311578	0.131288	0.785288
Glyma10g42920	-0.73972	0.00123216	-2.19574	8.88178e-16	-2.24074	1.93529e-08	-2.33987	0	-2.23705	0.000267841	-2.99318	2.99476e-08	-4.02935	4.83267e-07	-5.41236	2.40188e-10	-6.8241	3.2209e-09
Glyma15g10520	0.286715	0.13822	-0.043597	0.778283	-1.3906	1.78427e-06	-2.25124	0	-1.53627	0.000136416	-1.79142	2.22458e-07	-1.96834	0.00330988	-2.90515	1.61585e-09	-4.78576	5.69418e-11
Glyma12g01130	-1.18276	0.020371	-1.94886	0.000486988	-1.7614	0.838318	-1.75186	0.0007938	-2.214	0.00760097	-0.81186	0.251094	-1.40817	0.159894	-0.344677	0.635643	-1.78861	0.0680715
Glyma08g10850	2.81618	0	5.29286	0	6.19672	0	6.55108	0	6.72827	0	6.33998	0	5.69484	1.30405e-09	4.06342	7.90316e-07	-3.11052	0.0100007
Glyma02g00260	0.378292	0.378928	0.953401	0.0103465	2.09952	7.89357e-06	3.89688	0	3.269	2.49689e-11	5.25582	0	5.37509	1.77548e-09	4.85094	0	2.20655	0.000168233
Glyma19g32350	-0.738342	0.0306603	-0.933265	0.00358905	-2.20982	0.000134744	-1.31151	0.000133549	-0.896531	0.139644	-0.927774	0.0964432	-0.616533	0.428538	-0.084209	0.882202	0.199609	0.721854
Glyma15g10370	0.133896	0.444954	0.215157	0.119278	-0.0183139	0.948632	0.784885	5.21254e-08	0.261731	0.420859	0.423719	0.137722	0.467015	0.415661	1.15549	3.30942e-05	2.33692	3.6716e-07
Glyma08g12980	0.935157	0.0432272	0.921682	0.0362399	1.11892	0.049138	2.25543	1.93062e-08	1.54125	0.0158769	2.66071	1.16175e-06	3.04147	0.000173982	4.88208	0	5.8971	0
Glyma04g10600	-0.300287	0.485456	-1.94948	0.000518353	-2.33668	0.00296774	-2.05481	0.000213321	-1.2458	0.0713311	-2.19438	0.00496056	-1.94214	0.0471289	-2.90388	0.00747462	-3.65439	0.00143341
Glyma04g05800	1.03985	2.4698e-07	1.43533	0	1.04099	0.00204567	-0.968867	3.26834e-11	0.396075	0.257763	-0.959183	0.000674351	-0.327384	0.589617	-2.43181	5.81757e-14	-3.79767	5.9952e-15
Glyma18g46820	0.259601	0.242246	0.328707	0.0711144	0.398701	0.216795	0.701135	0.000570821	0.0855218	0.835081	0.683819	0.0443853	1.31154	0.0722367	1.05012	0.00219405	3.69737	5.53557e-13
Glyma19g06130	0.47875	0.0328229	-0.00517167	0.980361	0.280389	0.425558	-0.621262	0.00698979	0.170202	0.655696	-0.564664	0.141363	-0.987185	0.199814	-4.42316	0.023911	-8.87518	0.0016347
Glyma20g23590	-0.0952858	0.697104	0.237677	0.266041	0.170845	0.618509	-0.724235	0.00657744	-0.335218	0.446769	-0.268462	0.516727	-0.422477	0.583227	-1.00206	0.0703976	-0.16393	0.770235
Glyma11g13930	-0.297542	0.248114	-0.969976	0.000170775	-2.14845	9.6802e-05	-3.00083	1.62785e-11	-1.30506	0.0416358	-2.07821	0.000936891	-2.13917	0.0307511	-3.59424	7.87181e-06	-4.76422	1.11254e-05
Glyma06g46390	-1.54989	0.149402	-1.79769e+308	0.0051125	-1.79769e+308	0.0051125	-1.79769e+308	0.0051125	-1.79769e+308	0.0051125	-1.79769e+308	0.0051125	-1.79769e+308	0.0051125	-3.89121	0.141685	-1.79769e+308	0.0051125
Glyma19g03560	-0.0977794	0.628934	0.094997	0.57827	0.147711	0.654249	0.838153	1.21906e-06	0.198492	0.598401	0.479104	0.130367	0.590214	0.444811	0.723153	0.0252397	0.912047	0.0890385
Glyma11g19930	0.315594	0.553158	0.699292	0.146608	1.27359	0.0310934	1.66632	0.000179058	1.76417	0.00611184	2.04312	0.0011571	2.54355	0.00284096	2.78706	4.67912e-06	3.15583	2.65755e-06
Glyma10g34560	-0.114201	0.693608	0.0344468	0.897671	0.261769	0.547396	0.565305	0.0302248	0.303628	0.692995	0.623496	0.149983	0.609149	0.43955	1.13013	0.00773304	1.07532	0.0743282
Glyma12g05640	0.0929674	0.639055	0.420583	0.0131029	0.0565993	0.850376	0.291521	0.0899621	0.0919019	0.800239	0.0528159	0.865979	-0.15062	0.803323	0.264087	0.403128	-0.298301	0.523165
Glyma11g08350	0.0032295	0.986684	-0.548413	0.000339036	-0.968691	0.00269447	-0.846196	1.97049e-06	-0.992632	0.00470082	-0.930068	0.00248698	-0.597195	0.319504	-0.176195	0.550531	-0.197048	0.663056
Glyma11g14940	-0.522549	0.597023	-2.33556	0.189068	-2.07408	0.226622	-1.79769e+308	0.00981846	-1.79769e+308	0.00981846	-4.02314	0.145208	-1.79769e+308	0.00981846	-1.79769e+308	0.00981846	-1.79769e+308	0.00981846
Glyma13g44630	0.383179	0.30535	-0.0702913	0.849773	-0.67082	0.259819	-1.55895	0.00185063	-0.628327	0.407559	-1.00776	0.168596	-0.71543	0.572424	0.155729	0.827108	-0.320826	0.700325
Glyma17g29270	0.219472	0.575803	0.405753	0.26856	0.86064	0.0700687	1.74903	6.96472e-07	1.08079	0.0365014	1.87723	5.29389e-05	2.31632	0.000684173	3.25932	1.10356e-13	4.26552	1.55431e-15
Glyma10g30270	-1.1587	3.51788e-06	-2.77006	0	-2.80281	2.02377e-05	-2.29896	2.22045e-16	-2.18321	7.90347e-05	-1.31464	0.00391792	-1.10648	0.120663	-2.53773	4.22875e-05	-4.65081	1.55331e-07
Glyma06g14690	-0.0116984	0.947026	-0.712608	3.45088e-07	-0.802501	0.00310604	-0.792735	8.55994e-08	-1.05266	0.000829402	-1.05814	0.00014208	0.124041	0.864646	-0.609835	0.0300317	0.772583	0.0633605
Glyma02g36740	0.609475	0.0104935	1.24381	1.80301e-09	1.32554	3.33863e-05	0.94204	1.70512e-05	1.62304	2.52605e-05	0.809411	0.0295982	-0.0409713	0.952542	-1.8798	0.012854	-8.54813	0.221041
Glyma17g14530	-1.26019	0.0479663	-1.86253	0.0064343	-2.34578	0.0258991	-1.22186	0.0416704	-2.06015	0.0359495	-1.34248	0.135837	-0.876808	0.463408	-1.95181	0.0966668	-0.993691	0.297629
Glyma16g06730	-0.124374	0.644811	0.0862463	0.715899	-0.186666	0.642853	-0.0680228	0.78715	-0.245974	0.600367	-0.00838261	0.984731	0.0839498	0.893143	-0.196097	0.702996	-2.44649	0.000413692
Glyma05g23000	-0.439366	0.0619443	-0.677321	0.00184766	-0.560951	0.120739	-0.47817	0.0316965	-0.373758	0.369409	-0.189999	0.622576	0.281637	0.634039	0.518487	0.171423	0.272001	0.585409
Glyma17g06120	0.946723	0.00763237	1.61636	3.51745e-07	2.42875	3.98199e-09	4.22452	0	3.54144	2.22045e-16	4.0954	0	4.41992	6.88184e-10	4.22008	0	3.45213	1.22696e-09
Glyma12g02140	-1.1155	2.59171e-06	-4.38187	0	-4.76769	4.85452e-10	-8.94764	0	-6.19567	2.71909e-08	-8.20113	6.03539e-12	-9.23362	9.0202e-07	-9.7243	0.000209268	-9.68836	9.43396e-05
Glyma12g36440	1.19779	0.000214848	1.7249	2.29054e-09	2.74188	1.16129e-13	3.576	0	3.45601	0	2.78367	1.92224e-12	2.50403	3.98358e-05	-0.223303	0.751801	0.721793	0.304434
Glyma17g07290	0.0604884	0.734608	-0.285337	0.0532884	-0.513493	0.0817284	-0.419681	0.00685277	-0.579236	0.0853798	-0.638968	0.0365489	-0.240999	0.733645	-1.21493	0.000230084	-0.157675	0.716374
Glyma16g01510	0.276987	0.110314	-0.226641	0.118702	-1.32458	2.74042e-06	-1.32618	1.77636e-15	-2.01877	3.56809e-08	-1.92916	2.7293e-08	-3.04036	8.01274e-07	-3.09694	1.05952e-10	-4.17183	2.54241e-13
Glyma17g00640	0.561373	0.172914	0.492909	0.200571	1.12152	0.0268355	1.5335	1.14307e-05	1.20822	0.0371149	1.80055	0.000402978	2.59051	0.000539625	3.17598	7.33724e-12	3.87775	2.65057e-11
Glyma14g35440	0.163382	0.361957	-0.921686	3.00436e-08	-1.24399	8.61659e-05	-2.31582	0	-1.84011	4.66525e-06	-2.41551	4.58362e-08	-2.88901	5.28323e-05	-3.71612	1.36692e-09	-3.78641	5.96424e-10
Glyma07g03180	-0.320275	0.110161	-0.611742	4.1877e-05	-1.32018	6.69625e-06	-1.74649	0	-1.73311	2.28194e-07	-1.85612	1.61501e-10	-1.90055	0.00234422	-2.36043	8.88178e-16	-2.44356	3.83443e-07
Glyma07g33070,Glyma07g33090	-0.279159	0.535453	-0.52414	0.156798	-0.459793	0.381306	-0.975468	0.0130757	-0.909474	0.13495	-0.624338	0.304579	-0.753864	0.327091	-0.352031	0.705808	-0.0935262	0.88491
Glyma17g07740	0.124815	0.479266	-0.370211	0.0156678	-0.741672	0.00874533	-0.360115	0.0266229	-0.105682	0.772817	0.0989778	0.734704	0.581432	0.279393	0.447599	0.122124	0.352101	0.412253
Glyma04g03920	0.762879	0.0397942	0.53239	0.132255	0.68528	0.166262	1.10638	0.00120997	0.534187	0.349036	0.371274	0.526286	-0.198798	0.796887	-2.93353	0.0171862	-1.79769e+308	2.20775e-08
Glyma07g30410	1.77102	0	2.23374	0	2.18443	8.79827e-11	1.47294	1.11022e-15	1.81009	9.53634e-06	1.52176	2.57848e-05	-0.0251674	0.973861	-3.71872	0.000194846	-5.24394	2.84714e-07
Glyma04g01690	0.120955	0.553206	-0.0508498	0.742163	-0.726891	0.0164998	-1.05521	9.23366e-11	-0.886266	0.0147274	-1.38342	7.39813e-07	-1.54882	0.00541312	-2.12207	2.36478e-13	-4.0433	7.43849e-14
Glyma02g40820	-0.653047	0.000235776	-2.01034	0	-2.36371	1.00231e-12	-3.8406	0	-2.98427	1.17684e-12	-3.72238	0	-3.78926	2.65666e-09	-3.23474	9.28146e-14	-4.72177	4.21885e-15
Glyma19g24310	-0.0479802	0.781696	-0.432639	0.0019148	-0.944648	0.000387294	-0.77159	2.09788e-07	-1.25947	8.29304e-05	-1.0103	0.000308876	-0.56471	0.349614	-0.234936	0.400848	0.705405	0.0823771
Glyma11g09490,Glyma11g09500	-0.00273618	0.991124	-0.186957	0.409547	-0.649268	0.106022	-0.676553	0.00648712	-0.799327	0.0985875	-0.994245	0.0585713	-1.23926	0.124983	-0.749169	0.13376	-1.46436	0.0677779
Glyma07g34560	0.537004	0.407202	0.946765	0.119629	0.602869	0.455258	-0.666029	0.396092	0.84979	0.276981	-0.445044	0.630028	-1.25169	0.279155	0.952767	0.272328	2.07878	0.0104769
Glyma08g16180	-0.364183	0.0554086	-0.333125	0.0218289	-0.641119	0.0344412	-0.336062	0.0245159	-0.517367	0.155983	-0.799737	0.00546184	-0.420356	0.626456	-0.354545	0.220679	0.215654	0.646971
Glyma02g41190	-0.282507	0.123494	-0.881421	8.92633e-09	-1.54266	1.66475e-07	-2.86962	0	-1.90195	4.57313e-08	-2.71521	6.66134e-16	-3.43948	1.60725e-07	-5.16134	0	-10.654	2.34686e-09
Glyma05g22350	0.658041	0.358317	0.666183	0.357002	0.288085	0.743184	-0.192418	0.815537	0.0966627	0.914835	-0.221729	0.823804	-0.86094	0.481405	0.143178	0.890461	4.46323	6.4123e-09
Glyma14g01620	0.442875	0.291634	0.409024	0.339628	0.429346	0.436108	1.16308	0.000995527	0.807208	0.167642	0.837226	0.165832	1.18601	0.137228	1.28089	0.0370516	0.396154	0.562125
Glyma13g19960	-0.350087	0.0713234	-0.586085	0.000653239	-0.664556	0.0362228	-0.934089	9.1161e-08	-0.946202	0.0118867	-1.41239	3.2899e-05	-2.6134	0.000174444	-3.33649	2.63435e-08	-3.93251	3.83062e-08
Glyma05g08540	-0.0537271	0.929859	0.763282	0.158795	1.16115	0.0743876	2.82247	1.27615e-09	2.20856	0.000670371	2.96941	9.9623e-07	3.60288	8.29346e-07	3.10366	1.73238e-06	2.12289	0.00540392
Glyma18g09430	-0.0963862	0.591322	-0.38281	0.00594124	-1.12117	2.71926e-05	-0.942088	1.37061e-10	-1.15149	0.000402382	-0.887384	0.0012331	-0.417846	0.49908	-0.165671	0.550523	0.730643	0.0951807
Glyma07g09310	-0.0702687	0.713066	-0.753093	2.85816e-05	-0.830323	0.00925819	-0.98499	6.21846e-07	-0.868182	0.0230899	-1.07267	0.00417664	-1.0893	0.0713035	-1.76639	0.000311506	-2.60232	9.32067e-06
Glyma20g31340	-0.279842	0.156676	-0.297166	0.104691	-0.238298	0.433965	-0.297767	0.124555	-0.263389	0.46855	-0.730492	0.0553354	-1.18125	0.117841	-1.40743	0.00104995	-0.995838	0.108507
Glyma12g35070	0.735888	0.0432127	0.0820145	0.813767	0.912949	0.123466	2.8688	0	2.18746	0.000317686	2.20337	2.01834e-06	5.11255	2.60089e-06	4.72253	0	6.5354	0
Glyma12g08930	-0.106608	0.596992	0.337944	0.0274975	-0.299639	0.338906	-0.44414	0.00344284	-0.423778	0.232011	-0.401785	0.187493	-0.479031	0.460469	-1.22808	2.87318e-05	-1.97835	4.82916e-05
Glyma18g50440	0.965117	0.383711	1.18755	0.270641	1.70288	0.137963	3.78804	1.09131e-05	2.77445	0.00788988	3.20072	0.00245831	3.6598	0.00109246	2.07175	0.0888371	2.47937	0.0244456
Glyma20g23860	-0.57071	0.00721992	-0.581558	0.001371	-0.789374	0.0730114	-0.407483	0.0267917	-0.752606	0.056732	-0.134791	0.781491	-0.620576	0.459068	0.546105	0.109767	0.752075	0.200116
Glyma03g26910	1.27631	0.016366	2.05343	0.000159166	2.04385	0.00788228	0.386108	0.583743	2.13665	0.00224955	0.500626	0.620085	0.524356	0.661259	-2.36522	0.123235	-4.01399	0.209093
Glyma08g47120	0.114358	0.550809	0.518954	0.000764751	0.538986	0.0769884	0.651265	7.66399e-05	0.497462	0.145065	0.22237	0.473391	-0.117893	0.849454	-2.01715	7.45699e-05	-5.99045	1.42081e-08
Glyma13g19080	0.220204	0.203904	0.752122	1.12623e-07	0.829065	0.00255024	0.996339	1.71296e-11	0.625712	0.135863	0.645153	0.0198535	0.265538	0.617941	0.266081	0.435419	-0.924193	0.0367855
Glyma02g38580	1.79769e+308	0.0353593	1.79769e+308	0.0124315	1.79769e+308	0.00596908	1.79769e+308	2.98468e-10	1.79769e+308	0.00324061	1.79769e+308	0.00105059	1.79769e+308	0.00995225	1.79769e+308	0.000537503	1.79769e+308	0.00078976
Glyma10g10560	0.68548	0.000662643	0.829279	2.53088e-06	0.943451	0.00158998	0.913523	8.95426e-07	1.56713	6.01221e-06	1.14821	0.000209333	0.953934	0.139476	1.1564	0.000287092	0.498029	0.309599
Glyma07g17100	1.19729	0.000120777	1.89181	7.51244e-12	1.67255	5.65915e-05	-0.327176	0.36192	2.33034	1.81365e-07	0.138327	0.809621	-0.522777	0.56868	-3.20587	0.00388294	-4.90666	0.311667
Glyma16g02730	-0.376859	0.0327043	-0.936008	2.84369e-09	-1.07383	0.000182825	-1.26109	3.12417e-13	-1.1628	0.00075179	-1.28165	0.000104001	-1.13523	0.0350292	-1.04709	0.00215905	-0.564056	0.194549
Glyma11g36810	-0.029706	0.863266	-0.513111	0.000438229	-0.849148	0.00196205	-0.888361	2.23101e-08	-0.98417	0.00264194	-0.864462	0.00313349	-0.609258	0.236604	-0.190543	0.510731	0.666048	0.104569
Glyma08g06400	0.707233	0.000410926	0.883016	4.89193e-07	0.985512	0.000660464	2.0359	0	1.344	0.000110709	0.903666	0.00538294	0.280576	0.611373	-1.97431	0.00267003	-5.08333	1.53297e-09
Glyma15g03470	-0.759363	0.0766879	-1.22431	0.00448588	-0.670736	0.261089	-1.57403	0.00185795	-1.08783	0.105929	-1.05352	0.108954	-1.47255	0.217666	-2.62026	0.034759	-4.25562	0.0293836
Glyma04g02340	0.899381	0.267772	-0.525774	0.628712	0.858131	0.372332	2.16998	0.00211134	2.18587	0.0150333	2.19747	0.014538	6.31674	1.21665e-09	4.6162	8.01067e-09	6.16126	8.88178e-16
Glyma18g46750	0.448633	0.0353018	1.01769	3.15113e-08	0.844562	0.00478416	1.1506	1.07981e-09	0.860606	0.0130979	0.900106	0.00543409	1.27791	0.455729	1.32854	0.000161719	1.9605	4.78926e-05
Glyma19g29530	0.36428	0.658689	0.413479	0.630973	0.497911	0.606835	0.93621	0.226758	-0.192892	0.851714	0.494186	0.624415	0.175812	0.880744	2.80941	0.00143996	6.55622	0
Glyma06g02460	-0.582828	0.000763275	-0.288159	0.0439997	-0.897789	0.000909257	-0.429664	0.00480248	-0.738672	0.02078	-0.603464	0.0330704	-0.330767	0.539595	-0.341503	0.240535	-0.90552	0.0360017
Glyma02g13250	0.0334542	0.85637	-0.644801	0.000130661	-0.450679	0.133158	-0.252811	0.145121	-0.91935	0.0342744	-0.107056	0.738605	0.262663	0.692091	0.210699	0.544176	-0.634259	0.266732
Glyma08g09800	-0.995809	0.00657265	-3.29414	1.75415e-14	-3.04017	1.45061e-07	-4.51413	7.3177e-12	-4.82734	3.72536e-10	-4.90149	5.79335e-05	-6.03374	2.25765e-06	-7.2741	0.000926657	-6.99093	0.00134938
Glyma16g02880	-0.77618	2.38829e-05	-1.45784	0	-2.39751	3.30846e-14	-2.81279	0	-2.25451	1.28324e-08	-2.68454	1.31006e-14	-2.95059	2.32946e-06	-2.18749	1.77e-09	-3.01252	3.41416e-08
Glyma08g12400	-1.15748	0.00757503	-1.72144	0.000418728	-2.90043	0.00467509	-4.52053	3.22927e-10	-3.82174	1.09455e-07	-5.10681	6.39712e-08	-5.27999	8.5965e-05	-5.54947	0.000246555	-1.79769e+308	2.28789e-10
Glyma09g39190	0.141167	0.602968	0.216079	0.396989	0.410866	0.285709	1.31528	3.87743e-08	0.572477	0.220202	1.23479	0.00129444	1.60033	0.0168134	1.33171	0.000574811	1.51037	0.00443695
Glyma11g30110	0.476915	0.178685	0.0714398	0.842816	0.337892	0.514415	1.36699	1.61826e-05	0.858684	0.113874	1.4415	0.00261063	1.93391	0.00829019	1.05853	0.0561647	-0.556097	0.481136
Glyma09g09200	0.136987	0.483641	0.388131	0.0216614	1.00191	0.00035403	1.36599	4.44089e-16	1.04688	0.00149705	1.93884	8.52607e-12	2.59622	3.61276e-06	2.99573	0	3.53513	3.77476e-15
Glyma04g38460	-0.0698954	0.760428	-0.266663	0.200303	-0.649957	0.0783376	-0.663245	0.00610726	-0.713868	0.173682	-0.788511	0.0680481	-0.96679	0.133425	-1.18456	0.0234088	-1.55273	0.0066315
Glyma16g33480	-0.52947	0.220769	-2.98416	4.1459e-05	-4.32718	0.000581902	-3.08662	2.06042e-05	-5.11796	9.73524e-06	-5.26848	6.87181e-07	-3.804	0.0998364	-5.11008	0.000176157	-6.33193	0.0325547
Glyma09g06250	-0.377361	0.0451597	-1.28113	0	-2.5753	0	-3.38455	0	-3.54535	0	-3.5717	0	-4.17062	1.09153e-10	-7.78251	0	-8.50875	0
Glyma06g00820	-0.186315	0.423023	-0.693071	0.00182003	-0.856135	0.024082	-2.22328	2.4869e-14	-1.46411	0.00266787	-2.20388	4.89229e-05	-3.57887	2.38536e-05	-4.63394	8.01826e-08	-5.09795	0.0713506
Glyma11g09350	-0.917708	2.07408e-05	-2.22216	0	-3.35682	3.22014e-10	-3.54589	0	-3.18597	3.24485e-08	-3.05196	1.03457e-08	-2.90018	0.000338333	-2.31697	4.34847e-05	-2.30677	0.000174423
Glyma19g01070	-0.0889343	0.720086	-0.613899	0.00996914	-1.16055	0.00904826	-0.869997	0.000483224	-0.922171	0.0578527	-0.920483	0.0431989	-1.20944	0.12681	-0.878767	0.0806527	-1.08893	0.119306
Glyma18g08380	-0.00241646	0.994282	0.152951	0.614876	0.0551942	0.905825	-0.528918	0.110475	-0.161287	0.769068	-0.575213	0.337764	-1.31163	0.184565	-2.8668	0.0202137	-5.94329	3.22351e-05
Glyma11g33370	1.08197	1.93206e-06	1.34497	3.57943e-11	1.55551	5.4137e-06	2.01654	0	1.86292	8.62031e-06	1.57561	9.12375e-06	1.72436	0.0351106	1.01573	0.011819	-0.820391	0.228415
Glyma04g07330	0.101894	0.666363	0.837108	8.68649e-06	1.10291	0.00257602	1.50562	5.83977e-14	1.0574	0.024058	1.68294	6.13235e-06	1.83585	0.285524	2.34623	7.13363e-10	2.69423	0.000130611
Glyma07g10340	1.00313	0.0740012	1.54422	0.00289264	2.08861	0.00199631	2.18765	7.0302e-06	2.29582	0.000352124	2.18592	0.000785923	2.19706	0.00972531	0.886903	0.25525	-0.745933	0.382164
Glyma20g12070	0.10661	0.650338	-0.0940581	0.575388	-0.610721	0.0749524	-0.99207	5.73574e-10	-0.960083	0.0111307	-1.2821	5.65075e-05	-1.56668	0.0226725	-2.11559	2.32037e-13	-3.39616	3.76699e-12
Glyma05g32420	-0.48427	0.115982	-0.234679	0.396913	-0.337943	0.446739	0.0935355	0.736394	-0.00217216	0.996311	-0.191175	0.685521	-0.410701	0.562498	-0.931802	0.137302	-3.32439	0.000853584
Glyma09g32670	1.95143	4.03436e-05	3.77764	0	3.97554	6.66134e-16	3.55052	0	5.33418	0	3.47776	2.54408e-10	3.25671	1.10015e-05	0.309916	0.749997	-1.28665	0.175915
Glyma07g38880	0.119642	0.488149	0.454502	0.00127038	0.701274	0.0105892	0.857652	5.216e-09	0.707311	0.0301698	0.981409	0.00036131	1.10901	0.0418392	0.799033	0.00551903	-0.572075	0.186075
Glyma10g40410	-0.12774	0.574305	0.334093	0.0840281	0.111271	0.745621	0.392191	0.0577827	0.152321	0.711158	0.230952	0.51442	0.548334	0.492102	-1.01965	0.0444501	-3.19556	0.00044951
Glyma14g25920,Glyma14g25940	0.443521	0.073104	0.800476	2.02405e-05	0.704593	0.100713	0.605574	0.000530845	0.69347	0.138111	0.186174	0.61319	-0.737033	0.428736	-0.47108	0.173334	-2.96978	1.07038e-07
Glyma11g02410	0	1	-0.900627	3.57526e-10	-1.31826	4.28199e-06	-1.62337	0	-1.38345	0.000159805	-1.46138	4.06558e-07	-1.28764	0.0246651	-1.62514	1.11026e-08	-1.59126	0.000384016
Glyma14g06630	-0.136702	0.817554	-0.874375	0.0385577	-1.90673	0.197138	-2.46629	3.33935e-07	-2.339	0.212234	-2.67313	0.178866	-2.75991	0.606001	-2.79402	0.0805941	-3.11303	0.667166
Glyma19g43760	-3.78979	0.0204159	-1.79769e+308	0.00070565	-1.79769e+308	0.00070565	-10.0043	0.51376	-1.79769e+308	0.00070565	-1.79769e+308	0.00070565	-1.79769e+308	0.00070565	-1.79769e+308	0.00070565	-1.79769e+308	0.00070565
Glyma13g43540	0.106953	0.758355	0.500118	0.120734	1.12003	0.0130865	1.01689	0.000837146	1.32308	0.013134	1.40537	0.00198503	1.63021	0.0442855	2.17223	8.8372e-07	1.71316	0.0101218
Glyma15g08940	-0.139992	0.510237	-0.283355	0.0446247	-0.875918	0.0773683	-0.715772	1.4212e-05	-1.01882	0.00147711	-1.05359	0.00807274	-0.479954	0.745591	-0.340621	0.347549	0.75142	0.382178
Glyma07g40120	0.815822	0.480067	2.68019	0.00801163	3.41732	0.00120656	2.08623	0.0460175	2.95782	0.00882892	1.88489	0.12148	0.694495	0.633773	-0.0258008	0.986536	-5.2606	0.492548
Glyma03g25750	-0.120647	0.489798	-0.410229	0.0038419	-0.927635	0.000990743	-1.13344	5.94058e-12	-1.33436	0.000100094	-1.07567	0.00022174	-1.45616	0.0142726	-0.33793	0.265065	-0.115584	0.788758
Glyma06g04300	-0.0764494	0.759361	-0.902021	0.000712348	-1.05916	0.0166733	-3.58306	0	-1.91601	0.00302097	-3.83276	9.06159e-07	-4.57954	3.97713e-07	-5.59753	7.79723e-08	-4.33727	0.00438581
Glyma03g27660	3.69584	8.14986e-05	4.93584	7.01401e-08	4.19883	2.689e-05	2.35398	0.0135048	3.93519	0.000370246	1.89834	0.107858	0.734757	0.597485	-2.73707	0.27146	-1.79769e+308	0.0544146
Glyma08g36390	1.30221	0.000593824	2.01843	1.36342e-09	2.09607	2.88051e-06	2.74322	0	2.19261	1.10434e-05	2.30401	1.54022e-06	1.82782	0.00738959	2.16758	5.85679e-05	2.86619	1.6981e-07
Glyma15g05330	-0.356421	0.0511999	-1.41989	2.44249e-14	-2.18514	3.809e-10	-2.17617	0	-2.3147	8.72288e-08	-2.03994	1.68596e-07	-2.1137	0.00209508	-0.935347	0.0113748	-0.153726	0.764297
Glyma19g23560	0.310547	0.205169	0.58327	0.0162542	0.335744	0.379754	0.273241	0.303328	0.419498	0.332445	0.281092	0.492779	0.367368	0.587911	1.0104	0.012486	1.71401	0.000814084
Glyma11g35540	-0.331924	0.140452	-0.252796	0.185429	-0.463284	0.310103	-0.584114	0.0104144	-0.436444	0.325775	-0.649294	0.110772	-0.73917	0.477067	-0.612262	0.151961	-2.00318	0.0361569
Glyma08g08040	-0.222972	0.240941	-0.659453	0.000222647	-1.02371	0.00174484	-1.48722	7.48068e-13	-1.14831	0.00295296	-1.51616	7.11778e-05	-1.17832	0.0492618	-0.673651	0.0620359	1.10116	0.00797875
Glyma06g05650	0.0893577	0.671064	0.310956	0.0773584	0.542464	0.0884354	0.853425	4.29141e-06	0.65189	0.095599	0.632934	0.0522009	0.521763	0.506915	0.753561	0.0230543	0.99522	0.0872838
Glyma18g09040	-0.0811878	0.742791	-0.233824	0.331701	-0.491762	0.223926	-0.152239	0.531822	-0.545705	0.227094	-0.364911	0.374183	-0.208015	0.747006	-0.835049	0.120095	-2.13241	0.00286921
Glyma03g34310	-0.667293	0.00936604	-2.33085	0	-3.806	0	-6.83932	0	-5.50912	0	-6.68557	0	-6.52365	0	-7.78993	0	-5.78459	0
Glyma02g01900	-0.70155	0.000264545	-1.06711	1.7052e-08	-1.31293	5.25428e-05	-1.62053	2.04281e-14	-1.65887	8.01288e-05	-2.48188	4.29883e-08	-3.13265	4.43909e-05	-5.67228	3.88023e-12	-7.62089	2.73115e-14
Glyma04g00640	-1.19065	0.0211551	-2.73911	0.00031305	-3.07702	0.00238807	-4.30609	3.55326e-05	-3.93938	0.000871287	-4.07853	0.000827608	-5.56512	0.00484381	-6.27188	0.030943	-1.79769e+308	8.19132e-08
Glyma11g14670	0.270721	0.181564	0.365326	0.040913	-0.0428875	0.892156	0.29937	0.114836	-0.00029446	0.99937	0.076884	0.824319	0.74292	0.236509	0.527322	0.134796	1.62013	0.000145125
Glyma06g20660	-0.547353	0.101645	-0.852762	0.00756753	-1.42004	0.00699107	-2.41084	7.90095e-09	-1.66529	0.00530953	-1.9983	0.00226974	-2.94007	0.000668081	-2.60544	0.00124812	-5.36579	5.06936e-06
Glyma04g01990	-0.163407	0.388844	-0.120267	0.425231	-0.0819131	0.775395	0.199029	0.211888	0.165717	0.631108	0.139448	0.640792	0.469182	0.501538	0.618604	0.037266	1.96876	7.88637e-05
Glyma01g09530	-0.0909213	0.857396	-0.232723	0.635301	0.309444	0.619376	1.23922	0.00263366	1.24681	0.0362996	1.5403	0.00755355	1.89178	0.0156193	3.14951	2.44585e-10	3.65984	7.21233e-08
Glyma08g05790	0.293673	0.190478	-0.0298387	0.883776	-0.161403	0.632342	-0.120725	0.57398	0.030217	0.938895	-0.402335	0.254947	-0.323583	0.597525	-0.805096	0.0728208	-2.43474	0.00105643
Glyma18g45060	0.415588	0.0595275	0.431256	0.00723202	0.173163	0.631614	-0.643787	3.16167e-05	-0.74277	0.0419395	-0.912144	0.00490631	-1.66583	0.00405456	-3.09093	0	-3.27147	4.3197e-11
Glyma08g11840	-0.259326	0.328636	-0.209425	0.377223	-0.358771	0.375555	1.1755	4.31735e-08	-0.126774	0.776782	1.52789	1.37494e-05	2.45201	1.23941e-05	3.64814	0	4.65557	0
Glyma15g30110	2.19929	0	0.963704	0.000257973	-0.21652	0.650345	0.198376	0.501821	-0.277437	0.615262	0.904077	0.0459152	1.07619	0.159292	-0.300919	0.643339	-2.17688	0.0130873
Glyma08g44570	-0.127358	0.531	0.117014	0.485085	-0.151882	0.634867	0.305814	0.0892763	-0.105751	0.760148	0.260324	0.396576	0.353761	0.565271	1.00705	0.000946345	1.58419	0.000777056
Glyma18g01860	-0.668245	0.000172009	-1.15624	4.44089e-16	-1.21247	1.08903e-05	-1.15651	6.66134e-15	-0.915713	0.0175623	-0.749163	0.0111911	-0.900923	0.147309	-1.58634	6.41221e-08	-1.68909	0.000392861
Glyma03g30910	-0.680062	0.238742	-0.849419	0.119155	-1.26449	0.0669376	-0.569305	0.362802	-1.28207	0.224296	-0.593824	0.421888	0.571027	0.594902	2.09652	0.000120589	4.4008	5.63993e-14
Glyma06g01880	0.156202	0.428363	0.221476	0.20157	0.180862	0.544301	-0.0652716	0.72927	0.0555237	0.876035	0.192966	0.55454	-0.0217357	0.972707	-0.284541	0.467826	-3.28389	1.16212e-06
Glyma13g40380	-0.38267	0.0542745	-0.622297	2.70495e-05	-1.43654	3.86902e-07	-1.54893	0	-1.43893	1.97761e-05	-1.7127	6.88073e-10	-1.86526	0.000563639	-1.8495	2.38332e-11	-2.71106	1.83623e-10
Glyma14g01360	0.693453	0.000151069	0.588821	2.49154e-05	0.673253	0.0197031	0.548485	0.000143737	0.567739	0.104067	0.339411	0.232884	0.2231	0.691506	-1.3139	1.82675e-05	-2.9913	8.81959e-11
Glyma19g03910	0.576831	0.474902	0.169787	0.847861	-0.489008	0.638588	-2.08797	0.159703	-0.619037	0.570892	-1.66332	0.281749	-1.79769e+308	0.00754435	-1.79769e+308	0.00754435	-1.79769e+308	0.00754435
Glyma04g04810	-0.754422	0.000481312	-0.992754	3.36758e-06	-1.43054	0.000196501	-2.04043	9.54792e-15	-1.93137	2.97155e-05	-2.12142	3.52375e-05	-3.09315	3.68195e-05	-2.45835	4.46683e-05	-2.67434	0.000846568
Glyma10g33960	0.177876	0.328499	-0.171037	0.284211	0.202925	0.466842	0.584695	0.00028865	0.371932	0.251676	0.779027	0.00619871	1.19163	0.0231856	0.784897	0.00731442	0.999769	0.0218717
Glyma03g29110	-0.0939069	0.702718	-0.459558	0.0521996	-0.734928	0.0854172	-0.865033	0.00179709	-0.997994	0.0443302	-1.13243	0.0249679	-1.89451	0.0206878	-2.06063	0.00254483	-2.43993	0.00151963
Glyma01g36010	0.214353	0.411995	0.230249	0.326724	0.779335	0.0782909	1.22112	7.69766e-08	0.949262	0.0245718	1.41742	0.000297147	1.54989	0.087456	1.59335	7.37181e-05	1.57994	0.0065312
Glyma02g41860	0.27305	0.196284	0.462753	0.0125186	0.385899	0.208076	0.0567987	0.783474	0.15514	0.687087	-0.0128437	0.971354	-0.319799	0.596748	-1.05461	0.037032	-2.50635	0.000390802
Glyma08g47900	0.29484	0.127005	0.229018	0.117959	-0.00241777	0.993705	0.439014	0.00436623	0.198502	0.579715	0.609076	0.0500506	0.941828	0.163184	0.748258	0.0112028	1.63167	0.000520146
Glyma07g37050	-0.325084	0.102929	-1.30552	0	-2.91073	0	-4.32572	0	-3.30005	0	-4.37361	0	-4.35948	2.47817e-11	-5.17812	0	-6.58047	0
Glyma18g02170	1.14244	0.00377038	-1.65916	0.0028806	-2.32695	0.00511079	-3.87724	0.000142762	-2.61869	0.00211097	-5.11766	0.00191039	-4.52656	0.0028728	-1.79769e+308	2.86405e-07	-4.08999	0.00183189
Glyma02g33090	-0.800498	0.000296329	-2.91286	0	-3.46136	2.17154e-10	-5.03209	0	-4.7283	2.96458e-10	-5.35096	2.90142e-09	-6.36724	2.51592e-11	-6.15233	0.000853411	-7.3752	7.24795e-07
Glyma08g37270	-0.208893	0.501966	0.0373379	0.891228	-0.140538	0.747371	-0.607299	0.048168	-0.979573	0.0774509	-1.21493	0.0345676	0.507402	0.527328	2.05455	1.4833e-07	3.63404	7.47802e-12
Glyma03g28860	0.280286	0.388237	0.498055	0.0570696	0.546034	0.178167	1.22484	6.46937e-07	1.08023	0.0151728	1.29456	0.000396589	1.82492	0.00197103	2.66816	9.76996e-15	3.7858	6.66134e-16
Glyma13g17960	-1.00402	0.18252	-2.83125	0.0204785	-2.83226	0.0334177	-1.51665	0.0821827	-4.97262	0.00274334	-2.33474	0.0500683	-2.78536	0.0412461	-0.625973	0.611191	-1.29063	0.207719
Glyma05g27020	0.406168	0.0323223	0.223382	0.188658	0.363207	0.204976	1.18696	1.35736e-12	0.63785	0.0551492	1.19204	4.78459e-05	1.74348	0.00204717	1.40796	2.28374e-06	0.534774	0.246546
Glyma09g15150	2.21761	0.178762	4.09779	0.00822626	4.68992	0.00313535	5.07215	0.000860055	5.14017	0.00121435	4.5078	0.00567336	3.80863	0.0295016	-1.79769e+308	0.165871	-1.79769e+308	0.165871
Glyma20g14390	0.30744	0.116875	0.245583	0.171821	0.309442	0.295664	0.815113	1.57088e-06	0.647068	0.0635122	0.628391	0.0386397	1.31742	0.069739	1.36968	3.69412e-06	2.71177	5.06734e-09
Glyma19g40550	0.761441	0.000919712	0.592034	0.00514645	0.551279	0.110172	4.39328	0	1.73635	4.54513e-06	4.92005	0	5.98705	0	8.07533	0	9.76834	0
Glyma18g43320	1.47285	6.66134e-16	1.99721	0	2.05592	2.11934e-09	3.43249	0	2.42041	0.000115255	3.16787	0	3.24295	0.0136298	5.0423	0	5.40815	0
Glyma06g01220	0.125939	0.571591	0.436782	0.0238142	0.399013	0.215318	1.00502	2.2663e-07	0.498379	0.184436	1.07343	0.00106957	1.76239	0.00496866	1.91462	3.29799e-09	3.58098	1.77636e-15
Glyma17g16370	-0.0793903	0.671321	-0.338114	0.0432121	-0.280068	0.347498	0.617524	0.000193614	-0.0647884	0.853561	0.664798	0.0265496	1.29723	0.0715214	1.19133	8.78168e-05	2.24417	5.27312e-05
Glyma08g06260	0.75501	0.47843	2.79587	0.00228446	4.04614	2.4431e-05	5.82606	7.28528e-12	5.34324	1.77785e-08	5.69855	9.30207e-10	5.93172	8.02235e-09	3.79371	0.000558559	-0.0245394	0.986673
Glyma04g36080	-1.58053	0.161923	-3.47331	0.13734	-1.25398	0.321727	-1.79769e+308	0.00542742	-1.44791	0.262053	-3.00523	0.0952103	-4.09498	0.167054	-1.79769e+308	0.00542742	-2.84615	0.159304
Glyma17g12690	0.186972	0.628914	0.274587	0.452366	0.485007	0.281951	1.33804	4.90137e-05	0.641008	0.253956	2.00514	4.35644e-06	2.41674	0.321995	2.79323	1.66451e-11	3.21424	4.296e-08
Glyma10g42960	0.247458	0.18109	0.809014	2.49301e-08	0.573391	0.058124	1.16466	1.39888e-14	0.897882	0.018273	0.936204	0.00201164	0.916016	0.165941	0.789138	0.00655383	0.96131	0.0302955
Glyma15g37460	0.242469	0.541458	-0.0115229	0.975991	0.190003	0.719167	1.15346	0.000781081	0.895867	0.105554	0.977626	0.0685217	1.61921	0.0188506	1.99711	0.000148888	1.40554	0.016866
Glyma09g35220	1.79769e+308	0.300857	1.79769e+308	0.17109	1.79769e+308	0.0776684	1.79769e+308	1.91797e-07	1.79769e+308	0.0168351	1.79769e+308	0.00284756	1.79769e+308	0.0124411	1.79769e+308	2.86148e-07	1.79769e+308	0.000171864
Glyma10g31180	-0.326221	0.0969353	-0.377406	0.0297798	-1.27928	9.77632e-05	-1.14707	2.48296e-09	-1.63327	1.41644e-05	-1.24162	0.000350059	-1.37556	0.0355631	-0.0818002	0.789676	-2.40273	5.71656e-06
Glyma08g45220	-0.14687	0.656725	0.564258	0.0391827	1.33451	0.000348475	2.52004	0	1.21109	0.0133466	2.26623	5.77996e-09	2.49849	0.0013212	3.56903	0	2.71974	3.55212e-05
Glyma17g37970	4.61678	0.0700756	5.51885	0.0289913	6.39716	0.0120112	6.26868	0.0125558	5.53408	0.0313356	6.00057	0.0195248	4.84069	0.0709598	3.81876	0.172033	3.36997	0.227052
Glyma12g14160	-0.456665	0.228502	-1.8435	2.60249e-06	-1.79867	0.000556877	-1.84477	5.53908e-07	-1.40648	0.200644	-1.70879	0.00457477	-2.27792	0.196064	-4.25674	2.26731e-05	-6.57665	0.0556173
Glyma09g39970	0.111764	0.668487	0.219643	0.368916	0.334027	0.424148	0.843049	0.000236302	0.342506	0.497906	0.722077	0.0621001	0.374556	0.604943	0.734648	0.0642227	0.0840489	0.8932
Glyma09g11720	0.446206	0.315298	0.836912	0.0284554	1.45998	0.023609	1.53164	9.41151e-05	1.36784	0.138357	1.15292	0.211359	0.778802	0.81186	1.25935	0.307393	1.05854	0.6928
Glyma20g37020,Glyma20g37040	0.0662963	0.756343	-0.0974362	0.583451	0.188287	0.606964	0.418027	0.0213838	0.175662	0.705242	0.218945	0.569166	-0.361356	0.756578	1.04806	0.0106665	0.753438	0.244769
Glyma20g00450	1.69842	0.21319	3.44227	0.00625561	5.59774	9.55397e-06	4.86076	6.20191e-05	6.81619	5.43271e-08	5.62357	1.2503e-05	6.09137	8.8345e-06	6.71093	1.97585e-07	2.64195	0.0694194
Glyma18g51110	0.0364446	0.883629	0.515636	0.0145875	0.71028	0.051165	0.804514	0.000258638	0.858767	0.0420197	0.829728	0.0299521	0.671224	0.362666	0.950915	0.0209158	0.802808	0.166609
Glyma07g36900	-0.416366	0.230063	-1.24347	0.00213782	-2.17045	0.00141846	-4.31334	2.89432e-10	-2.03951	0.0361101	-3.12394	0.00169971	-3.56491	0.0102024	-4.35392	0.0310907	-7.76087	0.00756387
Glyma19g34730	-0.0936782	0.647499	0.209833	0.247515	0.514644	0.102479	0.512346	0.00702746	0.331054	0.369713	0.739067	0.0225008	0.774622	0.223583	0.754989	0.0207797	-0.66069	0.274617
Glyma03g04620	-0.61473	0.00445521	-1.44208	1.71926e-10	-2.06776	1.34392e-06	-1.49607	5.77316e-15	-1.54572	0.000318745	-1.51812	7.42382e-05	-1.12875	0.100917	-0.959118	0.0164345	-3.13905	2.71034e-06
Glyma19g03000	-1.04173	0.145969	-1.79769e+308	0.000311283	-5.29577	0.369684	-22.8366	0.99996	-5.4632	0.232417	-19.2316	0.999596	-1.79769e+308	0.000311283	-1.79769e+308	0.000311283	-1.79769e+308	0.000311283
Glyma10g00920	0.180663	0.42124	-0.311484	0.0499272	-1.31061	1.89985e-05	-2.05629	0	-1.90204	3.8009e-08	-2.02026	6.66622e-12	-2.09045	0.000710767	-3.02035	0	-6.3408	0
Glyma10g34600	0.0297112	0.903738	0.69739	0.000594906	0.978394	0.00342872	1.58572	5.32907e-15	1.36354	0.000523969	1.39198	2.58923e-05	1.06494	0.123721	1.44842	1.43331e-05	0.910589	0.100357
Glyma13g41160	0.297649	0.406002	-1.30302	0.00206665	-2.9442	9.19611e-05	-2.39714	3.95885e-06	-2.09394	0.00204978	-2.49626	0.000921013	-3.71869	0.000392645	-4.46573	0.00288264	-2.93646	0.000994975
Glyma0214s00200	-0.062715	0.827022	0.391873	0.110998	0.0570814	0.88823	-0.761106	0.0100234	-0.476505	0.345533	-0.940653	0.0732991	-2.2501	0.00686812	-2.6281	0.0003265	-6.4695	2.20177e-05
Glyma13g22000	-0.99383	0.34202	-0.0859491	0.968623	1.31809	0.432032	2.13769	0.0231479	0.731874	0.551832	2.03063	0.0618063	2.64038	0.0388159	1.80222	0.0602162	3.79627	5.83017e-06
Glyma03g34340	-0.679748	0.751163	0.729787	0.650164	1.28338	0.350787	0.558052	0.731415	-0.717823	0.749	2.14937	0.11533	5.41045	0.000120859	6.24082	8.62303e-08	8.35576	1.57652e-13
Glyma01g29410	0.583383	0.0556487	1.63054	1.6044e-10	1.78966	9.8097e-07	2.10266	2.22045e-16	2.07956	3.08397e-07	2.49975	8.62288e-12	2.61702	4.89765e-06	2.70922	1.46971e-12	0.742917	0.263273
Glyma03g32420	-0.453527	0.0107441	-0.451481	0.00526712	-0.889569	0.00310135	-0.717071	2.35886e-05	-1.00184	0.00323756	-0.703173	0.0169708	-0.684894	0.252646	-0.362098	0.245785	-0.623714	0.17433
Glyma11g04530	0.612253	0.00822662	-0.159252	0.481828	-0.365053	0.383496	-2.63142	6.98295e-11	-1.49774	0.00721001	-2.05131	0.000752636	-1.27947	0.0882764	-2.29596	0.00367191	-3.03773	0.00215676
Glyma03g35430	0.4551	0.41084	0.644668	0.217745	0.278186	0.706227	1.49388	0.00202078	1.17151	0.120807	2.26537	0.000346557	2.65485	0.0117868	2.95225	4.2454e-06	-2.03652	0.0447184
Glyma13g37580	0.245699	0.204708	-0.094649	0.535367	-0.00727511	0.981279	-1.71625	0	0.221412	0.600814	-1.38465	3.70457e-05	-1.70618	0.0212896	-3.84063	4.31877e-13	-4.07346	9.38138e-13
Glyma11g35890	1.30604	0.0149683	1.1654	0.0263618	1.28485	0.0484888	1.72517	0.000507701	1.77287	0.00802977	1.29995	0.077329	-1.02066	0.322874	-0.539828	0.571367	-2.0175	0.118776
Glyma20g38350	-0.115985	0.621048	-1.17174	1.97541e-06	-1.48949	0.000648265	-1.50283	2.56095e-08	-1.30931	0.00825123	-2.01645	0.000137197	-1.94999	0.00770479	-2.01023	0.000887576	-0.845267	0.122285
Glyma01g02180	0.418811	0.37252	-0.201877	0.680349	-0.0392064	0.950983	3.39387	0	0.716701	0.26588	4.23906	0	5.09609	4.88498e-15	7.17977	0	9.15406	0
Glyma07g05370	0.639539	0.380328	1.94366	0.00186078	2.28491	0.00202521	1.80978	0.00387893	3.19249	1.414e-05	2.1324	0.00875121	1.67028	0.124731	0.231477	0.833606	-2.06629	0.157069
Glyma03g37490	0.731138	0.0470027	-1.26935	0.00791305	-1.69172	0.0462855	-3.11456	7.67314e-07	-2.97118	0.00461021	-2.33321	0.0243696	-0.163844	0.868503	1.62508	0.00191542	3.10473	3.09089e-09
Glyma06g09880	0.0633214	0.712758	-0.0652574	0.641598	-0.433272	0.103777	-1.64987	0	-0.620268	0.0507351	-1.68879	1.29668e-07	-2.53673	7.97666e-06	-2.89132	1.23241e-11	-3.72505	2.56239e-12
Glyma11g12930	-0.983975	2.37842e-05	-2.04149	1.6287e-12	-2.7463	2.71185e-07	-3.66562	6.66134e-16	-3.02147	1.42276e-06	-3.65585	6.31341e-07	-5.15571	2.00898e-08	-6.27057	5.66808e-08	-8.94854	0.00913233
Glyma11g26250	0.302396	0.378886	0.569341	0.0619833	0.941884	0.022955	1.1126	0.000128235	1.15153	0.0185755	1.72714	3.71473e-05	2.12564	0.00601277	2.05616	1.95414e-06	1.08685	0.117767
Glyma13g29580	1.30152	0.00230021	2.50332	1.3052e-11	2.49558	2.91819e-07	1.83261	3.09959e-06	2.94715	9.69074e-09	1.29073	0.0612799	-0.431397	0.63905	-2.11727	0.0891185	-4.2572	0.0152917
Glyma17g34980	0.308622	0.128361	0.0679583	0.68608	0.276323	0.340043	0.61049	0.000259235	0.377584	0.324804	0.367206	0.262315	0.494273	0.471747	0.867885	0.0111516	1.45051	0.00569238
Glyma08g27220	-0.223233	0.449248	-0.142895	0.585076	0.137687	0.722807	0.272152	0.291954	-0.252716	0.596638	0.411592	0.328702	-0.482985	0.589215	1.5622	3.8907e-05	2.50891	8.33628e-07
Glyma15g16580	1.11195	5.69498e-10	1.29012	0	1.27911	2.61691e-06	0.850936	9.28589e-08	0.749348	0.0272078	0.869363	0.00245519	-0.230164	0.685083	-2.33253	2.54753e-05	-5.02841	3.07376e-12
Glyma14g09500	0.688874	0.043332	-0.198741	0.572004	-0.758945	0.165624	-3.31001	9.86464e-07	-1.54839	0.0207588	-3.50294	0.000328831	-5.03361	0.000428969	-1.79769e+308	6.31413e-10	-1.79769e+308	6.31413e-10
Glyma08g38220	1.37532	0.00178649	2.39386	2.6287e-09	2.51203	1.96796e-07	2.83068	1.86251e-12	2.98111	5.28984e-09	2.55762	5.56461e-07	1.47456	0.0957912	-2.15064	0.203119	-3.77733	0.00749997
Glyma16g33390	0.743104	0.000563118	1.10448	6.54575e-10	1.28765	0.000101757	1.45759	8.21565e-15	1.20972	0.00223942	1.19901	0.000276503	0.718112	0.260018	-0.0726171	0.844728	-4.52952	2.34594e-07
Glyma01g35650	0.803968	0.000103679	1.26143	6.66134e-16	1.24831	0.00050725	1.9275	0	1.41134	0.000422985	1.07306	0.00122329	1.53525	0.155245	0.882347	0.00369083	-0.396551	0.380182
Glyma02g36660	0.490924	0.0221012	0.697162	0.000232128	0.783339	0.0108789	0.800949	4.70893e-05	0.63534	0.0851171	0.756855	0.0275672	0.869881	0.111911	0.924228	0.00961712	0.770836	0.0960001
Glyma09g32990	-0.0509842	0.917564	-1.14973	0.0429863	-0.868763	0.233682	-1.79769e+308	4.03237e-06	-4.35416	0.0123274	-5.93697	0.269124	-1.79769e+308	4.03237e-06	-1.79769e+308	4.03237e-06	-1.79769e+308	4.03237e-06
Glyma12g03090	0.0383416	0.83462	0.146458	0.35551	-0.126339	0.662612	0.132986	0.412628	-0.18206	0.585907	-0.395044	0.187185	-0.36535	0.590064	-0.624991	0.0578068	-1.32312	0.00766544
Glyma17g04110	1.26895	0.451808	4.43263	0.00241798	7.24478	7.26721e-07	9.48697	2.21505e-11	7.62897	2.06312e-07	8.71558	1.70932e-09	9.20594	1.71901e-09	8.23908	2.01645e-08	5.70274	0.000262751
Glyma13g36180	-1.8651	0.0263163	-1.79769e+308	0.000115559	-1.79769e+308	0.000115559	-1.79769e+308	0.000115559	-1.79769e+308	0.000115559	-1.79769e+308	0.000115559	-1.79769e+308	0.000115559	-1.79769e+308	0.000115559	-1.53426	0.162849
Glyma13g22960	-0.12992	0.673107	-0.563837	0.0591151	-0.621341	0.185143	-0.451929	0.1485	-0.993245	0.113821	-0.37444	0.479276	-0.12136	0.884683	1.09056	0.014494	1.77882	0.00253929
Glyma07g35340	0.130887	0.49827	0.333566	0.0420926	0.289527	0.324373	0.29657	0.0823871	0.17126	0.624883	0.341817	0.272097	0.384988	0.508159	0.817746	0.0526433	1.68078	0.000308409
Glyma17g14330	0.198192	0.277496	0.74487	1.17868e-06	-0.670902	0.0247188	-2.79011	0	-2.13646	1.33227e-06	-2.32712	1.73509e-07	-4.68275	8.8377e-07	-5.80133	3.3263e-08	-7.36921	1.9008e-09
Glyma15g23180	-0.014921	0.93728	-0.248665	0.142438	-0.225044	0.445081	-0.648918	0.000556164	-0.489962	0.175936	-0.26462	0.41605	-0.360209	0.53563	-0.278653	0.436197	-0.77785	0.117734
Glyma14g11860	-0.257725	0.227341	-0.745984	0.000117054	-0.672515	0.0454661	-1.06043	3.08398e-07	-0.620618	0.0975723	-0.765814	0.0302108	-0.708295	0.331657	-0.257724	0.453211	0.189813	0.714815
Glyma17g13080	0.460677	0.0192583	0.650669	2.5332e-05	0.760119	0.0205346	0.560604	0.000555946	0.520547	0.177292	0.531415	0.105897	0.293648	0.694349	0.692871	0.0198846	0.647068	0.172447
Glyma04g16720	0.807319	0.00298022	1.68672	2.39142e-13	0.771458	0.0816416	0.637746	0.0147278	0.375657	0.415385	1.05108	0.00852832	0.0854719	0.926406	-0.966538	0.122138	1.15741	0.0848018
Glyma14g03450	-0.641967	0.0140174	-1.59889	6.28636e-10	-2.04525	2.64946e-05	-2.5205	2.25153e-13	-2.63848	1.64365e-05	-2.58932	1.50846e-05	-2.51159	0.0013345	-3.40995	1.70229e-07	-6.62259	3.26842e-08
Glyma20g33580	0.190416	0.397367	0.604779	0.00183078	1.36107	4.04774e-06	1.266	5.68392e-11	1.7459	7.166e-07	1.57778	4.741e-07	1.65665	0.00340228	0.799235	0.0366705	-1.41103	0.0469432
Glyma12g01440	-0.474616	0.299743	-4.33023	0.00049105	-4.05935	0.000524316	-1.79769e+308	1.52814e-07	-5.28835	0.000314785	-1.79769e+308	1.52814e-07	-1.79769e+308	1.52814e-07	-1.79769e+308	1.52814e-07	-1.79769e+308	1.52814e-07
Glyma19g33170	-0.637064	0.0496228	-1.76246	1.36625e-05	-2.3483	0.000615782	-2.47686	5.66214e-13	-3.0057	0.000353537	-2.2273	0.00053471	-2.41612	0.155321	-2.09765	0.0063296	-2.56775	0.00940839
Glyma12g10690	0.0076366	0.974649	-0.274023	0.220114	-1.14895	0.00653882	-1.46969	1.08057e-07	-1.20933	0.0148221	-1.16562	0.0164815	-1.34472	0.0609997	-0.658299	0.196376	-2.87803	3.03385e-05
Glyma05g36130	-0.0813415	0.739156	-0.557446	0.0255946	-0.29215	0.399908	0.113373	0.616367	0.101329	0.793083	0.564469	0.10673	0.798195	0.195763	0.706748	0.053053	1.29574	0.00929736
Glyma10g03780	-0.0840198	0.71214	-0.0733961	0.71125	0.157123	0.643948	0.395041	0.0542669	-0.240137	0.570847	0.0705986	0.846842	-0.490555	0.483885	-0.768596	0.110228	-2.60147	0.00030463
Glyma09g37810	-0.258556	0.238934	-0.767615	0.000322439	-1.20866	0.00156266	-1.38275	1.43111e-08	-0.863175	0.0352679	-1.74119	0.000161383	-1.87777	0.0132917	-3.41681	8.70754e-06	-2.26973	0.00110499
Glyma01g05170	0.801361	5.52544e-05	0.129193	0.489806	0.397586	0.195996	0.259032	0.182621	0.776397	0.029717	0.321651	0.351877	0.934588	0.135539	0.198041	0.601743	-0.781829	0.126942
Glyma01g41120	2.20271	9.3817e-10	3.69654	0	3.99037	0	3.54791	0	4.20046	0	3.2312	5.76872e-13	3.09916	9.94915e-07	2.13549	0.000236966	-2.12248	0.0178105
Glyma07g28060	-0.441251	0.0136305	-0.351929	0.0141434	-0.979095	0.00030706	-0.932787	2.01477e-09	-0.790323	0.0163116	-0.977025	0.000739235	-1.11751	0.0309314	-1.44264	4.81267e-06	-1.76093	6.57267e-05
Glyma19g45120	0.668917	0.0249812	-0.674731	0.038297	-1.56939	0.0146903	-2.05188	1.5393e-05	-1.58938	0.0263427	-2.25663	0.00689688	-3.20584	0.00121172	-4.69646	0.000170957	-6.67723	0.021702
Glyma03g33480	-0.583021	0.214757	-0.631198	0.108218	-0.422148	0.423569	-0.236191	0.525628	-0.226124	0.684119	-0.390013	0.509657	-0.739817	0.401919	-1.03542	0.29968	-4.58738	0.000157856
Glyma18g06990	0.0138291	0.965319	0.530394	0.0516672	0.0685352	0.879838	-1.25364	0.000426959	-0.223249	0.671023	-1.51677	0.0129212	-2.51459	0.00299074	-2.85025	0.000939393	-1.04	0.135025
Glyma17g00660	0.163907	0.868312	1.24164	0.0543971	1.93164	0.0224414	2.88412	1.13343e-06	1.75242	0.0672972	3.69721	2.73383e-07	4.05787	0.000155047	4.74819	7.73603e-13	5.03246	7.80485e-11
Glyma09g32330	-1.88745	0.133838	-1.79769e+308	0.0065449	-1.79769e+308	0.0065449	-1.79769e+308	0.0065449	-4.83879	0.118471	-3.94925	0.104197	-1.79769e+308	0.0065449	-3.79122	0.152863	-1.79769e+308	0.0065449
Glyma15g03290	1.21376	0.0585348	0.481559	0.491723	0.818331	0.315574	1.81293	0.00224503	0.330333	0.691796	1.5539	0.047707	0.66463	0.519562	-0.778663	0.479652	-0.81814	0.478407
Glyma18g46340	-0.241595	0.172464	-0.620936	8.07582e-06	-1.48201	5.25089e-08	-3.37003	0	-2.26072	6.17592e-06	-3.02085	0	-4.37255	1.71312e-11	-5.56661	0	-8.63495	1.48686e-07
Glyma08g21130	0.694678	0.233617	0.957028	0.0840509	0.710146	0.309498	0.453779	0.436032	0.694939	0.340086	0.41864	0.600518	0.531557	0.631377	0.458343	0.614589	1.94153	0.0106015
Glyma12g10520	0.842361	0.00875679	1.6279	8.88067e-09	2.00146	1.27873e-07	3.17433	0	2.35712	3.91017e-08	3.48007	0	3.93958	5.72194e-10	4.07702	0	6.29755	0
Glyma11g20180	-0.0158836	0.943354	-1.37087	0	-1.85038	1.12964e-09	-1.04883	2.37919e-11	-1.69948	2.68306e-05	-1.58139	1.07315e-07	-1.2178	0.0795509	0.0690594	0.833652	0.519011	0.297207
Glyma18g45530	0.46884	0.5698	1.87685	0.00902608	2.18716	0.00689344	-0.0119351	0.989688	2.55474	0.0018958	1.69249	0.0748548	2.24909	0.0262854	0.907238	0.403492	-0.142134	0.909436
Glyma15g15770	-0.349429	0.17838	-0.769289	0.0018971	-1.12419	0.00667936	-1.3175	2.4056e-06	-0.900164	0.186205	-1.31721	0.00485896	-1.47125	0.130523	-3.04327	3.98444e-05	-4.436	2.56279e-06
Glyma17g08170	0.0231851	0.901241	-0.312776	0.0762361	-0.651014	0.0278884	-0.536312	0.00369146	-0.630248	0.0886787	-0.825604	0.0187771	-0.112973	0.874676	-0.608438	0.117856	-0.280368	0.588117
Glyma09g01230	0.471553	0.0610749	0.806154	0.000270519	0.642401	0.0738768	0.0382632	0.878666	0.621966	0.140787	0.253929	0.547092	0.0544224	0.932809	-1.19142	0.0464168	-3.59051	1.60708e-05
Glyma07g10490	0.245655	0.616754	-1.12175	0.081123	-0.424388	0.549032	-3.27096	0.0101818	-2.31291	0.0588441	-5.02858	0.0101421	-4.27647	0.130441	-9.47481	0.920455	-8.70919	0.887121
Glyma07g00420	-0.0999389	0.582062	-0.47936	0.00054777	-0.360605	0.200428	0.42812	0.00335261	0.073508	0.837056	0.656925	0.0302511	1.41641	0.0349474	1.76889	1.3784e-08	3.04632	6.02502e-10
Glyma06g07510	0.423758	0.0387376	0.53627	0.00301178	0.981192	0.000708658	0.928471	5.00188e-07	0.779482	0.0298304	1.35335	7.99799e-06	1.52503	0.0133253	1.49085	2.11455e-06	1.52393	0.00075869
Glyma19g44460	0.212512	0.304087	-0.181126	0.292034	-0.635005	0.0349531	-0.460195	0.0120452	-0.619211	0.0818597	-0.603367	0.071304	0.245698	0.769724	-0.274117	0.402096	0.726082	0.126364
Glyma18g39920	0.101288	0.635349	0.532867	0.00551381	0.618628	0.0560523	0.279047	0.154444	0.58827	0.125942	-0.0549522	0.870688	-0.0936805	0.904676	-1.12447	0.0318145	-0.625436	0.347763
Glyma01g00270	0.592598	0.0137231	1.31488	5.50142e-11	1.21921	0.00395224	1.16562	1.43809e-08	0.814067	0.0723619	1.10443	0.0730737	0.535015	0.530766	1.02694	0.00755584	0.633311	0.293887
Glyma17g17810	-0.73598	0.0365334	-1.01372	0.00651226	-1.15327	0.0168814	-0.164591	0.600283	-0.483307	0.439222	0.462504	0.306301	0.679408	0.354529	1.71432	1.7963e-05	2.47938	2.99355e-05
Glyma18g33210	0.533206	0.00479906	0.750349	4.125e-06	0.356638	0.220877	0.896419	1.05609e-07	0.958647	0.0127285	0.539939	0.0751014	0.892572	0.201966	0.167478	0.585006	-1.30364	0.00848671
Glyma05g37660	-0.680566	0.0111747	-1.39249	1.00959e-05	-2.52114	0.00163717	-3.1745	5.1692e-13	-2.19466	0.000817312	-3.46234	5.87639e-05	-3.64985	0.00478415	-3.61527	0.00177272	-4.91744	8.64093e-06
Glyma10g02430	-0.291332	0.101357	-0.897798	1.70441e-08	-0.680803	0.0153222	-0.848137	4.89551e-07	-0.963427	0.00492891	-0.377022	0.201022	0.0109326	0.98445	-0.686965	0.0359238	-1.00224	0.0355182
Glyma09g01580	-0.137291	0.57472	-0.472294	0.0399799	-1.0413	0.0122513	-0.661388	0.00757343	-0.740473	0.113104	-0.484163	0.269959	0.0070743	0.990816	1.00346	0.0073839	1.22876	0.00740954
Glyma10g31950	0.595942	0.0251507	0.324057	0.195324	0.873315	0.0169487	0.525701	0.0392607	0.749087	0.0837914	1.39464	0.000206065	1.47096	0.0149651	0.631425	0.192873	-0.460914	0.468116
Glyma02g07960	-1.9946	0.14896	-1.79769e+308	0.0122094	-1.79769e+308	0.0122094	-2.28822	0.165569	-1.7721	0.242215	-2.31548	0.152827	-3.23988	0.192945	-1.79769e+308	0.0122094	-1.79769e+308	0.0122094
Glyma10g08370	1.4592	3.74589e-13	1.43735	0	1.57486	7.87517e-07	2.225	0	1.94766	3.46511e-07	1.81497	1.07743e-08	2.21216	0.00585744	2.06422	2.70122e-11	1.77282	0.000113863
Glyma06g47600	-0.0313054	0.869039	-0.487487	0.00502562	-0.849645	0.00783299	-0.465172	0.0116022	-0.636185	0.0856933	-0.385937	0.245183	0.0286837	0.957705	0.344673	0.288178	0.78767	0.0684101
Glyma08g22790	0.193378	0.265446	0.323944	0.024734	0.310541	0.2486	0.732186	1.05167e-06	0.41786	0.188962	0.668613	0.0161648	1.1931	0.043259	1.49195	6.58705e-08	3.04558	3.9635e-13
Glyma19g35810	3.5234	0.0170134	6.13082	1.31052e-05	5.66899	0.000112984	4.78063	0.000801801	5.88671	7.74837e-05	4.36357	0.00456341	2.10129	0.273059	-0.073151	0.975365	-1.79769e+308	0.148949
Glyma19g44790	2.79347	0.0037741	3.19673	0.000674069	4.26656	1.48548e-05	4.21233	3.73638e-06	5.07757	3.55512e-07	3.88967	0.000178608	3.3858	0.00419795	1.10474	0.483392	-1.3782	0.507543
Glyma03g05220	2.13653	9.20193e-07	2.2416	5.94205e-08	2.26818	2.56045e-05	2.48556	1.77991e-09	2.49382	1.41771e-05	1.93962	0.00125065	2.73152	0.000317699	2.32572	0.00024059	1.25596	0.0730701
Glyma11g02990	-0.196026	0.388481	-0.871501	9.67912e-05	-1.98527	1.13372e-05	-2.24666	9.10383e-15	-1.86866	0.000837047	-1.87172	0.000182903	-2.22348	0.00477214	-3.24477	2.4031e-06	-3.53366	3.18045e-07
Glyma20g00840	0.330471	0.0573571	0.491557	0.000432643	0.133484	0.617392	0.43041	0.00330307	0.289339	0.361671	0.0603853	0.826122	0.534821	0.397052	-1.35433	3.55575e-05	-2.65017	7.43188e-08
Glyma08g26480	-0.537734	0.0116573	-0.393912	0.043948	-0.923997	0.0063588	-1.00639	9.50784e-06	-0.906176	0.0237528	-1.044	0.00800376	-1.27405	0.0680727	-1.65463	0.00102204	-3.5221	7.28892e-06
Glyma11g11910	0.343384	0.194962	0.150273	0.553047	0.508944	0.189674	0.461868	0.0631205	0.699088	0.127066	0.49093	0.275225	0.19764	0.791744	-0.385748	0.51896	-8.27231	5.99336e-05
Glyma12g23220,Glyma12g23230	0.149722	0.482682	0.0372432	0.839044	0.0150637	0.965062	0.642413	0.000737717	0.347	0.372817	0.17749	0.588558	0.498174	0.498805	0.652391	0.0493012	0.245114	0.645728
Glyma19g22410	-0.132698	0.542316	0.139555	0.452414	-0.291997	0.343912	-1.2796	3.91118e-09	-0.759318	0.0498957	-0.86738	0.0171883	-1.41336	0.0363101	-1.67683	0.000325795	-1.68523	0.00527785
Glyma13g21640	0.204327	0.335693	-0.0575328	0.769475	-0.105618	0.75183	0.0997531	0.623131	-0.107408	0.782467	0.340368	0.334033	0.343297	0.548944	0.355497	0.337885	1.33025	0.00981724
Glyma17g14360	-0.208607	0.325105	-0.578085	0.00224703	-0.45334	0.164341	0.159711	0.398295	-0.162109	0.670672	0.0762428	0.821975	0.460466	0.455703	0.343154	0.311102	0.839466	0.0899302
Glyma16g26860	-0.632939	0.285278	-3.16503	0.00758054	-2.35148	0.0148387	-0.330669	0.54532	-1.23995	0.151575	0.146369	0.844336	1.09004	0.190209	1.49131	0.0333783	2.36822	0.000436147
Glyma17g03080	-0.0283525	0.869784	-0.258846	0.0819573	-0.392519	0.144691	0.369549	0.0144982	-0.487918	0.150784	0.301847	0.29017	0.709585	0.19643	1.60089	4.76247e-08	2.76467	4.51847e-10
Glyma20g36340	-0.471822	0.0128459	-0.721521	1.37479e-05	-1.04837	0.000163317	0.0823638	0.623709	-1.1935	0.00141184	-0.215793	0.471221	0.0283009	0.96216	1.50091	4.71096e-07	1.56124	0.000245883
Glyma07g06110	0.106562	0.877395	1.74562	0.00280291	2.19314	0.00249759	2.01237	0.000537279	2.69213	0.000258241	2.6484	0.000287106	3.11363	0.0011953	2.68389	0.00102114	1.54068	0.0983944
Glyma10g13230	0.18366	0.467959	-0.158833	0.507233	-0.761125	0.0753962	-1.39606	2.41799e-06	-1.27567	0.0174063	-1.76098	0.0016344	-2.23364	0.00540375	-3.73434	7.21663e-06	-8.62629	0.00153689
Glyma18g47590	0.208288	0.265008	0.200052	0.19134	0.208536	0.459217	0.665264	2.16642e-05	0.408419	0.22717	0.315456	0.277429	0.623508	0.302312	0.543982	0.0804743	0.264974	0.561204
Glyma15g12760	0.03909	0.834568	0.158681	0.289811	0.217424	0.481594	1.03347	2.08829e-10	0.632856	0.0843244	0.6396	0.034704	0.844278	0.243921	0.912236	0.00232641	1.47707	0.00174143
Glyma03g29870	-0.127904	0.531635	-0.998035	8.49308e-07	-1.10385	0.00245605	-3.79542	0	-2.13031	1.93225e-05	-3.00069	5.68375e-08	-4.06739	3.04727e-07	-6.60202	1.56414e-10	-9.78087	0.000325383
Glyma05g31540	-0.0446869	0.805944	0.102702	0.501028	-0.454028	0.117311	-0.310348	0.0470356	-0.267112	0.434298	-0.482607	0.0880572	-0.513364	0.370371	-1.43381	2.35567e-05	-2.95004	1.67407e-07
Glyma05g00440	0.0708493	0.719775	0.387572	0.0174153	-0.304035	0.357932	0.274429	0.101744	0.0757255	0.849444	0.274971	0.40299	0.288351	0.662272	1.50316	9.53386e-06	2.53726	2.34896e-06
Glyma14g32190	0	1	0	1	1.79769e+308	0.0431748	1.79769e+308	6.46122e-05	1.79769e+308	0.0118739	1.79769e+308	0.0374809	1.79769e+308	0.14357	1.79769e+308	0.133325	1.79769e+308	0.197872
Glyma15g21980	1.79769e+308	0.28598	0	1	1.79769e+308	0.0168938	1.79769e+308	3.97076e-37	1.79769e+308	0.00139961	1.79769e+308	4.82653e-07	1.79769e+308	0.0055182	1.79769e+308	7.41025e-06	1.79769e+308	0.00204099
Glyma15g17040	-0.830653	0.167239	-0.901082	0.137716	-0.988185	0.255796	-1.76191	0.0098692	-1.02431	0.247032	-1.22357	0.209656	-1.49603	0.216842	-1.61652	0.217323	-0.541537	0.572644
Glyma02g11200	-1.13297	0.0045207	-1.67939	4.74997e-05	-3.65395	1.49833e-05	-3.80876	4.51195e-08	-2.77125	0.000425239	-4.40121	6.83653e-06	-3.28427	0.00385946	-5.2862	5.85191e-05	-4.75213	0.000221263
Glyma05g25970	-0.555567	0.00548469	-1.47261	0	-2.77026	0	-3.70787	0	-2.93588	2.70894e-14	-3.91872	0	-3.97023	4.23411e-10	-4.94914	0	-7.07283	0
Glyma11g37220	0.25247	0.174735	0.464171	0.00359285	0.132568	0.641542	0.275981	0.105548	-0.0972178	0.777898	0.188465	0.54049	1.05314	0.118471	0.682819	0.0268098	1.35461	0.00131518
Glyma19g38470	-0.994399	0.0596771	-4.2931	0.00106285	-3.94486	0.00140968	-6.73437	0.0204983	-4.12022	0.00118003	-1.79769e+308	8.93961e-07	-5.03602	0.00533654	-1.79769e+308	8.93961e-07	-1.79769e+308	8.93961e-07
Glyma19g30660	-0.715594	0.427099	-3.63194	0.0723956	-4.86655	0.102402	-5.74214	0.198184	-10.5897	0.941991	-3.62232	0.059197	-12.1843	0.986263	-1.79769e+308	0.00273054	-1.79769e+308	0.00273054
Glyma08g13110	-0.976448	3.69348e-08	-2.25217	0	-2.23898	2.04925e-12	-5.21895	0	-3.17516	1.53211e-14	-5.44181	0	-6.38754	1.07864e-10	-6.8946	5.51204e-11	-9.5282	3.16314e-11
Glyma01g03910	0.729084	0.140665	1.08831	0.0167863	0.5676	0.364158	1.01516	0.0271828	0.97715	0.132888	1.20248	0.0602199	1.55461	0.0474128	2.0154	0.00222459	2.97651	7.13111e-06
Glyma13g06090	0.0203119	0.91915	0.206134	0.248427	0.184836	0.585076	0.697386	0.000141873	0.220348	0.756527	0.395627	0.242695	0.488701	0.667162	0.525017	0.198856	0.898574	0.116426
Glyma13g07320	0.82993	2.34712e-06	-0.106088	0.457326	-0.208754	0.462346	-2.82509	0	-1.79175	2.8192e-07	-2.76348	1.11378e-12	-1.92984	0.00105501	-4.33288	9.55458e-13	-6.45618	0
Glyma03g42200	-0.157511	0.362524	-0.486166	0.000707217	-1.08551	0.000147756	-0.979757	6.01895e-10	-1.11247	0.000689747	-1.0919	0.000292774	-0.97269	0.0784514	-0.941403	0.00287528	-0.865404	0.0507354
Glyma17g04880	0.644499	0.281057	0.990649	0.0781517	1.04782	0.133277	1.74005	0.000925284	1.53696	0.0315653	2.21516	0.00134746	2.3236	0.00919051	3.95727	4.26818e-10	3.23374	1.19097e-05
Glyma17g33790,Glyma17g33800	0.604603	0.0131807	0.848994	3.85508e-06	1.44165	0.000512004	1.87002	0	1.32039	0.00529089	2.0522	5.21905e-08	2.15607	0.0159142	2.44251	3.27136e-11	2.98165	2.77966e-07
Glyma20g20600	0.993493	0.0247867	2.01889	1.68561e-07	2.61628	3.5948e-08	2.4968	6.99041e-11	2.63932	2.65943e-07	2.94064	2.37889e-09	2.34252	0.00368319	2.46839	7.65877e-06	0.404739	0.549924
Glyma10g23750	0.493001	0.0541048	-0.267292	0.293066	-0.548011	0.197319	-0.0125546	0.961161	-0.595466	0.239259	-0.194367	0.671691	0.342401	0.581921	1.16661	0.00421786	1.32807	0.00721146
Glyma12g12780	0.0293931	0.958839	-0.549003	0.412509	-0.538263	0.541345	0.514779	0.344166	-0.190645	0.817033	0.909081	0.536074	1.25642	0.277035	2.61668	2.1625e-05	3.11022	5.13977e-05
Glyma20g31580	0.103609	0.72374	0.487136	0.0539725	0.83698	0.0197731	0.585555	0.0214733	0.982089	0.017639	1.6109	2.15331e-05	2.35441	7.32701e-05	1.98965	1.7656e-07	2.68359	2.4197e-07
Glyma01g17230	-0.438274	0.0973495	-0.732234	0.0031322	-0.961349	0.0225823	-0.257495	0.288287	-0.721945	0.131717	-0.119059	0.778365	0.209766	0.732094	0.293859	0.507345	-0.516847	0.355927
Glyma05g38140	-0.513856	0.412197	-1.61908	0.0186016	-2.69542	0.122755	-4.85559	0.000221009	-2.27973	0.0725653	-3.965	0.00123717	-4.3314	0.0229469	-5.31929	0.00380399	-4.24634	0.0113136
Glyma05g34940,Glyma05g34950	-0.0393261	0.843952	-0.680547	4.1412e-05	-0.881038	0.00736263	-1.38201	1.39533e-12	-1.3223	0.000608943	-1.30921	0.000141991	-1.24427	0.0805037	-0.723224	0.0401747	-0.986562	0.0799371
Glyma05g13890	-0.522946	0.00790617	-1.32162	5.92637e-12	-1.8576	5.73034e-07	-2.22462	0	-2.45052	3.1745e-07	-2.5952	7.17348e-08	-3.38049	2.304e-06	-3.62611	1.22122e-08	-4.27124	9.16205e-11
Glyma08g18490	-0.101976	0.655216	-0.219924	0.1782	-0.824505	0.0115183	-0.433108	0.00830608	-0.978906	0.00841465	-0.936641	0.00186612	-0.907204	0.202648	-0.16555	0.6153	0.879026	0.114306
Glyma11g15460	0.441026	0.0452911	0.229286	0.243319	0.414894	0.192214	0.329826	0.107581	0.602544	0.100077	0.138377	0.70869	0.0970222	0.86703	-1.36445	0.0664107	-4.04314	1.32922e-07
Glyma20g01820	0.0125554	0.976404	-0.376186	0.37233	-0.206138	0.719802	-0.378823	0.366127	-0.407751	0.522423	-0.698955	0.288573	-0.223101	0.779346	-0.955894	0.228349	-2.60513	0.0047371
Glyma07g12190	-0.0653091	0.800219	-0.103852	0.653952	-0.0986016	0.803996	0.036296	0.879812	-0.475179	0.313626	-0.206826	0.635395	-0.355723	0.710762	0.563547	0.180861	1.76076	0.00209557
Glyma08g39390	0.952227	1.63165e-07	1.02792	9.46954e-12	1.28927	4.06966e-06	0.60062	0.0001833	1.31521	6.55437e-05	0.571608	0.0519686	0.0322568	0.951453	-1.54508	0.000211907	1.53676	0.000430772
Glyma17g07500	0.082288	0.773126	-0.00408634	0.98773	-0.0233696	0.956086	-0.805251	0.00285573	-0.406548	0.421646	-0.50248	0.336256	-1.2498	0.723176	-2.77141	0.112118	-7.27774	0.0012942
Glyma13g28040	1.22624	0.0339149	0.169698	0.791916	-1.62762	0.129751	-1.79769e+308	0.000564703	-1.72997	0.0808284	-1.79769e+308	0.000564703	-1.658	0.292183	-1.79769e+308	0.000564703	-4.57338	0.096831
Glyma17g36360	0	1	0	1	0	1	0	1	0	1	0	1	1.79769e+308	0.274259	1.79769e+308	0.158461	1.79769e+308	0.000773983
Glyma14g04510	-0.159842	0.444348	-0.519269	0.000636632	-1.11777	0.000122936	-1.905	0	-2.03296	1.95556e-09	-2.30575	7.50511e-14	-3.66707	1.22989e-09	-4.67565	0	-7.99747	0
Glyma14g09440	-0.632346	0.000250942	-2.0124	0	-2.18354	4.41713e-12	-4.12569	0	-3.27734	4.32987e-14	-4.46729	0	-4.17073	5.41102e-09	-3.44437	1.49991e-12	-2.32893	1.07227e-06
Glyma16g04420	2.68085	5.31744e-10	3.76638	0	4.66862	0	6.42394	0	5.30418	0	6.33739	0	7.76444	0	7.07297	0	8.23954	0
Glyma04g40320,Glyma04g40350	0.611913	0.0774323	1.04662	0.000735538	1.18342	0.00979151	-0.988236	0.0278292	0.331842	0.604686	-0.810735	0.423653	-1.69322	0.233097	-0.430991	0.518243	-4.74364	0.000487371
Glyma08g42770	-0.307469	0.0756766	-0.526971	0.000152181	-1.16391	5.48321e-05	-1.39667	0	-1.3817	2.41335e-05	-1.33419	2.27349e-06	-1.33386	0.0672799	-1.86087	2.55078e-09	-2.98902	2.18084e-06
Glyma08g12640	-0.172813	0.630874	-0.996496	0.00786509	-1.48678	0.0103292	-3.536	1.60632e-07	-2.05918	0.00146364	-2.37012	0.00105029	-3.21323	0.00210267	-4.87853	4.89118e-05	-2.0052	0.0113389
Glyma04g39820	-0.999437	0.0344462	-1.18123	0.00343328	-1.73416	0.0142284	-1.99478	4.58853e-06	-2.14111	0.0175253	-1.78254	0.017146	-2.06022	0.0977766	-0.821632	0.235734	-0.238422	0.784459
Glyma07g11180	-0.162793	0.462051	-0.55776	0.00399825	-0.50803	0.14405	-0.603168	0.00337166	-0.467416	0.246946	-0.78508	0.0341025	-1.00791	0.181857	-0.940065	0.0158058	-0.61919	0.240968
Glyma01g42330	0.074367	0.760189	0.247841	0.269107	0.408761	0.264284	0.769683	0.000383968	0.285505	0.518291	0.988924	0.00685493	1.10134	0.124573	2.00455	6.1334e-09	2.35528	1.44745e-05
Glyma19g40210	2.36806	0.0302788	1.81373	0.122912	4.62303	4.62517e-05	8.22475	0	5.71478	1.10748e-07	8.55695	0	10.0795	0	12.0563	0	13.7141	0
Glyma01g05810	0.566302	0.0977037	0.895684	0.00388934	0.410897	0.409786	0.946602	0.00312938	0.781457	0.151154	0.734503	0.176084	0.813447	0.315474	1.13727	0.0508285	1.5414	0.0135906
Glyma11g09870	-0.0908336	0.609476	-0.291726	0.055332	-0.132059	0.638086	0.160387	0.313509	-0.198213	0.549064	0.889678	0.00216605	1.43735	0.0263867	1.43074	4.15503e-07	1.55844	0.000686053
Glyma16g24290	0.0834883	0.672976	0.209079	0.227293	0.492555	0.0880065	2.32711	0	0.67824	0.0455965	1.65577	1.61733e-08	2.57042	6.52394e-06	3.15556	0	4.64473	0
Glyma19g25350	0.338449	0.531163	1.35191	0.00160232	1.15177	0.056339	1.43604	0.000592562	1.82361	0.0043644	1.7213	0.00490019	1.33702	0.148287	0.754625	0.331526	-0.177305	0.863966
Glyma02g10020	-0.0221051	0.898532	0.0724624	0.600245	0.490544	0.08154	1.48671	0	1.26302	0.00333393	1.22774	3.86184e-05	2.72205	0.000563288	3.05386	0	5.59742	0
Glyma08g12390	-0.602455	0.0297559	-0.588273	0.017353	-1.21285	0.00618751	-1.23584	1.18283e-05	-1.0294	0.0416265	-1.40639	0.00668813	-1.35757	0.0487895	-0.826991	0.128809	-2.23355	0.000454335
Glyma15g17840	-0.0556904	0.789989	-0.119852	0.513858	0.0064954	0.983578	0.61917	0.000704691	0.378954	0.292187	0.517455	0.0986293	0.680723	0.287619	1.06512	0.000859951	1.3904	0.00403752
Glyma10g30850	0.0211258	0.91617	-0.116452	0.486886	-0.383966	0.20785	-0.121699	0.450574	-0.319004	0.341552	-0.417753	0.165998	-0.498758	0.408904	-0.374828	0.235043	-2.11854	3.66074e-05
Glyma02g15760	0.291922	0.103325	0.197733	0.195816	-0.163857	0.56097	-0.304685	0.06774	-0.462093	0.17614	-0.423182	0.177167	-0.897593	0.134797	-0.575167	0.0939358	-2.10825	2.26889e-05
Glyma02g42230	-0.378106	0.323822	-0.426946	0.232647	-0.587311	0.268436	-0.321833	0.36448	-0.737961	0.217589	-0.343967	0.549071	0.430185	0.55382	1.13355	0.0365807	3.15374	1.11579e-10
Glyma04g12100	0.0231822	0.896723	-0.00460258	0.97414	0.0559261	0.846807	-0.392329	0.00781201	-0.119502	0.727533	-0.665018	0.0218749	-1.08268	0.0667686	-2.15973	3.00568e-10	-5.32381	0
Glyma09g01910	-0.702911	0.160776	-0.502058	0.283584	1.25335	0.0213687	4.3713	0	3.1235	9.51998e-11	4.15774	0	4.55772	1.13243e-14	3.8918	0	0.9298	0.151619
Glyma11g03800	0.157611	0.510778	-0.25799	0.317557	-0.571225	0.193822	-4.09257	1.55431e-15	-1.97082	0.00204425	-3.60716	0.000172529	-4.13941	6.64595e-07	-4.8711	1.25712e-08	-0.788356	0.349405
Glyma02g02290	0.286403	0.276447	0.416952	0.0793937	0.760298	0.025885	0.689149	0.00352838	0.909972	0.058155	0.534043	0.155159	1.08647	0.108644	-1.90139	0.0131009	-3.4195	0.000965087
Glyma09g29460,Glyma09g29470	-0.023224	0.925226	-0.609307	0.000698579	-1.5731	8.88056e-06	-1.47937	3.77476e-15	-1.62827	0.000137044	-1.52092	3.33904e-05	-1.67262	0.0307972	-1.44466	6.77995e-05	-1.17272	0.0234922
Glyma01g37510	-1.01855	0.0607376	-2.07619	3.80075e-06	-2.15455	0.0329915	-4.2374	0.00026943	-2.39861	0.00833021	-3.14459	0.00829996	-4.91277	0.00265389	-1.79769e+308	2.33511e-07	-1.79769e+308	2.33511e-07
Glyma07g26040	0.562949	0.00273204	0.922451	7.70122e-09	1.66947	2.81247e-09	1.76138	0	1.54099	7.11135e-06	2.11964	7.14984e-14	2.13568	0.000280084	2.23586	1.77636e-14	1.99041	1.76579e-05
Glyma03g27460	1.13363	1.53312e-07	1.54758	4.21885e-15	2.01519	7.80005e-11	3.27712	0	2.45851	8.77676e-12	2.82288	0	3.62884	7.36774e-05	2.84736	0	2.71966	3.67135e-08
Glyma07g06460	-0.32704	0.0670127	-0.490223	0.00171296	-0.754482	0.0114415	-1.2845	1.38556e-13	-1.08708	0.00663375	-1.4148	6.77591e-05	-1.3445	0.0138874	-1.62804	6.89636e-05	-2.75148	5.25262e-05
Glyma16g05490	-0.574612	0.0370645	-0.914003	0.000466968	-1.38815	0.00378449	-1.13467	5.69643e-05	-0.957518	0.0704984	-1.32067	0.0113408	-1.34213	0.0930422	-2.56704	0.00224957	-4.61529	0.00296809
Glyma02g13640	0.685463	0.500078	0.705971	0.512923	2.52705	0.0104389	2.85093	0.00088266	1.36594	0.196273	1.24129	0.259447	1.54032	0.195269	2.78615	0.00841264	1.9161	0.100325
Glyma17g01010	-0.0548082	0.757663	-0.211519	0.128692	-0.451555	0.107758	-0.722444	9.37707e-07	-0.666216	0.0436473	-0.892438	0.0016175	-1.46984	0.00727588	-2.74092	3.15525e-13	-6.08087	0
Glyma03g19010	-0.146029	0.53652	-0.0141635	0.948122	-0.226193	0.535591	-0.806203	0.00117006	-0.53643	0.217414	-0.924224	0.0417713	-1.67167	0.0233802	-1.94353	0.00247524	-4.19037	2.83248e-09
Glyma11g37020	1.30318	0.306163	1.99318	0.103943	2.16174	0.092605	3.86204	0.000461676	3.318	0.0114691	4.46325	0.000205638	5.63817	5.71127e-06	6.64606	7.74478e-09	6.79872	7.96136e-09
Glyma04g06770	0.496575	0.385454	0.857186	0.104575	1.21082	0.0437924	1.43566	0.00328862	1.55053	0.0176596	1.16444	0.0927766	1.59536	0.0810432	0.206381	0.813817	-0.172349	0.875364
Glyma05g24750	2.2848	0.000328212	3.62697	0	4.00295	2.11409e-12	-2.16511	0.00353096	2.17711	0.00161654	0.275355	0.86729	-5.32155	0.12126	-1.79769e+308	5.92959e-06	-1.79769e+308	5.92959e-06
Glyma12g20890	1.79769e+308	0.28598	0	1	1.79769e+308	0.0336417	1.79769e+308	3.65097e-14	1.79769e+308	0.0170124	1.79769e+308	0.00169396	1.79769e+308	0.0139404	1.79769e+308	0.00475081	1.79769e+308	0.0161531
Glyma15g42180	0.789799	0.108515	1.26188	0.00554803	1.23568	0.0420741	-0.370105	0.517939	1.13985	0.11807	-0.0533922	0.950398	-1.24978	0.32912	-3.7342	0.121037	-1.79769e+308	3.69968e-05
Glyma12g09430	0.818866	0.472437	1.54219	0.218217	2.79302	0.102643	0.365301	0.823477	3.75061	0.00234329	-0.666956	0.763176	-2.16464	0.673381	-10.6984	0.995761	-7.11902	0.969437
Glyma05g18280	0.49529	0.0144384	0.998917	1.14095e-09	1.59081	2.64109e-05	2.10901	0	1.42633	0.00157549	2.05163	0.00425776	1.83993	0.0197337	2.72095	1.5743e-13	2.65375	0.592409
Glyma06g41640	-0.118221	0.626231	0.140853	0.528823	0.23409	0.512463	0.341102	0.128681	-0.0961351	0.809823	0.288089	0.416977	0.356273	0.577169	0.680355	0.0720934	1.34521	0.0068133
Glyma11g37760	0.491019	0.00508489	0.397525	0.00590001	0.288499	0.314233	0.506646	0.00111856	0.150351	0.661609	0.574519	0.0401551	0.686022	0.293211	0.732738	0.0130578	0.236636	0.609777
Glyma06g11630	0.890079	0.139943	1.62153	0.0152125	2.04564	0.0016067	2.45295	1.13148e-05	2.37998	0.000869927	2.50602	0.00017939	2.25598	0.00971341	-0.353625	0.811879	-1.79769e+308	0.00081177
Glyma11g18960	-0.295742	0.0979102	-1.01101	4.98904e-10	-1.04618	0.000349392	-1.41114	1.04361e-14	-0.909468	0.0111595	-1.04294	0.00129256	-0.750204	0.170938	-0.736943	0.0285003	-0.367688	0.450811
Glyma14g38730	-0.17296	0.428736	-0.901328	2.79995e-05	-0.487236	0.160832	0.0172448	0.931807	-0.475716	0.243484	0.213014	0.544747	0.344082	0.532198	0.220235	0.566865	-0.330688	0.509511
Glyma20g29880	0.167613	0.600984	0.399384	0.154592	0.365884	0.390869	0.785015	0.00364938	0.531153	0.241393	0.912865	0.0277316	1.32285	0.0257724	1.17647	0.0116162	1.9925	0.000128548
Glyma16g05720	-0.246891	0.158178	-0.297632	0.0426269	-1.00861	0.000360629	-0.792843	1.05115e-06	-1.04375	0.00260618	-0.98892	0.00153255	-0.769415	0.282896	-0.752394	0.0162599	-0.463517	0.323905
Glyma02g03450	0.395303	0.228182	1.87616	3.02358e-12	1.89792	9.41334e-07	0.863586	0.00387817	1.78724	3.29843e-05	1.59882	0.000132648	1.03108	0.209772	-0.165417	0.798011	-3.12017	0.00416439
Glyma04g07860	0.199048	0.501528	0.673193	0.0101414	0.346291	0.406716	1.43664	1.11907e-08	1.00007	0.0211027	1.2824	0.00130315	1.64578	0.0103844	1.55739	0.000140261	1.85593	0.000493851
Glyma18g05120	0.510513	0.00435057	0.440225	0.00205494	0.218863	0.421707	0.215155	0.15401	0.112878	0.860478	0.164611	0.787802	0.550398	0.433556	0.429001	0.13473	0.809842	0.130068
Glyma02g11860	-0.280099	0.286059	-1.83816	1.50712e-07	-2.20936	0.000108171	-4.29025	2.69562e-13	-2.30973	0.00432143	-2.52783	0.000683542	-2.26029	0.0389335	-3.23518	0.00465194	-3.99974	0.000835774
Glyma05g05460	-0.79246	2.40735e-05	-2.29534	0	-2.78622	1.25744e-12	-3.95809	0	-3.3336	3.13654e-11	-3.28451	1.40996e-11	-4.27068	2.62135e-07	-4.09452	8.07041e-10	-5.18375	7.4063e-12
Glyma02g07510	-0.0790761	0.73584	-0.0645063	0.763872	0.259164	0.467736	0.396898	0.0593079	0.414226	0.306491	0.369345	0.303432	0.354285	0.599186	-0.708527	0.163992	-2.19232	0.00682922
Glyma05g22970	-0.651797	0.000549493	-1.69427	0	-2.16388	3.10836e-10	-5.00809	0	-2.79592	7.05183e-08	-4.75014	4.62017e-06	-6.79079	4.10232e-08	-10.6615	0.0232823	-1.79769e+308	5.60621e-39
Glyma05g36270	0.54355	0.124421	0.739287	0.0282274	1.48523	0.000413029	1.72984	1.6802e-08	1.91918	3.58898e-05	2.15316	4.10107e-07	2.60601	0.00046155	1.58538	0.00180358	2.75328	1.70038e-06
Glyma16g09320	-2.36836	7.28337e-09	-2.6775	1.48459e-12	-2.67698	5.90613e-06	-4.25321	6.28142e-12	-2.40885	0.000133019	-3.70399	2.04727e-05	-4.92741	1.63876e-05	-5.25594	1.1459e-06	-7.82215	0.000289666
Glyma07g34690	-0.163737	0.355329	-0.454456	0.00205085	-0.525038	0.0602378	-2.1655	0	-1.32185	0.000158245	-0.947786	0.00235449	-1.07449	0.112088	-2.45139	1.78011e-08	-6.46277	1.11022e-15
Glyma02g03980	-0.239341	0.181184	-0.499438	0.0013598	-0.91119	0.00153255	-0.613783	0.000235353	-0.797922	0.0186099	-0.626866	0.0401123	-0.125494	0.81106	-0.0293142	0.925719	0.0786746	0.874171
Glyma10g37000	0.043512	0.800308	-0.170134	0.225185	-0.0934258	0.725867	0.260915	0.0738094	0.060663	0.849162	-0.0986696	0.718394	0.223995	0.70951	0.0610431	0.825753	1.06877	0.0106679
Glyma14g04000	-0.19039	0.415527	-0.720774	0.00176637	-0.983074	0.0132226	-1.09933	6.12462e-06	-1.00096	0.0656983	-1.03014	0.0149951	-1.54808	0.140618	-2.01985	0.0113893	-5.60145	3.87226e-05
Glyma08g18740	-0.76013	0.0562476	-1.43623	0.000953861	-1.24475	0.0609865	-0.838762	0.028704	-1.02073	0.135088	-0.521643	0.402602	-1.1723	0.280175	-0.332299	0.634681	0.43294	0.529829
Glyma06g29560,Glyma06g29570,Glyma06g29610	-0.0843694	0.726191	-0.0736087	0.713923	-0.541276	0.544422	-1.01836	7.75169e-07	-1.0614	0.0133945	-1.48417	2.52762e-06	-1.95885	0.0188145	-1.43282	8.83849e-06	-0.744596	0.679475
Glyma06g46120	-0.0535003	0.923105	0.759944	0.114766	2.06602	0.000229459	0.679689	0.158828	2.57639	1.88998e-05	0.677443	0.32975	0.152277	0.861069	-3.89959	0.0268782	-1.79769e+308	4.07959e-05
Glyma03g25820	-0.00403361	0.983763	-0.374151	0.0100995	-1.01266	0.00043662	-1.97655	0	-1.80442	1.33477e-08	-1.5833	1.5113e-08	-1.89881	0.00174563	-2.10708	4.04121e-14	-2.75661	4.15452e-10
Glyma16g26470	0.276217	0.20091	-0.645188	0.00236326	0.0498218	0.891212	-2.26529	3.78364e-13	-1.22412	0.00885883	-3.00975	3.38579e-05	-4.91465	2.18814e-05	-7.37852	8.68849e-08	-1.79769e+308	1.54598e-29
Glyma11g05190	1.52997	0.00289487	2.28009	3.18553e-06	1.34075	0.0324114	-0.564053	0.339301	0.557251	0.451018	-0.773004	0.359531	-4.09382	0.101807	-12.3798	0.982832	-4.57737	0.0285899
Glyma16g03890	0.475832	0.0888226	1.02829	2.32338e-05	1.14229	0.00360875	1.22298	8.65725e-07	1.04945	0.0371054	1.23612	0.00302622	1.09594	0.140093	0.546713	0.260334	-1.3323	0.108916
Glyma06g00370	0.119993	0.683575	0.746664	0.00143453	1.0059	0.00530807	1.29862	5.81067e-08	0.90665	0.0290029	1.56958	1.34654e-05	1.85496	0.00214936	1.79481	2.77527e-06	2.21962	2.77354e-06
Glyma01g24870	0	1	0	1	1.79769e+308	0.0858728	1.79769e+308	1.00287e-05	1.79769e+308	0.0242618	1.79769e+308	0.0168126	1.79769e+308	0.0572797	1.79769e+308	0.0902197	0	1
Glyma11g01360,Glyma11g01370	-0.286515	0.133038	-0.469548	0.00182029	-0.350344	0.267463	-0.493943	0.00257127	-0.330942	0.418703	-0.837704	0.0134584	-1.26549	0.143239	-1.93338	1.31709e-07	-2.54211	0.0028473
Glyma20g16600	0	1	0	1	0	1	1.79769e+308	0.0867943	1.79769e+308	0.197543	1.79769e+308	0.0121803	1.79769e+308	0.00440478	1.79769e+308	4.01451e-06	1.79769e+308	0.000321718
Glyma11g33790	0.137295	0.628018	-0.314431	0.269526	-0.629373	0.193846	-1.49522	5.03445e-05	0.304179	0.513155	-0.956245	0.0836398	-0.611203	0.504771	-2.82251	0.0578681	-3.99786	0.134389
Glyma06g18370	-0.234379	0.700933	0.0356985	0.950974	-0.00495289	0.994281	-0.976629	0.160432	0.314184	0.698363	-1.00708	0.27356	-2.97449	0.0515438	-1.79769e+308	0.000661921	-1.79769e+308	0.000661921
Glyma16g03760	0.731775	3.32055e-05	0.482802	0.00058369	-0.811973	0.0026397	-0.315756	0.0374199	-1.11478	0.00145864	-0.712339	0.0145496	-0.387211	0.487677	-1.9233	3.88764e-07	-0.512129	0.277978
Glyma05g04730	0.226994	0.342289	0.500042	0.00602555	0.107839	0.764286	0.0874946	0.603468	-0.14749	0.719385	-0.386284	0.252096	-0.525559	0.489382	-0.44065	0.170742	-0.170868	0.729905
Glyma12g08470	0.00508997	0.987708	0.0444093	0.881924	-0.439781	0.428429	0.115071	0.678003	-0.647998	0.34294	0.273277	0.582428	0.667015	0.662356	1.84148	0.000575042	2.1048	0.0119971
Glyma17g02010	0.0351735	0.938136	0.652844	0.0936565	1.28985	0.0123988	1.40788	0.000164991	1.14602	0.0579873	1.89871	0.000278138	2.08608	0.00859808	1.70761	0.00400445	-0.966218	0.185588
Glyma06g13490	0.00186441	0.996184	-0.561765	0.153172	-1.34318	0.0291337	-1.49718	0.000825698	-0.894761	0.178153	-1.5216	0.0315572	-1.17236	0.159702	-0.940184	0.198218	-2.03768	0.0127083
Glyma17g06370	-0.223337	0.25608	-0.348594	0.0474056	-0.829708	0.0110817	-0.767625	9.24932e-05	-0.471658	0.203593	-0.767287	0.0344705	-0.753807	0.189001	-1.48108	0.00170843	-4.11073	2.17665e-08
Glyma18g35220	4.00342	0.165487	7.0577	0.0118942	9.11557	0.00119377	7.22064	0.0100163	9.76478	0.000525494	8.25331	0.00357717	8.90985	0.00193006	8.25341	0.00405671	3.03686	0.342249
Glyma05g29990	-0.51699	0.00378778	-1.43964	0	-2.43478	4.92939e-14	-1.52983	0	-2.19599	1.37354e-08	-2.18119	5.38067e-10	-1.07318	0.116905	0.298347	0.313472	1.6436	0.000772701
Glyma04g04740	-0.39376	0.052337	-0.876042	9.02723e-07	-1.11213	0.000416747	-1.31216	1.47755e-11	-1.26171	0.001007	-1.14184	0.00137805	-1.6668	0.0159402	-0.858723	0.0123244	-3.57834	3.53052e-05
Glyma10g08580	0.0587788	0.832129	0.0246688	0.924464	0.0972253	0.806035	0.421632	0.088018	0.250084	0.574764	0.180653	0.665688	0.641898	0.315605	1.1846	0.0028743	1.75192	0.000885303
Glyma02g09370	-0.000393727	0.998577	-0.826643	1.36957e-07	-1.40555	4.63547e-06	-1.97523	0	-1.51005	7.09616e-05	-1.9004	3.93341e-11	-1.6763	0.0198855	-1.24711	1.28599e-05	-0.679372	0.117438
Glyma14g00340	-0.211937	0.22533	-0.731131	4.07156e-07	-1.37026	5.58241e-07	-1.32689	0	-1.07934	0.0014559	-1.14135	0.000126853	-1.11556	0.0524194	-1.54843	5.30167e-07	-2.76401	3.46716e-09
Glyma06g38470	0.380345	0.0679262	0.342526	0.0773573	0.0652743	0.841147	0.954343	7.02661e-07	0.407878	0.301702	1.40885	1.25426e-05	2.07159	0.000444357	2.90316	0	2.9867	3.23961e-10
Glyma02g05800	0.286135	0.197439	0.701973	0.000184371	1.18275	0.00120681	1.13589	2.10481e-09	1.0535	0.0333035	0.954463	0.0111338	0.346045	0.755648	-0.0667851	0.880366	-0.968097	0.185096
Glyma13g16710	0.0938476	0.610981	0.122605	0.397041	-0.164336	0.554617	-0.941287	1.32327e-09	-0.559202	0.0913876	-1.10079	5.73038e-05	-1.11163	0.0497741	-1.04313	0.000221183	-1.29445	0.00284403
Glyma18g49870	0.511179	0.533883	1.97315	0.00458007	1.19678	0.162362	1.84041	0.00861452	1.70846	0.0443825	1.46828	0.107328	0.781362	0.690794	-0.788617	0.615332	-0.900054	0.636986
Glyma12g07040	-0.848373	1.05286e-06	-2.99244	0	-3.22287	0	-4.02091	0	-2.69126	2.93099e-14	-2.87893	0	-2.62847	9.44178e-05	-3.77078	0	-5.46238	0
Glyma05g34120	-0.154832	0.467442	-0.414478	0.00763805	-1.12252	0.000312301	-1.03984	5.00548e-11	-1.08635	0.00604937	-1.10853	0.000361499	-0.778016	0.373382	-0.840227	0.00733707	-0.105094	0.837704
Glyma17g04180	0.212535	0.227232	0.272028	0.0521142	0.136392	0.61581	0.292148	0.0472512	-0.0667756	0.836138	-0.0141684	0.959783	0.319106	0.606974	0.468809	0.0951443	1.07295	0.0112877
Glyma02g47670	0.32299	0.352561	-1.02799	0.00818829	-2.29003	0.000209613	-2.95136	2.07624e-08	-2.71417	6.55414e-05	-2.92472	0.00011695	-3.241	0.000747867	-4.01149	7.51858e-05	-4.1079	0.000159245
Glyma02g39570	1.12148	0.184653	1.82998	0.0209301	1.82846	0.0460188	1.55521	0.0541372	2.37111	0.0149675	1.81215	0.0621642	2.76346	0.0215405	2.3255	0.0218617	2.83832	0.00563446
Glyma04g19030	0.123311	0.49918	-0.620912	0.000139344	-0.991951	0.00173069	-1.15777	6.24146e-10	-1.16503	0.00345761	-1.23529	0.0007824	-0.885465	0.177675	-0.203465	0.545096	0.783774	0.0793408
Glyma02g34920	-0.0334402	0.919735	-0.136804	0.665217	-0.0861596	0.862336	-0.421644	0.21596	-0.421314	0.466945	-0.222109	0.685609	-0.816554	0.438001	-1.25541	0.134757	-2.65994	0.00495048
Glyma02g38620	0.414069	0.280075	0.249477	0.510821	0.223829	0.674548	-0.703017	0.119002	-0.539001	0.414606	-1.02861	0.140835	-2.09598	0.020933	-2.70865	0.00352865	-3.94028	0.00508045
Glyma17g37550	-0.05289	0.767716	0.157854	0.26076	-0.154862	0.615644	0.682144	4.66062e-06	0.250118	0.522844	0.304327	0.297794	0.741309	0.326865	0.918696	0.00399724	1.02306	0.0450488
Glyma04g41460	1.18208	4.81794e-06	0.40771	0.108879	0.184087	0.660226	0.493808	0.059852	1.51299	0.0012089	0.708114	0.0966604	3.0544	0.000293925	0.12036	0.823374	-1.71411	0.0178149
Glyma13g43850	2.26968	0.0359424	3.60821	0.000382996	5.08508	1.15718e-06	2.32884	0.0306621	3.79476	0.000796156	3.61584	0.00160552	3.73836	0.00275873	4.37757	0.000140834	5.51708	1.62384e-06
Glyma10g43980	0.656424	0.158518	1.36856	0.00126961	2.41363	2.86683e-06	2.26028	1.97523e-08	2.35242	2.31498e-05	2.31274	2.44653e-05	2.37476	0.00375516	2.1395	0.000452333	0.125266	0.881697
Glyma05g29330	0.772932	0.000158293	1.21758	5.03952e-12	1.3942	0.00851988	1.28483	8.68416e-13	1.68545	1.41622e-05	1.7526	8.43733e-08	2.12163	0.00491948	2.15893	2.23999e-12	2.19581	0.000246131
Glyma14g02870	0.346245	0.388728	0.700524	0.0542444	1.23986	0.00943301	1.19593	0.00054651	0.997311	0.0921026	1.06409	0.0569761	0.510453	0.554359	0.709628	0.266468	-0.873211	0.321246
Glyma01g22840	-0.43256	0.395425	-1.12395	0.0432742	-2.25301	0.0105292	-3.44507	0.0171642	-2.79194	0.0522862	-2.89177	0.0937399	-5.91569	0.194205	-3.8023	0.0285486	-5.46132	0.0343593
Glyma06g06000	-0.383352	0.173428	-0.717343	0.00695751	0.0984903	0.796873	-0.359006	0.17105	0.0988146	0.825148	0.248385	0.555758	1.25493	0.0363523	1.12296	0.00557071	0.225592	0.681888
Glyma12g05380	0.223507	0.313431	0.489963	0.0168734	0.620685	0.0547114	0.84479	6.47667e-05	0.770049	0.0369853	0.595182	0.0771348	0.668949	0.282039	0.762774	0.0314584	0.676388	0.181552
Glyma04g09040	0.0854349	0.830797	0.129813	0.731064	-0.535546	0.398344	-1.60967	0.00561053	-0.388723	0.562996	-1.06326	0.184193	-1.20309	0.201398	-0.602036	0.472412	3.87428	9.67102e-11
Glyma09g11870	0.340772	0.118119	0.667197	0.000438475	0.972552	0.00217037	0.909766	5.11672e-06	0.56808	0.132192	1.34869	2.90072e-05	1.46619	0.0152979	1.44019	5.0128e-05	2.00961	4.44298e-05
Glyma17g03940	0.000915952	0.997914	0.45796	0.123292	1.19651	0.00718705	1.32981	3.98941e-06	1.14195	0.0273424	1.43281	0.0023712	1.27637	0.128918	0.545674	0.421245	-3.41866	0.0014099
Glyma18g01670	0.262814	0.265838	1.022	1.2094e-07	1.29917	0.0006011	1.07887	3.62079e-08	1.15796	0.00923776	1.12721	0.00250885	0.683555	0.401383	0.194277	0.618836	-1.26984	0.0505029
Glyma08g46440	-0.147227	0.422314	-0.0914498	0.559004	-0.632016	0.0204814	-0.867097	4.42672e-06	-1.02206	0.00769185	-0.862102	0.00810087	-0.911966	0.200953	-1.02078	0.00598577	-0.820411	0.123424
Glyma02g40780	-0.499352	0.116415	-1.00826	0.00121453	-1.32385	0.00810398	-0.318963	0.270946	-0.496159	0.358681	-0.391014	0.446233	-0.00552301	0.993317	0.216305	0.680048	-1.5685	0.0186587
Glyma17g34120	0.332478	0.665996	0.613324	0.422542	0.093922	0.921723	-0.348426	0.696031	0.965639	0.316929	-0.261288	0.793458	3.16961	0.00252169	2.14874	0.0136507	4.57877	9.41389e-09
Glyma15g02020	0.61211	0.141384	1.47388	3.18745e-05	1.73362	0.000297115	1.37612	0.000184479	1.40405	0.00863503	1.65117	0.275346	0.371588	0.675643	-1.16262	0.327315	-3.38627	0.12218
Glyma17g10530	-0.0982289	0.792534	-0.810748	0.028193	-1.07055	0.15315	-5.98159	0.0132319	-3.49533	4.20534e-06	-7.42384	0.0820791	-7.9336	0.176473	-7.15466	0.123546	-1.79769e+308	9.93144e-13
Glyma11g09610	0.0132381	0.952015	0.180169	0.34939	0.000953481	0.997737	0.887649	4.33661e-06	0.104367	0.790124	1.00418	0.00208009	1.72986	0.012133	2.109	4.49951e-11	3.57801	8.08242e-14
Glyma02g44090	-0.274343	0.187174	-1.13548	2.78129e-07	-1.43979	0.000622338	-1.38391	5.64702e-08	-1.76922	0.000647917	-1.49416	0.00106567	-1.66844	0.0452769	-1.5736	0.00254359	-1.00172	0.0871367
Glyma19g40950	-0.327075	0.605592	-0.342597	0.644877	-0.465817	0.598336	-0.251777	0.717151	0.207256	0.859275	-0.112417	0.981666	0.568774	0.660737	-2.47089	0.0741079	-1.79769e+308	0.000639298
Glyma15g07210	0.106222	0.68209	0.317464	0.17239	0.507934	0.15887	0.92518	5.16053e-05	0.380202	0.396645	0.813237	0.0298279	0.746531	0.64904	0.9076	0.0221507	2.08138	5.25704e-05
Glyma16g02960	0.140702	0.796324	-2.11884	0.0175294	-3.97621	0.0154831	-4.7194	0.0149372	-3.92907	0.00383235	-4.28804	0.013623	-4.8455	0.0339753	-5.43366	0.0430723	-5.34534	0.0513851
Glyma12g07300	-0.13587	0.457425	-0.315198	0.0659282	-0.556667	0.0634482	-0.278297	0.108333	-0.61217	0.0870157	-0.479792	0.1106	-0.0423381	0.947247	0.304867	0.295278	1.41888	0.00188949
Glyma13g18650	-0.202454	0.271664	0.156073	0.311615	-0.239018	0.401607	0.461817	0.00465703	-0.123826	0.714768	0.287113	0.335827	0.345663	0.542895	0.526271	0.0810638	-0.751142	0.121425
Glyma18g06960	-0.850564	0.0265853	-1.76821	2.95013e-05	-2.39982	0.000218391	-5.16574	6.01624e-06	-2.7834	7.95453e-05	-4.23028	4.36265e-06	-6.95469	0.0488838	-1.79769e+308	9.35317e-12	-1.79769e+308	9.35317e-12
Glyma08g40840	0.183494	0.492938	0.205564	0.395729	0.269642	0.47856	-0.006949	0.978114	-0.171619	0.742392	-0.330082	0.473121	-0.62371	0.56445	0.533324	0.212663	1.58343	0.00628559
Glyma04g03710	-1.61283	0.00778979	-1.5818	0.0109581	-2.54734	0.00674073	-2.08687	0.00227539	-3.7225	0.00246039	-2.97244	0.00293007	-3.82458	0.007288	-4.07256	0.0139835	-3.66162	0.00548109
Glyma02g46780	0.21373	0.282939	0.484393	0.00260512	0.88981	0.00496336	1.54463	0	1.32509	0.000262264	1.49822	2.89343e-06	1.3494	0.0386248	1.73789	8.09205e-09	1.19014	0.00955794
Glyma19g00260	-0.467665	0.020467	-0.52663	0.000901188	-1.04087	0.00033663	-0.730542	4.67418e-06	-1.07675	0.00245261	-0.682191	0.0303459	-0.700913	0.28791	-0.648176	0.0375363	-0.568151	0.245799
Glyma05g07410	-0.440788	0.0711995	-0.365033	0.0696436	-0.827483	0.0297811	-0.736203	0.00203186	-0.866625	0.0461832	-0.758028	0.0769218	-1.07256	0.148955	-0.975457	0.0412981	-2.16037	0.00287445
Glyma18g39850	0.334475	0.169155	0.136502	0.562505	-0.0142515	0.969215	-0.492728	0.0634004	0.0922665	0.844118	-0.759424	0.148505	-1.91841	0.0576252	-4.30975	0.00118756	-3.55327	2.17792e-06
Glyma20g33390	0.418047	0.0165603	0.292844	0.0425054	0.519205	0.0688348	1.27047	0	0.922748	0.00473821	0.98569	0.000628036	1.52545	0.0286628	1.67946	9.23983e-09	2.52225	9.32016e-08
Glyma14g08800	0.320992	0.839462	1.13414	0.456448	1.72272	0.237086	2.73371	0.0321693	1.07701	0.487593	2.99489	0.0327573	3.61408	0.0131903	5.12914	0.00010685	6.26871	1.61619e-06
Glyma07g39120	-0.0257928	0.892652	-1.03902	4.04543e-11	-0.679039	0.0315053	0.389488	0.0133461	-0.36568	0.377248	0.743305	0.0390741	1.12581	0.271961	0.63734	0.0568508	-0.889371	0.159384
Glyma07g09290	0.352325	0.135492	1.17163	5.67756e-09	0.79005	0.0136895	1.06256	3.15913e-07	1.21559	0.000883597	1.27321	0.000153306	1.65437	0.00579839	0.283734	0.50682	-2.84688	0.000163654
Glyma02g39390	0.268168	0.159917	0.633697	5.19305e-05	0.488748	0.080405	0.305105	0.0712107	0.333886	0.330534	-0.112819	0.727247	-0.43997	0.477123	-1.59001	0.000235314	-2.86192	8.59498e-06
Glyma19g29380	-0.271243	0.187259	-0.478055	0.00899966	-0.661627	0.0494135	-0.871602	3.09051e-05	-0.802806	0.0357108	-0.725291	0.0459595	-0.786614	0.173256	-0.323691	0.387314	-0.424863	0.421326
Glyma07g34330	-0.107271	0.650796	-0.00457407	0.982179	0.355956	0.271518	1.07974	1.00199e-07	0.592724	0.125124	0.729797	0.0340963	0.351059	0.615856	0.745247	0.0477449	1.36484	0.00635846
Glyma12g02050	-0.0425444	0.835741	0.0320612	0.866015	-0.449979	0.18111	-0.674375	0.000734208	-0.707498	0.0756991	-0.416401	0.231149	-0.519727	0.450006	-0.445393	0.264179	-0.560835	0.298396
Glyma01g39910	-0.528038	0.128499	-1.0388	0.00488706	-1.10839	0.0890288	-1.4589	0.000294344	-1.39732	0.0490868	-1.55943	0.0192771	-2.15796	0.0903388	-2.02043	0.0198265	-3.01482	0.0499013
Glyma04g39180	-0.402212	0.0446954	-0.863793	4.33732e-06	-0.960136	0.00365474	-0.638582	0.00085024	-0.843192	0.026325	-0.700029	0.04012	-1.05995	0.154875	0.158648	0.636866	-0.897525	0.0821357
Glyma10g37820	-0.631568	0.00645247	-1.71001	1.34293e-11	-1.42539	0.000544613	-5.0915	0	-2.89203	1.68275e-05	-5.14011	8.03591e-08	-7.03524	4.57505e-08	-7.10387	0.00115373	-6.90929	0.00420636
Glyma06g03780	0.198173	0.718006	0.27185	0.607533	0.0901705	0.89513	-0.388903	0.495997	-0.157569	0.830975	0.0637103	0.931647	-0.1612	0.874322	-1.12645	0.234292	-1.79769e+308	6.49717e-05
Glyma20g23200	0.0621313	0.76023	-0.12287	0.502408	-0.306538	0.359234	0.100889	0.58753	-0.0652465	0.859451	-0.566772	0.147298	-0.479313	0.445043	-1.39692	0.00336155	-2.62278	0.000226946
Glyma13g36960	0.379806	0.0739775	0.699488	0.000160916	0.251212	0.438592	-0.112469	0.596568	0.0947966	0.806354	-0.122818	0.747126	-0.219107	0.715861	-0.258356	0.557999	0.178705	0.710065
Glyma14g12120	-0.421544	0.0569789	-0.589472	0.00467069	-1.41993	0.000397133	-1.24064	2.39977e-07	-1.54987	0.000912293	-1.29565	0.0047274	-0.59127	0.398313	-0.403225	0.339716	-0.191466	0.729871
Glyma09g22600	0.47278	0.107882	0.778092	0.00279851	1.12204	0.00306658	1.73527	3.10618e-12	1.26734	0.00331136	2.33254	7.96956e-11	2.55379	2.64559e-05	2.32455	1.42306e-09	2.94581	2.80677e-09
Glyma15g08150	-0.504259	0.00619398	-0.900709	1.84075e-10	-1.97761	2.90212e-13	-2.06998	0	-2.17868	1.14313e-11	-2.03014	3.03091e-13	-1.96565	0.00027023	-1.92602	1.30609e-11	-2.15156	3.89814e-07
Glyma05g35740	-0.584242	0.100651	-2.98729	5.32476e-08	-3.27979	4.43779e-05	-5.03148	0.0185517	-3.04213	0.00206197	-4.65174	0.0090608	-4.30984	0.0221082	-1.79769e+308	2.49937e-12	-1.79769e+308	2.49937e-12
Glyma08g47710	-0.423253	0.0619535	-1.5744	3.01168e-10	-2.82115	3.98609e-08	-6.7077	0	-4.89531	2.99831e-09	-7.47886	1.9178e-12	-7.90398	6.00159e-08	-8.93619	5.48978e-05	-1.79769e+308	3.86431e-29
Glyma20g35490	-0.203243	0.253735	-0.933969	3.17515e-11	-1.62738	3.29173e-09	-2.45187	0	-2.44829	1.0929e-12	-2.16648	6.67466e-13	-2.69533	8.12265e-06	-2.97803	1.77636e-15	-5.1495	0
Glyma08g03940	-0.874731	0.236963	-1.18074	0.149401	-2.39918	0.0787685	-3.80406	0.130942	-4.3019	0.0360802	-5.00697	0.257015	-1.79769e+308	0.00267797	-5.47431	0.241106	-0.0824622	0.942314
Glyma16g17460	1.10501	3.46252e-05	1.66939	1.1311e-12	1.55047	1.02104e-05	2.72273	0	2.08336	5.66676e-08	2.4766	7.71605e-13	2.84527	2.97797e-07	1.41505	0.00134905	-1.4307	0.0582075
Glyma20g32630	-0.437993	0.014685	-0.757111	6.55561e-08	-1.38845	7.45014e-07	-2.56115	0	-2.01794	9.91475e-10	-2.50504	1.79856e-14	-3.67012	1.62576e-10	-4.72655	0	-7.64946	2.5592e-11
Glyma07g19770	-0.285908	0.130219	-0.802397	8.63736e-08	-1.09076	9.94396e-05	-1.11588	1.69753e-12	-1.30457	9.03754e-05	-1.41209	9.6181e-07	-1.46564	0.0168174	-1.59232	2.31086e-07	0.970198	0.0539042
Glyma06g08520	-0.561152	0.00204067	-2.00441	0	-2.57297	3.07443e-12	-2.25392	0	-2.93325	2.73498e-10	-2.67299	7.63627e-10	-3.77009	1.45681e-07	-4.61047	1.42553e-12	-6.19587	9.32587e-15
Glyma09g28950	-0.472534	0.0289704	-0.383139	0.0427327	-0.517523	0.120049	-0.702432	0.000760403	-0.437007	0.260567	-0.695683	0.0709883	-1.11639	0.0689478	-1.32768	0.00663631	-1.53295	0.00403717
Glyma08g45400	-0.594063	0.227075	-2.72161	0.0014092	-2.17677	0.0198304	-3.42715	0.000369707	-1.57963	0.0423774	-2.73217	0.0201073	-2.78153	0.0486181	-3.03889	0.0204363	-6.30174	0.219378
Glyma03g15030	-0.155682	0.412941	-0.616153	0.000409806	-0.880539	0.00546209	-1.17424	3.91294e-09	-0.816691	0.0282814	-1.22517	0.00119843	-1.32109	0.026159	-2.7302	1.58343e-06	-5.89507	5.33822e-11
Glyma02g34620	-0.425387	0.0443587	-0.864653	1.05807e-05	-1.25821	0.000651782	-1.30657	3.22e-08	-1.15469	0.0096936	-1.32062	0.00117695	-1.05624	0.112244	-0.482394	0.218766	-0.622979	0.225903
Glyma07g04740	0.0485727	0.784102	0.147645	0.324985	-0.192238	0.485328	0.0360083	0.821783	-0.0340259	0.92371	-0.425637	0.15891	0.675514	0.334001	0.0754747	0.803252	1.15037	0.00611741
Glyma04g38580	0.483456	0.514871	-0.150881	0.837004	-0.975932	0.297949	-1.51855	0.173298	-2.7278	0.0313601	-3.50731	0.0520708	-4.20507	0.204447	-1.14735	0.287625	6.23779	0
Glyma06g03820	-0.416677	0.0755371	-0.86667	0.000153266	-1.11339	0.00511641	-1.00694	5.87296e-05	-1.0307	0.0261732	-1.05445	0.0164434	-1.22872	0.0975215	-1.11275	0.0289305	-1.84817	0.0119934
Glyma09g27380	-0.308132	0.335677	-0.624343	0.0492545	-0.77714	0.157523	-1.28149	0.000635974	-1.51504	0.0233058	-0.93563	0.108966	-1.55748	0.168868	-2.29755	0.00644654	-4.1932	0.000778262
Glyma12g07600	0.114163	0.609428	0.592994	0.00370649	0.703547	0.0273965	1.02359	1.76312e-07	0.846591	0.0215673	1.0035	0.0021462	0.782951	0.274631	1.07036	0.00167393	0.440884	0.437559
Glyma05g01150	0.365701	0.142248	-0.0759787	0.754487	-0.190801	0.631647	0.283913	0.23027	-0.127353	0.780731	0.0589639	0.892014	0.470249	0.493907	0.641489	0.143885	1.23958	0.0125225
Glyma17g02800	-0.24921	0.16886	-0.243829	0.122295	-0.17369	0.557682	0.428403	0.00771708	-0.0475888	0.887539	0.342464	0.25285	0.697593	0.272698	1.04184	0.000434393	1.59587	0.00049996
Glyma20g38100	2.64906	8.55893e-12	4.1689	0	4.80745	0	5.11114	0	3.52491	3.72147e-12	4.75384	0	3.87195	2.46099e-08	3.86476	1.95399e-14	4.58011	3.65212e-11
Glyma02g00970	-0.345858	0.271153	-1.09631	0.000620646	-1.41239	0.00533994	-1.40195	3.53266e-05	-1.27479	0.0253282	-1.51756	0.00902269	-1.19822	0.0998981	-0.899444	0.141766	-0.412783	0.500649
Glyma08g40150	-0.016853	0.950188	0.28234	0.229201	0.133854	0.728734	-1.9783	3.42878e-09	-0.563553	0.253076	-1.81428	0.00512335	-4.33374	1.57966e-05	-7.39642	0.000125257	-18.4149	0.83213
Glyma10g00300	-0.5731	0.00200366	-0.885939	1.942e-07	-1.45216	2.32816e-05	-1.03163	7.60998e-09	-1.07839	0.00476054	-1.17499	0.000782064	-0.0734788	0.92117	-0.74159	0.048458	-0.248832	0.583654
Glyma12g00640	-0.410985	0.0181526	-1.09733	1.1382e-12	-1.94425	3.23588e-10	-1.11866	1.12523e-11	-1.2236	0.000544024	-1.13715	0.000225906	-1.08845	0.0376802	-0.702831	0.026596	-1.16417	0.0174344
Glyma04g38630	-0.16224	0.40092	-0.730509	3.51696e-07	-1.59741	6.37062e-09	-1.57251	0	-1.74217	4.04175e-08	-1.6708	1.56565e-09	-1.84507	0.000521524	-1.58241	9.74465e-09	-2.15234	3.70236e-07
Glyma07g33950	0.296745	0.129887	-0.401335	0.0292448	-0.729459	0.029817	-2.17263	0	-0.490415	0.222905	-2.25512	5.59089e-06	-2.69837	0.000109889	-5.99798	2.74954e-10	-1.79769e+308	7.13124e-33
Glyma11g27510	-0.714186	0.000630118	-0.995312	8.48108e-08	-1.79496	4.21057e-05	-2.30666	2.22045e-16	-2.41423	2.96195e-06	-2.47021	1.27305e-06	-3.51707	0.00084109	-2.76492	2.2746e-05	-2.7073	6.42055e-06
Glyma17g27490	0.070719	0.709841	-0.17313	0.280407	-0.654132	0.0279325	-0.46895	0.0033376	-0.849854	0.0219162	-0.725554	0.0158501	-0.609172	0.389208	-0.188002	0.553246	0.541517	0.249908
Glyma13g01000	-0.393554	0.0521028	-1.20328	4.9952e-08	-1.33512	0.000362503	-2.17181	0	-1.75403	0.000266907	-1.94285	2.68833e-06	-1.75889	0.0127911	-2.06164	0.000108576	-3.32183	2.37605e-05
Glyma17g14910	-2.07578	0.000523061	-4.24379	0.000335236	-5.13104	0.00194741	-1.79769e+308	2.20044e-07	-4.58944	0.000301853	-5.87956	0.00145014	-6.5313	0.0254552	-1.79769e+308	2.20044e-07	-4.79431	0.00249218
Glyma01g21680,Glyma01g21710	-0.319893	0.071984	-0.34781	0.022955	-0.955107	0.000798296	-0.86225	3.37641e-07	-0.581427	0.087948	-1.10904	0.000433557	-0.7268	0.184241	-0.62119	0.0586322	-0.759342	0.0970558
Glyma08g38740	-1.06341	0.0581965	-1.41872	0.0212808	-2.57606	0.00804736	-4.89481	0.0025734	-2.59697	0.00895391	-4.63164	0.00176018	-4.62784	0.00581087	-4.85343	0.0127853	-0.823182	0.344091
Glyma10g40480	-0.228265	0.30461	-0.0442009	0.820029	-0.43092	0.211924	0.0848973	0.674355	-0.771505	0.0743784	-0.0863028	0.81644	0.174155	0.757566	1.59248	5.23154e-07	2.40969	2.38454e-08
Glyma05g32210	-0.773033	5.88939e-06	-3.06625	0	-3.40514	0	-5.6868	0	-2.90923	2.6064e-10	-3.39409	0	-2.81495	0.000319262	-4.31389	2.88658e-15	-1.79769e+308	1.23408e-52
Glyma04g00430	0.0815277	0.689388	0.375518	0.0295006	0.492683	0.107084	0.779884	6.68725e-06	0.540008	0.149423	0.50197	0.115051	0.267019	0.674839	0.359423	0.268999	-0.27367	0.593616
Glyma18g04000	0.00586278	0.973414	0.0728046	0.645101	-0.292105	0.300636	-0.40784	0.0137033	-0.290597	0.381543	-0.643786	0.0378519	-0.860749	0.12374	-1.50063	4.28965e-05	-3.84129	1.32405e-11
Glyma10g32950	1.79769e+308	0.0412838	1.79769e+308	2.24037e-07	1.79769e+308	0.000285945	1.79769e+308	2.5806e-08	1.79769e+308	0.00145357	1.79769e+308	0.00554022	1.79769e+308	0.0555943	1.79769e+308	0.0646499	1.79769e+308	0.0733467
Glyma09g35920	-0.308994	0.386559	-0.520394	0.124028	0.195256	0.717369	1.97748	7.92699e-13	0.99478	0.0382135	1.75154	4.28034e-05	1.03507	0.164949	-0.181006	0.777336	-0.221617	0.720935
Glyma09g37690	-0.344053	0.087226	-0.768886	4.09283e-05	-0.989399	0.00357196	-1.14241	5.27623e-08	-0.672479	0.0799624	-1.60832	0.00015788	-1.68709	0.0155203	-3.2484	2.56444e-06	-6.84264	7.89464e-10
Glyma01g32000	0.163144	0.347764	0.37145	0.00739381	0.32636	0.232816	0.681412	0.0164258	0.384051	0.228507	0.507267	0.0683641	0.76307	0.6447	1.0587	0.000177253	1.52976	0.000478375
Glyma17g04450	0.0999739	0.832462	0.597373	0.154215	0.459631	0.420834	-1.68291	0.00433753	-0.543133	0.811371	-1.61674	0.112722	-4.14521	0.00928074	-4.48994	0.00939238	-5.55165	0.0225521
Glyma04g37780	0.591186	0.178087	0.110807	0.802005	0.658727	0.238767	1.04906	0.00836243	1.59773	0.0144322	0.101428	0.877443	1.58762	0.0893555	-0.636586	0.457183	-1.59945	0.10775
Glyma10g33020	0.980807	0.00994539	1.59465	2.12144e-06	1.62037	0.00038716	0.744981	0.0445046	1.89342	5.1023e-05	0.690216	0.234975	-0.338314	0.715067	-1.2601	0.168738	0.783436	0.301689
Glyma08g11490	-0.560628	0.00431515	-1.27177	0	-2.58137	0	-2.92833	0	-2.8333	4.44089e-16	-2.71284	0	-2.90129	3.64864e-05	-3.37697	0	-6.85325	0
Glyma18g06840	0.288365	0.538157	1.38013	0.000580817	1.67099	0.00475799	1.3641	0.00452319	1.73372	0.0076975	0.677454	0.35169	0.734177	0.503881	-0.139634	0.889415	4.11472	3.81606e-10
Glyma06g05750	0.0971793	0.637915	-1.25193	1.02903e-08	-1.63655	6.42067e-05	-2.60359	0	-1.10602	0.0181947	-2.22761	8.47416e-06	0.431346	0.598482	-1.27645	0.0104738	0.951072	0.0329354
Glyma17g32030	-0.616147	0.0117572	-1.44149	3.17788e-07	-2.13473	0.000126199	-3.34343	8.608e-12	-2.93702	7.35891e-05	-3.31222	4.23442e-05	-3.30983	0.000611948	-2.39641	0.00354187	-2.12574	0.00316341
Glyma13g40770	1.79769e+308	0.28598	1.79769e+308	0.0217586	1.79769e+308	0.0395507	1.79769e+308	0.0849803	1.79769e+308	0.093632	1.79769e+308	0.0453134	1.79769e+308	0.0810227	1.79769e+308	0.00853748	1.79769e+308	0.00770374
Glyma13g41820	-0.393156	0.085396	-0.606973	0.00383703	-0.741145	0.051488	-2.07684	1.00142e-12	-0.121924	0.789779	-1.62352	0.0011457	-1.17924	0.302455	-3.91371	5.6657e-07	-4.31103	2.07578e-07
Glyma16g04090	-0.347496	0.138469	-0.734446	0.000979442	-1.44592	0.000583933	-1.0951	1.02986e-05	-1.50346	0.00341347	-1.3686	0.00528809	-1.2514	0.100385	-1.68098	0.00373718	-3.76951	8.00465e-06
Glyma19g43980	-0.0321403	0.912327	-0.174892	0.515671	0.0706961	0.864002	-0.543038	0.0629795	-0.0133458	0.977949	-0.430301	0.389524	0.048452	0.944613	0.316535	0.532818	2.18593	4.52692e-06
Glyma14g05250	0.147227	0.690418	-0.930185	0.0200305	0.299036	0.549709	1.24168	6.67308e-05	0.233182	0.674897	1.31987	0.00584477	0.826337	0.232364	-0.832336	0.252868	-2.16212	0.006404
Glyma17g13840	0.172887	0.358246	0.515685	0.00212064	0.183887	0.545646	0.430896	0.0123769	0.399069	0.273298	0.170487	0.587221	0.27986	0.665977	0.0825185	0.802707	0.406411	0.401322
Glyma14g37510	-0.106369	0.541085	0.038713	0.78055	-0.754712	0.00465632	-1.01286	2.59859e-11	-0.94451	0.00666253	-1.56604	4.65107e-07	-2.45989	1.40994e-05	-3.9315	4.44089e-16	-7.40809	0
Glyma07g02370	0.35484	0.0715283	0.00704575	0.96833	-0.509948	0.110072	-0.989273	4.95307e-06	-0.614714	0.108553	-0.993697	0.00618613	-1.15412	0.0655209	-2.85633	2.95594e-05	-4.70094	4.19348e-07
Glyma03g30890	0.326485	0.712139	1.33149	0.101023	2.02605	0.0188295	1.95678	0.00946554	3.45194	0.000112756	3.01121	0.000530546	4.54871	2.16876e-06	3.91925	6.91107e-06	4.76825	3.10913e-08
Glyma16g00630	0.021173	0.91781	0.654311	4.27454e-05	0.29422	0.4208	0.241552	0.134897	0.129239	0.754808	-0.0481269	0.882872	-0.860976	0.241557	0.580843	0.0881571	1.73155	0.0108587
Glyma08g48310,Glyma08g48350	0.0984449	0.8858	0.684065	1.53666e-05	1.37452	1.3304e-05	2.69263	0	1.81472	0.11519	2.7084	0.000337659	2.90037	0.253396	3.56946	1.12382e-07	4.08593	0.00298652
Glyma04g36780	-0.244997	0.481395	-0.995781	0.00549636	-1.06876	0.0431602	-1.40165	0.000244294	-0.958757	0.113266	-0.978107	0.0978868	-0.637261	0.397861	0.271827	0.634915	0.0698566	0.907798
Glyma15g16370	0.363895	0.352963	0.296909	0.433299	0.394999	0.465519	1.16959	0.000820105	0.985523	0.0739947	0.899549	0.0972252	1.77684	0.0153489	1.84686	0.000444172	3.96361	1.02385e-12
Glyma19g35340	0.165311	0.448041	-0.156858	0.327343	-0.664704	0.0569971	-0.900698	7.72145e-09	-0.904163	0.0136793	-1.05397	0.00118185	-1.01751	0.198236	-1.1761	0.000245381	-0.926319	0.075086
Glyma01g43190	-0.567494	0.177717	-1.22707	0.00389433	-1.45818	0.0431084	-2.20646	5.81883e-06	-1.5202	0.0363254	-1.95899	0.00474629	-2.29007	0.00819764	-3.12815	0.0242524	-5.70616	0.0101936
Glyma17g13760	0.00174464	0.994734	-0.0629835	0.772322	-0.255378	0.64086	-0.932668	0.00297651	-0.360809	0.666383	-0.854858	0.425355	-0.832091	0.907532	-2.44006	0.682519	-4.39175	0.957785
Glyma03g29090	-0.772293	0.0860497	-1.79351	0.000542731	-2.89701	0.00105576	-2.07179	0.000110965	0.0235942	0.974266	-0.864372	0.220786	0.170519	0.822135	-0.496864	0.481577	-0.0711611	0.913463
Glyma03g30760	-1.0461	0.048556	-1.79274	0.029609	-2.11555	0.0102672	-3.08492	0.000601815	-2.98156	0.00106925	-3.33372	0.00180266	-4.01435	0.00877928	-4.76861	0.0398101	-1.79769e+308	1.4382e-05
Glyma19g40180	-0.691346	0.00744845	-2.32665	6.82054e-12	-3.20807	6.67381e-07	-4.27214	4.44089e-16	-3.2698	4.02867e-06	-4.96523	9.59338e-05	-5.20277	4.04947e-08	-6.24468	5.48107e-08	-8.14814	0.000797984
Glyma10g01950	0.400597	0.0425523	-0.327617	0.081384	-0.199922	0.528768	0.120388	0.526067	-0.17695	0.64232	-0.335182	0.352379	-0.542801	0.350111	-1.6189	0.00215107	-2.2133	0.000167223
Glyma12g07160	0.0379506	0.862327	-0.107871	0.515215	-0.345821	0.319149	-0.714594	6.06793e-05	-0.706014	0.0725955	-0.526969	0.13252	-0.458722	0.582306	-0.558146	0.0889284	-0.73333	0.186575
Glyma01g33750	0.0676599	0.736662	-0.26242	0.158272	-0.613093	0.0651179	-0.873689	3.65743e-05	-1.0291	0.0146957	-0.50907	0.166225	-0.862125	0.161787	-0.140854	0.712838	3.3172	2.08722e-14
Glyma02g08540	-0.231199	0.330445	-0.730288	0.00237268	-1.117	0.016526	-0.966681	0.000253293	-1.05222	0.0293864	-0.604306	0.137259	-0.482575	0.470776	-0.468379	0.498816	-0.0104049	0.985556
Glyma12g02760,Glyma12g02770	-0.229176	0.245216	-0.373627	0.0113439	-0.563339	0.0345693	-0.460009	0.00305015	-0.706208	0.0482437	-0.520429	0.0685608	-0.358412	0.601949	0.0801503	0.81035	0.136559	0.819401
Glyma03g36390	0.48219	0.0114847	0.748495	1.53092e-06	0.69596	0.0204323	0.984529	1.13654e-08	0.449361	0.211332	1.09452	0.000555191	1.10988	0.117685	1.32645	3.51367e-05	1.55047	0.00130207
Glyma06g39990	0.283162	0.154436	0.419141	0.0112706	0.0745691	0.809038	-0.822304	3.70992e-05	-0.463392	0.255579	-0.924052	0.0211417	-1.98668	0.0213381	-3.33202	1.05914e-06	-3.24668	0.0127731
Glyma16g25210	-0.109189	0.658266	-0.078913	0.724349	-0.359849	0.347602	-0.530798	0.0314052	-0.486468	0.305174	-0.41259	0.359955	-0.591892	0.454749	-0.982562	0.0581698	-1.99671	0.0125452
Glyma16g28620	-0.731674	0.0177417	-1.38904	2.49284e-05	-1.57606	0.00297148	-0.770417	0.0126572	-1.14155	0.0595188	-0.484133	0.345009	0.216993	0.77591	0.832259	0.0515103	2.05494	2.95273e-05
Glyma19g35690	-0.676763	7.76386e-05	-2.07397	0	-2.44447	0	-2.88564	0	-2.64365	1.11022e-14	-2.40792	2.88658e-15	-2.25033	0.000115053	-2.2305	2.5826e-12	-2.38518	4.77831e-08
Glyma08g18680	0.616868	0.277363	1.72386	0.000331724	3.06586	5.94879e-08	2.10813	1.3397e-05	3.01387	6.63342e-07	2.68585	6.00576e-06	1.91645	0.0751345	-0.551245	0.541367	-4.43478	0.0537666
Glyma13g39150	-0.571404	0.510669	0.300785	0.705395	-2.48162	0.141976	0.00250074	0.997574	-0.94006	0.373563	0.932648	0.299455	1.78827	0.06207	2.78841	0.000895959	3.24291	7.0611e-05
Glyma16g23900	-1.01119	4.09873e-09	-4.94323	0	-5.51256	0	-10.2288	1.86338e-10	-6.6099	0	-8.7989	2.52021e-13	-1.79769e+308	1.50566e-51	-10.6729	1.03229e-07	-1.79769e+308	1.50566e-51
Glyma03g29320	-0.218784	0.2168	-0.495722	0.00172358	-0.646233	0.0266084	-0.0704132	0.664176	-0.334674	0.327889	-0.387132	0.214204	0.0908451	0.893027	-0.27025	0.405252	-0.0350239	0.937171
Glyma15g38170	0.221727	0.733326	1.70043	0.00191924	1.98279	0.0027797	1.21505	0.0312538	1.90119	0.00710272	-0.179452	0.834668	-0.510633	0.687493	-0.224407	0.819616	-4.13024	0.0688725
Glyma18g00920	-0.175537	0.33942	-0.435353	0.00731013	-0.69637	0.0150259	-0.588687	0.000705346	-0.96762	0.0159193	-0.844669	0.0110567	-0.802497	0.19793	-0.679751	0.0551122	-0.550843	0.293201
Glyma09g31330	1.25148	0.0227026	1.53821	0.00365998	1.31943	0.0765967	2.66197	6.84627e-08	1.01037	0.26236	1.98287	0.00457985	2.86752	0.00173427	1.34992	0.143197	-1.54892	0.23264
Glyma18g05340	-0.166045	0.339649	-0.788727	2.17973e-07	-1.44575	7.80742e-07	-0.866614	9.18292e-08	-1.20698	0.000389859	-0.755748	0.011169	-0.519079	0.316432	-0.348049	0.254852	-0.668569	0.125609
Glyma08g45380	-0.615901	0.00141344	-2.61756	0	-2.69269	0	-1.19048	2.22045e-15	-1.88584	2.30228e-08	-1.01398	0.000783207	-0.560532	0.382858	-0.719023	0.0142624	-0.249978	0.564572
Glyma17g10240	-0.494081	0.0146368	-1.07419	4.50721e-08	-1.82734	1.60585e-06	-1.33058	2.95334e-10	-1.74056	0.000124302	-1.5203	5.8202e-05	-0.669642	0.386247	0.326968	0.331979	1.34645	0.00911465
Glyma08g42170	0	1	-0.28212	0.133812	-0.538918	0.0978049	-1.21693	3.5218e-08	-0.161402	0.709492	-1.2859	0.00134311	-1.50307	0.0518982	-2.0756	3.86859e-05	-3.37566	0.000112544
Glyma01g02880	-0.241337	0.634846	-0.238437	0.618705	-0.811922	0.221334	-1.80467	0.00293844	-1.18809	0.0957435	-1.65825	0.065574	-2.18283	0.0727405	-2.91551	0.031679	-2.87065	0.0115746
Glyma03g31380	3.7648	9.69129e-11	-0.744626	0.392942	1.34871	0.108264	0.567378	0.415246	0.998615	0.235942	0.1247	0.898327	-0.185509	0.867104	-0.25529	0.83729	5.6955	1.13121e-11
Glyma17g10710	-0.153143	0.458567	-0.444858	0.0034553	-1.19841	3.10233e-05	-1.2944	8.88178e-16	-1.52247	3.40282e-06	-1.34243	2.30191e-06	-1.34612	0.0346773	-1.17711	3.24887e-05	-1.04424	0.059803
Glyma11g13720	0.331035	0.111322	0.232998	0.210413	0.290259	0.369477	0.68649	0.000320954	0.389395	0.31127	0.774827	0.02291	1.14035	0.0831941	1.22074	0.000181516	1.77419	0.000305044
[truncated: 24,006 more rows]
