# Supplementary material for: Metabolic and Transcriptional Reprogramming in Developing Soybean (Glycine max) Embryos
Source: Metabolites. 2013 May 14;3(2):347–72. doi: 10.3390/metabo3020347 (PMC3901275; doi:10.3390/metabo3020347)
Supplement: Supplementary File 1 — Supplementary (ZIP, 15341 KB) [file metabolites-03-00347-s001.zip › metabolites-03-00347-supplementary-final format/Supplementary Table4.xlsx]

## Sheet: TableAllClusters
Cluster Number	GeneID	Homolog gene in Arabidopsis	Annotation
Cluster Number 1 :
1	Glyma01g04710	at1g10360	'moderately similar to ( 209)at1g10360| symbols: gst29, atgstu18 | atgstu18 (glutathione s-transferase 29); glutathione transferase | chr1:3395740-3396808 reverseweakly similar to ( 166)gstu6_orysa no original description'
1	Glyma01g30350	at3g08920	'moderately similar to ( 236)at3g08920| symbols: | rhodanese-like domain-containing protein | chr3:2712280-2713123 forward no original description'
1	Glyma01g37360	at1g80160	'weakly similar to ( 168)at1g80160| symbols: | lactoylglutathione lyase family protein / glyoxalase i family protein | chr1:30156172-30156822 forward no original description'
1	Glyma01g40810	at2g35370	'moderately similar to ( 251)at2g35370| symbols: gdch | gdch (glycine decarboxylase complex h) | chr2:14898318-14899129 forwardmoderately similar to ( 268)gcsh_flapr no original description'
1	Glyma01g43010	at4g23470	'moderately similar to ( 315)at4g23470| symbols: | hydroxyproline-rich glycoprotein family protein | chr4:12249299-12251089 forward no original description'
1	Glyma01g42260	at4g22840	'moderately similar to ( 403)at4g22840| symbols: | bile acid:sodium symporter family protein | chr4:11991647-11993687 reverse no original description'
1	Glyma02g07680	at5g18290	'moderately similar to ( 204)at5g18290| symbols: sip1;2, sip1b | sip1;2 (small and basic intrinsic protein1b) | chr5:6055200-6056409 reverse no original description'
1	Glyma02g47560	at2g05100	'moderately similar to ( 483)at2g05100| symbols: lhcb2.3, lhcb2, lhcb2.1 | lhcb2.1 (photosystem ii light harvesting complex gene 2.1); chlorophyll binding | chr2:1823446-1824328 reversemoderately similar to ( 494)cb21_goshi no original description'
1	Glyma02g39150	at2g38170	'moderately similar to ( 434)at2g38170| symbols: atcax1, rci4, cax1 | cax1 (cation exchanger 1); calcium:hydrogen antiporter | chr2:15997191-16000256 reversemoderately similar to ( 410)cax1a_orysa no original description'
1	Glyma03g02260	at5g51810	'moderately similar to ( 471)at5g51810| symbols: ga20ox2, at2353, atga20ox2 | at2353/atga20ox2/ga20ox2 (gibberellin 20 oxidase 2); gibberellin 20-oxidase | chr5:21072615-21073972 reversemoderately similar to ( 470)gao1b_wheat no original description'
1	Glyma03g27180	at1g02065	'moderately similar to ( 213)at1g02065| symbols: spl8 | spl8 (squamosa promoter binding protein-like 8); dna binding | chr1:365625-367149 forwardweakly similar to ( 137)lg1_maize no original description'
1	Glyma04g04290	at2g25737	'moderately similar to ( 397)at2g25737| symbols: | similar to unknown protein [arabidopsis thaliana] (tair:at2g36630.1); similar to unnamed protein product [vitis vinifera] (gb:cao44067.1); contains interpro domain protein of unknown function duf81; (interpro:ipr002781) | chr2:10984252-10986755 forward no original description'
1	Glyma04g42040	at1g21460	'moderately similar to ( 318)at1g21460| symbols: | nodulin mtn3 family protein | chr1:7512019-7513270 reverse no original description'
1	Glyma04g07270	at3g15680	'weakly similar to ( 140)at3g15680| symbols: | zinc finger (ran-binding) family protein | chr3:5315444-5316055 forward no original description'
1	Glyma05g02620	at5g05850	'moderately similar to ( 444)at5g05850| symbols: | leucine-rich repeat family protein | chr5:1762692-1764610 reverse no original description'
1	Glyma05g00970	at3g47500	'moderately similar to ( 309)at3g47500| symbols: cdf3 | cdf3 (cycling dof factor 3); dna binding / protein binding / transcription factor | chr3:17515261-17516949 reversevery weakly similar to (99.4)pbf_maize no original description'
1	Glyma06g04450	at2g25737	'moderately similar to ( 219)at2g25737| symbols: | similar to unknown protein [arabidopsis thaliana] (tair:at2g36630.1); similar to unnamed protein product [vitis vinifera] (gb:cao44067.1); contains interpro domain protein of unknown function duf81; (interpro:ipr002781) | chr2:10984252-10986755 forward no original description'
1	Glyma06g07630	at1g15550	'moderately similar to ( 322)at1g15550| symbols: atga3ox1, ga4 | ga4 (ga requiring 4); gibberellin 3-beta-dioxygenase | chr1:5344564-5346073 reversemoderately similar to ( 246)g3o23_wheat no original description'
1	Glyma07g06500	at2g20340	'highly similar to ( 608)at2g20340| symbols: | tyrosine decarboxylase, putative | chr2:8786885-8789571 forwardhighly similar to ( 670)tydc4_petcr no original description'
1	Glyma07g31780	at1g28280	'weakly similar to ( 122)at1g28280| symbols: | vq motif-containing protein | chr1:9886284-9887382 reverse no original description'
1	Glyma07g38580	at1g55230	'moderately similar to ( 357)at1g55230| symbols: | similar to unknown protein [arabidopsis thaliana] (tair:at1g55240.1); similar to unnamed protein product [vitis vinifera] (gb:cao63741.1); contains interpro domain protein of unknown function duf716 (interpro:ipr006904) | chr1:20606562-20607464 forward no original description'
1	Glyma07g05490	at2g46820	'weakly similar to ( 162)at2g46820| symbols: ptac8, tmp14, psap, psi-p | psap/psi-p/ptac8/tmp14 (thylakoid membrane phosphoprotein of 14 kda) | chr2:19250798-19251939 forward no original description'
1	Glyma08g06520	at4g21380	'nearly identical (1017)at4g21380| symbols: ark3 | ark3 (arabidopsis receptor kinase 3); kinase | chr4:11389230-11393101 reversemoderately similar to ( 441)slsg3_braol no original description'
1	Glyma08g17010	at1g60810	'highly similar to ( 746)at1g60810| symbols: acla-2 | acla-2 (atp-citrate lyase a-2) | chr1:22392356-22394658 reverse no original description'
1	Glyma08g23600	at1g79720	'moderately similar to ( 472)at1g79720| symbols: | aspartyl protease family protein | chr1:30002152-30003844 reverse no original description'
1	Glyma08g45480	at1g17860	'very weakly similar to (92.0)at1g17860| symbols: | trypsin and protease inhibitor family protein / kunitz family protein | chr1:6149336-6149926 forwardweakly similar to ( 179)kti1_soybn no original description'
1	Glyma08g08000	at3g55550	'highly similar to ( 564)at3g55550| symbols: | lectin protein kinase, putative | chr3:20610998-20613052 reversemoderately similar to ( 203)pskr_dauca no original description'
1	Glyma10g34160	at1g20510	'moderately similar to ( 352)at1g20510| symbols: opcl1 | opcl1 (opc-8:0 coa ligase1); 4-coumarate-coa ligase | chr1:7103929-7105846 reversemoderately similar to ( 306)4cl1_tobac no original description'
1	Glyma10g34170	at1g20510	'moderately similar to ( 442)at1g20510| symbols: opcl1 | opcl1 (opc-8:0 coa ligase1); 4-coumarate-coa ligase | chr1:7103929-7105846 reversemoderately similar to ( 325)4cl1_tobac no original description'
1	Glyma10g42570	at1g55230	'moderately similar to ( 277)at1g55230| symbols: | similar to unknown protein [arabidopsis thaliana] (tair:at1g55240.1); similar to unnamed protein product [vitis vinifera] (gb:cao63741.1); contains interpro domain protein of unknown function duf716 (interpro:ipr006904) | chr1:20606562-20607464 forward no original description'
1	Glyma10g28470	at1g09460	'weakly similar to ( 112)at1g09460| symbols: | glucan endo-1,3-beta-glucosidase-related | chr1:3053903-3055092 forward no original description'
1	Glyma11g02440	at5g41460	'highly similar to ( 679)at5g41460| symbols: | fringe-related protein | chr5:16606952-16609425 reverse no original description'
1	Glyma11g36490	at2g05790	'weakly similar to ( 103)at2g05790| symbols: | glycosyl hydrolase family 17 protein | chr2:2199447-2201290 forwardvery weakly similar to (89.7)e13b_wheat no original description'
1	Glyma11g07940	at1g80160	'weakly similar to ( 172)at1g80160| symbols: | lactoylglutathione lyase family protein / glyoxalase i family protein | chr1:30156172-30156822 forward no original description'
1	Glyma11g10230	at2g17040	'moderately similar to ( 310)at2g17040| symbols: anac036 | anac036 (arabidopsis nac domain containing protein 36); transcription factor | chr2:7414205-7415202 forwardweakly similar to ( 160)nac68_orysa no original description'
1	Glyma11g13870	at3g45140	'highly similar to ( 894)at3g45140| symbols: atlox2, lox2 | lox2 (lipoxygenase 2) | chr3:16536422-16540218 forwardhighly similar to ( 897)lox23_horvu no original description'
1	Glyma12g05830	at3g60130	'highly similar to ( 501)at3g60130| symbols: | glycosyl hydrolase family 1 protein / beta-glucosidase, putative (yls1) | chr3:22221415-22224625 forwardmoderately similar to ( 397)myro_brana no original description'
1	Glyma12g12800	at4g02340	'weakly similar to ( 196)at4g02340| symbols: | epoxide hydrolase, putative | chr4:1035722-1037403 forward no original description'
1	Glyma12g34960	at2g16430	'highly similar to ( 657)at2g16430| symbols: pap10, atpap10 | atpap10/pap10; acid phosphatase/ protein serine/threonine phosphatase | chr2:7127584-7129854 reversehighly similar to ( 688)ppaf_soybn no original description'
1	Glyma12g02540	at2g17040	'moderately similar to ( 297)at2g17040| symbols: anac036 | anac036 (arabidopsis nac domain containing protein 36); transcription factor | chr2:7414205-7415202 forwardweakly similar to ( 159)nac68_orysa no original description'
1	Glyma12g29090	at1g60950	'weakly similar to ( 130)at1g60950| symbols: atfd2, fed a | fed a (ferredoxin 2); 2 iron, 2 sulfur cluster binding / electron carrier/ iron-sulfur cluster binding | chr1:22448230-22448676 forwardweakly similar to ( 155)fer1_pea no original description'
1	Glyma12g29100	at1g60950	'weakly similar to ( 150)at1g60950| symbols: atfd2, fed a | fed a (ferredoxin 2); 2 iron, 2 sulfur cluster binding / electron carrier/ iron-sulfur cluster binding | chr1:22448230-22448676 forwardweakly similar to ( 169)fer1_pea no original description'
1	Glyma12g32560	at4g03270	'moderately similar to ( 229)at4g03270| symbols: cycd6;1 | cycd6;1 (cyclin d6;1); cyclin-dependent protein kinase | chr4:1432375-1433691 reverse no original description'
1	Glyma13g19910	at3g09600	'moderately similar to ( 321)at3g09600| symbols: | myb family transcription factor | chr3:2946464-2948205 forward no original description'
1	Glyma13g17560	at2g26440	'highly similar to ( 509)at2g26440| symbols: | pectinesterase family protein | chr2:11254485-11256485 forwardmoderately similar to ( 379)pme_prupe no original description'
1	Glyma13g17710	at1g11910	'highly similar to ( 543)at1g11910| symbols: | aspartyl protease family protein | chr1:4017117-4019872 reversehighly similar to ( 551)aspr1_orysa no original description'
1	Glyma13g19190	at2g20260	'weakly similar to ( 117)at2g20260| symbols: psae-2 | psae-2 (photosystem i subunit e-2); catalytic | chr2:8743861-8744725 forwardweakly similar to ( 119)psaea_nicsy no original description'
1	Glyma13g20450	at2g36870	'moderately similar to ( 486)at2g36870| symbols: | xyloglucan:xyloglucosyl transferase, putative / xyloglucan endotransglycosylase, putative / endo-xyloglucan transferase, putative | chr2:15479948-15481709 reverseweakly similar to ( 197)xth_tobac no original description'
1	Glyma14g09500	at4g34160	'weakly similar to ( 200)at4g34160| symbols: cycd3;1, d3, cycd3 | cycd3/cycd3;1/d3 (cyclin d3;1); cyclin-dependent protein kinase regulator/ protein binding | chr4:16357907-16359308 forward no original description'
1	Glyma14g14220	at2g45180	'very weakly similar to (97.4)at2g45180| symbols: | protease inhibitor/seed storage/lipid transfer protein (ltp) family protein | chr2:18633451-18633855 forwardvery weakly similar to (90.1)14kd_dauca no original description'
1	Glyma14g10620	at4g32940	'highly similar to ( 722)at4g32940| symbols: gammavpe, gamma-vpe | gamma-vpe (vacuolar processing enzyme gamma); cysteine-type endopeptidase | chr4:15900560-15903164 reversehighly similar to ( 858)vpe1_phavu no original description'
1	Glyma14g37250	at2g38170	'moderately similar to ( 436)at2g38170| symbols: atcax1, rci4, cax1 | cax1 (cation exchanger 1); calcium:hydrogen antiporter | chr2:15997191-16000256 reversemoderately similar to ( 408)cax1a_orysa no original description'
1	Glyma15g12200	at5g47560	'highly similar to ( 597)at5g47560| symbols: attdt, atsdat | atsdat/attdt (tonoplast dicarboxylate transporter); malate transmembrane transporter/ sodium:dicarboxylate symporter | chr5:19305121-19307573 reverse no original description'
1	Glyma15g12540	at5g50740	'weakly similar to ( 142)at5g50740| symbols: | similar to atfp3 (arabidopsis thaliana farnesylated protein 3), metal ion binding [arabidopsis thaliana] (tair:at5g63530.1); similar to atfp3 (arabidopsis thaliana farnesylated protein 3) [arabidopsis thaliana] (tair:at5g63530.2); similar to unnamed protein product [vitis vinifera] (gb:cao68320.1); contains interpro domain heavy metal transport/detox…
1	Glyma15g17530	at4g30190	'nearly identical (1508)at4g30190| symbols: pma2, aha2 | aha2 (arabidopsis h(+)-atpase 2); atpase | chr4:14770826-14775926 reversenearly identical (1555)pma4_nicpl no original description'
1	Glyma15g19510	at5g20630	'moderately similar to ( 248)at5g20630| symbols: glp3a, glp3b, glp3 | glp3 (germin-like protein 3); manganese ion binding / metal ion binding / nutrient reservoir | chr5:6975317-6975952 reversemoderately similar to ( 283)ab19a_prupe no original description'
1	Glyma15g16660	at2g34920	'moderately similar to ( 214)at2g34920| symbols: eda18 | eda18 (embryo sac development arrest 18); protein binding / zinc ion binding | chr2:14735454-14737895 reverse no original description'
1	Glyma16g04560	at5g18170	'highly similar to ( 788)at5g18170| symbols: gdh1 | gdh1 (glutamate dehydrogenase 1); oxidoreductase | chr5:6006174-6008250 forwardhighly similar to ( 769)dheb_nicpl no original description'
1	Glyma16g02010	at2g46820	'weakly similar to ( 127)at2g46820| symbols: ptac8, tmp14, psap, psi-p | psap/psi-p/ptac8/tmp14 (thylakoid membrane phosphoprotein of 14 kda) | chr2:19250798-19251939 forward no original description'
1	Glyma16g28980	at5g52920	'highly similar to ( 895)at5g52920| symbols: pkp1, pkp-beta1, pkp2 | pkp-beta1/pkp1/pkp2 (plastidic pyruvate kinase 1); pyruvate kinase | chr5:21480906-21483838 forwardhighly similar to ( 709)kpyg_tobac no original description'
1	Glyma17g04800	at1g11910	'highly similar to ( 536)at1g11910| symbols: | aspartyl protease family protein | chr1:4017117-4019872 reversehighly similar to ( 545)aspr1_orysa no original description'
1	Glyma17g30770	at4g32590	'weakly similar to ( 182)at4g32590| symbols: | ferredoxin-related | chr4:15721423-15722787 forward no original description'
1	Glyma18g07060	at2g38170	'moderately similar to ( 407)at2g38170| symbols: atcax1, rci4, cax1 | cax1 (cation exchanger 1); calcium:hydrogen antiporter | chr2:15997191-16000256 reversemoderately similar to ( 362)cax1a_orysa no original description'
1	Glyma18g19670	at1g60590	'highly similar to ( 683)at1g60590| symbols: | polygalacturonase, putative / pectinase, putative | chr1:22318091-22320532 reversemoderately similar to ( 280)pglr_actch no original description'
1	Glyma18g46690	at4g00460	'highly similar to ( 506)at4g00460| symbols: atropgef3, ropgef3 | atropgef3/ropgef3 (kinase partner protein-like) | chr4:211146-213094 reverse no original description'
1	Glyma19g23440	at5g14370	'weakly similar to ( 108)at5g14370| symbols: | similar to cil [arabidopsis thaliana] (tair:at4g25990.1); similar to unnamed protein product [vitis vinifera] (gb:cao14646.1); contains interpro domain cct (interpro:ipr010402) | chr5:4632150-4633654 reverse no original description'
1	Glyma19g44990	at2g46820	'very weakly similar to (82.8)at2g46820| symbols: ptac8, tmp14, psap, psi-p | psap/psi-p/ptac8/tmp14 (thylakoid membrane phosphoprotein of 14 kda) | chr2:19250798-19251939 forward no original description'
1	Glyma19g04250	at3g30180	'highly similar to ( 699)at3g30180| symbols: cyp85a2, br6ox2 | br6ox2/cyp85a2 (brassinosteroid-6-oxidase 2); monooxygenase/ oxygen binding | chr3:11813346-11815988 forwardhighly similar to ( 813)c85a_phavu no original description'
1	Glyma19g27930	at5g13930	'highly similar to ( 706)at5g13930| symbols: chs, tt4, atchs | atchs/chs/tt4 (chalcone synthase); naringenin-chalcone synthase | chr5:4488764-4490037 forwardhighly similar to ( 731)chsy_betve no original description'
1	Glyma20g38570	at3g55120	'weakly similar to ( 199)at3g55120| symbols: tt5, a11, cfi | a11/cfi/tt5 (transparent testa 5); chalcone isomerase | chr3:20441225-20442392 reversemoderately similar to ( 286)cfi_phavu no original description'
1	Glyma20g23400	at3g20015	'highly similar to ( 551)at3g20015| symbols: | pepsin a | chr3:6978752-6980164 reverse no original description'
1	Glyma20g23760	at1g50320	'weakly similar to ( 172)at1g50320| symbols: atx, athx | athx (thioredoxin x); thiol-disulfide exchange intermediate | chr1:18642274-18643132 reversevery weakly similar to (88.2)trxm_spiol no original description'
1	Glyma20g24460	at1g55230	'moderately similar to ( 288)at1g55230| symbols: | similar to unknown protein [arabidopsis thaliana] (tair:at1g55240.1); similar to unnamed protein product [vitis vinifera] (gb:cao63741.1); contains interpro domain protein of unknown function duf716 (interpro:ipr006904) | chr1:20606562-20607464 forward no original description'
Cluster Number 2 :
2	Glyma01g42180	at2g27830	'weakly similar to ( 101)at2g27830| symbols: | similar to pentatricopeptide (ppr) repeat-containing protein [arabidopsis thaliana] (tair:at4g22760.1); similar to hypothetical protein [catharanthus roseus] (gb:cac09928.1) | chr2:11867811-11868383 forward no original description'
2	Glyma01g27040	at5g01150	'moderately similar to ( 246)at5g01150| symbols: | similar to unknown protein [arabidopsis thaliana] (tair:at5g01130.1); similar to unnamed protein product [vitis vinifera] (gb:cao64803.1); contains interpro domain protein of unknown function duf674 (interpro:ipr007750) | chr5:51987-53648 forward no original description'
2	Glyma02g39090	at2g29730	'moderately similar to ( 430)at2g29730| symbols: | udp-glucoronosyl/udp-glucosyl transferase family protein | chr2:12710729-12712132 forwardweakly similar to ( 151)ufog_solme no original description'
2	Glyma02g47670	at5g55560	'moderately similar to ( 473)at5g55560| symbols: | protein kinase family protein | chr5:22523703-22524983 reversevery weakly similar to (96.7)m2k1_orysa no original description'
2	Glyma02g06830	at3g50820	'moderately similar to ( 471)at3g50820| symbols: psbo2, psbo-2 | psbo-2/psbo2 (photosystem ii subunit o-2); oxygen evolving/ poly(u) binding | chr3:18901989-18903292 reversehighly similar to ( 509)psbo_pea no original description'
2	Glyma02g41300	at1g18210	'weakly similar to ( 147)at1g18210| symbols: | calcium-binding protein, putative | chr1:6268266-6268778 reverseweakly similar to ( 101)calm_chlre no original description'
2	Glyma03g26740	at4g05180	'moderately similar to ( 249)at4g05180| symbols: psbq, psbq-2, psii-q | psbq/psbq-2/psii-q (photosystem ii subunit q-2); calcium ion binding | chr4:2672091-2673168 reversemoderately similar to ( 240)psbq_spiol no original description'
2	Glyma03g30230	at3g12050	'moderately similar to ( 258)at3g12050| symbols: | aha1 domain-containing protein | chr3:3839295-3841309 forward no original description'
2	Glyma03g31060	at3g63200	'moderately similar to ( 491)at3g63200| symbols: plp9, pla iiib | pla iiib/plp9 (patatin-like protein 9); nutrient reservoir | chr3:23357115-23358354 forward no original description'
2	Glyma04g02240	at1g20340	'weakly similar to ( 176)at1g20340| symbols: drt112 | drt112 (dna-damage-repair/toleration protein 112); copper ion binding / electron carrier | chr1:7042760-7043263 reverseweakly similar to ( 182)plas_pea no original description'
2	Glyma04g06970	at2g45180	'weakly similar to ( 107)at2g45180| symbols: | protease inhibitor/seed storage/lipid transfer protein (ltp) family protein | chr2:18633451-18633855 forwardvery weakly similar to (94.7)14kd_dauca no original description'
2	Glyma04g09580	at5g65640	'moderately similar to ( 241)at5g65640| symbols: bhlh093 | bhlh093 (beta hlh protein 93) | chr5:26254363-26255861 forward no original description'
2	Glyma04g19450	at2g26660	'moderately similar to ( 277)at2g26660| symbols: | spx (syg1/pho81/xpr1) domain-containing protein | chr2:11346010-11347781 forward no original description'
2	Glyma04g32360	at5g08050	'weakly similar to ( 107)at5g08050| symbols: | similar to unnamed protein product [vitis vinifera] (gb:cao62462.1); similar to unknown [populus trichocarpa] (gb:abk95457.1); contains interpro domain protein of unknown function duf1118 (interpro:ipr009500); contains interpro domain uncharacterised conserved protein ucp022207 (interpro:ipr016801) | chr5:2578419-2578965 forward no original descripti…
2	Glyma05g25810	at2g34430	'moderately similar to ( 432)at2g34430| symbols: lhcb1.4, lhb1b1 | lhb1b1 (photosystem ii light harvesting complex gene 1.4); chlorophyll binding | chr2:14531897-14532697 forwardmoderately similar to ( 474)cb23_soybn no original description'
2	Glyma05g00620	at1g31330	'moderately similar to ( 276)at1g31330| symbols: psaf | psaf (photosystem i subunit f) | chr1:11214992-11215920 reversemoderately similar to ( 283)psaf_spiol no original description'
2	Glyma05g02890	at5g63180	'highly similar to ( 621)at5g63180| symbols: | pectate lyase family protein | chr5:25358332-25360339 reversemoderately similar to ( 399)pel_lillo no original description'
2	Glyma06g01850	at1g42970	'highly similar to ( 704)at1g42970| symbols: gapb | gapb (glyceraldehyde-3-phosphate dehydrogenase b subunit); glyceraldehyde-3-phosphate dehydrogenase | chr1:16129992-16132024 forwardhighly similar to ( 747)g3pb_pea no original description'
2	Glyma06g04680	at1g47230	'moderately similar to ( 350)at1g47230| symbols: cyca3;4 | cyca3;4; cyclin-dependent protein kinase regulator | chr1:17309192-17311027 forwardmoderately similar to ( 327)ccnal_dauca no original description'
2	Glyma06g05050	at3g49810	'moderately similar to ( 455)at3g49810| symbols: | u-box domain-containing protein | chr3:18485921-18487267 reversevery weakly similar to (97.4)spl11_orysa no original description'
2	Glyma07g01220	at1g72970	'highly similar to ( 722)at1g72970| symbols: eda17, hth | hth (hothead); aldehyde-lyase | chr1:27456533-27459367 forward no original description'
2	Glyma07g04470	at5g07990	'moderately similar to ( 409)at5g07990| symbols: cyp75b1, d501, tt7 | tt7 (transparent testa 7); flavonoid 3'-monooxygenase/ oxygen binding | chr5:2560438-2562860 forwardmoderately similar to ( 387)c75a2_solme no original description'
2	Glyma08g03440	at4g26220	'moderately similar to ( 273)at4g26220| symbols: | caffeoyl-coa 3-o-methyltransferase, putative | chr4:13284188-13285155 forwardmoderately similar to ( 259)camt_mescr no original description'
2	Glyma08g08770	at2g34430	'moderately similar to ( 444)at2g34430| symbols: lhcb1.4, lhb1b1 | lhb1b1 (photosystem ii light harvesting complex gene 1.4); chlorophyll binding | chr2:14531897-14532697 forwardmoderately similar to ( 492)cb23_soybn no original description'
2	Glyma08g16970	at1g05590	'highly similar to ( 738)at1g05590| symbols: hexo2, athex3 | athex3/hexo2 (beta-hexosaminidase 2); beta-n-acetylhexosaminidase/ hexosaminidase/ hydrolase, hydrolyzing o-glycosyl compounds | chr1:1669870-1671685 forward no original description'
2	Glyma08g36280	at3g48670	'highly similar to ( 517)at3g48670| symbols: | xh/xs domain-containing protein / xs zinc finger domain-containing protein | chr3:18042225-18044600 forward no original description'
2	Glyma08g39140	at1g12940	'highly similar to ( 613)at1g12940| symbols: atnrt2.5 | atnrt2.5 (nitrate transporter2.5); nitrate transmembrane transporter | chr1:4416403-4418335 forward no original description'
2	Glyma08g45600	at1g73325	'very weakly similar to (81.6)at1g73325| symbols: | trypsin and protease inhibitor family protein / kunitz family protein | chr1:27571179-27571847 reverseweakly similar to ( 127)kti1_soybn no original description'
2	Glyma08g10490	at1g30280	'weakly similar to ( 136)at1g30280| symbols: | heat shock protein binding | chr1:10662835-10664554 reverse no original description'
2	Glyma09g01380	at3g02870	'moderately similar to ( 401)at3g02870| symbols: vtc4 | vtc4 | chr3:627749-629689 reversemoderately similar to ( 400)impp_mescr no original description'
2	Glyma09g02050	at4g17150	'moderately similar to ( 456)at4g17150| symbols: | similar to unknown protein [arabidopsis thaliana] (tair:at4g14290.1); similar to unnamed protein product [vitis vinifera] (gb:cao23689.1); contains domain uncharacterized (pthr12277:sf9); contains domain no description (g3dsa:3.40.50.1820); contains domain uncharacterized (pthr12277); contains domain alpha/beta-hydrolases (ssf53474) | chr4:963860…
2	Glyma09g24890	at5g23950	'weakly similar to ( 166)at5g23950| symbols: | c2 domain-containing protein | chr5:8082792-8083451 forward no original description'
2	Glyma09g30300	at1g73500	'moderately similar to ( 335)at1g73500| symbols: atmkk9 | atmkk9 (arabidopsis thaliana map kinase kinase 9); kinase | chr1:27643080-27644012 reverseweakly similar to ( 193)m2k1_orysa no original description'
2	Glyma09g28200	at4g10340	'moderately similar to ( 399)at4g10340| symbols: lhcb5 | lhcb5 (light harvesting complex of photosystem ii 5); chlorophyll binding | chr4:6408196-6409492 forwardweakly similar to ( 195)cb2a_pinsy no original description'
2	Glyma09g33230	at5g65500	'highly similar to ( 697)at5g65500| symbols: | protein kinase family protein | chr5:26198319-26201223 reversevery weakly similar to (95.9)kpro_maize no original description'
2	Glyma10g03200	at3g63140	'highly similar to ( 583)at3g63140| symbols: | mrna-binding protein, putative | chr3:23337981-23339595 reverse no original description'
2	Glyma10g32080	at4g10340	'moderately similar to ( 392)at4g10340| symbols: lhcb5 | lhcb5 (light harvesting complex of photosystem ii 5); chlorophyll binding | chr4:6408196-6409492 forwardweakly similar to ( 197)cb2b_pinsy no original description'
2	Glyma10g43440	at5g23420	'weakly similar to ( 113)at5g23420| symbols: hmgb6 | hmgb6 (high mobility group b 6); transcription factor | chr5:7888715-7890114 reverse no original description'
2	Glyma10g00210	at5g35970	'nearly identical (1310)at5g35970| symbols: | dna-binding protein, putative | chr5:14136290-14140308 reverse no original description'
2	Glyma10g01740	at4g02110	'moderately similar to ( 360)at4g02110| symbols: | brct domain-containing protein | chr4:935191-940191 forward no original description'
2	Glyma10g07500	at2g36570	'highly similar to ( 743)at2g36570| symbols: | leucine-rich repeat transmembrane protein kinase, putative | chr2:15342662-15344804 forwardweakly similar to ( 182)pskr_dauca no original description'
2	Glyma10g07530	at5g04550	'weakly similar to ( 194)at5g04550| symbols: | similar to unknown protein [arabidopsis thaliana] (tair:at3g23160.1); similar to unnamed protein product [vitis vinifera] (gb:cao46545.1); contains interpro domain protein of unknown function duf668 (interpro:ipr007700) | chr5:1303758-1305557 reverse no original description'
2	Glyma10g23650	at5g43060	'highly similar to ( 534)at5g43060| symbols: | cysteine proteinase, putative / thiol protease, putative | chr5:17287012-17289345 reversehighly similar to ( 507)orya_orysa no original description'
2	Glyma11g13650	at3g59400	'moderately similar to ( 218)at3g59400| symbols: gun4 | gun4 (genomes uncoupled 4) | chr3:21959858-21960655 reverse no original description'
2	Glyma11g29460	at5g58490	'moderately similar to ( 455)at5g58490| symbols: | cinnamoyl-coa reductase family | chr5:23660294-23661681 forwardmoderately similar to ( 202)dfra_vitvi no original description'
2	Glyma11g14950	at3g12580	'nearly identical (1118)at3g12580| symbols: hsp70 | hsp70 (heat shock protein 70); atp binding | chr3:3991494-3993696 reversenearly identical (1120)hsp7c_pethy no original description'
2	Glyma11g37580	at1g67740	'very weakly similar to (83.6)at1g67740| symbols: ycf32, psby | psby (photosystem ii by) | chr1:25398092-25398661 reversevery weakly similar to (96.7)psby_spiol no original description'
2	Glyma12g34610	at4g27280	'weakly similar to ( 106)at4g27280| symbols: | calcium-binding ef hand family protein | chr4:13663776-13664168 reverse no original description'
2	Glyma12g35050	at5g54190	'highly similar to ( 566)at5g54190| symbols: pora | pora (protochlorophyllide reductase a); oxidoreductase/ protochlorophyllide reductase | chr5:22008409-22009464 reversehighly similar to ( 597)pora_cucsa no original description'
2	Glyma12g07780	at1g07890	'moderately similar to ( 350)at1g07890| symbols: mee6, cs1, apx1 | apx1 (ascorbate peroxidase 1) | chr1:2438002-2439432 forwardmoderately similar to ( 389)apx1_pea no original description'
2	Glyma12g34470	at5g54540	'weakly similar to ( 105)at5g54540| symbols: | similar to unknown protein [arabidopsis thaliana] (tair:at4g25170.1); similar to unknown [populus trichocarpa] (gb:abk93511.1); contains interpro domain uncharacterised conserved protein ucp012943 (interpro:ipr016606) | chr5:22173830-22175083 forward no original description'
2	Glyma13g21240	at5g03795	'highly similar to ( 573)at5g03795| symbols: | oxidoreductase | chr5:1007553-1010372 reverse no original description'
2	Glyma13g20200	at4g05320	'moderately similar to ( 272)at4g05320| symbols: ubq10 | ubq10 (polyubiquitin 10) | chr4:2718557-2719951 forwardweakly similar to ( 134)ubiq_wheat no original description'
2	Glyma13g41160	at2g39700	'moderately similar to ( 436)at2g39700| symbols: atexp4, athexp alpha 1.6, atexpa4 | atexpa4 (arabidopsis thaliana expansin a4) | chr2:16551324-16552512 reversemoderately similar to ( 407)expa7_orysa no original description'
2	Glyma14g05850	at5g05340	'moderately similar to ( 346)at5g05340| symbols: | peroxidase, putative | chr5:1579143-1580820 reversemoderately similar to ( 363)per1_arahy no original description'
2	Glyma15g43150	at3g08010	'moderately similar to ( 403)at3g08010| symbols: atab2 | atab2; rna binding | chr3:2556052-2557432 forward no original description'
2	Glyma15g09530	at1g29670	'moderately similar to ( 305)at1g29670| symbols: | gdsl-motif lipase/hydrolase family protein | chr1:10375829-10377703 forwardweakly similar to ( 133)apg_brana no original description'
2	Glyma15g19810	at1g19150	'moderately similar to ( 388)at1g19150| symbols: lhca2*1, lhca6 | lhca6 (photosystem i light harvesting complex gene 6); chlorophyll binding | chr1:6612797-6613790 forwardmoderately similar to ( 300)cb12_pethy no original description'
2	Glyma16g27990	at2g34430	'moderately similar to ( 280)at2g34430| symbols: lhcb1.4, lhb1b1 | lhb1b1 (photosystem ii light harvesting complex gene 1.4); chlorophyll binding | chr2:14531897-14532697 forwardmoderately similar to ( 296)cb21_soybn no original description'
2	Glyma16g28030	at2g34430	'moderately similar to ( 431)at2g34430| symbols: lhcb1.4, lhb1b1 | lhb1b1 (photosystem ii light harvesting complex gene 1.4); chlorophyll binding | chr2:14531897-14532697 forwardmoderately similar to ( 465)cb21_soybn no original description'
2	Glyma17g01630	at1g62050	'highly similar to ( 673)at1g62050| symbols: | similar to ankyrin repeat family protein [arabidopsis thaliana] (tair:at1g11740.1); similar to unnamed protein product [vitis vinifera] (gb:cao21232.1); contains interpro domain ankyrin (interpro:ipr002110) | chr1:22939988-22942539 reverse no original description'
2	Glyma17g10410	at1g74740	'highly similar to ( 867)at1g74740| symbols: cdpk1a, cpk30 | cpk30 (calcium-dependent protein kinase 30); calmodulin-dependent protein kinase/ kinase/ protein kinase | chr1:28083860-28086137 reversehighly similar to ( 567)cdpk2_orysa no original description'
2	Glyma17g33310	at4g31890	'moderately similar to ( 444)at4g31890| symbols: | armadillo/beta-catenin repeat family protein | chr4:15427296-15429055 reverse no original description'
2	Glyma17g36220	at3g48700	'moderately similar to ( 270)at3g48700| symbols: atcxe13 | atcxe13; hydrolase | chr3:18049810-18050799 reverseweakly similar to ( 122)gid1_orysa no original description'
2	Glyma18g02210	at5g10170	'highly similar to ( 934)at5g10170| symbols: | inositol-3-phosphate synthase, putative / myo-inositol-1-phosphate synthase, putative / mi-1-p synthase, putative | chr5:3187539-3190162 reversehighly similar to ( 969)ino1_tobac no original description'
2	Glyma18g14410	at1g06680	'moderately similar to ( 369)at1g06680| symbols: oee2, psii-p, psbp-1 | psbp-1 (oxygen-evolving enhancer protein 2) | chr1:2048075-2049185 forwardmoderately similar to ( 415)psbp_pea no original description'
2	Glyma18g19710	at1g23440	'moderately similar to ( 325)at1g23440| symbols: | pyrrolidone-carboxylate peptidase family protein | chr1:8321929-8324008 forward no original description'
2	Glyma19g30670	at3g56650	'moderately similar to ( 298)at3g56650| symbols: | thylakoid lumenal 20 kda protein | chr3:20995786-20996892 forward no original description'
2	Glyma19g38390	at1g52340	'weakly similar to ( 196)at1g52340| symbols: sis4, gin1, sdr1, isi4, sre1, ataba2, aba2 | aba2 (aba deficient 2); oxidoreductase | chr1:19493666-19495196 reverseweakly similar to ( 184)ts2_maize no original description'
2	Glyma19g00270	at3g01550	'moderately similar to ( 338)at3g01550| symbols: | triose phosphate/phosphate translocator, putative | chr3:216954-218863 reverseweakly similar to ( 160)tpt_pea no original description'
2	Glyma19g45120	at2g46890	'moderately similar to ( 349)at2g46890| symbols: | oxidoreductase, acting on the ch-ch group of donors | chr2:19273948-19275203 reverse no original description'
2	Glyma20g24290	at1g14600	'weakly similar to ( 119)at1g14600| symbols: | dna binding / transcription factor | chr1:5001180-5003365 reverse no original description'
2	Glyma20g31080	at1g34110	'nearly identical (1320)at1g34110| symbols: | leucine-rich repeat transmembrane protein kinase, putative | chr1:12417309-12421167 reversemoderately similar to ( 491)rpk1_iponi no original description'
2	Glyma20g38720	at2g45290	'nearly identical (1218)at2g45290| symbols: | transketolase, putative | chr2:18679811-18682663 forwardnearly identical (1214)tktc_soltu no original description'
Cluster Number 3 :
3	Glyma01g38130	at2g25737	'moderately similar to ( 396)at2g25737| symbols: | similar to unknown protein [arabidopsis thaliana] (tair:at2g36630.1); similar to unnamed protein product [vitis vinifera] (gb:cao44067.1); contains interpro domain protein of unknown function duf81; (interpro:ipr002781) | chr2:10984252-10986755 forward no original description'
3	Glyma01g25750	at3g56870	'weakly similar to ( 122)at3g56870| symbols: | similar to unnamed protein product [vitis vinifera] (gb:cao61177.1) | chr3:21064056-21066497 forward no original description'
3	Glyma01g37330	at4g36180	'nearly identical (1285)at4g36180| symbols: | leucine-rich repeat family protein | chr4:17120212-17123701 reversemoderately similar to ( 347)pskr_dauca no original description'
3	Glyma01g39890	at5g67370	'moderately similar to ( 384)at5g67370| symbols: | similar to unknown protein [arabidopsis thaliana] (tair:at5g11840.1); similar to hypothetical protein [vitis vinifera] (gb:can75014.1); contains interpro domain protein of unknown function duf1230 (interpro:ipr009631) | chr5:26894893-26896691 reverse no original description'
3	Glyma01g45420	at4g33430	'weakly similar to ( 189)at4g33430| symbols: rks10, serk3, elg, bak1 | bak1 (bri1-associated receptor kinase); kinase | chr4:16086657-16090291 reversevery weakly similar to (99.0)rpk1_iponi no original description'
3	Glyma02g04780	at4g35260	'highly similar to ( 587)at4g35260| symbols: idh1 | idh1 (isocitrate dehydrogenase 1); isocitrate dehydrogenase (nad+) | chr4:16774499-16776238 reversemoderately similar to ( 285)leu3_soltu no original description'
3	Glyma02g16600	at3g63200	'highly similar to ( 507)at3g63200| symbols: plp9, pla iiib | pla iiib/plp9 (patatin-like protein 9); nutrient reservoir | chr3:23357115-23358354 forward no original description'
3	Glyma02g36940	at2g23950	'highly similar to ( 862)at2g23950| symbols: | leucine-rich repeat family protein / protein kinase family protein | chr2:10194284-10197049 reversemoderately similar to ( 261)pskr_dauca no original description'
3	Glyma02g40170	at2g45260	'moderately similar to ( 296)at2g45260| symbols: | similar to unknown protein [arabidopsis thaliana] (tair:at4g34080.1); similar to unnamed protein product [vitis vinifera] (gb:cao24521.1); contains interpro domain protein of unknown function duf641, plant (interpro:ipr006943) | chr2:18671735-18673012 reverse no original description'
3	Glyma02g38280	at1g58290	'highly similar to ( 722)at1g58290| symbols: hema1 | hema1; glutamyl-trna reductase | chr1:21627693-21629716 reversehighly similar to ( 790)hem11_cucsa no original description'
3	Glyma02g38650	at5g60300	'moderately similar to ( 213)at5g60300| symbols: | lectin protein kinase family protein | chr5:24282088-24285199 forwardweakly similar to ( 110)pskr_dauca no original description'
3	Glyma03g16140	at5g33370	'highly similar to ( 555)at5g33370| symbols: | gdsl-motif lipase/hydrolase family protein | chr5:12620094-12621900 reverseweakly similar to ( 160)apg_brana no original description'
3	Glyma03g29330	at5g13630	'nearly identical (2425)at5g13630| symbols: cch, chlh, cch1, gun5 | gun5 (genomes uncoupled 5) | chr5:4387923-4392085 reverse no original description'
3	Glyma03g34760	at3g52970	'moderately similar to ( 428)at3g52970| symbols: cyp76g1 | cyp76g1 (cytochrome p450, family 76, subfamily g, polypeptide 1); oxygen binding | chr3:19652378-19654237 reversehighly similar to ( 578)c76a2_solme no original description'
3	Glyma03g29490	at2g41890	'highly similar to ( 758)at2g41890| symbols: | curculin-like (mannose-binding) lectin family protein / pan domain-containing protein | chr2:17485136-17487430 reversemoderately similar to ( 207)kpro_maize no original description'
3	Glyma03g31580	at2g30570	'weakly similar to ( 118)at2g30570| symbols: psbw | psbw (photosystem ii reaction center w) | chr2:13026403-13027130 reverseweakly similar to ( 122)psbw_spiol no original description'
3	Glyma03g37500	at2g47500	'nearly identical (1135)at2g47500| symbols: | microtubule motor | chr2:19500317-19504952 forwardmoderately similar to ( 207)fla10_chlre no original description'
3	Glyma04g06430	at4g31820	'moderately similar to ( 368)at4g31820| symbols: npy1, enp, mab4 | enp (enhancer of pinoid); signal transducer | chr4:15390794-15393633 reverseweakly similar to ( 197)nph3_orysa no original description'
3	Glyma04g02020	at1g42430	'moderately similar to ( 378)at1g42430| symbols: | similar to unknown protein [arabidopsis thaliana] (tair:at3g55760.1); similar to unknown protein [arabidopsis thaliana] (tair:at3g55760.2); similar to unnamed protein product [vitis vinifera] (gb:cao62020.1); similar to hypothetical protein [oryza sativa (japonica cultivar-group)] (gb:aan05510.1); similar to hypothetical protein osi_009645 [oryza…
3	Glyma04g35730	at5g33320	'moderately similar to ( 466)at5g33320| symbols: ppt, arappt, cue1 | cue1 (cab underexpressed 1); antiporter/ triose-phosphate transmembrane transporter | chr5:12606180-12608638 forwardweakly similar to ( 196)tpt_spiol no original description'
3	Glyma04g35830	at3g48200	'highly similar to ( 633)at3g48200| symbols: | similar to hypothetical protein osi_020499 [oryza sativa (indica cultivar-group)] (gb:eay99266.1); similar to hypothetical protein osj_018975 [oryza sativa (japonica cultivar-group)] (gb:eaz35492.1); similar to unnamed protein product [vitis vinifera] (gb:cao64300.1) | chr3:17843934-17848356 reverse no original description'
3	Glyma05g00360	at1g74210	'highly similar to ( 553)at1g74210| symbols: | glycerophosphoryl diester phosphodiesterase family protein | chr1:27914057-27916446 forward no original description'
3	Glyma05g05850	at5g38610	'weakly similar to ( 107)at5g38610| symbols: | invertase/pectin methylesterase inhibitor family protein | chr5:15478075-15478674 reverse no original description'
3	Glyma05g08530	at3g27960	'highly similar to ( 789)at3g27960| symbols: | kinesin light chain-related | chr3:10381750-10383830 reverse no original description'
3	Glyma05g04320	at1g62520	'moderately similar to ( 208)at1g62520| symbols: | similar to unknown protein [arabidopsis thaliana] (tair:at4g22560.1); similar to at1g62520 [arabidopsis lyrata subsp. petraea] (gb:aat72492.1); contains domain adp-ribosylation (ssf56399) | chr1:23148171-23149013 forward no original description'
3	Glyma06g08610	at3g24550	'moderately similar to ( 441)at3g24550| symbols: atperk1 | atperk1 (proline extensin-like receptor kinase 1); atp binding / protein kinase | chr3:8960418-8963310 forwardmoderately similar to ( 236)pskr_dauca no original description'
3	Glyma06g09830	at1g09750	'moderately similar to ( 431)at1g09750| symbols: | chloroplast nucleoid dna-binding protein-related | chr1:3157543-3158962 forward no original description'
3	Glyma06g11860	at1g77590	'nearly identical (1087)at1g77590| symbols: lacs9 | lacs9 (long chain acyl-coa synthetase 9); long-chain-fatty-acid-coa ligase | chr1:29153395-29156670 reversevery weakly similar to (87.4)4cl2_orysa no original description'
3	Glyma06g19250	at5g33320	'moderately similar to ( 461)at5g33320| symbols: ppt, arappt, cue1 | cue1 (cab underexpressed 1); antiporter/ triose-phosphate transmembrane transporter | chr5:12606180-12608638 forwardweakly similar to ( 194)tpt_soltu no original description'
3	Glyma06g23590	at2g26730	'highly similar to ( 543)at2g26730| symbols: | leucine-rich repeat transmembrane protein kinase, putative | chr2:11395699-11398364 forwardweakly similar to ( 177)pskr_dauca no original description'
3	Glyma06g35330	at1g72210	'moderately similar to ( 203)at1g72210| symbols: | basic helix-loop-helix (bhlh) family protein (bhlh096) | chr1:27183728-27185930 forward no original description'
3	Glyma06g41170	at5g54530	'weakly similar to ( 177)at5g54530| symbols: | similar to unknown protein [arabidopsis thaliana] (tair:at1g61667.1); similar to unnamed protein product [vitis vinifera] (gb:cao39087.1); contains interpro domain protein of unknown function duf538 (interpro:ipr007493) | chr5:22170007-22171427 forward no original description'
3	Glyma06g02320	at2g16990	'moderately similar to ( 340)at2g16990| symbols: | similar to unknown protein [arabidopsis thaliana] (tair:at2g16980.2); similar to unnamed protein product [vitis vinifera] (gb:cao61976.1); contains interpro domain major facilitator superfamily mfs-1 (interpro:ipr011701); contains interpro domain mfs general substrate transporter (interpro:ipr016196) | chr2:7390276-7394865 forward no original des…
3	Glyma06g15850	at2g13690	'highly similar to ( 508)at2g13690| symbols: | prli-interacting factor, putative | chr2:5713786-5715977 reverse no original description'
3	Glyma07g11250	at5g52450	'moderately similar to ( 457)at5g52450| symbols: | mate efflux protein-related | chr5:21306268-21308975 reverse no original description'
3	Glyma07g37050	at3g16950	'highly similar to ( 876)at3g16950| symbols: ptlpd1, lpd1 | lpd1 (lipoamide dehydrogenase 1) | chr3:5786514-5790389 reversemoderately similar to ( 236)dldh_pea no original description'
3	Glyma07g39620	at3g02870	'moderately similar to ( 413)at3g02870| symbols: vtc4 | vtc4 | chr3:627749-629689 reversemoderately similar to ( 416)impp_mescr no original description'
3	Glyma07g18280	at5g05600	'moderately similar to ( 461)at5g05600| symbols: | oxidoreductase, 2og-fe(ii) oxygenase family protein | chr5:1672267-1674603 forwardmoderately similar to ( 232)ldox_maldo no original description'
3	Glyma08g02850	at5g46290	'highly similar to ( 669)at5g46290| symbols: kas i | kas i (3-ketoacyl-acyl carrier protein synthase i); fatty-acid synthase | chr5:18791666-18793856 reversehighly similar to ( 632)kasc1_horvu no original description'
3	Glyma08g07950	at5g64570	'nearly identical (1144)at5g64570| symbols: atbxl4, xyl4 | xyl4 (beta-xylosidase 4); hydrolase, hydrolyzing o-glycosyl compounds | chr5:25827453-25830535 reversemoderately similar to ( 470)xynb_prupe no original description'
3	Glyma08g25150	at1g79330	'moderately similar to ( 459)at1g79330| symbols: amc6, atmcp2b, atmc5 | amc6/atmc5/atmcp2b (type-ii metacaspases); caspase/ cysteine-type endopeptidase | chr1:29843615-29845030 forward no original description'
3	Glyma08g36590	at1g72210	'weakly similar to ( 199)at1g72210| symbols: | basic helix-loop-helix (bhlh) family protein (bhlh096) | chr1:27183728-27185930 forward no original description'
3	Glyma08g45990	at2g05990	'moderately similar to ( 491)at2g05990| symbols: enr1, mod1 | mod1 (mosaic death 1); enoyl-[acyl-carrier-protein] reductase (nadh)/ oxidoreductase | chr2:2322873-2324864 forwardmoderately similar to ( 477)fabi_brana no original description'
3	Glyma08g05230	at2g01770	'moderately similar to ( 350)at2g01770| symbols: vit1 | vit1 (vacuolar iron transporter 1); iron ion transmembrane transporter | chr2:334774-336424 reverse no original description'
3	Glyma08g11130	at1g67320	'highly similar to ( 689)at1g67320| symbols: | dna primase, large subunit family | chr1:25209183-25212629 reverse no original description'
3	Glyma08g15010	at5g09960	'weakly similar to ( 109)at5g09960| symbols: | similar to unknown protein [arabidopsis thaliana] (tair:at5g64850.1); similar to 4d11_4 [brassica rapa subsp. pekinensis] (gb:aaz67518.1) | chr5:3106504-3107659 forward no original description'
3	Glyma08g22750	at3g15820	'moderately similar to ( 339)at3g15820| symbols: | phosphatidic acid phosphatase-related / pap2-related | chr3:5351224-5353580 forward no original description'
3	Glyma09g06250	at4g30190	'nearly identical (1578)at4g30190| symbols: pma2, aha2 | aha2 (arabidopsis h(+)-atpase 2); atpase | chr4:14770826-14775926 reversenearly identical (1633)pma4_nicpl no original description'
3	Glyma09g06810	at4g29920	'moderately similar to ( 383)at4g29920| symbols: | heat shock protein-related | chr4:14632659-14635891 reverse no original description'
3	Glyma09g34120	at1g32190	'moderately similar to ( 300)at1g32190| symbols: | similar to unknown protein [arabidopsis thaliana] (tair:at2g24320.1); similar to unnamed protein product [vitis vinifera] (gb:cao63335.1); contains domain pthr12277:sf8 (pthr12277:sf8); contains domain pthr12277 (pthr12277); contains domain ssf53474 (ssf53474); contains domain g3dsa:3.40.50.1820 (g3dsa:3.40.50.1820) | chr1:11593039-11595461 rever…
3	Glyma09g05240	at5g44635	'nearly identical (1192)at5g44635| symbols: | minichromosome maintenance family protein / mcm family protein | chr5:18023658-18027769 reversemoderately similar to ( 285)mcm3_maize no original description'
3	Glyma10g05760	at3g09730	'weakly similar to ( 130)at3g09730| symbols: | similar to unnamed protein product [vitis vinifera] (gb:cao18124.1) | chr3:2984023-2986265 forward no original description'
3	Glyma10g24630	at4g13710	'highly similar to ( 689)at4g13710| symbols: | pectate lyase family protein | chr4:7962546-7966008 forwardmoderately similar to ( 421)pel_lillo no original description'
3	Glyma10g35960	at1g34430	'highly similar to ( 522)at1g34430| symbols: emb3003 | emb3003 (embryo defective 3003); dihydrolipoyllysine-residue acetyltransferase | chr1:12588005-12590062 reverse no original description'
3	Glyma10g03730	at3g54650	'highly similar to ( 554)at3g54650| symbols: | f-box family protein (fbl17) | chr3:20236982-20239860 reverse no original description'
3	Glyma10g38650	at5g51750	'nearly identical (1015)at5g51750| symbols: atsbt1.3 | atsbt1.3; subtilase | chr5:21037492-21039834 forward no original description'
3	Glyma11g10330	at4g38430	'highly similar to ( 722)at4g38430| symbols: atropgef1, ropgef1 | atropgef1/ropgef1 (kinase partner protein-like); rho guanyl-nucleotide exchange factor/ protein binding | chr4:17986637-17988653 forward no original description'
3	Glyma11g13890	at5g12970	'nearly identical (1274)at5g12970| symbols: | c2 domain-containing protein | chr5:4102995-4105304 forward no original description'
3	Glyma11g37250	at1g67550	'nearly identical (1289)at1g67550| symbols: ure | ure (urease); urease | chr1:25316505-25320574 forwardmoderately similar to ( 258)urea_soybn no original description'
3	Glyma11g31440	at5g58300	'highly similar to ( 711)at5g58300| symbols: | leucine-rich repeat transmembrane protein kinase, putative | chr5:23590047-23592097 forwardweakly similar to ( 137)pskr_dauca no original description'
3	Glyma12g07560	at5g60450	'highly similar to ( 823)at5g60450| symbols: arf4 | arf4 (auxin response factor 4); transcription factor | chr5:24325784-24329413 reverse no original description'
3	Glyma12g32670	at2g20900	'highly similar to ( 751)at2g20900| symbols: | diacylglycerol kinase, putative | chr2:8996493-8999879 reverse no original description'
3	Glyma12g11560	at4g28100	'moderately similar to ( 249)at4g28100| symbols: | identical to uncharacterized gpi-anchored protein at4g28100 precursor [arabidopsis thaliana] (gb:q9suc9;gb:q8l9x7); similar to unknown protein [arabidopsis thaliana] (tair:at3g18050.1); similar to unknown [populus trichocarpa] (gb:abk95869.1) | chr4:13965306-13966703 reverse no original description'
3	Glyma13g18770	at1g04030	'moderately similar to ( 210)at1g04030| symbols: | similar to unknown protein [arabidopsis thaliana] (tair:at5g44040.1); similar to unnamed protein product [vitis vinifera] (gb:cao40580.1) | chr1:1040517-1042312 forward no original description'
3	Glyma13g24110	at2g34060	'moderately similar to ( 431)at2g34060| symbols: | peroxidase, putative | chr2:14391993-14393609 forwardmoderately similar to ( 220)per2_arahy no original description'
3	Glyma13g22420	at2g07690	'nearly identical (1141)at2g07690| symbols: | minichromosome maintenance family protein / mcm family protein | chr2:3523376-3527385 reversemoderately similar to ( 305)mcm3_maize no original description'
3	Glyma13g24720	at2g34700	'weakly similar to ( 121)at2g34700| symbols: | pollen ole e 1 allergen and extensin family protein | chr2:14641377-14642676 reverse no original description'
3	Glyma13g27490	at4g04640	'highly similar to ( 545)at4g04640| symbols: atpc1 | atpc1 (atp synthase gamma chain 1) | chr4:2350759-2351880 reversehighly similar to ( 577)atpg_pea no original description'
3	Glyma14g06960	at5g59100	'highly similar to ( 565)at5g59100| symbols: | subtilase family protein | chr5:23876177-23879313 reverse no original description'
3	Glyma14g08630	at4g33280	'weakly similar to ( 154)at4g33280| symbols: | dna binding / transcription factor | chr4:16047361-16049314 reverse no original description'
3	Glyma14g10820	at4g33010	'nearly identical (1751)at4g33010| symbols: atgldp1 | atgldp1 (arabidopsis thaliana glycine decarboxylase p-protein 1) | chr4:15927136-15931153 reversenearly identical (1817)gcsp_pea no original description'
3	Glyma14g39050	at5g17230	'moderately similar to ( 406)at5g17230| symbols: psy | psy (phytoene synthase) | chr5:5659841-5662089 reversemoderately similar to ( 408)psy_capan no original description'
3	Glyma15g15950	at3g06880	'highly similar to ( 683)at3g06880| symbols: | transducin family protein / wd-40 repeat family protein | chr3:2169862-2175692 reverse no original description'
3	Glyma15g18810	at5g57030	'highly similar to ( 758)at5g57030| symbols: lut2 | lut2 (lutein deficient 2); lycopene epsilon cyclase | chr5:23094624-23097044 forwardmoderately similar to ( 289)lcyb_capan no original description'
3	Glyma15g16570	at5g44635	'nearly identical (1200)at5g44635| symbols: | minichromosome maintenance family protein / mcm family protein | chr5:18023658-18027769 reversemoderately similar to ( 283)mcm3_maize no original description'
3	Glyma15g20500	at2g26440	'highly similar to ( 656)at2g26440| symbols: | pectinesterase family protein | chr2:11254485-11256485 forwardmoderately similar to ( 406)pme2_citsi no original description'
3	Glyma16g02710	at1g01300	'highly similar to ( 558)at1g01300| symbols: | aspartyl protease family protein | chr1:117065-118522 forward no original description'
3	Glyma16g03680	at3g61490	'highly similar to ( 706)at3g61490| symbols: | glycoside hydrolase family 28 protein / polygalacturonase (pectinase) family protein | chr3:22769414-22771112 forwardvery weakly similar to (91.3)pglr2_maize no original description'
3	Glyma16g23240	at4g35920	'highly similar to ( 509)at4g35920| symbols: mca1 | mca1 (mid1-complementing activity 1) | chr4:17012109-17014195 reverse no original description'
3	Glyma16g25880	at5g66560	'highly similar to ( 687)at5g66560| symbols: | phototropic-responsive nph3 family protein | chr5:26581594-26583888 forwardweakly similar to ( 187)nph3_orysa no original description'
3	Glyma17g03910	at5g49480	'weakly similar to ( 145)at5g49480| symbols: atcp1 | atcp1 (ca2+-binding protein 1); calcium ion binding | chr5:20088038-20088520 forward no original description'
3	Glyma17g14150	at4g11820	'highly similar to ( 778)at4g11820| symbols: hmgs, emb2778, mva1 | mva1 (hydroxymethylglutaryl-coa synthase) | chr4:7109118-7111895 reverse no original description'
3	Glyma17g16190	at5g38610	'weakly similar to ( 102)at5g38610| symbols: | invertase/pectin methylesterase inhibitor family protein | chr5:15478075-15478674 reverse no original description'
3	Glyma17g34640	at2g46210	'highly similar to ( 543)at2g46210| symbols: | delta-8 sphingolipid desaturase, putative | chr2:18984615-18985964 forward no original description'
3	Glyma17g00950	at5g47670	'moderately similar to ( 219)at5g47670| symbols: | ccaat-box binding transcription factor family protein / leafy cotyledon 1-related (l1l) | chr5:19332584-19333201 forwardweakly similar to ( 153)nfyb3_orysa no original description'
3	Glyma17g01890	at1g61800	'moderately similar to ( 404)at1g61800| symbols: gpt2 | gpt2 (glucose-6-phosphate/phosphate translocator 2); antiporter/ glucose-6-phosphate transmembrane transporter | chr1:22828192-22830124 forwardweakly similar to ( 192)tpt_pea no original description'
3	Glyma17g03920	at1g44900	'nearly identical (1323)at1g44900| symbols: | atp binding / dna binding / dna-dependent atpase | chr1:16972731-16976897 forwardmoderately similar to ( 333)mcm3_maize no original description'
3	Glyma17g06930	at2g18960	'nearly identical (1496)at2g18960| symbols: pma, ost2, aha1 | aha1 (arabidopsis h+ atpase 1); atpase | chr2:8228940-8234350 forwardnearly identical (1549)pma4_nicpl no original description'
3	Glyma17g07810	at2g23950	'highly similar to ( 810)at2g23950| symbols: | leucine-rich repeat family protein / protein kinase family protein | chr2:10194284-10197049 reversemoderately similar to ( 263)pskr_dauca no original description'
3	Glyma17g13930	at4g09650	'moderately similar to ( 206)at4g09650| symbols: | atp synthase delta chain, chloroplast, putative / h(+)-transporting two-sector atpase, delta (oscp) subunit, putative | chr4:6100796-6101500 forwardmoderately similar to ( 225)atpd_pea no original description'
3	Glyma18g05110	at1g65880	'highly similar to ( 709)at1g65880| symbols: bzo1 | bzo1; benzoate-coa ligase | chr1:24512296-24514400 reverseweakly similar to ( 154)4cl1_tobac no original description'
3	Glyma18g03440	at3g55800	'highly similar to ( 596)at3g55800| symbols: sbpase | sbpase (sedoheptulose-bisphosphatase); phosphoric ester hydrolase/ sedoheptulose-bisphosphatase | chr3:20720619-20722400 forwardhighly similar to ( 625)s17p_spiol no original description'
3	Glyma18g06500	at2g30200	'highly similar to ( 504)at2g30200| symbols: | binding / catalytic/ transferase | chr2:12890417-12892559 reverse no original description'
3	Glyma18g31780	at2g05990	'moderately similar to ( 498)at2g05990| symbols: enr1, mod1 | mod1 (mosaic death 1); enoyl-[acyl-carrier-protein] reductase (nadh)/ oxidoreductase | chr2:2322873-2324864 forwardmoderately similar to ( 486)fabi_brana no original description'
3	Glyma18g39860	at2g29050	'moderately similar to ( 369)at2g29050| symbols: atrbl1 | atrbl1 (arabidopsis thaliana rhomboid-like 1) | chr2:12485322-12486730 forward no original description'
3	Glyma18g44870	at5g58300	'highly similar to ( 676)at5g58300| symbols: | leucine-rich repeat transmembrane protein kinase, putative | chr5:23590047-23592097 forwardmoderately similar to ( 212)pskr_dauca no original description'
3	Glyma19g05200	at5g16000	'highly similar to ( 940)at5g16000| symbols: nik1 | nik1 (nsp-interacting kinase 1); kinase | chr5:5224267-5227006 forwardmoderately similar to ( 263)pskr_dauca no original description'
3	Glyma19g17230	at5g17860	'highly similar to ( 517)at5g17860| symbols: cax7 | cax7 (calcium exchanger 7); calcium:sodium antiporter/ cation:cation antiporter | chr5:5902640-5904352 reverse no original description'
3	Glyma19g24420	at3g01750	'highly similar to ( 577)at3g01750| symbols: | ankyrin repeat family protein | chr3:270622-272698 forward no original description'
3	Glyma19g40940	at3g62110	'highly similar to ( 625)at3g62110| symbols: | glycoside hydrolase family 28 protein / polygalacturonase (pectinase) family protein | chr3:23008288-23010478 reversevery weakly similar to (95.9)pglr_actch no original description'
3	Glyma19g04240	at5g15650	'highly similar to ( 655)at5g15650| symbols: rgp2 | rgp2 (reversibly glycosylated polypeptide 2); alpha-1,4-glucan-protein synthase (udp-forming) | chr5:5092206-5094096 forwardhighly similar to ( 662)uptg2_soltu no original description'
3	Glyma19g30350	at3g56940	'highly similar to ( 661)at3g56940| symbols: crd1, chl27, acsf, at103 | at103 (dicarboxylate diiron 1) | chr3:21087573-21089248 forwardhighly similar to ( 674)crd1_goshi no original description'
3	Glyma19g34400	at3g54650	'highly similar to ( 564)at3g54650| symbols: | f-box family protein (fbl17) | chr3:20236982-20239860 reverse no original description'
3	Glyma20g06290	at4g15160	'very weakly similar to (81.3)at4g15160| symbols: | protease inhibitor/seed storage/lipid transfer protein (ltp) family protein | chr4:8646193-8650082 forward no original description'
3	Glyma20g24410	at3g54260	'moderately similar to ( 470)at3g54260| symbols: | similar to unknown protein [arabidopsis thaliana] (tair:at2g42570.1); similar to unnamed protein product [vitis vinifera] (gb:cao70127.1); contains interpro domain protein of unknown function duf231, plant (interpro:ipr004253) | chr3:20096075-20097723 reverse no original description'
3	Glyma20g28410	at3g04910	'moderately similar to ( 303)at3g04910| symbols: zik4, wnk1 | wnk1 (with no lysine (k) 1) | chr3:1356067-1358063 forwardvery weakly similar to (84.3)m2k1_orysa no original description'
3	Glyma20g01350	at5g13770	'highly similar to ( 552)at5g13770| symbols: | pentatricopeptide (ppr) repeat-containing protein | chr5:4445464-4447293 forwardweakly similar to ( 105)rf1_orysa no original description'
3	Glyma20g24090	at1g21740	'weakly similar to ( 189)at1g21740| symbols: | similar to unknown protein [arabidopsis thaliana] (tair:at1g77500.1); similar to hypothetical protein [vitis vinifera] (gb:can81539.1); contains interpro domain protein of unknown function duf632 (interpro:ipr006867); contains interpro domain protein of unknown function duf630 (interpro:ipr006868) | chr1:7641569-7645067 forward no original descriptio…
3	Glyma20g28680	at2g32010	'highly similar to ( 825)at2g32010| symbols: | endonuclease/exonuclease/phosphatase family protein | chr2:13632421-13635158 forward no original description'
3	Glyma20g32110	at5g04220	'highly similar to ( 543)at5g04220| symbols: sytc, atsytc, ntmc2type1.3, ntmc2t1.3 | atsytc/ntmc2t1.3/ntmc2type1.3/sytc | chr5:1155986-1158621 reverse no original description'
3	Glyma20g34320	at2g33400	'very weakly similar to (84.7)at2g33400| symbols: | similar to hypothetical protein [cucumis sativus] (gb:aby56099.1) | chr2:14160407-14161477 reverse no original description'
3	Glyma20g35520	at5g51560	'highly similar to ( 861)at5g51560| symbols: | leucine-rich repeat transmembrane protein kinase, putative | chr5:20963033-20965839 forwardweakly similar to ( 159)nork_medtr no original description'
Cluster Number 4 :
4	Glyma01g19200	at1g68260	'moderately similar to ( 251)at1g68260| symbols: | thioesterase family protein | chr1:25589639-25591264 reverse no original description'
4	Glyma01g39430	at5g67100	'nearly identical (1639)at5g67100| symbols: icu2 | icu2 (incurvata2); dna-directed dna polymerase | chr5:26794220-26802330 forwardnearly identical (1538)dpola_orysa no original description'
4	Glyma01g41680	at5g47380	'highly similar to ( 542)at5g47380| symbols: | similar to unknown protein [arabidopsis thaliana] (tair:at5g66600.1); similar to unknown protein [arabidopsis thaliana] (tair:at5g66600.3); similar to hypothetical protein 24.t00022 [brassica oleracea] (gb:abd64944.1); contains interpro domain protein of unknown function duf547 (interpro:ipr006869) | chr5:19238699-19241698 reverse no original descrip…
4	Glyma01g45590	at3g19210	'highly similar to ( 803)at3g19210| symbols: atrad54, chr25 | atrad54/chr25 (arabidopsis homolog of rad54); atp binding / dna binding / helicase | chr3:6652805-6658882 reverseweakly similar to ( 112)isw2_orysa no original description'
4	Glyma01g45630	at3g19210	'moderately similar to ( 422)at3g19210| symbols: atrad54, chr25 | atrad54/chr25 (arabidopsis homolog of rad54); atp binding / dna binding / helicase | chr3:6652805-6658882 reverseweakly similar to ( 104)isw2_orysa no original description'
4	Glyma01g21480	at1g25510	'highly similar to ( 536)at1g25510| symbols: | aspartyl protease family protein | chr1:8959359-8960810 reverse no original description'
4	Glyma01g36960	at2g17840	'moderately similar to ( 491)at2g17840| symbols: erd7 | erd7 (early-responsive to dehydration 7) | chr2:7763005-7764880 reverse no original description'
4	Glyma02g02840	at1g69910	'moderately similar to ( 489)at1g69910| symbols: | protein kinase family protein | chr1:26333829-26335739 forwardweakly similar to ( 198)cri4_maize no original description'
4	Glyma02g05140	at4g35930	'weakly similar to ( 196)at4g35930| symbols: | identical to f-box protein at4g35930 [arabidopsis thaliana] (gb:q5xf11;gb:o65630); similar to f-box family protein [arabidopsis thaliana] (tair:at1g61340.1); similar to hypothetical protein [vitis vinifera] (gb:can71843.1); similar to unnamed protein product [vitis vinifera] (gb:cao43165.1); contains interpro domain cyclin-like f-box (interpro:ipr001…
4	Glyma02g11860	at1g26840	'moderately similar to ( 327)at1g26840| symbols: orc6, atorc6 | atorc6/orc6 (origin recognition complex protein 6); dna binding | chr1:9298809-9300590 forward no original description'
4	Glyma02g35850	at2g36010	'moderately similar to ( 396)at2g36010| symbols: ate2fa, e2f3 | e2f3 (e2f transcription factor-3) | chr2:15126767-15129972 forward no original description'
4	Glyma02g06160	at1g75310	'weakly similar to ( 191)at1g75310| symbols: aul1 | aul1 (auxin-like 1 protein); heat shock protein binding | chr1:28264665-28269785 forward no original description'
4	Glyma02g09640	at5g51110	'moderately similar to ( 250)at5g51110| symbols: | similar to dehydratase family [arabidopsis thaliana] (tair:at1g29810.1); similar to unnamed protein product [vitis vinifera] (gb:cao62291.1); contains interpro domain transcriptional coactivator/pterin dehydratase (interpro:ipr001533) | chr5:20795542-20796606 reverse no original description'
4	Glyma02g10850	at1g25510	'highly similar to ( 536)at1g25510| symbols: | aspartyl protease family protein | chr1:8959359-8960810 reverse no original description'
4	Glyma02g33070	at2g41680	'highly similar to ( 758)at2g41680| symbols: | thioredoxin reductase, putative / nadph-dependent thioredoxin reductase, putative | chr2:17383427-17386106 reverse no original description'
4	Glyma02g37480	at4g24660	'weakly similar to ( 184)at4g24660| symbols: athb22, mee68 | athb22/mee68 (arabidopsis thaliana homeobox protein 22); dna binding / transcription factor | chr4:12724861-12725523 reverse no original description'
4	Glyma03g00520	at5g60900	'moderately similar to ( 280)at5g60900| symbols: rlk1 | rlk1 (receptor-like protein kinase 1); carbohydrate binding / kinase | chr5:24515693-24518720 reversemoderately similar to ( 292)kpro_maize no original description'
4	Glyma03g30960	at1g03180	'moderately similar to ( 269)at1g03180| symbols: | similar to unnamed protein product [vitis vinifera] (gb:cao22520.1); contains interpro domain prefoldin (interpro:ipr009053) | chr1:773989-775179 forward no original description'
4	Glyma03g31560	at3g54650	'highly similar to ( 536)at3g54650| symbols: | f-box family protein (fbl17) | chr3:20236982-20239860 reverse no original description'
4	Glyma03g37560	at3g62660	'highly similar to ( 506)at3g62660| symbols: gatl7 | gatl7 (galacturonosyltransferase-like 7); polygalacturonate 4-alpha-galacturonosyltransferase/ transferase, transferring glycosyl groups / transferase, transferring hexosyl groups | chr3:23184395-23185480 forward no original description'
4	Glyma03g39650	at1g03840	'moderately similar to ( 283)at1g03840| symbols: mgp | mgp (magpie); nucleic acid binding / zinc ion binding | chr1:967595-970057 reverse no original description'
4	Glyma03g41690	at4g01100	'highly similar to ( 550)at4g01100| symbols: | mitochondrial substrate carrier family protein | chr4:477411-479590 forwardweakly similar to ( 143)bt1_maize no original description'
4	Glyma04g01450	at2g16230	'highly similar to ( 533)at2g16230| symbols: | glycosyl hydrolase family 17 protein | chr2:7043103-7045408 reversemoderately similar to ( 313)e13b_wheat no original description'
4	Glyma04g01620	at2g33620	'weakly similar to ( 132)at2g33620| symbols: | dna-binding family protein / at-hook protein 1 (ahp1) | chr2:14241825-14243639 forward no original description'
4	Glyma04g35360	at1g23760	'highly similar to ( 574)at1g23760| symbols: jp630 | jp630; polygalacturonase | chr1:8402131-8404136 forward no original description'
4	Glyma04g39990	at2g40550	'highly similar to ( 596)at2g40550| symbols: | similar to unnamed protein product [vitis vinifera] (gb:cao41481.1); contains domain pthr13489 (pthr13489) | chr2:16942005-16945111 forward no original description'
4	Glyma04g06400	at4g31850	'highly similar to ( 795)at4g31850| symbols: pgr3 | pgr3 (proton gradient regulation 3) | chr4:15403026-15406364 forwardmoderately similar to ( 218)rf1_orysa no original description'
4	Glyma04g10820	at1g78300	'moderately similar to ( 406)at1g78300| symbols: gf14 omega, grf2 | grf2 (general regulatory factor 2); protein phosphorylated amino acid binding | chr1:29466776-29467945 forwardmoderately similar to ( 444)1433_pea no original description'
4	Glyma04g17310	at3g06730	'moderately similar to ( 227)at3g06730| symbols: | thioredoxin family protein | chr3:2124282-2125851 forward no original description'
4	Glyma04g43600	at1g72040	'highly similar to ( 628)at1g72040| symbols: | deoxynucleoside kinase family | chr1:27115821-27117910 reverse no original description'
4	Glyma05g03440	at1g63160	'highly similar to ( 611)at1g63160| symbols: | replication factor c 40 kda, putative | chr1:23425733-23427436 reverse no original description'
4	Glyma05g31450	at5g10170	'highly similar to ( 946)at5g10170| symbols: | inositol-3-phosphate synthase, putative / myo-inositol-1-phosphate synthase, putative / mi-1-p synthase, putative | chr5:3187539-3190162 reversehighly similar to ( 978)ino1_tobac no original description'
4	Glyma05g32290	at3g18730	'nearly identical (1048)at3g18730| symbols: mgo3, bru1, tsk | tsk (tonsoku) | chr3:6446068-6453051 reverse no original description'
4	Glyma05g33700	at1g48480	'highly similar to ( 695)at1g48480| symbols: rkl1 | rkl1 (receptor-like kinase 1); atp binding / kinase/ protein serine/threonine kinase | chr1:17922143-17924411 forwardweakly similar to ( 175)pskr_dauca no original description'
4	Glyma05g34290	at1g12330	'moderately similar to ( 372)at1g12330| symbols: | similar to unknown protein [arabidopsis thaliana] (tair:at5g12900.1); similar to unnamed protein product [vitis vinifera] (gb:cao16971.1) | chr1:4194671-4196625 forward no original description'
4	Glyma05g04220	at1g12270	'highly similar to ( 664)at1g12270| symbols: | stress-inducible protein, putative | chr1:4172103-4174573 forwardhighly similar to ( 674)stip_soybn no original description'
4	Glyma05g13890	at3g56850	'weakly similar to ( 181)at3g56850| symbols: dpbf3, areb3 | areb3 (aba-responsive element binding protein 3); dna binding / transcription activator/ transcription factor | chr3:21057533-21058873 reverse no original description'
4	Glyma05g28150	at1g67320	'highly similar to ( 687)at1g67320| symbols: | dna primase, large subunit family | chr1:25209183-25212629 reverse no original description'
4	Glyma05g32380	at5g09760	'highly similar to ( 627)at5g09760| symbols: | pectinesterase family protein | chr5:3032447-3034365 forwardmoderately similar to ( 331)pme2_citsi no original description'
4	Glyma05g32430	at5g64630	'highly similar to ( 576)at5g64630| symbols: nfb01, nfb1, mub3, fas2 | fas2 (fasciata 2); nucleotide binding | chr5:25850524-25853384 forward no original description'
4	Glyma06g37970	at3g15360	'weakly similar to ( 174)at3g15360| symbols: atm4, trx-m4, athm4 | athm4 (arabidopsis thioredoxin m-type 4); thiol-disulfide exchange intermediate | chr3:5188455-5189464 forwardweakly similar to ( 172)trxm_pea no original description'
4	Glyma06g46530	at2g35860	'highly similar to ( 544)at2g35860| symbols: fla16 | fla16 (fasciclin-like arabinogalactan protein 16 precursor) | chr2:15066938-15068889 forward no original description'
4	Glyma06g00550	at2g16850	'moderately similar to ( 468)at2g16850| symbols: pip3b, pip2;8 | pip2;8/pip3b (plasma membrane intrinsic protein 2;8); water channel | chr2:7308729-7310262 forwardmoderately similar to ( 435)pip26_orysa no original description'
4	Glyma06g05510	at5g11930	'weakly similar to ( 140)at5g11930| symbols: | glutaredoxin family protein | chr5:3845166-3845612 reverse no original description'
4	Glyma06g06160	at4g33160	'moderately similar to ( 318)at4g33160| symbols: | ubiquitin-protein ligase | chr4:15994163-15995536 forward no original description'
4	Glyma06g10650	at1g78300	'moderately similar to ( 402)at1g78300| symbols: gf14 omega, grf2 | grf2 (general regulatory factor 2); protein phosphorylated amino acid binding | chr1:29466776-29467945 forwardmoderately similar to ( 426)1433_pea no original description'
4	Glyma06g14860	at2g40550	'highly similar to ( 599)at2g40550| symbols: | similar to unnamed protein product [vitis vinifera] (gb:cao41481.1); contains domain pthr13489 (pthr13489) | chr2:16942005-16945111 forward no original description'
4	Glyma07g05310	at5g63140	'moderately similar to ( 486)at5g63140| symbols: atpap29, pap29 | atpap29/pap29 (purple acid phosphatase 29); acid phosphatase/ protein serine/threonine phosphatase | chr5:25345463-25346842 forward no original description'
4	Glyma07g36680	at1g44900	'nearly identical (1318)at1g44900| symbols: | atp binding / dna binding / dna-dependent atpase | chr1:16972731-16976897 forwardmoderately similar to ( 333)mcm3_maize no original description'
4	Glyma07g06660	at4g01150	'weakly similar to ( 194)at4g01150| symbols: | identical to uncharacterized protein at4g01150, chloroplast precursor [arabidopsis thaliana] (gb:o04616;gb:q38835); similar to unknown [populus trichocarpa] (gb:abk95729.1) | chr4:493692-494379 forward no original description'
4	Glyma07g14460	at1g11680	'highly similar to ( 813)at1g11680| symbols: emb1738, cyp51a2, cyp51, cyp51g1 | cyp51g1 (cytochrome p450 51); oxygen binding | chr1:3938925-3940585 forwardhighly similar to ( 776)cp51_sorbi no original description'
4	Glyma07g30460	at4g33680	'highly similar to ( 729)at4g33680| symbols: agd2 | agd2 (aberrant growth and death 2); transaminase | chr4:16171850-16174633 reverse no original description'
4	Glyma07g38050	at5g18620	'nearly identical (1620)at5g18620| symbols: chr17 | chr17 (chromatin remodeling factor17); dna-dependent atpase | chr5:6196192-6202060 reversenearly identical (1602)isw2_orysa no original description'
4	Glyma08g22770	at3g15890	'moderately similar to ( 422)at3g15890| symbols: | protein kinase family protein | chr3:5374395-5376120 forwardmoderately similar to ( 225)nork_medtr no original description'
4	Glyma08g43500	at5g55280	'moderately similar to ( 449)at5g55280| symbols: atftsz1-1, cpftsz, ftsz1-1 | ftsz1-1 (ftsz1-1); structural molecule | chr5:22437966-22439753 reverse no original description'
4	Glyma08g45230	at1g07270	'highly similar to ( 511)at1g07270| symbols: | cell division control protein cdc6b, putative (cdc6b) | chr1:2229756-2232896 reverse no original description'
4	Glyma08g01060	at4g25080	'moderately similar to ( 442)at4g25080| symbols: chlm | chlm (magnesium-protoporphyrin ix methyltransferase) | chr4:12877226-12878138 forward no original description'
4	Glyma08g01370	at3g48710	'moderately similar to ( 206)at3g48710| symbols: | gtp binding / rna binding | chr3:18052009-18054980 forward no original description'
4	Glyma08g02410	at1g64190	'highly similar to ( 867)at1g64190| symbols: | 6-phosphogluconate dehydrogenase family protein | chr1:23829212-23830675 reverse no original description'
4	Glyma08g03120	at5g35360	'highly similar to ( 891)at5g35360| symbols: cac2 | cac2 (acetyl co-enzyme a carboxylase biotin carboxylase subunit) | chr5:13601530-13605057 forwardmoderately similar to ( 426)mcca_orysa no original description'
4	Glyma08g06020	at1g48480	'highly similar to ( 692)at1g48480| symbols: rkl1 | rkl1 (receptor-like kinase 1); atp binding / kinase/ protein serine/threonine kinase | chr1:17922143-17924411 forwardweakly similar to ( 176)pskr_dauca no original description'
4	Glyma08g14920	at5g64940	'nearly identical (1041)at5g64940| symbols: atath13 | atath13 (abc2 homolog 13) | chr5:25966342-25970552 forward no original description'
4	Glyma08g22300	at1g80310	'moderately similar to ( 423)at1g80310| symbols: | sulfate transmembrane transporter | chr1:30199843-30201237 forward no original description'
4	Glyma08g27590	at3g02230	'highly similar to ( 660)at3g02230| symbols: atrgp1, atrgp, rgp1 | rgp1 (reversibly glycosylated polypeptide 1) | chr3:415470-417311 forwardhighly similar to ( 673)uptg1_soltu no original description'
4	Glyma09g07590	at5g57030	'highly similar to ( 765)at5g57030| symbols: lut2 | lut2 (lutein deficient 2); lycopene epsilon cyclase | chr5:23094624-23097044 forwardmoderately similar to ( 292)lcyb_tobac no original description'
4	Glyma09g21760	at4g10750	'moderately similar to ( 374)at4g10750| symbols: | hpch/hpai aldolase family protein | chr4:6618720-6619796 forward no original description'
4	Glyma09g33740	at4g17895	'moderately similar to ( 369)at4g17895| symbols: ubp20 | ubp20 (ubiquitin-specific protease 20); ubiquitin-specific protease | chr4:9939927-9942711 forward no original description'
4	Glyma09g37090	at1g69530	'moderately similar to ( 320)at1g69530| symbols: exp1, at-exp1, atexp1, athexp alpha 1.2, atexpa1 | atexpa1 (arabidopsis thaliana expansin a1) | chr1:26145697-26146863 forwardmoderately similar to ( 282)expa4_orysa no original description'
4	Glyma09g38350	at1g65470	'moderately similar to ( 487)at1g65470| symbols: nfb2, fas1 | fas1 (fasciata 1) | chr1:24323569-24327542 reverse no original description'
4	Glyma09g38500	at3g25420	'highly similar to ( 641)at3g25420| symbols: scpl21 | scpl21 (serine carboxypeptidase-like 21); serine carboxypeptidase | chr3:9219069-9222073 forwardhighly similar to ( 656)cbp1_horvu no original description'
4	Glyma09g38610	at4g12800	'moderately similar to ( 270)at4g12800| symbols: psal | psal (photosystem i subunit l) | chr4:7521466-7522490 forwardmoderately similar to ( 275)psal_spiol no original description'
4	Glyma09g39160	at1g01540	'highly similar to ( 590)at1g01540| symbols: | protein kinase family protein | chr1:195980-198383 forwardmoderately similar to ( 249)pskr_dauca no original description'
4	Glyma09g41380	at1g62640	'highly similar to ( 597)at1g62640| symbols: kas iii | kas iii (3-ketoacyl-acyl carrier protein synthase iii); 3-oxoacyl-[acyl-carrier-protein] synthase | chr1:23196167-23198402 forwardhighly similar to ( 588)fabh_spiol no original description'
4	Glyma09g01050	at1g12000	'highly similar to ( 953)at1g12000| symbols: | pyrophosphate--fructose-6-phosphate 1-phosphotransferase beta subunit, putative / pyrophosphate-dependent 6-phosphofructose-1-kinase, putative | chr1:4050157-4053725 reversehighly similar to ( 971)pfpb_ricco no original description'
4	Glyma09g30930	at3g18050	'moderately similar to ( 299)at3g18050| symbols: | similar to unknown protein [arabidopsis thaliana] (tair:at4g28100.1); similar to unknown [populus trichocarpa] (gb:abk95654.1) | chr3:6180937-6182599 forward no original description'
4	Glyma10g00350	at4g14570	'highly similar to ( 888)at4g14570| symbols: | acylaminoacyl-peptidase-related | chr4:8362582-8366521 forward no original description'
4	Glyma10g28770	at1g74150	'weakly similar to ( 155)at1g74150| symbols: | similar to unknown protein [arabidopsis thaliana] (tair:at1g18610.1); similar to predicted protein [physcomitrella patens subsp. patens] (gb:edq82661.1); contains interpro domain kelch repeat type 1 (interpro:ipr006652); contains interpro domain kelch-type beta propeller (interpro:ipr015915); contains interpro domain kelch repeat type 2 (interpro:ipr…
4	Glyma10g28810	at5g26850	'highly similar to ( 969)at5g26850| symbols: | binding | chr5:9445953-9450587 forward no original description'
4	Glyma10g02460	at3g62760	'moderately similar to ( 261)at3g62760| symbols: atgstf13 | atgstf13 (arabidopsis thaliana glutathione s-transferase (class phi) 13); glutathione transferase | chr3:23228401-23229222 reversemoderately similar to ( 216)gstf1_maize no original description'
4	Glyma10g04110	at2g31270	'weakly similar to ( 146)at2g31270| symbols: atcdt1a, cdt1a, cdt1 | atcdt1a/cdt1/cdt1a (arabidopsis homolog of yeast cdt1 a); cyclin-dependent protein kinase/ protein binding | chr2:13336114-13338621 forward no original description'
4	Glyma11g04540	at2g35350	'highly similar to ( 649)at2g35350| symbols: pll1 | pll1 (poltergeist like 1); protein serine/threonine phosphatase | chr2:14888439-14891195 reverse no original description'
4	Glyma11g07830	at5g66330	'moderately similar to ( 384)at5g66330| symbols: | leucine-rich repeat family protein | chr5:26517757-26519013 reverseweakly similar to ( 105)rpk1_iponi no original description'
4	Glyma11g12110	at2g16440	'nearly identical (1109)at2g16440| symbols: | dna replication licensing factor, putative | chr2:7133618-7137747 reversemoderately similar to ( 318)mcm3_maize no original description'
4	Glyma11g15680	at1g07890	'moderately similar to ( 372)at1g07890| symbols: mee6, cs1, apx1 | apx1 (ascorbate peroxidase 1) | chr1:2438002-2439432 forwardmoderately similar to ( 415)apx1_pea no original description'
4	Glyma11g35740	at3g56130	'moderately similar to ( 221)at3g56130| symbols: | biotin/lipoyl attachment domain-containing protein | chr3:20838866-20839986 forward no original description'
4	Glyma11g11190	at1g10850	'highly similar to ( 506)at1g10850| symbols: | atp binding / protein serine/threonine kinase | chr1:3612229-3614343 forwardweakly similar to ( 143)pskr_dauca no original description'
4	Glyma11g13580	at1g06030	'highly similar to ( 548)at1g06030| symbols: | pfkb-type carbohydrate kinase family protein | chr1:1826879-1828129 forwardhighly similar to ( 527)scrk_soltu no original description'
4	Glyma11g31530	at2g38610	'moderately similar to ( 343)at2g38610| symbols: | kh domain-containing protein | chr2:16154630-16156716 reverse no original description'
4	Glyma11g35910	at2g40490	'highly similar to ( 620)at2g40490| symbols: heme2 | heme2; uroporphyrinogen decarboxylase | chr2:16920039-16922066 forwardhighly similar to ( 652)dcup_tobac no original description'
4	Glyma12g00890	at5g61480	'nearly identical (1186)at5g61480| symbols: | leucine-rich repeat transmembrane protein kinase, putative | chr5:24741767-24745068 reversemoderately similar to ( 441)rpk1_iponi no original description'
4	Glyma12g02890	at3g02820	'moderately similar to ( 221)at3g02820| symbols: | zinc knuckle (cchc-type) family protein | chr3:611580-613301 forward no original description'
4	Glyma12g33930	at3g58690	'highly similar to ( 582)at3g58690| symbols: | protein kinase family protein | chr3:21720346-21722223 forwardmoderately similar to ( 259)nork_pea no original description'
4	Glyma12g00800	at5g62390	'weakly similar to ( 140)at5g62390| symbols: atbag7 | atbag7 (arabidopsis thaliana bcl-2-associated athanogene 7); calmodulin binding | chr5:25069603-25071396 reverse no original description'
4	Glyma12g03370	at1g10850	'highly similar to ( 517)at1g10850| symbols: | atp binding / protein serine/threonine kinase | chr1:3612229-3614343 forwardweakly similar to ( 149)pskr_dauca no original description'
4	Glyma12g07910	at3g45850	'nearly identical (1244)at3g45850| symbols: | kinesin motor protein-related | chr3:16866799-16871935 reversehighly similar to ( 751)k125_tobac no original description'
4	Glyma12g23340	at3g15360	'weakly similar to ( 175)at3g15360| symbols: atm4, trx-m4, athm4 | athm4 (arabidopsis thioredoxin m-type 4); thiol-disulfide exchange intermediate | chr3:5188455-5189464 forwardweakly similar to ( 175)trxm_pea no original description'
4	Glyma12g34780	at5g54280	'nearly identical (1296)at5g54280| symbols: atatm2, atmyos1, atm4, atm2 | atm2 (arabidopsis thaliana myosin 4) | chr5:22056832-22062818 reverse no original description'
4	Glyma13g11750	at5g01630	'highly similar to ( 847)at5g01630| symbols: brca2(v), atbrca2(v), brca2b | brca2b (breast cancer 2 like 2b); protein binding / single-stranded dna binding | chr5:235114-240908 reverse no original description'
4	Glyma13g19610	at3g53560	'weakly similar to ( 180)at3g53560| symbols: | chloroplast lumen common family protein | chr3:19870932-19871954 reverse no original description'
4	Glyma13g01470	at4g30400	'moderately similar to ( 281)at4g30400| symbols: | zinc finger (c3hc4-type ring finger) family protein | chr4:14867074-14868492 forward no original description'
4	Glyma13g37260	at4g28310	'weakly similar to ( 125)at4g28310| symbols: | similar to unknown protein [arabidopsis thaliana] (tair:at1g52270.1); similar to unnamed protein product [vitis vinifera] (gb:cao69747.1) | chr4:14017464-14018072 forward no original description'
4	Glyma13g37880	at4g03280	'moderately similar to ( 296)at4g03280| symbols: pgr1, petc | petc (photosynthetic electron transfer c) | chr4:1440462-1441717 forwardmoderately similar to ( 339)ucria_pea no original description'
4	Glyma14g04180	at2g44060	'moderately similar to ( 417)at2g44060| symbols: | late embryogenesis abundant family protein / lea family protein | chr2:18233998-18235064 forward no original description'
4	Glyma14g07270	at2g39730	'highly similar to ( 790)at2g39730| symbols: rca | rca (rubisco activase) | chr2:16578252-16580423 reversehighly similar to ( 803)rca_phaau no original description'
4	Glyma14g09720	at3g19570	'weakly similar to ( 167)at3g19570| symbols: | similar to unknown protein [arabidopsis thaliana] (tair:at1g49890.1); similar to unnamed protein product [vitis vinifera] (gb:cao61461.1); contains interpro domain protein of unknown function duf566 (interpro:ipr007573) | chr3:6797784-6801350 forward no original description'
4	Glyma14g09730	at2g25010	'very weakly similar to (81.3)at2g25010| symbols: | similar to unknown protein [arabidopsis thaliana] (tair:at1g17930.1); similar to unnamed protein product [vitis vinifera] (gb:cao41085.1); contains interpro domain protein of unknown function duf1723 (interpro:ipr013541) | chr2:10638770-10640626 forward no original description'
4	Glyma14g10880	at2g26110	'very weakly similar to (81.3)at2g26110| symbols: | similar to unknown protein [arabidopsis thaliana] (tair:at4g26130.1); similar to unknown [populus trichocarpa] (gb:abk95362.1) | chr2:11127947-11128876 forward no original description'
4	Glyma14g17270	at2g24490	'moderately similar to ( 248)at2g24490| symbols: rpa2, atrpa2, ror1 | atrpa2/ror1/rpa2 (replicon protein a) | chr2:10405731-10407496 reverse no original description'
4	Glyma14g17730	at4g31550	'moderately similar to ( 284)at4g31550| symbols: atwrky11, wrky11 | wrky11 (wrky dna-binding protein 11); transcription factor | chr4:15290071-15291464 reverse no original description'
4	Glyma15g18110	at4g29920	'moderately similar to ( 320)at4g29920| symbols: | heat shock protein-related | chr4:14632659-14635891 reverse no original description'
4	Glyma15g03120	at4g29840	'highly similar to ( 826)at4g29840| symbols: ts, mto2 | mto2 (methionine over-accumulator); threonine synthase | chr4:14599440-14601020 reversehighly similar to ( 853)thrc_soltu no original description'
4	Glyma15g04990	at5g60210	'moderately similar to ( 315)at5g60210| symbols: | cytoplasmic linker protein-related | chr5:24260755-24262858 reverse no original description'
4	Glyma15g09130	at4g18760	'moderately similar to ( 287)at4g18760| symbols: | leucine-rich repeat family protein | chr4:10308174-10309469 reverse no original description'
4	Glyma15g40110	at3g13470	'highly similar to ( 863)at3g13470| symbols: | chaperonin, putative | chr3:4389692-4392631 forwardhighly similar to ( 884)rubb_pea no original description'
4	Glyma15g42150	at3g04770	'moderately similar to ( 383)at3g04770| symbols: rpsab | rpsab (40s ribosomal protein sa b); structural constituent of ribosome | chr3:1309550-1310852 reversemoderately similar to ( 433)rssa_cicar no original description'
4	Glyma16g03580	at4g01270	'moderately similar to ( 268)at4g01270| symbols: | zinc finger (c3hc4-type ring finger) family protein | chr4:532351-534891 forward no original description'
4	Glyma16g13370	at1g26330	'moderately similar to ( 326)at1g26330| symbols: | similar to unnamed protein product [vitis vinifera] (gb:cao41839.1); contains interpro domain wd40 repeat-like (interpro:ipr011046); contains interpro domain wd40/yvtn repeat-like (interpro:ipr015943) | chr1:9107612-9113507 forward no original description'
4	Glyma16g22640	at4g35260	'highly similar to ( 596)at4g35260| symbols: idh1 | idh1 (isocitrate dehydrogenase 1); isocitrate dehydrogenase (nad+) | chr4:16774499-16776238 reversemoderately similar to ( 283)leu3_soltu no original description'
4	Glyma16g04730	at2g39050	'moderately similar to ( 242)at2g39050| symbols: | hydroxyproline-rich glycoprotein family protein | chr2:16310505-16312414 forward no original description'
4	Glyma17g01600	at2g01630	'moderately similar to ( 348)at2g01630| symbols: | glycosyl hydrolase family 17 protein / beta-1,3-glucanase, putative | chr2:279563-281954 reverseweakly similar to ( 160)e13b_wheat no original description'
4	Glyma17g11210	at1g80710	'moderately similar to ( 421)at1g80710| symbols: | transducin family protein / wd-40 repeat family protein | chr1:30338391-30340688 reverse no original description'
4	Glyma17g16360	at4g18020	'moderately similar to ( 376)at4g18020| symbols: prr2, aprr2 | aprr2 (pseudo-response regulator 2) | chr4:10004003-10006694 reverse no original description'
4	Glyma17g06590	at4g29920	'highly similar to ( 645)at4g29920| symbols: | heat shock protein-related | chr4:14632659-14635891 reverse no original description'
4	Glyma17g21540	at5g60200	'weakly similar to ( 115)at5g60200| symbols: | dof-type zinc finger domain-containing protein | chr5:24258304-24259177 forwardweakly similar to ( 107)pbf_maize no original description'
4	Glyma17g29730	at2g24490	'moderately similar to ( 256)at2g24490| symbols: rpa2, atrpa2, ror1 | atrpa2/ror1/rpa2 (replicon protein a) | chr2:10405731-10407496 reverse no original description'
4	Glyma18g03610	at5g05940	'highly similar to ( 624)at5g05940| symbols: atropgef5, ropgef5 | atropgef5/ropgef5 (kinase partner protein-like); rho guanyl-nucleotide exchange factor/ | chr5:1786029-1788364 forward no original description'
4	Glyma18g08220	at5g56030	'nearly identical (1032)at5g56030| symbols: erd8, hsp81-2 | hsp81-2 (early-responsive to dehydration 8); atp binding | chr5:22704149-22706659 forwardnearly identical (1019)hsp81_orysa no original description'
4	Glyma18g13700	at5g17230	'highly similar to ( 548)at5g17230| symbols: psy | psy (phytoene synthase) | chr5:5659841-5662089 reversehighly similar to ( 553)psy_dauca no original description'
4	Glyma18g25160	at2g39700	'moderately similar to ( 421)at2g39700| symbols: atexp4, athexp alpha 1.6, atexpa4 | atexpa4 (arabidopsis thaliana expansin a4) | chr2:16551324-16552512 reversemoderately similar to ( 399)expa7_orysa no original description'
4	Glyma18g44350	at1g62640	'highly similar to ( 599)at1g62640| symbols: kas iii | kas iii (3-ketoacyl-acyl carrier protein synthase iii); 3-oxoacyl-[acyl-carrier-protein] synthase | chr1:23196167-23198402 forwardhighly similar to ( 587)fabh_spiol no original description'
4	Glyma18g45120	at3g08590	'moderately similar to ( 305)at3g08590| symbols: | 2,3-biphosphoglycerate-independent phosphoglycerate mutase, putative / phosphoglyceromutase, putative | chr3:2608689-2611243 reversemoderately similar to ( 322)pmgi_maize no original description'
4	Glyma18g47820	at3g25420	'highly similar to ( 644)at3g25420| symbols: scpl21 | scpl21 (serine carboxypeptidase-like 21); serine carboxypeptidase | chr3:9219069-9222073 forwardhighly similar to ( 654)cbp1_horvu no original description'
4	Glyma19g18350	at3g27120	'highly similar to ( 638)at3g27120| symbols: | atpase | chr3:10001485-10004502 reverseweakly similar to ( 139)cdc48_capan no original description'
4	Glyma19g31400	at3g10190	'very weakly similar to (84.7)at3g10190| symbols: | calmodulin, putative | chr3:3155314-3155943 forward no original description'
4	Glyma19g32480	at3g12170	'moderately similar to ( 307)at3g12170| symbols: | dnaj heat shock n-terminal domain-containing protein | chr3:3881028-3882662 forward no original description'
4	Glyma19g41050	at3g62030	'moderately similar to ( 293)at3g62030| symbols: roc4 | roc4 (rotamase cyp 4); peptidyl-prolyl cis-trans isomerase | chr3:22984683-22986114 forwardmoderately similar to ( 300)cypb_vicfa no original description'
4	Glyma19g41700	at3g62630	'weakly similar to ( 135)at3g62630| symbols: | similar to calmodulin-binding protein [arabidopsis thaliana] (tair:at2g15760.1); similar to unnamed protein product [vitis vinifera] (gb:cao40086.1); contains interpro domain protein of unknown function duf1645 (interpro:ipr012442) | chr3:23174913-23176055 reverse no original description'
4	Glyma19g43900	at5g18460	'highly similar to ( 595)at5g18460| symbols: | similar to unknown protein [arabidopsis thaliana] (tair:at1g23340.1); similar to unknown protein [arabidopsis thaliana] (tair:at1g23340.2); similar to unnamed protein product [vitis vinifera] (gb:cao38766.1); contains interpro domain protein of unknown function duf239, plant (interpro:ipr004314) | chr5:6123207-6126507 forward no original description'
4	Glyma20g04880	at5g15210	'weakly similar to ( 102)at5g15210| symbols: athb30, zfhd3 | athb30/zfhd3 (zinc finger homeodomain 3); dna binding / transcription factor | chr5:4937877-4938692 reverse no original description'
4	Glyma20g19200	at4g13710	'highly similar to ( 688)at4g13710| symbols: | pectate lyase family protein | chr4:7962546-7966008 forwardmoderately similar to ( 421)pel_lillo no original description'
4	Glyma20g28300	at4g02770	'moderately similar to ( 273)at4g02770| symbols: psad-1 | psad-1 (photosystem i subunit d-1) | chr4:1229247-1229873 reversemoderately similar to ( 306)psad_cucsa no original description'
4	Glyma20g35490	at2g17340	'highly similar to ( 538)at2g17340| symbols: | pantothenate kinase-related | chr2:7548697-7551171 reverse no original description'
4	Glyma20g24590	at4g18590	'weakly similar to ( 132)at4g18590| symbols: | similar to unknown protein [arabidopsis thaliana] (tair:at3g52630.2); similar to unknown protein [arabidopsis thaliana] (tair:at3g52630.1); similar to unknown [populus trichocarpa] (gb:abk94610.1); contains interpro domain replication factor a protein 3 (interpro:ipr013970); contains interpro domain nucleic acid-binding, ob-fold-like (interpro:ipr016…
4	Glyma20g25850	at2g01120	'weakly similar to ( 141)at2g01120| symbols: orc4, atorc4 | atorc4/orc4 (origin recognition complex subunit 4); protein binding | chr2:87361-88026 forward no original description'
4	Glyma20g31630	at1g34430	'highly similar to ( 522)at1g34430| symbols: emb3003 | emb3003 (embryo defective 3003); dihydrolipoyllysine-residue acetyltransferase | chr1:12588005-12590062 reverse no original description'
Cluster Number 5 :
5	Glyma01g00560	at4g29680	'highly similar to ( 635)at4g29680| symbols: | type i phosphodiesterase/nucleotide pyrophosphatase family protein | chr4:14538073-14539563 reverse no original description'
5	Glyma01g07930	at3g02230	'highly similar to ( 661)at3g02230| symbols: atrgp1, atrgp, rgp1 | rgp1 (reversibly glycosylated polypeptide 1) | chr3:415470-417311 forwardhighly similar to ( 691)uptg_pea no original description'
5	Glyma01g24420	at3g51840	'weakly similar to ( 123)at3g51840| symbols: atscx, atg6, acx4 | acx4 (acyl-coa oxidase 4); oxidoreductase | chr3:19236630-19239985 reverse no original description'
5	Glyma01g44010	at1g33250	'highly similar to ( 647)at1g33250| symbols: | fringe-related protein | chr1:12057504-12059326 reverse no original description'
5	Glyma01g44670	at3g22780	'moderately similar to ( 305)at3g22780| symbols: tso1 | tso1 (chinese for 'ugly'); transcription factor | chr3:8048934-8052065 forward no original description'
5	Glyma01g06610	at1g69400	'moderately similar to ( 335)at1g69400| symbols: | transducin family protein / wd-40 repeat family protein | chr1:26090690-26092469 forward no original description'
5	Glyma01g22510	at1g25580	'moderately similar to ( 451)at1g25580| symbols: anac008 | anac008 (arabidopsis nac domain containing protein 8); transcription factor | chr1:8997051-8999587 reverse no original description'
5	Glyma01g34410	at4g12080	'weakly similar to ( 182)at4g12080| symbols: | dna-binding family protein | chr4:7239460-7241240 forward no original description'
5	Glyma01g44280	at3g03050	'nearly identical (2047)at3g03050| symbols: kjk, atcsld3, csld3 | csld3 (cellulose synthase-like 3); cellulose synthase/ transferase, transferring glycosyl groups | chr3:687880-691636 forward no original description'
5	Glyma02g04620	at2g22500	'moderately similar to ( 407)at2g22500| symbols: | mitochondrial substrate carrier family protein | chr2:9570611-9571552 reverse no original description'
5	Glyma02g40820	at1g65930	'highly similar to ( 752)at1g65930| symbols: | isocitrate dehydrogenase, putative / nadp+ isocitrate dehydrogenase, putative | chr1:24542751-24545524 forwardhighly similar to ( 840)idhc_soybn no original description'
5	Glyma02g40980	at1g66150	'nearly identical (1214)at1g66150| symbols: tmk1 | tmk1 (transmembrane kinase 1) | chr1:24635166-24638078 forwardmoderately similar to ( 225)pskr_dauca no original description'
5	Glyma02g44070	at1g76490	'highly similar to ( 834)at1g76490| symbols: hmgr1, hmg1 | hmg1 (3-hydroxy-3-methylglutaryl coa reductase) | chr1:28700695-28703100 forwardhighly similar to ( 859)hmdh1_hevbr no original description'
5	Glyma02g45320	at1g06660	'weakly similar to ( 173)at1g06660| symbols: | similar to unknown protein [arabidopsis thaliana] (tair:at2g30820.1); similar to unknown protein [arabidopsis thaliana] (tair:at2g30820.2); similar to hypothetical protein osi_013268 [oryza sativa (indica cultivar-group)] (gb:eay92035.1) | chr1:2037460-2040147 reverse no original description'
5	Glyma02g10730	at5g13100	'moderately similar to ( 443)at5g13100| symbols: | oxidoreductase | chr5:4156792-4158238 forward no original description'
5	Glyma02g12140	at2g03090	'moderately similar to ( 338)at2g03090| symbols: exp15, atexp15, athexp alpha 1.3, atexpa15 | atexpa15 (arabidopsis thaliana expansin a15) | chr2:917360-918553 reversemoderately similar to ( 307)expa2_orysa no original description'
5	Glyma02g12530	at1g69400	'moderately similar to ( 226)at1g69400| symbols: | transducin family protein / wd-40 repeat family protein | chr1:26090690-26092469 forward no original description'
5	Glyma03g07570	at5g05580	'highly similar to ( 652)at5g05580| symbols: sh1, fad8 | fad8 (fatty acid desaturase 8); omega-3 fatty acid desaturase | chr5:1664332-1666346 forwardhighly similar to ( 667)fad3c_soybn no original description'
5	Glyma03g15020	at5g62700	'highly similar to ( 868)at5g62700| symbols: atgcp3, tub3 | tub3 (tubulin beta-3); structural molecule | chr5:25201727-25203652 forwardhighly similar to ( 877)tbb2_soybn no original description'
5	Glyma03g26760	at2g28580	'weakly similar to ( 185)at2g28580| symbols: | similar to unknown protein [arabidopsis thaliana] (tair:at2g44930.1); similar to at1g67150-like protein [arabidopsis lyrata] (gb:aby59108.1); contains interpro domain protein of unknown function duf247, plant (interpro:ipr004158) | chr2:12251962-12255347 forward no original description'
5	Glyma03g33520	at3g53320	'weakly similar to ( 103)at3g53320| symbols: | similar to unknown protein [arabidopsis thaliana] (tair:at2g37070.1); similar to unnamed protein product [vitis vinifera] (gb:cao18110.1) | chr3:19780375-19783256 reverse no original description'
5	Glyma03g36630	at4g03100	'moderately similar to ( 398)at4g03100| symbols: | rac gtpase activating protein, putative | chr4:1374361-1375913 forward no original description'
5	Glyma03g02360	at2g45590	'moderately similar to ( 284)at2g45590| symbols: | protein kinase family protein | chr2:18793799-18795850 forwardweakly similar to ( 121)nork_medtr no original description'
5	Glyma03g28040	at5g05130	'highly similar to ( 852)at5g05130| symbols: | snf2 domain-containing protein / helicase domain-containing protein / ring finger domain-containing protein | chr5:1512174-1514919 forwardvery weakly similar to (94.0)isw2_orysa no original description'
5	Glyma03g28740	at1g74670	'weakly similar to ( 110)at1g74670| symbols: | gibberellin-responsive protein, putative | chr1:28057039-28057554 forward no original description'
5	Glyma04g06750	at2g34190	'highly similar to ( 907)at2g34190| symbols: | xanthine/uracil permease family protein | chr2:14444144-14446486 forward no original description'
5	Glyma04g36540	at4g24790	'highly similar to ( 538)at4g24790| symbols: | atp binding / dna binding / dna-directed dna polymerase | chr4:12778232-12781355 forward no original description'
5	Glyma04g00510	at2g20980	'moderately similar to ( 355)at2g20980| symbols: mcm10 | mcm10 | chr2:9018735-9020937 reverse no original description'
5	Glyma04g04390	at5g43020	'highly similar to ( 655)at5g43020| symbols: | leucine-rich repeat transmembrane protein kinase, putative | chr5:17272654-17274970 reverseweakly similar to ( 126)pskr_dauca no original description'
5	Glyma04g07820	at4g31140	'highly similar to ( 650)at4g31140| symbols: | glycosyl hydrolase family 17 protein | chr4:15141587-15143194 forwardweakly similar to ( 200)e13b_wheat no original description'
5	Glyma04g08820	at1g67280	'moderately similar to ( 498)at1g67280| symbols: | lactoylglutathione lyase, putative / glyoxalase i, putative | chr1:25192226-25193797 reversemoderately similar to ( 417)lgul_orysa no original description'
5	Glyma04g37290	at3g48590	'moderately similar to ( 284)at3g48590| symbols: athap5a, hap5a | hap5a (heme activator protein (yeast) homolog 5a); dna binding / transcription factor | chr3:18019878-18020923 reverse no original description'
5	Glyma04g40080	at3g56370	'nearly identical (1215)at3g56370| symbols: | leucine-rich repeat transmembrane protein kinase, putative | chr3:20910382-20913369 reversemoderately similar to ( 248)rpk1_iponi no original description'
5	Glyma04g43540	at2g44160	'nearly identical (1058)at2g44160| symbols: mthfr2 | mthfr2 (methylenetetrahydrofolate reductase 2); methylenetetrahydrofolate reductase (nadph) | chr2:18269377-18272261 forwardnearly identical (1060)mthr_orysa no original description'
5	Glyma05g11670	at5g03040	'moderately similar to ( 217)at5g03040| symbols: iqd2 | iqd2 (iq-domain 2); calmodulin binding | chr5:710378-712405 reverse no original description'
5	Glyma05g25970	at5g46290	'highly similar to ( 785)at5g46290| symbols: kas i | kas i (3-ketoacyl-acyl carrier protein synthase i); fatty-acid synthase | chr5:18791666-18793856 reversehighly similar to ( 730)kasc1_horvu no original description'
5	Glyma05g34190	at3g18190	'highly similar to ( 838)at3g18190| symbols: | chaperonin, putative | chr3:6232232-6233842 forwardmoderately similar to ( 296)tcpe2_avesa no original description'
5	Glyma05g37170	at1g64190	'highly similar to ( 861)at1g64190| symbols: | 6-phosphogluconate dehydrogenase family protein | chr1:23829212-23830675 reverse no original description'
5	Glyma05g37880	at1g63480	'weakly similar to ( 191)at1g63480| symbols: | dna-binding family protein | chr1:23543537-23545350 reverse no original description'
5	Glyma05g03380	at3g48540	'moderately similar to ( 358)at3g48540| symbols: | cytidine/deoxycytidylate deaminase family protein | chr3:18000783-18003000 reverse no original description'
5	Glyma05g28320	at3g23740	'weakly similar to ( 108)at3g23740| symbols: | similar to unknown protein [arabidopsis thaliana] (tair:at4g14120.1); similar to hypothetical protein osi_000016 [oryza sativa (indica cultivar-group)] (gb:eay72169.1); similar to os01g0101800 [oryza sativa (japonica cultivar-group)] (gb:np_001041745.1) | chr3:8552084-8554737 reverse no original description'
5	Glyma05g30280	at1g61000	'moderately similar to ( 297)at1g61000| symbols: | similar to myosin heavy chain-related [arabidopsis thaliana] (tair:at1g64330.1); similar to unnamed protein product [vitis vinifera] (gb:cao24685.1); contains interpro domain nuf2; (interpro:ipr005549) | chr1:22474761-22477711 reverse no original description'
5	Glyma05g35930	at5g19730	'highly similar to ( 571)at5g19730| symbols: | pectinesterase family protein | chr5:6670564-6673204 forwardweakly similar to ( 182)pme_prupe no original description'
5	Glyma06g11640	at1g77670	'highly similar to ( 690)at1g77670| symbols: | aminotransferase class i and ii family protein | chr1:29193937-29195795 reverse no original description'
5	Glyma06g16790	at1g72160	'moderately similar to ( 401)at1g72160| symbols: | sec14 cytosolic factor family protein / phosphoglyceride transfer family protein | chr1:27157485-27159271 reverse no original description'
5	Glyma06g18180	at5g50300	'highly similar to ( 613)at5g50300| symbols: | xanthine/uracil/vitamin c permease family protein | chr5:20483718-20485310 reverse no original description'
5	Glyma06g23920	at5g43810	'nearly identical (1352)at5g43810| symbols: pnh, zll | zll (zwille) | chr5:17629166-17633789 forward no original description'
5	Glyma06g36520	at3g50740	'moderately similar to ( 451)at3g50740| symbols: ugt72e1 | ugt72e1 (udp-glucosyl transferase 72e1); udp-glycosyltransferase/ coniferyl-alcohol glucosyltransferase/ transferase, transferring glycosyl groups | chr3:18866329-18867792 reverseweakly similar to ( 147)zox_phavu no original description'
5	Glyma06g46350	at1g76160	'highly similar to ( 784)at1g76160| symbols: sks5 | sks5 (sku5 similar 5); copper ion binding / oxidoreductase | chr1:28583105-28585914 reversehighly similar to ( 563)aso_brana no original description'
5	Glyma06g47670	at4g25240	'highly similar to ( 798)at4g25240| symbols: sks1 | sks1 (sku5 similar 1); copper ion binding | chr4:12930549-12933573 forwardmoderately similar to ( 454)aso_brana no original description'
5	Glyma06g02060	at5g42330	'very weakly similar to (82.8)at5g42330| symbols: | similar to unnamed protein product [vitis vinifera] (gb:cao62026.1) | chr5:16943900-16944598 forward no original description'
5	Glyma06g08520	at5g25590	'highly similar to ( 579)at5g25590| symbols: | similar to unknown protein [arabidopsis thaliana] (tair:at1g52320.3); similar to unknown protein [arabidopsis thaliana] (tair:at1g52320.4); similar to unknown protein [arabidopsis thaliana] (tair:at1g52320.2); similar to unnamed protein product [vitis vinifera] (gb:cao44106.1); contains interpro domain actin-binding fh2 (interpro:ipr015425); contains…
5	Glyma06g09410	at1g10020	'highly similar to ( 574)at1g10020| symbols: | similar to unknown protein [arabidopsis thaliana] (tair:at4g29310.1); similar to unnamed protein product [vitis vinifera] (gb:cao61535.1); contains interpro domain protein of unknown function duf1005 (interpro:ipr010410) | chr1:3269941-3271734 reverse no original description'
5	Glyma06g10710	at4g08950	'moderately similar to ( 387)at4g08950| symbols: | phosphate-responsive protein, putative (exo) | chr4:5740375-5741319 forward no original description'
5	Glyma06g11820	at1g21880	'moderately similar to ( 483)at1g21880| symbols: lym1 | lym1 (lysm domain gpi-anchored protein 1 precursor) | chr1:7680678-7682515 forward no original description'
5	Glyma06g47520	at3g27280	'moderately similar to ( 364)at3g27280| symbols: atphb4 | atphb4 (prohibitin 4) | chr3:10078141-10079288 forward no original description'
5	Glyma07g01980	at3g16300	'weakly similar to ( 164)at3g16300| symbols: | integral membrane family protein | chr3:5525497-5526213 reverse no original description'
5	Glyma07g02500	at5g15350	'weakly similar to ( 102)at5g15350| symbols: | plastocyanin-like domain-containing protein | chr5:4985187-4986157 reverse no original description'
5	Glyma07g35420	at1g69420	'highly similar to ( 531)at1g69420| symbols: | zinc finger (dhhc type) family protein | chr1:26097353-26100399 forward no original description'
5	Glyma07g37180	at3g06720	'highly similar to ( 871)at3g06720| symbols: atkap alpha, at-imp | at-imp (arabidopsis thaliana importin alpha); protein transporter | chr3:2120565-2123561 forwardhighly similar to ( 854)ima1b_orysa no original description'
5	Glyma07g03710	at1g15490	'highly similar to ( 729)at1g15490| symbols: | hydrolase, alpha/beta fold family protein | chr1:5320854-5323417 reverse no original description'
5	Glyma07g05250	at3g54770	'weakly similar to ( 136)at3g54770| symbols: | rna recognition motif (rrm)-containing protein | chr3:20284841-20286709 reverse no original description'
5	Glyma07g29630	at2g19940	'highly similar to ( 557)at2g19940| symbols: | semialdehyde dehydrogenase family protein | chr2:8620505-8622730 forwardhighly similar to ( 543)argc_orysa no original description'
5	Glyma08g08910	at5g46290	'highly similar to ( 789)at5g46290| symbols: kas i | kas i (3-ketoacyl-acyl carrier protein synthase i); fatty-acid synthase | chr5:18791666-18793856 reversehighly similar to ( 731)kasc1_horvu no original description'
5	Glyma08g11490	at4g13930	'highly similar to ( 851)at4g13930| symbols: shm4 | shm4 (serine hydroxymethyltransferase 4); glycine hydroxymethyltransferase | chr4:8048008-8050016 reversehighly similar to ( 538)glym_pea no original description'
5	Glyma08g15560	at3g18730	'nearly identical (1074)at3g18730| symbols: mgo3, bru1, tsk | tsk (tonsoku) | chr3:6446068-6453051 reverse no original description'
5	Glyma08g16420	at5g13490	'highly similar to ( 564)at5g13490| symbols: aac2 | aac2 (adp/atp carrier 2); binding | chr5:4336037-4337382 forwardhighly similar to ( 583)adt1_goshi no original description'
5	Glyma08g19820	at1g10780	'highly similar to ( 576)at1g10780| symbols: | f-box family protein | chr1:3592876-3594311 reverse no original description'
5	Glyma08g22360	at1g15490	'highly similar to ( 733)at1g15490| symbols: | hydrolase, alpha/beta fold family protein | chr1:5320854-5323417 reverse no original description'
5	Glyma08g48090	at1g67080	'weakly similar to ( 171)at1g67080| symbols: aba4 | aba4 (abscisic acid (aba)-deficient 4); intramolecular oxidoreductase | chr1:25049068-25050344 reverse no original description'
5	Glyma08g08580	at2g34770	'moderately similar to ( 297)at2g34770| symbols: fah1 | fah1 (fatty acid hydroxylase 1); catalytic | chr2:14673855-14675140 forward no original description'
5	Glyma08g11310	at3g23740	'weakly similar to ( 108)at3g23740| symbols: | similar to unknown protein [arabidopsis thaliana] (tair:at4g14120.1); similar to hypothetical protein osi_000016 [oryza sativa (indica cultivar-group)] (gb:eay72169.1); similar to os01g0101800 [oryza sativa (japonica cultivar-group)] (gb:np_001041745.1) | chr3:8552084-8554737 reverse no original description'
5	Glyma09g30420	at2g23530	'very weakly similar to (93.2)at2g23530| symbols: | similar to protein binding / zinc ion binding [arabidopsis thaliana] (tair:at4g37110.1); similar to unnamed protein product [vitis vinifera] (gb:cao44617.1) | chr2:10027732-10029884 reverse no original description'
5	Glyma09g05060	at4g15790	'weakly similar to ( 114)at4g15790| symbols: | similar to unnamed protein product [vitis vinifera] (gb:cao70981.1) | chr4:8982265-8984076 forward no original description'
5	Glyma09g09850	at4g20430	'nearly identical (1075)at4g20430| symbols: | subtilase family protein | chr4:11017667-11021116 reverse no original description'
5	Glyma09g10020	at5g44560	'moderately similar to ( 226)at5g44560| symbols: vps2.2 | vps2.2 | chr5:17963743-17965449 forward no original description'
5	Glyma09g16790	at5g06710	'weakly similar to ( 196)at5g06710| symbols: hat14 | hat14 (homeobox-leucine zipper protein 14); dna binding | chr5:2069094-2070285 reverse no original description'
5	Glyma09g32010	at3g24440	'moderately similar to ( 487)at3g24440| symbols: vil1, vrn5 | vrn5 (vin3-like 1) | chr3:8876214-8878178 reverse no original description'
5	Glyma09g38160	at3g25500	'highly similar to ( 572)at3g25500| symbols: fh1, ahf1, afh1 | afh1 (formin homology 1); actin binding | chr3:9252557-9256063 reverse no original description'
5	Glyma10g01480	at3g62370	'highly similar to ( 507)at3g62370| symbols: | carbohydrate binding / catalytic | chr3:23091764-23094209 forward no original description'
5	Glyma10g09320	at5g04820	'weakly similar to ( 114)at5g04820| symbols: atofp13, ofp13 | atofp13/ofp13 (arabidopsis thaliana ovate family protein 13) | chr5:1399686-1400468 forward no original description'
5	Glyma10g35410	at5g04220	'highly similar to ( 641)at5g04220| symbols: sytc, atsytc, ntmc2type1.3, ntmc2t1.3 | atsytc/ntmc2t1.3/ntmc2type1.3/sytc | chr5:1155986-1158621 reverse no original description'
5	Glyma10g37410	at5g52870	'very weakly similar to (81.6)at5g52870| symbols: | similar to unknown protein [arabidopsis thaliana] (tair:at1g64080.1); similar to unnamed protein product [vitis vinifera] (gb:cao65893.1) | chr5:21445417-21446593 reverse no original description'
5	Glyma10g38730	at5g62230	'nearly identical (1322)at5g62230| symbols: erl1 | erl1 (erecta-like 1); kinase | chr5:25013659-25019356 forwardmoderately similar to ( 413)rpk1_iponi no original description'
5	Glyma10g42920	at1g21740	'weakly similar to ( 194)at1g21740| symbols: | similar to unknown protein [arabidopsis thaliana] (tair:at1g77500.1); similar to hypothetical protein [vitis vinifera] (gb:can81539.1); contains interpro domain protein of unknown function duf632 (interpro:ipr006867); contains interpro domain protein of unknown function duf630 (interpro:ipr006868) | chr1:7641569-7645067 forward no original descriptio…
5	Glyma10g43230	at3g19960	'nearly identical (1736)at3g19960| symbols: atm1 | atatm (myosin 1); motor | chr3:6949793-6956742 forward no original description'
5	Glyma10g43940	at3g55060	'highly similar to ( 511)at3g55060| symbols: | similar to unknown protein [arabidopsis thaliana] (tair:at2g39300.1); similar to unnamed protein product [vitis vinifera] (gb:cao41551.1) | chr3:20414166-20417199 reverse no original description'
5	Glyma10g03270	at5g28150	'moderately similar to ( 344)at5g28150| symbols: | similar to unknown protein [arabidopsis thaliana] (tair:at3g04860.1); similar to hypothetical protein [vitis vinifera] (gb:can64151.1); contains interpro domain protein of unknown function duf868, plant (interpro:ipr008586) | chr5:10135830-10136699 forward no original description'
5	Glyma10g06580	at5g03300	'highly similar to ( 565)at5g03300| symbols: adk2 | adk2 (adenosine kinase 2); kinase | chr5:796572-798996 forwardmoderately similar to ( 472)adk_phypa no original description'
5	Glyma10g11530	at3g60830	'highly similar to ( 588)at3g60830| symbols: arp7, atarp7 | atarp7 (actin-related protein 7); structural constituent of cytoskeleton | chr3:22485273-22486975 forwardmoderately similar to ( 214)act13_soltu no original description'
5	Glyma10g29800	at5g27390	'moderately similar to ( 251)at5g27390| symbols: | similar to unnamed protein product [vitis vinifera] (gb:cao17664.1); contains interpro domain mog1/psbp/duf1795, alpha/beta/alpha sandwich (interpro:ipr016124) | chr5:9674637-9676121 reverse no original description'
5	Glyma10g37210	at5g52920	'highly similar to ( 852)at5g52920| symbols: pkp1, pkp-beta1, pkp2 | pkp-beta1/pkp1/pkp2 (plastidic pyruvate kinase 1); pyruvate kinase | chr5:21480906-21483838 forwardhighly similar to ( 679)kpyg_tobac no original description'
5	Glyma10g42280	at1g68640	'moderately similar to ( 362)at1g68640| symbols: pan | pan (perianthia); dna binding / transcription factor | chr1:25773402-25775966 reversemoderately similar to ( 339)hbp1c_wheat no original description'
5	Glyma11g05230	at5g67460	'moderately similar to ( 243)at5g67460| symbols: | glycosyl hydrolase family protein 17 | chr5:26939210-26940500 reverse no original description'
5	Glyma11g07220	at5g66750	'highly similar to ( 983)at5g66750| symbols: som4, som1, chr1, cha1, ddm1, chr01 | chr01/ddm1 (decreased dna methylation 1); helicase | chr5:26666276-26670095 forwardmoderately similar to ( 430)isw2_orysa no original description'
5	Glyma11g14210	at5g12860	'highly similar to ( 677)at5g12860| symbols: dit1 | dit1 (dicarboxylate transporter 1) | chr5:4059853-4061922 reversehighly similar to ( 677)sot1_spiol no original description'
5	Glyma11g29410	at5g58480	'highly similar to ( 591)at5g58480| symbols: | glycosyl hydrolase family 17 protein | chr5:23658453-23660052 reverseweakly similar to ( 176)e13b_wheat no original description'
5	Glyma11g37680	at3g26120	'moderately similar to ( 336)at3g26120| symbols: tel1 | tel1 (terminal ear1-like 1); rna binding | chr3:9547635-9550423 forwardmoderately similar to ( 266)te1_maize no original description'
5	Glyma11g07030	at4g16580	'moderately similar to ( 351)at4g16580| symbols: | catalytic | chr4:9341174-9342577 reverse no original description'
5	Glyma11g25650	at5g07030	'highly similar to ( 505)at5g07030| symbols: | pepsin a | chr5:2183601-2185718 reverse no original description'
5	Glyma12g04320	at2g16440	'nearly identical (1105)at2g16440| symbols: | dna replication licensing factor, putative | chr2:7133618-7137747 reversemoderately similar to ( 316)mcm3_maize no original description'
5	Glyma12g05060	at5g66600	'moderately similar to ( 384)at5g66600| symbols: | similar to unknown protein [arabidopsis thaliana] (tair:at2g23700.1); similar to unnamed protein product [vitis vinifera] (gb:cao45439.1); similar to hypothetical protein [vitis vinifera] (gb:can83308.1); contains interpro domain protein of unknown function duf547 (interpro:ipr006869) | chr5:26592331-26595541 reverse no original description'
5	Glyma12g32350	at3g49950	'moderately similar to ( 353)at3g49950| symbols: | scarecrow transcription factor family protein | chr3:18533555-18534787 forwardweakly similar to ( 148)cigr2_orysa no original description'
5	Glyma12g28970	at1g58100	'weakly similar to ( 198)at1g58100| symbols: | tcp family transcription factor, putative | chr1:21516345-21517550 reverse no original description'
5	Glyma12g34300	at5g54680	'moderately similar to ( 235)at5g54680| symbols: ilr3 | ilr3 (iaa-leucine resistant3); dna binding / transcription factor | chr5:22234496-22236219 forward no original description'
5	Glyma13g22530	at5g25220	'moderately similar to ( 421)at5g25220| symbols: knat3 | knat3 (knotted1-like homeobox gene 3) | chr5:8736211-8738090 forwardmoderately similar to ( 400)knap3_maldo no original description'
5	Glyma13g29320	at1g30330	'highly similar to ( 777)at1g30330| symbols: arf6 | arf6 (auxin response factor 6) | chr1:10686107-10690018 reverse no original description'
5	Glyma13g32350	at5g54530	'weakly similar to ( 165)at5g54530| symbols: | similar to unknown protein [arabidopsis thaliana] (tair:at1g61667.1); similar to unnamed protein product [vitis vinifera] (gb:cao39087.1); contains interpro domain protein of unknown function duf538 (interpro:ipr007493) | chr5:22170007-22171427 forward no original description'
5	Glyma13g32660	at5g09650	'moderately similar to ( 441)at5g09650| symbols: atppa6 | atppa6 (arabidopsis thaliana pyrophosphorylase 6); inorganic diphosphatase/ pyrophosphatase | chr5:2991332-2993118 reversemoderately similar to ( 299)ipyr1_chlre no original description'
5	Glyma13g34390	at1g53380	'moderately similar to ( 483)at1g53380| symbols: | similar to unknown protein [arabidopsis thaliana] (tair:at3g14870.1); similar to unknown protein [arabidopsis thaliana] (tair:at3g14870.2); similar to unknown protein [arabidopsis thaliana] (tair:at3g14870.3); similar to hypothetical protein [vitis vinifera] (gb:can72546.1); contains interpro domain protein of unknown function duf641, plant (inte…
5	Glyma13g36740	at1g68810	'weakly similar to ( 113)at1g68810| symbols: | basic helix-loop-helix (bhlh) family protein | chr1:25864952-25866545 forward no original description'
5	Glyma13g36840	at3g15030	'moderately similar to ( 201)at3g15030| symbols: mee35, tcp4 | tcp4 (tcp family transcription factor 4); transcription factor | chr3:5062315-5063577 forward no original description'
5	Glyma13g24340	at1g28440	'nearly identical (1261)at1g28440| symbols: hsl1 | hsl1 (haesa-like 1); atp binding / kinase/ protein serine/threonine kinase | chr1:9996900-10000157 forwardmoderately similar to ( 328)pskr_dauca no original description'
5	Glyma13g29470	at5g45650	'highly similar to ( 855)at5g45650| symbols: | subtilase family protein | chr5:18530747-18536017 reverse no original description'
5	Glyma13g36170	at5g54630	'highly similar to ( 506)at5g54630| symbols: | zinc finger protein-related | chr5:22209833-22211486 reverse no original description'
5	Glyma13g40890	at5g02560	'weakly similar to ( 147)at5g02560| symbols: hta12 | hta12; dna binding | chr5:575435-576454 forwardweakly similar to ( 150)h2a2_medtr no original description'
5	Glyma13g41930	at3g07490	'moderately similar to ( 205)at3g07490| symbols: agd11 | agd11 (arf-gap domain 11); calcium ion binding | chr3:2391195-2391656 forwardvery weakly similar to (93.2)calm_chlre no original description'
5	Glyma14g03450	at1g06660	'weakly similar to ( 167)at1g06660| symbols: | similar to unknown protein [arabidopsis thaliana] (tair:at2g30820.1); similar to unknown protein [arabidopsis thaliana] (tair:at2g30820.2); similar to hypothetical protein osi_013268 [oryza sativa (indica cultivar-group)] (gb:eay92035.1) | chr1:2037460-2040147 reverse no original description'
5	Glyma14g06050	at3g51740	'highly similar to ( 564)at3g51740| symbols: imk2 | imk2 (inflorescence meristem receptor-like kinase 2); atp binding / kinase/ protein serine/threonine kinase | chr3:19200227-19202821 forwardweakly similar to ( 146)pskr_dauca no original description'
5	Glyma14g40540	at1g19850	'highly similar to ( 944)at1g19850| symbols: arf5, iaa24, mp | mp (monopteros); transcription factor | chr1:6887344-6891173 forward no original description'
5	Glyma14g40680	at1g75500	'highly similar to ( 523)at1g75500| symbols: | nodulin mtn21 family protein | chr1:28341943-28343752 reverse no original description'
5	Glyma14g04940	at5g20950	'highly similar to ( 868)at5g20950| symbols: | glycosyl hydrolase family 3 protein | chr5:7107611-7110777 reverse no original description'
5	Glyma14g39510	at1g66250	'highly similar to ( 705)at1g66250| symbols: | glycosyl hydrolase family 17 protein | chr1:24696726-24699079 forwardmoderately similar to ( 249)e13b_wheat no original description'
5	Glyma15g07440	at1g47670	'highly similar to ( 842)at1g47670| symbols: | amino acid transporter family protein | chr1:17539274-17541926 reverse no original description'
5	Glyma15g22150	at5g44560	'moderately similar to ( 228)at5g44560| symbols: vps2.2 | vps2.2 | chr5:17963743-17965449 forward no original description'
5	Glyma15g39820	at1g17140	'weakly similar to ( 185)at1g17140| symbols: | tropomyosin-related | chr1:5856733-5857854 reverse no original description'
5	Glyma16g23120	at4g35880	'highly similar to ( 651)at4g35880| symbols: | aspartyl protease family protein | chr4:16993342-16995724 forwardvery weakly similar to (92.4)asp1_orysa no original description'
5	Glyma16g29960	at5g23940	'highly similar to ( 562)at5g23940| symbols: emb3009 | emb3009 (embryo defective 3009); transferase | chr5:8076619-8079680 reverseweakly similar to ( 105)hcbt1_diaca no original description'
5	Glyma16g32860	at5g51690	'highly similar to ( 566)at5g51690| symbols: acs12 | acs12 (1-amino-cyclopropane-1-carboxylate synthase 12); 1-aminocyclopropane-1-carboxylate synthase | chr5:21016241-21018183 reversemoderately similar to ( 430)1a1c_maldo no original description'
5	Glyma16g02650	at3g61830	'highly similar to ( 615)at3g61830| symbols: arf18 | arf18 (auxin response factor 18); transcription factor | chr3:22899146-22902154 forward no original description'
5	Glyma16g09360	at5g48460	'highly similar to ( 999)at5g48460| symbols: | fimbrin-like protein, putative | chr5:19653451-19656591 reverse no original description'
5	Glyma17g05450	at5g22810	'moderately similar to ( 422)at5g22810| symbols: | gdsl-motif lipase, putative | chr5:7621571-7623370 forwardweakly similar to ( 169)apg_brana no original description'
5	Glyma17g17850	at5g67360	'nearly identical (1007)at5g67360| symbols: ara12 | ara12; subtilase | chr5:26889418-26891691 reverse no original description'
5	Glyma17g29670	at2g19160	'moderately similar to ( 464)at2g19160| symbols: | similar to unknown protein [arabidopsis thaliana] (tair:at4g30060.1); similar to unnamed protein product [vitis vinifera] (gb:cao64039.1); contains interpro domain protein of unknown function duf266, plant (interpro:ipr004949) | chr2:8318003-8320677 forward no original description'
5	Glyma17g36490	at4g33280	'weakly similar to ( 124)at4g33280| symbols: | dna binding / transcription factor | chr4:16047361-16049314 reverse no original description'
5	Glyma17g02000	at1g03220	'moderately similar to ( 261)at1g03220| symbols: | extracellular dermal glycoprotein, putative / edgp, putative | chr1:787143-788444 forwardweakly similar to ( 140)7sbg2_soybn no original description'
5	Glyma17g03560	at3g16950	'highly similar to ( 874)at3g16950| symbols: ptlpd1, lpd1 | lpd1 (lipoamide dehydrogenase 1) | chr3:5786514-5790389 reversemoderately similar to ( 232)dldh_pea no original description'
5	Glyma17g05650	at2g05920	'highly similar to ( 638)at2g05920| symbols: | subtilase family protein | chr2:2269828-2272204 reverse no original description'
5	Glyma17g08680	at1g74210	'highly similar to ( 547)at1g74210| symbols: | glycerophosphoryl diester phosphodiesterase family protein | chr1:27914057-27916446 forward no original description'
5	Glyma17g18540	at5g47820	'highly similar to ( 916)at5g47820| symbols: fra1 | fra1 (fragile fiber 1); microtubule motor | chr5:19383731-19389455 forwardweakly similar to ( 150)fla10_chlre no original description'
5	Glyma17g20430	at2g15790	'highly similar to ( 529)at2g15790| symbols: cyp40, sqn | sqn (squint) | chr2:6885226-6887825 reversemoderately similar to ( 204)cyph_catro no original description'
5	Glyma18g02490	at2g40490	'highly similar to ( 627)at2g40490| symbols: heme2 | heme2; uroporphyrinogen decarboxylase | chr2:16920039-16922066 forwardhighly similar to ( 658)dcup_tobac no original description'
5	Glyma18g01910	at5g65270	'moderately similar to ( 372)at5g65270| symbols: atraba4a | atraba4a (arabidopsis rab gtpase homolog a4a); gtp binding | chr5:26100663-26101776 forwardmoderately similar to ( 397)rb11a_lotja no original description'
5	Glyma18g02280	at5g10080	'highly similar to ( 539)at5g10080| symbols: | aspartyl protease family protein | chr5:3150844-3153381 forward no original description'
5	Glyma18g02670	at3g56130	'moderately similar to ( 208)at3g56130| symbols: | biotin/lipoyl attachment domain-containing protein | chr3:20838866-20839986 forward no original description'
5	Glyma18g12280	at2g19070	'moderately similar to ( 317)at2g19070| symbols: | transferase family protein | chr2:8267267-8269040 reversemoderately similar to ( 230)hcbt2_diaca no original description'
5	Glyma18g16870	at5g62620	'highly similar to ( 852)at5g62620| symbols: | galactosyltransferase family protein | chr5:25154362-25156659 forward no original description'
5	Glyma18g43140	at5g05600	'moderately similar to ( 433)at5g05600| symbols: | oxidoreductase, 2og-fe(ii) oxygenase family protein | chr5:1672267-1674603 forwardmoderately similar to ( 222)ldox_maldo no original description'
5	Glyma18g53330	at1g67040	'weakly similar to ( 200)at1g67040| symbols: | similar to unknown protein [arabidopsis thaliana] (tair:at5g26910.2); similar to unknown protein [arabidopsis thaliana] (tair:at5g26910.1); similar to unnamed protein product [vitis vinifera] (gb:cao49345.1) | chr1:25022768-25025585 reverse no original description'
5	Glyma19g00350	at3g27640	'moderately similar to ( 444)at3g27640| symbols: | transducin family protein / wd-40 repeat family protein | chr3:10233544-10236704 forward no original description'
5	Glyma19g02680	at5g48600	'nearly identical (1457)at5g48600| symbols: atcap-c, smc4, atsmc3 | atsmc3 (arabidopsis thaliana structural maintenance of chromosome 3); atp binding | chr5:19719134-19726317 forward no original description'
5	Glyma19g32070	at5g13630	'nearly identical (2441)at5g13630| symbols: cch, chlh, cch1, gun5 | gun5 (genomes uncoupled 5) | chr5:4387923-4392085 reverse no original description'
5	Glyma19g29050	at5g20950	'highly similar to ( 847)at5g20950| symbols: | glycosyl hydrolase family 3 protein | chr5:7107611-7110777 reverse no original description'
5	Glyma19g37660	at5g03680	'moderately similar to ( 319)at5g03680| symbols: ptl | ptl (petal loss); transcription factor | chr5:957857-960759 forward no original description'
5	Glyma19g39310	at4g03130	'moderately similar to ( 225)at4g03130| symbols: | brct domain-containing protein | chr4:1387572-1390646 reverse no original description'
5	Glyma20g03770	at1g69420	'highly similar to ( 531)at1g69420| symbols: | zinc finger (dhhc type) family protein | chr1:26097353-26100399 forward no original description'
5	Glyma20g04490	at2g03090	'moderately similar to ( 370)at2g03090| symbols: exp15, atexp15, athexp alpha 1.3, atexpa15 | atexpa15 (arabidopsis thaliana expansin a15) | chr2:917360-918553 reversemoderately similar to ( 338)expa4_orysa no original description'
5	Glyma20g27280	at1g50010	'highly similar to ( 866)at1g50010| symbols: tua2 | tua2 (tubulin alpha-2 chain) | chr1:18521405-18523397 forwardhighly similar to ( 884)tba2_goshi no original description'
5	Glyma20g29190	at5g62180	'moderately similar to ( 304)at5g62180| symbols: atcxe20 | atcxe20 (arabidopsis thaliana carboxyesterase 20); carboxylesterase | chr5:24996092-24997075 reverseweakly similar to ( 122)gid1_orysa no original description'
5	Glyma20g31250	at4g09670	'moderately similar to ( 493)at4g09670| symbols: | oxidoreductase family protein | chr4:6107379-6109046 reverse no original description'
5	Glyma20g31710	at1g34340	'highly similar to ( 554)at1g34340| symbols: | esterase/lipase/thioesterase family protein | chr1:12530914-12534009 forward no original description'
5	Glyma20g33960	at1g04650	'highly similar to ( 629)at1g04650| symbols: | similar to unnamed protein product [vitis vinifera] (gb:cao71563.1); similar to hypothetical protein [vitis vinifera] (gb:can72207.1) | chr1:1294892-1298902 reverse no original description'
Cluster Number 6 :
6	Glyma01g03090	at5g65380	'highly similar to ( 635)at5g65380| symbols: | ripening-responsive protein, putative | chr5:26140467-26143578 reverse no original description'
6	Glyma01g32400	at5g58380	'highly similar to ( 621)at5g58380| symbols: sip1, snrk3.8, pks2, cipk10 | cipk10 (cbl-interacting protein kinase 10); kinase | chr5:23614318-23615757 reversemoderately similar to ( 459)cipk1_orysa no original description'
6	Glyma02g42940	at2g40370	'highly similar to ( 927)at2g40370| symbols: lac5 | lac5 (laccase 5); copper ion binding / oxidoreductase | chr2:16865270-16867671 reversemoderately similar to ( 232)aso_cucsa no original description'
6	Glyma02g07730	at2g01630	'highly similar to ( 690)at2g01630| symbols: | glycosyl hydrolase family 17 protein / beta-1,3-glucanase, putative | chr2:279563-281954 reversemoderately similar to ( 243)e13b_wheat no original description'
6	Glyma02g40610	at5g16340	'highly similar to ( 732)at5g16340| symbols: | amp-binding protein, putative | chr5:5349258-5350910 reverseweakly similar to ( 156)4cl1_tobac no original description'
6	Glyma03g29500	at2g41900	'highly similar to ( 691)at2g41900| symbols: | zinc finger (ccch-type) family protein | chr2:17498430-17500580 forward no original description'
6	Glyma03g37420	at4g02290	'highly similar to ( 797)at4g02290| symbols: atgh9b13 | atgh9b13 (arabidopsis thaliana glycosyl hydrolase 9b13); hydrolase, hydrolyzing o-glycosyl compounds | chr4:1002654-1005125 reversehighly similar to ( 722)gun3_orysa no original description'
6	Glyma03g27330	at2g41050	'moderately similar to ( 289)at2g41050| symbols: | pq-loop repeat family protein / transmembrane family protein | chr2:17130466-17132700 reverse no original description'
6	Glyma04g03160	at1g75430	'moderately similar to ( 303)at1g75430| symbols: | transcription factor | chr1:28311782-28313178 reverse no original description'
6	Glyma04g05080	at4g37750	'moderately similar to ( 372)at4g37750| symbols: drg, ckc, ckc1, ant | ant (aintegumenta); dna binding / transcription factor | chr4:17739776-17742183 forwardmoderately similar to ( 308)bbm1_brana no original description'
6	Glyma05g02600	at5g50160	'moderately similar to ( 426)at5g50160| symbols: atfro8, fro8 | atfro8/fro8 (ferric reduction oxidase 8); ferric-chelate reductase/ oxidoreductase | chr5:20433058-20435808 forward no original description'
6	Glyma05g37060	at5g41780	'weakly similar to ( 106)at5g41780| symbols: | myosin heavy chain-related | chr5:16740303-16742061 forward no original description'
6	Glyma06g00680	at4g38650	'highly similar to ( 750)at4g38650| symbols: | glycosyl hydrolase family 10 protein | chr4:18063371-18065763 forward no original description'
6	Glyma06g00690	at2g21050	'highly similar to ( 790)at2g21050| symbols: | amino acid permease, putative | chr2:9041370-9043520 forwardhighly similar to ( 819)lax5_medtr no original description'
6	Glyma06g03210	at1g75430	'moderately similar to ( 295)at1g75430| symbols: | transcription factor | chr1:28311782-28313178 reverse no original description'
6	Glyma06g06110	at2g26250	'highly similar to ( 885)at2g26250| symbols: fdh | fdh (fiddlehead); acyltransferase | chr2:11177877-11180137 reverse no original description'
6	Glyma07g05120	at1g53860	'moderately similar to ( 277)at1g53860| symbols: | remorin family protein | chr1:20110833-20113126 reverse no original description'
6	Glyma08g10790	at1g67600	'moderately similar to ( 214)at1g67600| symbols: | similar to catalytic [arabidopsis thaliana] (tair:at1g24350.1); similar to unknown [picea sitchensis] (gb:abk26930.1); contains interpro domain acid phosphatase/vanadium-dependent haloperoxidase related (interpro:ipr003832) | chr1:25340364-25341118 reverse no original description'
6	Glyma08g18750	at3g14420	'highly similar to ( 646)at3g14420| symbols: | (s)-2-hydroxy-acid oxidase, peroxisomal, putative / glycolate oxidase, putative / short chain alpha-hydroxy acid oxidase, putative | chr3:4821906-4823906 forwardhighly similar to ( 640)gox_spiol no original description'
6	Glyma08g24380	at4g40030	'moderately similar to ( 216)at4g40030| symbols: | histone h3.2 | chr4:18555834-18556411 reversemoderately similar to ( 207)h32_wheat no original description'
6	Glyma08g03780	at4g26080	'moderately similar to ( 286)at4g26080| symbols: abi1 | abi1 (aba insensitive 1); calcium ion binding / protein serine/threonine phosphatase | chr4:13220240-13221837 reverse no original description'
6	Glyma08g10010	at3g18270	'moderately similar to ( 498)at3g18270| symbols: cyp77a5p | cyp77a5p (cytochrome p450, family 77, subfamily a, polypeptide 5 pseudogene); catalytic | chr3:6262016-6264031 forward no original description'
6	Glyma08g10300	at2g42800	'moderately similar to ( 243)at2g42800| symbols: | leucine-rich repeat family protein | chr2:17815234-17816622 reverseweakly similar to ( 137)rpk1_iponi no original description'
6	Glyma08g15650	at5g09760	'highly similar to ( 623)at5g09760| symbols: | pectinesterase family protein | chr5:3032447-3034365 forwardmoderately similar to ( 322)pme2_citsi no original description'
6	Glyma10g07280	at2g36660	'moderately similar to ( 481)at2g36660| symbols: pab7 | pab7 (poly(a) binding protein 7); rna binding / translation initiation factor | chr2:15368555-15371477 reversevery weakly similar to (82.4)roc1_spiol no original description'
6	Glyma11g15070	at5g22880	'weakly similar to ( 157)at5g22880| symbols: h2b, htb2 | h2b/htb2 (histone h2b); dna binding | chr5:7652133-7652570 reverseweakly similar to ( 161)h2b_goshi no original description'
6	Glyma11g02650	at4g11610	'nearly identical (1572)at4g11610| symbols: | c2 domain-containing protein | chr4:7013950-7017840 reverse no original description'
6	Glyma11g27490	at5g58600	'moderately similar to ( 491)at5g58600| symbols: pmr5 | pmr5 (powdery mildew resistant 5) | chr5:23701598-23702905 reverse no original description'
6	Glyma13g17870	at1g48280	'moderately similar to ( 387)at1g48280| symbols: | hydroxyproline-rich glycoprotein family protein | chr1:17838864-17841221 forward no original description'
6	Glyma13g10360	at1g64660	'highly similar to ( 607)at1g64660| symbols: atmgl | atmgl; catalytic/ methionine gamma-lyase | chr1:24032640-24034200 forward no original description'
6	Glyma13g34060	at3g14850	'moderately similar to ( 448)at3g14850| symbols: | similar to unknown protein [arabidopsis thaliana] (tair:at1g29050.1); similar to unnamed protein product [vitis vinifera] (gb:cao39470.1); contains interpro domain protein of unknown function duf231, plant (interpro:ipr004253) | chr3:4996599-4997618 forward no original description'
6	Glyma13g42330	at1g55020	'highly similar to ( 944)at1g55020| symbols: lox1 | lox1 (lipoxygenase 1); lipoxygenase | chr1:20529465-20533810 forwardnearly identical (1664)lox4_soybn no original description'
6	Glyma13g42580	at4g14480	'moderately similar to ( 448)at4g14480| symbols: | protein kinase family protein | chr4:8330077-8331540 reverseweakly similar to ( 120)m2k1_orysa no original description'
6	Glyma14g09840	at1g27460	'highly similar to ( 808)at1g27460| symbols: npgr1 | npgr1 (no pollen germination related 1); calmodulin binding | chr1:9534964-9537411 forward no original description'
6	Glyma14g40230	at1g75900	'moderately similar to ( 379)at1g75900| symbols: | family ii extracellular lipase 3 (exl3) | chr1:28502840-28504604 forwardmoderately similar to ( 219)apg_brana no original description'
6	Glyma15g11060	at3g06150	'highly similar to ( 759)at3g06150| symbols: | similar to unknown protein [arabidopsis thaliana] (tair:at5g19060.1); similar to unnamed protein product [vitis vinifera] (gb:cao71094.1); contains interpro domain immunoglobulin e-set (interpro:ipr014756) | chr3:1861977-1863761 reverse no original description'
6	Glyma15g37240	at3g01800	'weakly similar to ( 180)at3g01800| symbols: | ribosome recycling factor family protein / ribosome releasing factor family protein | chr3:286027-287550 forward no original description'
6	Glyma15g03710	at4g40030	'moderately similar to ( 216)at4g40030| symbols: | histone h3.2 | chr4:18555834-18556411 reversemoderately similar to ( 207)h32_wheat no original description'
6	Glyma16g07190	at1g62710	'moderately similar to ( 444)at1g62710| symbols: betavpe, beta-vpe | beta-vpe (vacuolar processing enzyme beta); cysteine-type endopeptidase | chr1:23227735-23230522 reversemoderately similar to ( 477)vpe1_phavu no original description'
6	Glyma16g01090	at3g14067	'highly similar to ( 932)at3g14067| symbols: | subtilase family protein | chr3:4658428-4660761 reverse no original description'
6	Glyma16g09320	at4g12910	'highly similar to ( 687)at4g12910| symbols: scpl20 | scpl20 (serine carboxypeptidase-like 20); serine carboxypeptidase | chr4:7550612-7553048 reversehighly similar to ( 688)cbp1_horvu no original description'
6	Glyma16g26800	at2g01630	'highly similar to ( 665)at2g01630| symbols: | glycosyl hydrolase family 17 protein / beta-1,3-glucanase, putative | chr2:279563-281954 reversemoderately similar to ( 230)e13b_wheat no original description'
6	Glyma17g32900	at3g61740	'weakly similar to ( 118)at3g61740| symbols: | similar to phd finger protein-related / set domain-containing protein (tx4) [arabidopsis thaliana] (tair:at4g27910.1); similar to sdg29 (set domain group 29), dna binding [arabidopsis thaliana] (tair:at5g53430.1); similar to unnamed protein product [vitis vinifera] (gb:cao48521.1); similar to unnamed protein product [vitis vinifera] (gb:cao39775.1); …
6	Glyma17g07670	at5g57800	'highly similar to ( 872)at5g57800| symbols: flp1, yre, cer3, wax2 | cer3/flp1/wax2/yre (eceriferum 3); catalytic | chr5:23437815-23441058 forward no original description'
6	Glyma17g33730	at2g24800	'moderately similar to ( 338)at2g24800| symbols: | peroxidase, putative | chr2:10578334-10579649 reverseweakly similar to ( 170)per2_arahy no original description'
6	Glyma17g38120	at1g76160	'highly similar to ( 883)at1g76160| symbols: sks5 | sks5 (sku5 similar 5); copper ion binding / oxidoreductase | chr1:28583105-28585914 reversehighly similar to ( 575)aso_brana no original description'
6	Glyma18g04660	at5g16570	'highly similar to ( 634)at5g16570| symbols: gln1;4 | gln1;4 (glutamine synthetase 1;4); glutamate-ammonia ligase | chr5:5421901-5424526 reversehighly similar to ( 657)glna1_medsa no original description'
6	Glyma18g45250	at2g45400	'moderately similar to ( 286)at2g45400| symbols: ben1 | ben1; oxidoreductase, acting on ch-oh group of donors | chr2:18711034-18713309 reversemoderately similar to ( 243)dfra_vitvi no original description'
6	Glyma19g30460	at3g10740	'highly similar to ( 753)at3g10740| symbols: araf, asd1 | asd1 (alpha-l-arabinofuranosidase); hydrolase, acting on glycosyl bonds | chr3:3361036-3364578 reverse no original description'
6	Glyma19g42940	at1g13710	'highly similar to ( 610)at1g13710| symbols: cyp78a5 | cyp78a5 (cytochrome p450, family 78, subfamily a, polypeptide 5); oxygen binding | chr1:4702929-4704589 reversemoderately similar to ( 460)c78a3_soybn no original description'
6	Glyma20g01520	at1g14720	'moderately similar to ( 450)at1g14720| symbols: exgt-a2, xtr2 | xtr2 (xyloglucan endotransglycosylase related 2); hydrolase, acting on glycosyl bonds | chr1:5066801-5068461 reversemoderately similar to ( 203)xth_tobac no original description'
6	Glyma0041s00200	at4g37750	'moderately similar to ( 341)at4g37750| symbols: drg, ckc, ckc1, ant | ant (aintegumenta); dna binding / transcription factor | chr4:17739776-17742183 forwardmoderately similar to ( 301)bbm1_brana no original description'
Cluster Number 7 :
7	Glyma01g33340	at3g60660	'moderately similar to ( 336)at3g60660| symbols: | similar to unknown protein [arabidopsis thaliana] (tair:at3g55860.1); similar to unnamed protein product [vitis vinifera] (gb:cao24503.1); contains interpro domain protein of unknown function duf1395 (interpro:ipr009829) | chr3:22432456-22434142 forward no original description'
7	Glyma01g38150	at5g66750	'highly similar to ( 988)at5g66750| symbols: som4, som1, chr1, cha1, ddm1, chr01 | chr01/ddm1 (decreased dna methylation 1); helicase | chr5:26666276-26670095 forwardmoderately similar to ( 427)isw2_orysa no original description'
7	Glyma01g39290	at5g67020	'moderately similar to ( 499)at5g67020| symbols: | similar to unknown protein [arabidopsis thaliana] (tair:at3g50340.1); similar to unknown protein [oryza sativa (japonica cultivar-group)] (gb:bad09363.1); contains domain dhs-like nad/fad-binding domain (ssf52467) | chr5:26767188-26768372 forward no original description'
7	Glyma01g06030	at2g03090	'moderately similar to ( 340)at2g03090| symbols: exp15, atexp15, athexp alpha 1.3, atexpa15 | atexpa15 (arabidopsis thaliana expansin a15) | chr2:917360-918553 reversemoderately similar to ( 309)expa2_orysa no original description'
7	Glyma01g40060	at5g67460	'moderately similar to ( 265)at5g67460| symbols: | glycosyl hydrolase family protein 17 | chr5:26939210-26940500 reverse no original description'
7	Glyma02g01040	at4g01730	'moderately similar to ( 238)at4g01730| symbols: | zinc finger (dhhc type) family protein | chr4:749922-752034 forward no original description'
7	Glyma02g16180	at3g63430	'moderately similar to ( 244)at3g63430| symbols: | similar to unknown protein [arabidopsis thaliana] (tair:at1g18620.2); similar to unknown protein [arabidopsis thaliana] (tair:at1g18620.1); similar to unnamed protein product [vitis vinifera] (gb:cao22610.1) | chr3:23431389-23433176 forward no original description'
7	Glyma02g18230	at3g57060	'nearly identical (1689)at3g57060| symbols: | binding | chr3:21126057-21132030 reverse no original description'
7	Glyma02g38920	at5g59970	'weakly similar to ( 139)at5g59970| symbols: | histone h4 | chr5:24163578-24163889 reverseweakly similar to ( 139)h4_pea no original description'
7	Glyma02g40400	at5g58280	'weakly similar to ( 147)at5g58280| symbols: | transcriptional factor b3 family protein | chr5:23584564-23585896 forward no original description'
7	Glyma02g46630	at3g20150	'highly similar to ( 733)at3g20150| symbols: | kinesin motor family protein | chr3:7031418-7036505 forwardweakly similar to ( 186)fla10_chlre no original description'
7	Glyma02g47930	at5g48310	'nearly identical (1181)at5g48310| symbols: | similar to unknown protein [arabidopsis thaliana] (tair:at4g24610.1); similar to unknown protein [arabidopsis thaliana] (tair:at5g65440.1); similar to predicted protein [physcomitrella patens subsp. patens] (gb:edq82245.1); similar to predicted protein [physcomitrella patens subsp. patens] (gb:edq70121.1); similar to unnamed protein product [vitis vin…
7	Glyma03g14150	at4g00430	'moderately similar to ( 490)at4g00430| symbols: pip1;4, pip1e, tmp-c | tmp-c (plasma membrane intrinsic protein 1;4); water channel | chr4:186143-187531 reversemoderately similar to ( 487)pip11_orysa no original description'
7	Glyma03g33420	at2g20280	'moderately similar to ( 382)at2g20280| symbols: | zinc finger (ccch-type) family protein | chr2:8747135-8749430 reverse no original description'
7	Glyma03g36340	at3g54750	'moderately similar to ( 437)at3g54750| symbols: | similar to unnamed protein product [vitis vinifera] (gb:cao48944.1); contains domain pthr12972 (pthr12972) | chr3:20275811-20279394 reverse no original description'
7	Glyma03g36440	at5g06590	'weakly similar to ( 135)at5g06590| symbols: | similar to expressed protein [oryza sativa (japonica cultivar-group)] (gb:aba99420.1) | chr5:2016714-2018745 forward no original description'
7	Glyma03g31210	at3g63210	'weakly similar to ( 139)at3g63210| symbols: mard1 | mard1 (mediator of aba-regulated dormancy 1) | chr3:23364994-23365881 reverse no original description'
7	Glyma04g03600	at1g75090	'moderately similar to ( 306)at1g75090| symbols: | methyladenine glycosylase family protein | chr1:28191308-28193273 reverse no original description'
7	Glyma04g10080	at5g60930	'nearly identical (1103)at5g60930| symbols: | chromosome-associated kinesin, putative | chr5:24532624-24539737 reversemoderately similar to ( 228)fla10_chlre no original description'
7	Glyma04g16640	at4g28230	'weakly similar to ( 110)at4g28230| symbols: | similar to unnamed protein product [vitis vinifera] (gb:cao41238.1) | chr4:13995996-13997204 reverse no original description'
7	Glyma04g06160	at4g33160	'moderately similar to ( 415)at4g33160| symbols: | ubiquitin-protein ligase | chr4:15994163-15995536 forward no original description'
7	Glyma05g08020	at4g13370	'moderately similar to ( 395)at4g13370| symbols: | similar to unknown protein [arabidopsis thaliana] (tair:at3g14170.1); similar to unnamed protein product [vitis vinifera] (gb:cao65577.1); contains interpro domain protein of unknown function duf936, plant (interpro:ipr010341) | chr4:7777912-7780330 reverse no original description'
7	Glyma05g27370	at4g18390	'weakly similar to ( 132)at4g18390| symbols: | tcp family transcription factor, putative | chr4:10163223-10164320 reverse no original description'
7	Glyma05g32210	at4g40030	'moderately similar to ( 220)at4g40030| symbols: | histone h3.2 | chr4:18555834-18556411 reversemoderately similar to ( 212)h32_wheat no original description'
7	Glyma05g35280	at3g24440	'moderately similar to ( 499)at3g24440| symbols: vil1, vrn5 | vrn5 (vin3-like 1) | chr3:8876214-8878178 reverse no original description'
7	Glyma05g37760	at1g63660	'highly similar to ( 916)at1g63660| symbols: | gmp synthase (glutamine-hydrolyzing), putative / glutamine amidotransferase, putative | chr1:23608537-23610743 reverse no original description'
7	Glyma06g40860	at5g54510	'nearly identical (1058)at5g54510| symbols: gh3.6, dfl1 | dfl1/gh3.6 (dwarf in light 1); indole-3-acetic acid amido synthetase | chr5:22148547-22150790 reversehighly similar to ( 894)gh31_orysa no original description'
7	Glyma06g05430	at4g32980	'moderately similar to ( 287)at4g32980| symbols: ath1 | ath1 (arabidopsis thaliana homeobox gene 1); transcription factor | chr4:15914868-15916876 reverse no original description'
7	Glyma06g18700	at4g24710	'highly similar to ( 655)at4g24710| symbols: | atpase | chr4:12745762-12749005 reversevery weakly similar to (82.0)cdc48_capan no original description'
7	Glyma06g43740	at3g58100	'weakly similar to ( 129)at3g58100| symbols: | glycosyl hydrolase family protein 17 | chr3:21526374-21527306 reverse no original description'
7	Glyma07g02400	at2g38620	'highly similar to ( 503)at2g38620| symbols: cdkb1;2 | cdkb1;2 (cyclin-dependent kinase b1;2); kinase | chr2:16159629-16160944 forwardmoderately similar to ( 494)cdc2c_antma no original description'
7	Glyma07g14530	at4g01070	'moderately similar to ( 343)at4g01070| symbols: gt72b1 | gt72b1; udp-glucosyltransferase/ udp-glycosyltransferase/ transferase, transferring glycosyl groups | chr4:461858-463300 reverseweakly similar to ( 166)zox_phavu no original description'
7	Glyma07g18970	at3g08880	'very weakly similar to (82.4)at3g08880| symbols: | similar to unknown protein [arabidopsis thaliana] (tair:at5g01570.1); similar to unknown [populus trichocarpa] (gb:abk93784.1) | chr3:2703175-2704171 forward no original description'
7	Glyma07g37210	at4g16120	'highly similar to ( 867)at4g16120| symbols: cobl7, atseb1 | atseb1 | chr4:9116602-9119149 reverseweakly similar to ( 142)cobl7_orysa no original description'
7	Glyma07g03220	at1g15690	'nearly identical (1246)at1g15690| symbols: atavp3, avp-3, avp1 | avp1 (vacuolar-type h+-pumping pyrophosphatase 1) | chr1:5399110-5402180 forwardnearly identical (1243)avp_phaau no original description'
7	Glyma07g06520	at2g39780	'moderately similar to ( 332)at2g39780| symbols: rns2 | rns2 (ribonuclease 2) | chr2:16598334-16600593 forwardvery weakly similar to (88.6)rn28_pangi no original description'
7	Glyma07g12180	at4g29140	'moderately similar to ( 467)at4g29140| symbols: | mate efflux protein-related | chr4:14369154-14370752 forward no original description'
7	Glyma07g13070	at1g02180	'moderately similar to ( 209)at1g02180| symbols: | ferredoxin-related | chr1:413619-414505 reverse no original description'
7	Glyma07g39370	at4g22190	'weakly similar to ( 152)at4g22190| symbols: | similar to unknown [populus trichocarpa] (gb:abk94177.1) | chr4:11742114-11743277 reverse no original description'
7	Glyma08g00400	at5g63950	'highly similar to ( 949)at5g63950| symbols: chr24 | chr24 (chromatin remodeling 24); atp binding / dna binding / helicase | chr5:25609386-25615631 reversemoderately similar to ( 213)isw2_orysa no original description'
7	Glyma08g02050	at4g23500	'highly similar to ( 709)at4g23500| symbols: | glycoside hydrolase family 28 protein / polygalacturonase (pectinase) family protein | chr4:12264650-12267084 forwardvery weakly similar to (86.3)pglr_actch no original description'
7	Glyma08g03760	at2g19880	'highly similar to ( 830)at2g19880| symbols: | ceramide glucosyltransferase, putative | chr2:8588660-8592200 forward no original description'
7	Glyma08g10710	at3g13080	'nearly identical (1164)at3g13080| symbols: est2, mrp3, atmrp3 | atmrp3 (arabidopsis thaliana multidrug resistance-associated protein 3) | chr3:4197613-4201257 reverseweakly similar to ( 112)mdr_orysa no original description'
7	Glyma08g13540	at1g30620	'highly similar to ( 707)at1g30620| symbols: hsr8, mur4, uxe1 | hsr8/mur4/uxe1 (murus 4) | chr1:10855478-10857952 forwardhighly similar to ( 661)arae3_orysa no original description'
7	Glyma08g15280	at1g22170	'moderately similar to ( 265)at1g22170| symbols: | phosphoglycerate/bisphosphoglycerate mutase family protein | chr1:7826592-7828044 forward no original description'
7	Glyma08g15300	at2g36960	'weakly similar to ( 157)at2g36960| symbols: tki1 | tki1 (tsl-kinase interacting protein 1); dna binding / transcription factor | chr2:15530631-15534324 forward no original description'
7	Glyma08g48190	at1g67040	'weakly similar to ( 148)at1g67040| symbols: | similar to unknown protein [arabidopsis thaliana] (tair:at5g26910.2); similar to unknown protein [arabidopsis thaliana] (tair:at5g26910.1); similar to unnamed protein product [vitis vinifera] (gb:cao49345.1) | chr1:25022768-25025585 reverse no original description'
7	Glyma08g05680	at4g10630	'moderately similar to ( 252)at4g10630| symbols: | glutaredoxin family protein | chr4:6566621-6567625 reverse no original description'
7	Glyma08g05820	at1g18250	'moderately similar to ( 365)at1g18250| symbols: atlp-1 | atlp-1 (arabidopsis thaumatin-like protein 1) | chr1:6277017-6277998 reversemoderately similar to ( 218)tlp1_prupe no original description'
7	Glyma08g26880	at4g40030	'moderately similar to ( 216)at4g40030| symbols: | histone h3.2 | chr4:18555834-18556411 reversemoderately similar to ( 207)h32_wheat no original description'
7	Glyma09g40520	at4g12080	'weakly similar to ( 147)at4g12080| symbols: | dna-binding family protein | chr4:7239460-7241240 forward no original description'
7	Glyma09g29630	at1g48405	'weakly similar to ( 122)at1g48405| symbols: | similar to unknown protein [arabidopsis thaliana] (tair:at3g17680.1); similar to hypothetical protein [vitis vinifera] (gb:can67913.1); contains interpro domain kip1-like (interpro:ipr011684) | chr1:17888313-17889282 reverse no original description'
7	Glyma09g39200	at3g61490	'highly similar to ( 717)at3g61490| symbols: | glycoside hydrolase family 28 protein / polygalacturonase (pectinase) family protein | chr3:22769414-22771112 forwardweakly similar to ( 103)pglr_actch no original description'
7	Glyma10g19260	at1g28110	'highly similar to ( 629)at1g28110| symbols: scpl45 | scpl45; serine carboxypeptidase | chr1:9804140-9806819 reversemoderately similar to ( 355)cbp2_wheat no original description'
7	Glyma10g31550	at1g32860	'moderately similar to ( 457)at1g32860| symbols: | glycosyl hydrolase family 17 protein | chr1:11907288-11908783 reversemoderately similar to ( 245)e13b_wheat no original description'
7	Glyma10g33920	at5g01420	'weakly similar to ( 200)at5g01420| symbols: | glutaredoxin family protein | chr5:174885-176090 reverse no original description'
7	Glyma10g35930	at1g34355	'weakly similar to ( 189)at1g34355| symbols: | forkhead-associated domain-containing protein / fha domain-containing protein | chr1:12536475-12541708 forward no original description'
7	Glyma10g05670	at2g37080	'moderately similar to ( 300)at2g37080| symbols: | myosin heavy chain-related | chr2:15588644-15591136 reverse no original description'
7	Glyma11g14970	at2g28790	'moderately similar to ( 308)at2g28790| symbols: | osmotin-like protein, putative | chr2:12361741-12362490 reverseweakly similar to ( 144)tlp1_prupe no original description'
7	Glyma11g36540	at3g24255	'moderately similar to ( 233)at3g24255| symbols: | similar to unknown protein [arabidopsis thaliana] (tair:at3g23910.1); similar to unnamed protein product [vitis vinifera] (gb:cao43499.1); contains interpro domain rna-directed dna polymerase (reverse transcriptase), related (interpro:ipr015706) | chr3:8789478-8793215 forward no original description'
7	Glyma11g05980	at5g67020	'moderately similar to ( 443)at5g67020| symbols: | similar to unknown protein [arabidopsis thaliana] (tair:at3g50340.1); similar to unknown protein [oryza sativa (japonica cultivar-group)] (gb:bad09363.1); contains domain dhs-like nad/fad-binding domain (ssf52467) | chr5:26767188-26768372 forward no original description'
7	Glyma11g11310	at2g21050	'highly similar to ( 772)at2g21050| symbols: | amino acid permease, putative | chr2:9041370-9043520 forwardhighly similar to ( 801)lax5_medtr no original description'
7	Glyma11g31550	at3g08600	'moderately similar to ( 209)at3g08600| symbols: | similar to unknown protein [arabidopsis thaliana] (tair:at4g22900.1); similar to unnamed protein product [vitis vinifera] (gb:cao45372.1); contains interpro domain protein of unknown function duf1191 (interpro:ipr010605) | chr3:2612652-2613602 forward no original description'
7	Glyma12g00330	at1g57820	'highly similar to ( 692)at1g57820| symbols: vim1, orth2 | orth2/vim1 (variant in methylation 1); dna binding | chr1:21418007-21421567 reverse no original description'
7	Glyma12g00910	at5g07670	'highly similar to ( 520)at5g07670| symbols: | f-box family protein | chr5:2430422-2432066 forward no original description'
7	Glyma12g06190	at5g12860	'highly similar to ( 681)at5g12860| symbols: dit1 | dit1 (dicarboxylate transporter 1) | chr5:4059853-4061922 reversehighly similar to ( 674)sot1_spiol no original description'
7	Glyma12g07040	at5g22880	'weakly similar to ( 157)at5g22880| symbols: h2b, htb2 | h2b/htb2 (histone h2b); dna binding | chr5:7652133-7652570 reverseweakly similar to ( 161)h2b_goshi no original description'
7	Glyma12g07030	at5g22880	'weakly similar to ( 157)at5g22880| symbols: h2b, htb2 | h2b/htb2 (histone h2b); dna binding | chr5:7652133-7652570 reverseweakly similar to ( 161)h2b_goshi no original description'
7	Glyma12g07050	at5g22880	'weakly similar to ( 157)at5g22880| symbols: h2b, htb2 | h2b/htb2 (histone h2b); dna binding | chr5:7652133-7652570 reverseweakly similar to ( 161)h2b_goshi no original description'
7	Glyma12g07100	at5g59790	'moderately similar to ( 361)at5g59790| symbols: | similar to unknown protein [arabidopsis thaliana] (tair:at3g46110.1); similar to hypothetical protein [vitis vinifera] (gb:can67325.1); contains interpro domain protein of unknown function duf966 (interpro:ipr010369) | chr5:24108176-24110030 forward no original description'
7	Glyma12g10420	at1g76160	'highly similar to ( 766)at1g76160| symbols: sks5 | sks5 (sku5 similar 5); copper ion binding / oxidoreductase | chr1:28583105-28585914 reversehighly similar to ( 554)aso_brana no original description'
7	Glyma12g13260	at2g20635	'weakly similar to ( 167)at2g20635| symbols: | similar to spindle checkpoint protein-related [arabidopsis thaliana] (tair:at2g33560.1); similar to unnamed protein product [vitis vinifera] (gb:cao69771.1); contains interpro domain mitotic checkpoint serine/threonine protein kinase, bub1 (interpro:ipr015661); contains interpro domain mad3/bub1 homology region 1 (interpro:ipr013212) | chr2:8907491-8…
7	Glyma13g00390	at5g57090	'highly similar to ( 919)at5g57090| symbols: wav6, atpin2, pin2, agr, agr1, eir1 | eir1 (ethylene insensitive root 1); auxin:hydrogen symporter/ transporter | chr5:23117991-23121682 forwardhighly similar to ( 747)pin2_orysa no original description'
7	Glyma13g30000	at4g18760	'moderately similar to ( 228)at4g18760| symbols: | leucine-rich repeat family protein | chr4:10308174-10309469 reverse no original description'
7	Glyma13g37070	at2g20590	'moderately similar to ( 269)at2g20590| symbols: | reticulon family protein | chr2:8874862-8876247 reverse no original description'
7	Glyma14g03210	at1g06520	'highly similar to ( 630)at1g06520| symbols: atgpat1, gpat1 | atgpat1/gpat1 (glycerol-3-phosphate acyltransferase 1); 1-acylglycerol-3-phosphate o-acyltransferase/ acyltransferase | chr1:1994169-1996066 reverse no original description'
7	Glyma14g07250	at4g14465	'weakly similar to ( 137)at4g14465| symbols: | dna-binding protein-related | chr4:8320968-8321813 forward no original description'
7	Glyma14g09440	at1g47128	'highly similar to ( 637)at1g47128| symbols: rd21a, rd21 | rd21 (responsive to dehydration 21); cysteine-type peptidase | chr1:17285579-17288049 reversehighly similar to ( 592)orya_orysa no original description'
7	Glyma14g10130	at4g37750	'moderately similar to ( 375)at4g37750| symbols: drg, ckc, ckc1, ant | ant (aintegumenta); dna binding / transcription factor | chr4:17739776-17742183 forwardmoderately similar to ( 301)bbm1_brana no original description'
7	Glyma14g17190	at4g31360	'weakly similar to ( 104)at4g31360| symbols: | selenium binding | chr4:15221951-15223316 forward no original description'
7	Glyma14g26380	at5g05240	'weakly similar to ( 102)at5g05240| symbols: | similar to unknown protein [arabidopsis thaliana] (tair:at2g40630.1); similar to hypothetical protein [vitis vinifera] (gb:can61688.1); contains interpro domain uncharacterised conserved protein ucp030365 (interpro:ipr016953) | chr5:1554024-1556231 reverse no original description'
7	Glyma14g37480	at1g07160	'moderately similar to ( 394)at1g07160| symbols: | protein phosphatase 2c, putative / pp2c, putative | chr1:2198154-2199677 reverse no original description'
7	Glyma14g01430	at1g55740	'nearly identical (1119)at1g55740| symbols: atsip1 | atsip1 (arabidopsis thaliana seed imbibition 1); hydrolase, hydrolyzing o-glycosyl compounds | chr1:20839173-20842373 reversemoderately similar to ( 322)stsyn_pea no original description'
7	Glyma14g36970	at5g59970	'weakly similar to ( 135)at5g59970| symbols: | histone h4 | chr5:24163578-24163889 reverseweakly similar to ( 135)h4_pea no original description'
7	Glyma15g20970	at5g28050	'moderately similar to ( 290)at5g28050| symbols: | cytidine/deoxycytidylate deaminase family protein | chr5:10044213-10045488 reverse no original description'
7	Glyma15g04520	at5g02560	'weakly similar to ( 148)at5g02560| symbols: hta12 | hta12; dna binding | chr5:575435-576454 forwardweakly similar to ( 153)h2a2_medtr no original description'
7	Glyma15g05350	at4g22970	'highly similar to ( 809)at4g22970| symbols: aesp | aesp (arabidopsis homolog of separase); peptidase | chr4:12033714-12043583 reverse no original description'
7	Glyma17g07070	at5g59970	'weakly similar to ( 135)at5g59970| symbols: | histone h4 | chr5:24163578-24163889 reverseweakly similar to ( 135)h4_pea no original description'
7	Glyma17g01810	at4g21820	'moderately similar to ( 262)at4g21820| symbols: | calmodulin-binding family protein | chr4:11577570-11583883 forward no original description'
7	Glyma17g12970	at4g13370	'highly similar to ( 546)at4g13370| symbols: | similar to unknown protein [arabidopsis thaliana] (tair:at3g14170.1); similar to unnamed protein product [vitis vinifera] (gb:cao65577.1); contains interpro domain protein of unknown function duf936, plant (interpro:ipr010341) | chr4:7777912-7780330 reverse no original description'
7	Glyma17g21130	at5g66900	'moderately similar to ( 421)at5g66900| symbols: | disease resistance protein (cc-nbs-lrr class), putative | chr5:26732157-26734983 reverse no original description'
7	Glyma17g33970	at4g31820	'highly similar to ( 598)at4g31820| symbols: npy1, enp, mab4 | enp (enhancer of pinoid); signal transducer | chr4:15390794-15393633 reversemoderately similar to ( 330)nph3_orysa no original description'
7	Glyma17g37580	at1g19850	'highly similar to ( 943)at1g19850| symbols: arf5, iaa24, mp | mp (monopteros); transcription factor | chr1:6887344-6891173 forward no original description'
7	Glyma18g04520	NA	'very weakly similar to (84.7)hmgya_soybn no original description'
7	Glyma18g53220	at1g66880	'moderately similar to ( 483)at1g66880| symbols: | serine/threonine protein kinase family protein | chr1:24950591-24959101 forwardmoderately similar to ( 215)nork_medtr no original description'
7	Glyma18g04640	at5g37630	'highly similar to ( 920)at5g37630| symbols: emb2656 | emb2656 (embryo defective 2656); binding | chr5:14964637-14969776 forward no original description'
7	Glyma18g07160	at5g59970	'weakly similar to ( 133)at5g59970| symbols: | histone h4 | chr5:24163578-24163889 reverseweakly similar to ( 133)h4_volca no original description'
7	Glyma18g20870	at3g26570	'highly similar to ( 613)at3g26570| symbols: orf02, pht2;1 | pht2;1 (phosphate transporter 2;1) | chr3:9757653-9759650 forward no original description'
7	Glyma18g38440	at3g24660	'highly similar to ( 872)at3g24660| symbols: tmkl1 | tmkl1 (transmembrane kinase-like 1); atp binding / kinase/ protein serine/threonine kinase | chr3:9003648-9005758 forwardweakly similar to ( 177)rpk1_iponi no original description'
7	Glyma19g02890	at3g01140	'moderately similar to ( 334)at3g01140| symbols: atmyb106, myb106 | myb106 (myb domain protein 106); dna binding / transcription factor | chr3:46626-48150 reversemoderately similar to ( 202)myb38_maize no original description'
7	Glyma19g31180	at2g41370	'moderately similar to ( 497)at2g41370| symbols: bop2 | bop2 (blade on petiole2); protein binding | chr2:17245097-17247281 reverse no original description'
7	Glyma19g35040	at5g44040	'weakly similar to ( 134)at5g44040| symbols: | similar to unknown protein [arabidopsis thaliana] (tair:at1g04030.1); similar to unnamed protein product [vitis vinifera] (gb:cao40580.1) | chr5:17737123-17738575 reverse no original description'
7	Glyma19g42240	at5g27670	'weakly similar to ( 141)at5g27670| symbols: hta7 | hta7; dna binding | chr5:9792810-9793368 reverseweakly similar to ( 129)h2a2_wheat no original description'
7	Glyma19g42340	at1g09000	'highly similar to ( 624)at1g09000| symbols: mapkkk1, anp1 | anp1 (npk1-related protein kinase 1s); kinase | chr1:2891114-2894990 forwardweakly similar to ( 117)cipk1_orysa no original description'
7	Glyma19g43920	at3g04290	'highly similar to ( 572)at3g04290| symbols: atltl1, ltl1 | atltl1/ltl1 (li-tolerant lipase 1); carboxylesterase | chr3:1133627-1136230 reverseweakly similar to ( 166)apg_brana no original description'
7	Glyma19g33160	at5g06680	'highly similar to ( 889)at5g06680| symbols: atspc98, spc98 | spc98 (spindle pole body component 98) | chr5:2056742-2059370 forward no original description'
7	Glyma19g42980	at1g54570	'highly similar to ( 705)at1g54570| symbols: | esterase/lipase/thioesterase family protein | chr1:20384316-20388620 reverse no original description'
7	Glyma20g00790	at3g11920	'highly similar to ( 576)at3g11920| symbols: | glutaredoxin-related | chr3:3772317-3774893 forward no original description'
7	Glyma20g32690	at1g25580	'moderately similar to ( 358)at1g25580| symbols: anac008 | anac008 (arabidopsis nac domain containing protein 8); transcription factor | chr1:8997051-8999587 reverse no original description'
7	Glyma20g21230	at5g59970	'weakly similar to ( 135)at5g59970| symbols: | histone h4 | chr5:24163578-24163889 reverseweakly similar to ( 135)h4_pea no original description'
7	Glyma20g33320	at5g22880	'weakly similar to ( 157)at5g22880| symbols: h2b, htb2 | h2b/htb2 (histone h2b); dna binding | chr5:7652133-7652570 reverseweakly similar to ( 161)h2b_goshi no original description'
Cluster Number 8 :
8	Glyma01g01010	at5g19730	'highly similar to ( 598)at5g19730| symbols: | pectinesterase family protein | chr5:6670564-6673204 forwardweakly similar to ( 190)pme_dauca no original description'
8	Glyma01g06370	at1g69440	'nearly identical (1252)at1g69440| symbols: zip, ago7 | ago7 (argonaute7); nucleic acid binding | chr1:26105228-26108679 reverse no original description'
8	Glyma01g40210	at3g49870	'moderately similar to ( 342)at3g49870| symbols: atarla1c | atarla1c (adp-ribosylation factor-like a1c); gtp binding | chr3:18503659-18505006 reverseweakly similar to ( 107)arf_maize no original description'
8	Glyma01g42420	at2g42010	'nearly identical (1246)at2g42010| symbols: pldbeta, pldbeta1 | pldbeta1 (phospholipase d beta 1); phospholipase d | chr2:17540096-17545068 reversehighly similar to ( 707)plda1_tobac no original description'
8	Glyma01g42430	at4g00240	'moderately similar to ( 405)at4g00240| symbols: pldbeta2 | pldbeta2 (phospholipase d beta 2) | chr4:106380-110718 reversemoderately similar to ( 236)plda1_tobac no original description'
8	Glyma01g29190	at5g01320	'nearly identical (1068)at5g01320| symbols: | pyruvate decarboxylase, putative | chr5:129483-131624 reversenearly identical (1035)pdc2_tobac no original description'
8	Glyma01g36210	at3g51480	'nearly identical (1075)at3g51480| symbols: glr3.6, atglr3.6 | atglr3.6 (arabidopsis thaliana glutamate receptor 3.6) | chr3:19112235-19115660 forwardhighly similar to ( 952)glr31_orysa no original description'
8	Glyma01g43230	at1g64110	'highly similar to ( 825)at1g64110| symbols: | aaa-type atpase family protein | chr1:23800550-23804918 reverseweakly similar to ( 176)cdc48_soybn no original description'
8	Glyma01g44620	at3g22670	'moderately similar to ( 462)at3g22670| symbols: | pentatricopeptide (ppr) repeat-containing protein | chr3:8017778-8019466 reverseweakly similar to ( 120)rf1_orysa no original description'
8	Glyma02g11530	at4g34050	'moderately similar to ( 461)at4g34050| symbols: | caffeoyl-coa 3-o-methyltransferase, putative | chr4:16310849-16311978 forwardmoderately similar to ( 480)camt_medsa no original description'
8	Glyma02g45840	at1g61800	'highly similar to ( 507)at1g61800| symbols: gpt2 | gpt2 (glucose-6-phosphate/phosphate translocator 2); antiporter/ glucose-6-phosphate transmembrane transporter | chr1:22828192-22830124 forwardmoderately similar to ( 225)tpt_spiol no original description'
8	Glyma03g00980	at1g26780	'moderately similar to ( 209)at1g26780| symbols: atmyb117, myb117 | myb117 (myb domain protein 117); transcription factor | chr1:9271020-9272115 forwardvery weakly similar to (91.7)gam1_orysa no original description'
8	Glyma03g16290	at1g22340	'weakly similar to ( 188)at1g22340| symbols: atugt85a7 | atugt85a7 (udp-glucosyl transferase 85a7); udp-glycosyltransferase/ glucuronosyltransferase/ transferase, transferring glycosyl groups | chr1:7890453-7892079 reverseweakly similar to ( 140)iaag_maize no original description'
8	Glyma03g41900	at1g01260	'moderately similar to ( 301)at1g01260| symbols: | basic helix-loop-helix (bhlh) family protein | chr1:109595-111367 forwardvery weakly similar to (85.5)arrs_maize no original description'
8	Glyma04g41970	at5g42240	'highly similar to ( 756)at5g42240| symbols: scpl42 | scpl42 (serine carboxypeptidase-like 42); serine carboxypeptidase | chr5:16905945-16908159 forwardmoderately similar to ( 336)cbp23_horvu no original description'
8	Glyma04g06990	at5g11160	'moderately similar to ( 299)at5g11160| symbols: apt5 | apt5 (adenine phosphoribosyltransferase 5); adenine phosphoribosyltransferase | chr5:3550775-3551987 forwardmoderately similar to ( 240)apt1_wheat no original description'
8	Glyma05g06090	at4g18010	'highly similar to ( 628)at4g18010| symbols: ip5pii | ip5pii (inositol polyphosphate 5-phosphatase ii); inositol-polyphosphate 5-phosphatase | chr4:9991206-9994111 reverse no original description'
8	Glyma05g33640	at1g14700	'moderately similar to ( 417)at1g14700| symbols: pap3, atpap3 | atpap3/pap3 (purple acid phosphatase 3) | chr1:5058675-5060983 forward no original description'
8	Glyma05g32950	at5g08720	'highly similar to ( 872)at5g08720| symbols: | similar to unknown protein [arabidopsis thaliana] (tair:at4g01650.2); similar to unknown protein [arabidopsis thaliana] (tair:at4g01650.1); similar to unknown protein [oryza sativa (japonica cultivar-group)] (gb:aao41142.1); similar to unnamed protein product [vitis vinifera] (gb:cao71647.1); similar to hypothetical protein osi_013732 [oryza sativa (…
8	Glyma06g16730	at5g08630	'highly similar to ( 563)at5g08630| symbols: | ddt domain-containing protein | chr5:2798576-2802139 reverse no original description'
8	Glyma06g10780	at1g78230	'moderately similar to ( 441)at1g78230| symbols: | protein binding | chr1:29435119-29437409 forward no original description'
8	Glyma06g16840	at2g40980	'highly similar to ( 550)at2g40980| symbols: | atp binding / protein kinase | chr2:17109168-17111521 forward no original description'
8	Glyma07g03250	at1g15290	'nearly identical (1446)at1g15290| symbols: | binding | chr1:5257322-5264809 reverse no original description'
8	Glyma07g05980	at2g46570	'highly similar to ( 746)at2g46570| symbols: lac6 | lac6 (laccase 6); copper ion binding / oxidoreductase | chr2:19133944-19136141 forwardmoderately similar to ( 220)aso_tobac no original description'
8	Glyma07g17350	at1g74190	'moderately similar to ( 400)at1g74190| symbols: | leucine-rich repeat family protein | chr1:27906251-27909819 reverseweakly similar to ( 199)rpk1_iponi no original description'
8	Glyma07g17370	at1g74190	'moderately similar to ( 366)at1g74190| symbols: | leucine-rich repeat family protein | chr1:27906251-27909819 reverseweakly similar to ( 168)pskr_dauca no original description'
8	Glyma07g36830	at3g06620	'highly similar to ( 836)at3g06620| symbols: | protein kinase family protein | chr3:2062839-2067144 reverseweakly similar to ( 115)nork_medtr no original description'
8	Glyma08g00320	at5g64030	'highly similar to ( 974)at5g64030| symbols: | dehydration-responsive protein-related | chr5:25642191-25645483 forward no original description'
8	Glyma08g42440	at2g19070	'moderately similar to ( 311)at2g19070| symbols: | transferase family protein | chr2:8267267-8269040 reversemoderately similar to ( 226)hcbt1_diaca no original description'
8	Glyma08g17200	at1g05590	'highly similar to ( 715)at1g05590| symbols: hexo2, athex3 | athex3/hexo2 (beta-hexosaminidase 2); beta-n-acetylhexosaminidase/ hexosaminidase/ hydrolase, hydrolyzing o-glycosyl compounds | chr1:1669870-1671685 forward no original description'
8	Glyma08g17550	at4g14880	'weakly similar to ( 174)at4g14880| symbols: cytacs1, atcys-3a, oasa1 | oasa1 (o-acetylserine (thiol) lyase (oas-tl) isoform a1) | chr4:8518204-8520045 reverseweakly similar to ( 181)cysk1_orysa no original description'
8	Glyma09g02840	at1g30520	'highly similar to ( 612)at1g30520| symbols: aae14 | aae14 (acyl-activating enzyme 14); amp binding | chr1:10811021-10813528 forwardweakly similar to ( 123)4cl2_orysa no original description'
8	Glyma09g27490	at4g25420	'highly similar to ( 531)at4g25420| symbols: atga20ox1, ga20ox1, at2301, ga5 | ga5 (ga requiring 5); gibberellin 20-oxidase/ gibberellin 3-beta-dioxygenase | chr4:12990992-12992419 reversemoderately similar to ( 497)gao1b_wheat no original description'
8	Glyma09g04560	at3g16850	'highly similar to ( 562)at3g16850| symbols: | glycoside hydrolase family 28 protein / polygalacturonase (pectinase) family protein | chr3:5748698-5750987 forwardvery weakly similar to (83.6)pglr_actch no original description'
8	Glyma10g29820	at1g54790	'highly similar to ( 507)at1g54790| symbols: | gdsl-motif lipase/hydrolase family protein | chr1:20444791-20447664 reversemoderately similar to ( 280)est_hevbr no original description'
8	Glyma10g32120	at1g12380	'highly similar to ( 758)at1g12380| symbols: | similar to unknown protein [arabidopsis thaliana] (tair:at1g62870.1); similar to unnamed protein product [vitis vinifera] (gb:cao49735.1); similar to hypothetical protein [vitis vinifera] (gb:can79336.1); similar to unnamed protein product [vitis vinifera] (gb:cao16969.1); contains interpro domain actin-binding fh2 (interpro:ipr015425) | chr1:4214497…
8	Glyma10g37820	at3g49050	'highly similar to ( 665)at3g49050| symbols: | lipase class 3 family protein / calmodulin-binding heat-shock protein, putative | chr3:18192483-18194598 forward no original description'
8	Glyma11g33560	at5g37600	'highly similar to ( 645)at5g37600| symbols: atgsr1 | atgsr1 (arabidopsis thaliana glutamine synthase clone r1); glutamate-ammonia ligase | chr5:14950804-14952886 reversehighly similar to ( 669)glna1_medsa no original description'
8	Glyma12g02690	at4g34860	'highly similar to ( 926)at4g34860| symbols: | beta-fructofuranosidase, putative / invertase, putative / saccharase, putative / beta-fructosidase, putative | chr4:16609960-16612024 reverse no original description'
8	Glyma13g34580	at2g42590	'moderately similar to ( 349)at2g42590| symbols: gf14 mu, grf9 | grf9 (general regulatory factor 9); protein phosphorylated amino acid binding | chr2:17739242-17740853 reversemoderately similar to ( 369)1433d_soybn no original description'
8	Glyma13g44950	at3g21240	'highly similar to ( 739)at3g21240| symbols: at4cl2, 4cl2 | 4cl2 (4-coumarate:coa ligase 2); 4-coumarate-coa ligase | chr3:7454503-7457320 reversehighly similar to ( 775)4cl1_tobac no original description'
8	Glyma13g03600	at1g21750	'highly similar to ( 578)at1g21750| symbols: atpdil1-1 | atpdil1-1 (pdi-like 1-1); protein disulfide isomerase | chr1:7645756-7648684 forwardhighly similar to ( 655)pdi_medsa no original description'
8	Glyma13g18290	at2g31270	'moderately similar to ( 225)at2g31270| symbols: atcdt1a, cdt1a, cdt1 | atcdt1a/cdt1/cdt1a (arabidopsis homolog of yeast cdt1 a); cyclin-dependent protein kinase/ protein binding | chr2:13336114-13338621 forward no original description'
8	Glyma13g42630	at1g72970	'highly similar to ( 796)at1g72970| symbols: eda17, hth | hth (hothead); aldehyde-lyase | chr1:27456533-27459367 forward no original description'
8	Glyma14g02070	at1g66970	'highly similar to ( 776)at1g66970| symbols: | glycerophosphoryl diester phosphodiesterase family protein | chr1:24996409-24999668 reverse no original description'
8	Glyma15g29860	at5g04930	'nearly identical (1579)at5g04930| symbols: ala1 | ala1 (aminophospholipid atpase1); atpase, coupled to transmembrane movement of ions, phosphorylative mechanism | chr5:1445510-1449569 forward no original description'
8	Glyma15g15690	at3g16850	'highly similar to ( 563)at3g16850| symbols: | glycoside hydrolase family 28 protein / polygalacturonase (pectinase) family protein | chr3:5748698-5750987 forwardvery weakly similar to (82.8)pglr_actch no original description'
8	Glyma17g37090	at5g66460	'moderately similar to ( 492)at5g66460| symbols: | (1-4)-beta-mannan endohydrolase, putative | chr5:26556137-26558063 reverse no original description'
8	Glyma17g12460	at3g58570	'highly similar to ( 624)at3g58570| symbols: | dead box rna helicase, putative | chr3:21668076-21671329 forwardmoderately similar to ( 326)db10_nicsy no original description'
8	Glyma17g14470	at1g62870	'highly similar to ( 991)at1g62870| symbols: | similar to unknown protein [arabidopsis thaliana] (tair:at1g12380.1); similar to unnamed protein product [vitis vinifera] (gb:cao49735.1); similar to hypothetical protein [vitis vinifera] (gb:can79336.1); similar to unnamed protein product [vitis vinifera] (gb:cao16969.1) | chr1:23287885-23290173 reverse no original description'
8	Glyma18g44450	at5g58380	'highly similar to ( 542)at5g58380| symbols: sip1, snrk3.8, pks2, cipk10 | cipk10 (cbl-interacting protein kinase 10); kinase | chr5:23614318-23615757 reversemoderately similar to ( 390)cipk1_orysa no original description'
8	Glyma18g11480	at5g36210	'highly similar to ( 991)at5g36210| symbols: | serine-type peptidase | chr5:14265432-14270502 reverse no original description'
8	Glyma19g30600	at2g40890	'highly similar to ( 880)at2g40890| symbols: cyp98a3 | cyp98a3 (cytochrome p450, family 98, subfamily a, polypeptide 3); monooxygenase/ p-coumarate 3-hydroxylase | chr2:17065369-17067610 reversenearly identical (1060)c98a2_soybn no original description'
8	Glyma20g38850	at5g13000	'highly similar to ( 692)at5g13000| symbols: gsl12, atgsl12 | atgsl12 (glucan synthase-like 12); 1,3-beta-glucan synthase/ transferase, transferring glycosyl groups | chr5:4110680-4121205 reverse no original description'
Cluster Number 9 :
9	Glyma01g43340	at4g23740	'moderately similar to ( 478)at4g23740| symbols: | leucine-rich repeat transmembrane protein kinase, putative | chr4:12367073-12369169 forwardweakly similar to ( 190)pskr_dauca no original description'
9	Glyma02g09650	at1g64660	'highly similar to ( 608)at1g64660| symbols: atmgl | atmgl; catalytic/ methionine gamma-lyase | chr1:24032640-24034200 forward no original description'
9	Glyma02g37120	at1g78300	'moderately similar to ( 406)at1g78300| symbols: gf14 omega, grf2 | grf2 (general regulatory factor 2); protein phosphorylated amino acid binding | chr1:29466776-29467945 forwardmoderately similar to ( 441)1433a_vicfa no original description'
9	Glyma02g39000	at2g38090	'moderately similar to ( 234)at2g38090| symbols: | myb family transcription factor | chr2:15952356-15953853 forward no original description'
9	Glyma02g43440	at2g04570	'moderately similar to ( 438)at2g04570| symbols: | gdsl-motif lipase/hydrolase family protein | chr2:1594744-1596126 forwardweakly similar to ( 178)apg_brana no original description'
9	Glyma03g31110	at4g02780	'highly similar to ( 766)at4g02780| symbols: abc33, ga1 | ga1 (ga requiring 1); ent-copalyl diphosphate synthase | chr4:1237881-1244766 reversehighly similar to ( 874)ksa_pea no original description'
9	Glyma03g42260	at1g01060	'moderately similar to ( 311)at1g01060| symbols: lhy1, lhy | lhy (late elongated hypocotyl) | chr1:33992-37061 reverse no original description'
9	Glyma03g24950	at1g02180	'moderately similar to ( 251)at1g02180| symbols: | ferredoxin-related | chr1:413619-414505 reverse no original description'
9	Glyma03g37770	at4g02060	'nearly identical (1195)at4g02060| symbols: mcm7, prl | prl (prolifera); atp binding / dna binding / dna-dependent atpase | chr4:901484-905297 forwardmoderately similar to ( 273)mcm3_maize no original description'
9	Glyma04g09740	at1g09750	'moderately similar to ( 437)at1g09750| symbols: | chloroplast nucleoid dna-binding protein-related | chr1:3157543-3158962 forward no original description'
9	Glyma04g10630	at1g72210	'moderately similar to ( 225)at1g72210| symbols: | basic helix-loop-helix (bhlh) family protein (bhlh096) | chr1:27183728-27185930 forward no original description'
9	Glyma04g20620	at2g26640	'highly similar to ( 898)at2g26640| symbols: | beta-ketoacyl-coa synthase, putative | chr2:11337172-11338701 forward no original description'
9	Glyma05g01250	at5g62550	'weakly similar to ( 106)at5g62550| symbols: | similar to unknown protein [arabidopsis thaliana] (tair:at3g28770.1); similar to unknown [populus trichocarpa] (gb:abk92769.1) | chr5:25123065-25125101 reverse no original description'
9	Glyma05g22140	at3g49950	'moderately similar to ( 486)at3g49950| symbols: | scarecrow transcription factor family protein | chr3:18533555-18534787 forwardweakly similar to ( 137)nsp1_medtr no original description'
9	Glyma05g28340	at4g14090	'moderately similar to ( 390)at4g14090| symbols: | udp-glucoronosyl/udp-glucosyl transferase family protein | chr4:8122429-8123799 reversemoderately similar to ( 242)iaag_maize no original description'
9	Glyma05g36810	at2g46500	'highly similar to ( 649)at2g46500| symbols: | phosphatidylinositol 3- and 4-kinase family protein / ubiquitin family protein | chr2:19093813-19095606 reverse no original description'
9	Glyma05g00370	at5g08020	'highly similar to ( 812)at5g08020| symbols: | replication protein, putative | chr5:2572108-2574880 forward no original description'
9	Glyma06g10470	at1g72210	'moderately similar to ( 221)at1g72210| symbols: | basic helix-loop-helix (bhlh) family protein (bhlh096) | chr1:27183728-27185930 forward no original description'
9	Glyma06g13080	at5g53210	'moderately similar to ( 225)at5g53210| symbols: spch | spch (speechless); dna binding / transcription factor | chr5:21603832-21606167 reverse no original description'
9	Glyma06g22220	at5g08050	'weakly similar to ( 109)at5g08050| symbols: | similar to unnamed protein product [vitis vinifera] (gb:cao62462.1); similar to unknown [populus trichocarpa] (gb:abk95457.1); contains interpro domain protein of unknown function duf1118 (interpro:ipr009500); contains interpro domain uncharacterised conserved protein ucp022207 (interpro:ipr016801) | chr5:2578419-2578965 forward no original descripti…
9	Glyma06g20320	at5g62550	'weakly similar to ( 104)at5g62550| symbols: | similar to unknown protein [arabidopsis thaliana] (tair:at3g28770.1); similar to unknown [populus trichocarpa] (gb:abk92769.1) | chr5:25123065-25125101 reverse no original description'
9	Glyma07g18130	at1g32780	'moderately similar to ( 466)at1g32780| symbols: | alcohol dehydrogenase, putative | chr1:11869957-11872575 reversemoderately similar to ( 326)adh1_soltu no original description'
9	Glyma07g36590	at3g17130	'weakly similar to ( 123)at3g17130| symbols: | invertase/pectin methylesterase inhibitor family protein | chr3:5844501-5845052 reverse no original description'
9	Glyma07g18030	at3g09000	'weakly similar to ( 132)at3g09000| symbols: | proline-rich family protein | chr3:2746019-2748331 forward no original description'
9	Glyma07g39650	at5g48150	'highly similar to ( 528)at5g48150| symbols: pat1 | pat1 (phytochrome a signal transduction 1); transcription factor | chr5:19539723-19541279 reversehighly similar to ( 501)cigr2_orysa no original description'
9	Glyma08g46380	at3g25100	'moderately similar to ( 461)at3g25100| symbols: cdc45 | cdc45 (cell division cycle 45) | chr3:9144299-9146089 forward no original description'
9	Glyma08g47710	at2g43200	'highly similar to ( 663)at2g43200| symbols: | dehydration-responsive family protein | chr2:17965307-17967613 forward no original description'
9	Glyma09g21070	at4g21120	'highly similar to ( 697)at4g21120| symbols: cat1 | aat1 (cationic amino acid transporter 1); cationic amino acid transmembrane transporter | chr4:11270329-11273786 forward no original description'
9	Glyma09g27550	at5g62180	'very weakly similar to (87.0)at5g62180| symbols: atcxe20 | atcxe20 (arabidopsis thaliana carboxyesterase 20); carboxylesterase | chr5:24996092-24997075 reverse no original description'
9	Glyma09g36360	at2g16430	'highly similar to ( 723)at2g16430| symbols: pap10, atpap10 | atpap10/pap10; acid phosphatase/ protein serine/threonine phosphatase | chr2:7127584-7129854 reversehighly similar to ( 856)ppaf_soybn no original description'
9	Glyma10g28460	at5g26770	'moderately similar to ( 285)at5g26770| symbols: | similar to unknown protein [arabidopsis thaliana] (tair:at3g05830.1); similar to unnamed protein product [vitis vinifera] (gb:cao17354.1) | chr5:9407984-9409738 reverse no original description'
9	Glyma10g33970	at1g73080	'highly similar to ( 941)at1g73080| symbols: pepr1 | pepr1 (pep1 receptor 1); atp binding / kinase/ protein binding / protein serine/threonine kinase | chr1:27488174-27491682 forwardhighly similar to ( 952)rpk1_iponi no original description'
9	Glyma10g34460	at2g45550	'moderately similar to ( 371)at2g45550| symbols: cyp76c4 | cyp76c4 (cytochrome p450, family 76, subfamily c, polypeptide 4); oxygen binding | chr2:18780615-18782728 reversemoderately similar to ( 325)c76a2_solme no original description'
9	Glyma10g05300	at2g39370	'very weakly similar to (92.8)at2g39370| symbols: | similar to unknown protein [arabidopsis thaliana] (tair:at2g37380.1); similar to unnamed protein product [vitis vinifera] (gb:cao41570.1) | chr2:16451358-16452344 reverse no original description'
9	Glyma10g06140	at2g36870	'moderately similar to ( 487)at2g36870| symbols: | xyloglucan:xyloglucosyl transferase, putative / xyloglucan endotransglycosylase, putative / endo-xyloglucan transferase, putative | chr2:15479948-15481709 reverseweakly similar to ( 194)xth_tobac no original description'
9	Glyma11g26470	at2g29630	'nearly identical (1127)at2g29630| symbols: | thiamine biosynthesis family protein / thic family protein | chr2:12674472-12676646 forward no original description'
9	Glyma12g12340	at4g38210	'moderately similar to ( 330)at4g38210| symbols: exp20, atexp20, athexp alpha 1.23, atexpa20 | atexpa20 (arabidopsis thaliana expansin a20) | chr4:17922969-17923815 reversemoderately similar to ( 334)exp16_orysa no original description'
9	Glyma12g31780	at2g32540	'highly similar to ( 644)at2g32540| symbols: cslb04, atcslb4, atcslb04 | atcslb04 (cellulose synthase-like b4); transferase/ transferase, transferring glycosyl groups | chr2:13821763-13825366 forward no original description'
9	Glyma13g01950	at1g78060	'highly similar to ( 915)at1g78060| symbols: | glycosyl hydrolase family 3 protein | chr1:29354690-29357762 reversemoderately similar to ( 294)xynb_prupe no original description'
9	Glyma13g05880	at3g01060	'highly similar to ( 623)at3g01060| symbols: | similar to unnamed protein product [vitis vinifera] (gb:cao15045.1); similar to unknown [brassica rapa] (gb:abc41272.1) | chr3:16838-18789 reverse no original description'
9	Glyma13g09140	at1g21460	'moderately similar to ( 295)at1g21460| symbols: | nodulin mtn3 family protein | chr1:7512019-7513270 reverse no original description'
9	Glyma13g21190	at2g36660	'moderately similar to ( 484)at2g36660| symbols: pab7 | pab7 (poly(a) binding protein 7); rna binding / translation initiation factor | chr2:15368555-15371477 reversevery weakly similar to (84.7)roc4_nicsy no original description'
9	Glyma13g22410	at1g80710	'moderately similar to ( 418)at1g80710| symbols: | transducin family protein / wd-40 repeat family protein | chr1:30338391-30340688 reverse no original description'
9	Glyma13g01740	at1g78260	'weakly similar to ( 151)at1g78260| symbols: | rna recognition motif (rrm)-containing protein | chr1:29452210-29454139 forward no original description'
9	Glyma13g07530	at5g38690	'moderately similar to ( 210)at5g38690| symbols: | similar to unknown protein [arabidopsis thaliana] (tair:at1g67780.1); similar to unnamed protein product [vitis vinifera] (gb:cao49292.1); contains interpro domain ddt (interpro:ipr004022) | chr5:15496654-15500222 reverse no original description'
9	Glyma13g17330	at5g20790	'very weakly similar to (86.3)at5g20790| symbols: | similar to unknown protein [arabidopsis thaliana] (tair:at3g43110.1) | chr5:7040048-7040629 reverse no original description'
9	Glyma13g19680	at2g39370	'weakly similar to ( 115)at2g39370| symbols: | similar to unknown protein [arabidopsis thaliana] (tair:at2g37380.1); similar to unnamed protein product [vitis vinifera] (gb:cao41570.1) | chr2:16451358-16452344 reverse no original description'
9	Glyma13g21380	at2g36570	'highly similar to ( 724)at2g36570| symbols: | leucine-rich repeat transmembrane protein kinase, putative | chr2:15342662-15344804 forwardweakly similar to ( 177)pskr_dauca no original description'
9	Glyma13g23150	at5g20410	'highly similar to ( 677)at5g20410| symbols: atmgd2, mgd2 | mgd2 (monogalactosyldiacylglycerol synthase 2); 1,2-diacylglycerol 3-beta-galactosyltransferase/ transferase, transferring glycosyl groups | chr5:6896767-6898583 forward no original description'
9	Glyma13g35890	at4g27280	'weakly similar to ( 101)at4g27280| symbols: | calcium-binding ef hand family protein | chr4:13663776-13664168 reverse no original description'
9	Glyma13g38010	at5g06920	'weakly similar to ( 172)at5g06920| symbols: fla21 | fla21 (fasciclin-like arabinogalactan protein 21 precursor) | chr5:2142859-2143920 forward no original description'
9	Glyma13g38040	at4g03210	'moderately similar to ( 456)at4g03210| symbols: xth9 | xth9 (xyloglucan endotransglucosylase/hydrolase 9); hydrolase, acting on glycosyl bonds | chr4:1416107-1417197 forwardmoderately similar to ( 291)xth_soybn no original description'
9	Glyma13g43670	at3g15990	'highly similar to ( 942)at3g15990| symbols: sultr3;4 | sultr3;4; sulfate transmembrane transporter | chr3:5427087-5430685 forwardmoderately similar to ( 335)no70_soybn no original description'
9	Glyma14g16130	at5g11300	'moderately similar to ( 399)at5g11300| symbols: cyc2bat, cyca2;2, cyc3b | cyc3b (mitotic-like cyclin 3b from arabidopsis); cyclin-dependent protein kinase regulator | chr5:3601812-3604467 reversemoderately similar to ( 265)ccnal_dauca no original description'
9	Glyma14g38130	at2g40435	'weakly similar to ( 137)at2g40435| symbols: | transcription regulator | chr2:16894126-16895485 forward no original description'
9	Glyma15g03050	at1g55020	'highly similar to ( 911)at1g55020| symbols: lox1 | lox1 (lipoxygenase 1); lipoxygenase | chr1:20529465-20533810 forwardnearly identical (1545)lox4_soybn no original description'
9	Glyma15g07120	at4g27280	'very weakly similar to ( 100)at4g27280| symbols: | calcium-binding ef hand family protein | chr4:13663776-13664168 reverse no original description'
9	Glyma15g11930	at1g05010	'moderately similar to ( 445)at1g05010| symbols: aco4, eat1, efe | efe (ethylene forming enzyme) | chr1:1431418-1432694 reversehighly similar to ( 512)acco_pea no original description'
9	Glyma15g27550	at3g14740	'moderately similar to ( 278)at3g14740| symbols: | phd finger family protein | chr3:4952192-4953313 reverse no original description'
9	Glyma15g05800	at5g10160	'moderately similar to ( 292)at5g10160| symbols: | beta-hydroxyacyl-acp dehydratase, putative | chr5:3185820-3187160 forward no original description'
9	Glyma15g14150	at5g11720	'nearly identical (1091)at5g11720| symbols: | alpha-glucosidase 1 (aglu1) | chr5:3776841-3780026 forwardnearly identical (1060)aglu_spiol no original description'
9	Glyma15g14170	at1g30700	'highly similar to ( 627)at1g30700| symbols: | fad-binding domain-containing protein | chr1:10892605-10894419 forward no original description'
9	Glyma15g42140	at1g60810	'highly similar to ( 719)at1g60810| symbols: acla-2 | acla-2 (atp-citrate lyase a-2) | chr1:22392356-22394658 reverse no original description'
9	Glyma16g26030	at3g50410	'weakly similar to ( 149)at3g50410| symbols: obp1 | obp1 (obf binding protein 1); dna binding / transcription factor | chr3:18720853-18721614 forwardweakly similar to ( 107)pbf_maize no original description'
9	Glyma16g33480	at1g03610	'moderately similar to ( 299)at1g03610| symbols: | similar to unknown protein [arabidopsis thaliana] (tair:at4g03420.1); similar to unnamed protein product [vitis vinifera] (gb:cao24103.1); contains interpro domain protein of unknown function duf789 (interpro:ipr008507) | chr1:901303-902671 forward no original description'
9	Glyma17g07910	at2g24100	'moderately similar to ( 370)at2g24100| symbols: | similar to unknown protein [arabidopsis thaliana] (tair:at4g30780.1); similar to unnamed protein product [vitis vinifera] (gb:cao66612.1) | chr2:10252001-10253795 forward no original description'
9	Glyma17g08660	at5g08020	'highly similar to ( 816)at5g08020| symbols: | replication protein, putative | chr5:2572108-2574880 forward no original description'
9	Glyma17g12450	at4g32400	'moderately similar to ( 387)at4g32400| symbols: shs1 | shs1 (sodium hypersensitive 1); binding / transporter | chr4:15638692-15640244 forwardmoderately similar to ( 325)bt1_maize no original description'
9	Glyma17g09170	at5g23060	'moderately similar to ( 457)at5g23060| symbols: cas | similar to unknown protein [arabidopsis thaliana] (tair:at3g59780.1); similar to extracellular ca2+ sensing receptor [glycine max] (gb:aby57763.1); contains interpro domain rhodanese-like (interpro:ipr001763) | chr5:7736763-7738415 reverse no original description'
9	Glyma17g14750	at1g12240	'highly similar to ( 805)at1g12240| symbols: atbetafruct4, vac-inv | atbetafruct4/vac-inv (vacuolar invertase); beta-fructofuranosidase/ hydrolase, hydrolyzing o-glycosyl compounds | chr1:4153697-4157455 forwardnearly identical (1141)inva_phaau no original description'
9	Glyma17g23770	at5g03040	'moderately similar to ( 225)at5g03040| symbols: iqd2 | iqd2 (iq-domain 2); calmodulin binding | chr5:710378-712405 reverse no original description'
9	Glyma18g03780	at3g53960	'highly similar to ( 617)at3g53960| symbols: | proton-dependent oligopeptide transport (pot) family protein | chr3:19989284-19991864 reverse no original description'
9	Glyma18g50750	at5g60920	'highly similar to ( 583)at5g60920| symbols: cob | cob (cobra) | chr5:24528692-24531158 reversehighly similar to ( 558)cobl1_orysa no original description'
9	Glyma19g32610	at2g42260	'weakly similar to ( 112)at2g42260| symbols: pym, uvi4 | uvi4 (uv-b-insensitive 4) | chr2:17609318-17610361 reverse no original description'
9	Glyma19g37000	at2g36830	'moderately similar to ( 325)at2g36830| symbols: tip1;1, gamma-tip1, gamma-tip | gamma-tip (tonoplast intrinsic protein (tip) gamma); water channel | chr2:15452569-15453415 forwardmoderately similar to ( 338)tip1_medtr no original description'
9	Glyma19g42280	at1g03840	'moderately similar to ( 284)at1g03840| symbols: mgp | mgp (magpie); nucleic acid binding / zinc ion binding | chr1:967595-970057 reverse no original description'
9	Glyma20g12150	at5g21105	'highly similar to ( 736)at5g21105| symbols: | l-ascorbate oxidase/ copper ion binding | chr5:7172903-7177412 forwardhighly similar to ( 790)aso_tobac no original description'
9	Glyma20g21940	at5g43530	'nearly identical (1135)at5g43530| symbols: | snf2 domain-containing protein / helicase domain-containing protein / ring finger domain-containing protein | chr5:17506555-17512058 forwardweakly similar to ( 105)isw2_orysa no original description'
9	Glyma20g30320	at5g52860	'highly similar to ( 610)at5g52860| symbols: | abc transporter family protein | chr5:21437002-21438771 reverseweakly similar to ( 126)pdr15_orysa no original description'
9	Glyma20g32000	at3g54820	'moderately similar to ( 471)at3g54820| symbols: pip2d, pip2;5 | pip2;5/pip2d (plasma membrane intrinsic protein 2;5); water channel | chr3:20313095-20314716 forwardmoderately similar to ( 464)pip22_orysa no original description'
Cluster Number 10 :
10	Glyma01g36500	at1g80740	'highly similar to ( 839)at1g80740| symbols: dmt4, cmt1 | cmt1 (chromomethylase 1); dna binding | chr1:30347286-30351723 forwardhighly similar to ( 835)cmt1_maize no original description'
10	Glyma01g00420	at2g07170	'highly similar to ( 548)at2g07170| symbols: | binding | chr2:2975562-2978689 forward no original description'
10	Glyma02g16560	at5g28150	'moderately similar to ( 352)at5g28150| symbols: | similar to unknown protein [arabidopsis thaliana] (tair:at3g04860.1); similar to hypothetical protein [vitis vinifera] (gb:can64151.1); contains interpro domain protein of unknown function duf868, plant (interpro:ipr008586) | chr5:10135830-10136699 forward no original description'
10	Glyma02g45610	at5g41880	'highly similar to ( 557)at5g41880| symbols: pola3, pola4 | pola3/pola4; dna primase | chr5:16778299-16781011 forward no original description'
10	Glyma02g00650	at4g14310	'highly similar to ( 703)at4g14310| symbols: | similar to hypothetical protein osi_009189 [oryza sativa (indica cultivar-group)] (gb:eay87956.1); similar to hypothetical protein [vitis vinifera] (gb:can71290.1); similar to unnamed protein product [vitis vinifera] (gb:cao71438.1); contains interpro domain wd40 repeat-like (interpro:ipr011046) | chr4:8237133-8240320 reverse no original description'
10	Glyma02g00990	at2g46980	'weakly similar to ( 149)at2g46980| symbols: | similar to unnamed protein product [vitis vinifera] (gb:cao40219.1); contains domain apolipoprotein (ssf47162) | chr2:19306937-19310498 reverse no original description'
10	Glyma03g33020	at2g37460	'moderately similar to ( 455)at2g37460| symbols: | nodulin mtn21 family protein | chr2:15733745-15736088 reverse no original description'
10	Glyma03g35330	at3g27060	'highly similar to ( 565)at3g27060| symbols: tso2 | tso2 (tso meaning 'ugly' in chinese); ribonucleoside-diphosphate reductase | chr3:9981208-9982294 reversehighly similar to ( 601)rir2_tobac no original description'
10	Glyma03g37370	at3g61740	'highly similar to ( 905)at3g61740| symbols: | similar to phd finger protein-related / set domain-containing protein (tx4) [arabidopsis thaliana] (tair:at4g27910.1); similar to sdg29 (set domain group 29), dna binding [arabidopsis thaliana] (tair:at5g53430.1); similar to unnamed protein product [vitis vinifera] (gb:cao48521.1); similar to unnamed protein product [vitis vinifera] (gb:cao39775.1); …
10	Glyma03g31620	at1g55190	'very weakly similar to (93.2)at1g55190| symbols: | prenylated rab acceptor (pra1) family protein | chr1:20592117-20592686 forward no original description'
10	Glyma04g42870	at1g44575	'moderately similar to ( 225)at1g44575| symbols: psbs, npq4 | npq4 (nonphotochemical quenching) | chr1:16874208-16874988 forwardmoderately similar to ( 238)psbs_spiol no original description'
10	Glyma04g43190	at1g77720	'highly similar to ( 691)at1g77720| symbols: | protein kinase family protein | chr1:29215624-29218771 forwardvery weakly similar to (89.0)cdc2_maize no original description'
10	Glyma04g01090	at4g36240	'weakly similar to ( 152)at4g36240| symbols: | zinc finger (gata type) family protein | chr4:17147379-17148214 reverse no original description'
10	Glyma04g02250	at4g35790	'nearly identical (1191)at4g35790| symbols: plddelta, atplddelta | atplddelta (arabidopsis thaliana phospholipase d delta); phospholipase d | chr4:16955778-16959879 reversehighly similar to ( 707)plda1_maize no original description'
10	Glyma05g05450	at5g47110	'moderately similar to ( 256)at5g47110| symbols: | lil3 protein, putative | chr5:19151445-19152465 reverse no original description'
10	Glyma05g28390	at3g23790	'highly similar to ( 979)at3g23790| symbols: | amp-binding protein, putative | chr3:8575275-8581008 forwardvery weakly similar to (90.5)4cl2_orysa no original description'
10	Glyma06g03610	at1g75150	'weakly similar to ( 169)at1g75150| symbols: | similar to unnamed protein product [vitis vinifera] (gb:cao61179.1) | chr1:28208370-28212173 reverse no original description'
10	Glyma06g18790	at5g49160	'nearly identical (1745)at5g49160| symbols: meti, ddm2, dmt01, met2, dmt1, met1 | met1 (decreased methylation 2dna) | chr5:19949727-19955412 forwardmoderately similar to ( 205)cmt1_maize no original description'
10	Glyma06g22840	at3g42660	'nearly identical (1052)at3g42660| symbols: | nucleotide binding | chr3:14762266-14766687 forward no original description'
10	Glyma06g29960	at4g30860	'moderately similar to ( 417)at4g30860| symbols: ashr3, sdg4 | ashr3 (ash1-related 3); protein binding / zinc ion binding | chr4:15024552-15027433 forward no original description'
10	Glyma06g45480	at4g28100	'moderately similar to ( 249)at4g28100| symbols: | identical to uncharacterized gpi-anchored protein at4g28100 precursor [arabidopsis thaliana] (gb:q9suc9;gb:q8l9x7); similar to unknown protein [arabidopsis thaliana] (tair:at3g18050.1); similar to unknown [populus trichocarpa] (gb:abk95869.1) | chr4:13965306-13966703 reverse no original description'
10	Glyma06g15350	at2g21790	'nearly identical (1468)at2g21790| symbols: r1, rnr1 | r1/rnr1 (ribonucleotide reductase 1); ribonucleoside-diphosphate reductase | chr2:9300609-9304660 forward no original description'
10	Glyma07g08150	at4g23890	'weakly similar to ( 198)at4g23890| symbols: | similar to unnamed protein product [vitis vinifera] (gb:cao69542.1); similar to hypothetical protein [vitis vinifera] (gb:can73381.1) | chr4:12420603-12421355 reverse no original description'
10	Glyma07g13720	at4g16970	'highly similar to ( 503)at4g16970| symbols: | kinase | chr4:9551535-9555785 reverse no original description'
10	Glyma08g10780	at1g27880	'highly similar to ( 844)at1g27880| symbols: | atp-dependent dna helicase, putative | chr1:9708927-9713888 forwardvery weakly similar to (83.2)db10_nicsy no original description'
10	Glyma08g02600	at5g41850	'moderately similar to ( 288)at5g41850| symbols: | similar to unnamed protein product [vitis vinifera] (gb:cao65820.1); contains domain pthr13136 (pthr13136); contains domain ssf53474 (ssf53474); contains domain g3dsa:3.40.50.1820 (g3dsa:3.40.50.1820) | chr5:16773926-16775019 reverse no original description'
10	Glyma08g45120	at2g29570	'moderately similar to ( 440)at2g29570| symbols: pcna2 | pcna2 (proliferating cell nuclear antigen 2); dna binding / dna polymerase processivity factor | chr2:12657216-12658675 reversemoderately similar to ( 466)pcna_pea no original description'
10	Glyma09g33480	at4g37930	'highly similar to ( 844)at4g37930| symbols: stm, shmt1, shm1 | shm1 (serine hydroxymethyltransferase 1); glycine hydroxymethyltransferase/ poly(u) binding | chr4:17831885-17834736 reversehighly similar to ( 884)glym_pea no original description'
10	Glyma09g40420	at3g60900	'moderately similar to ( 368)at3g60900| symbols: fla10 | fla10 (fasciclin-like arabinogalactan-protein 10) | chr3:22510548-22511816 reverse no original description'
10	Glyma09g01490	at4g17240	'weakly similar to ( 118)at4g17240| symbols: | similar to hypothetical protein 31.t00013 [brassica oleracea] (gb:abd65111.1) | chr4:9666810-9667874 reverse no original description'
10	Glyma09g02050	at4g17150	'moderately similar to ( 456)at4g17150| symbols: | similar to unknown protein [arabidopsis thaliana] (tair:at4g14290.1); similar to unnamed protein product [vitis vinifera] (gb:cao23689.1); contains domain uncharacterized (pthr12277:sf9); contains domain no description (g3dsa:3.40.50.1820); contains domain uncharacterized (pthr12277); contains domain alpha/beta-hydrolases (ssf53474) | chr4:963860…
10	Glyma09g39560	at4g00460	'highly similar to ( 534)at4g00460| symbols: atropgef3, ropgef3 | atropgef3/ropgef3 (kinase partner protein-like) | chr4:211146-213094 reverse no original description'
10	Glyma10g06650	at2g39210	'highly similar to ( 680)at2g39210| symbols: | nodulin family protein | chr2:16373365-16375309 reverse no original description'
10	Glyma10g15980	at5g20950	'highly similar to ( 942)at5g20950| symbols: | glycosyl hydrolase family 3 protein | chr5:7107611-7110777 reverse no original description'
10	Glyma10g35540	at5g19290	'moderately similar to ( 491)at5g19290| symbols: | esterase/lipase/thioesterase family protein | chr5:6494115-6495107 forward no original description'
10	Glyma10g38830	at3g22880	'highly similar to ( 577)at3g22880| symbols: dmc1, arlim15, atdmc1 | atdmc1 (reca-like gene); atp binding / dna-dependent atpase/ damaged dna binding | chr3:8097955-8100747 reversehighly similar to ( 631)dmc1_soybn no original description'
10	Glyma10g43990	at3g60750	'nearly identical (1217)at3g60750| symbols: | transketolase, putative | chr3:22464979-22467799 forwardnearly identical (1233)tktc_soltu no original description'
10	Glyma10g29960	at3g04980	'weakly similar to ( 154)at3g04980| symbols: | dnaj heat shock n-terminal domain-containing protein | chr3:1378690-1382187 reverse no original description'
10	Glyma10g40100	at4g08170	'moderately similar to ( 413)at4g08170| symbols: | inositol 1,3,4-trisphosphate 5/6-kinase family protein | chr4:5163704-5166091 reversemoderately similar to ( 241)itpk1_maize no original description'
10	Glyma10g40990	at4g34160	'moderately similar to ( 265)at4g34160| symbols: cycd3;1, d3, cycd3 | cycd3/cycd3;1/d3 (cyclin d3;1); cyclin-dependent protein kinase regulator/ protein binding | chr4:16357907-16359308 forward no original description'
10	Glyma11g05200	at1g64960	'highly similar to ( 696)at1g64960| symbols: | binding | chr1:24133581-24137712 forward no original description'
10	Glyma11g36460	at1g55260	'weakly similar to ( 151)at1g55260| symbols: | lipid binding | chr1:20618330-20619825 forward no original description'
10	Glyma12g06950	at2g28790	'moderately similar to ( 320)at2g28790| symbols: | osmotin-like protein, putative | chr2:12361741-12362490 reverseweakly similar to ( 152)tp1a_maldo no original description'
10	Glyma12g07850	at1g07880	'highly similar to ( 599)at1g07880| symbols: atmpk13 | atmpk13 (arabidopsis thaliana map kinase 13); map kinase/ kinase | chr1:2434190-2435709 reversehighly similar to ( 608)ntf6_tobac no original description'
10	Glyma12g32490	at1g11360	'moderately similar to ( 240)at1g11360| symbols: | universal stress protein (usp) family protein | chr1:3822171-3822899 reverse no original description'
10	Glyma12g35410	at5g53870	'weakly similar to ( 123)at5g53870| symbols: | plastocyanin-like domain-containing protein | chr5:21887259-21888454 reverse no original description'
10	Glyma12g36520	at5g62410	'nearly identical (1460)at5g62410| symbols: ttn3, atcap-e1, atsmc4, smc2 | smc2 (structural maintenance of chromosomes 2) | chr5:25073534-25079662 forward no original description'
10	Glyma13g02840	at4g08250	'moderately similar to ( 358)at4g08250| symbols: | scarecrow transcription factor family protein | chr4:5196784-5198235 forwardmoderately similar to ( 499)nsp2_medtr no original description'
10	Glyma13g05430	at5g48600	'nearly identical (1488)at5g48600| symbols: atcap-c, smc4, atsmc3 | atsmc3 (arabidopsis thaliana structural maintenance of chromosome 3); atp binding | chr5:19719134-19726317 forward no original description'
10	Glyma13g13040	at3g07800	'moderately similar to ( 288)at3g07800| symbols: | thymidine kinase, putative | chr3:2489950-2490941 reversemoderately similar to ( 286)kith_orysa no original description'
10	Glyma13g00460	at4g29920	'highly similar to ( 645)at4g29920| symbols: | heat shock protein-related | chr4:14632659-14635891 reverse no original description'
10	Glyma13g19630	at2g37390	'weakly similar to ( 155)at2g37390| symbols: | heavy-metal-associated domain-containing protein | chr2:15701379-15702540 forward no original description'
10	Glyma13g27210	at5g62410	'nearly identical (1440)at5g62410| symbols: ttn3, atcap-e1, atsmc4, smc2 | smc2 (structural maintenance of chromosomes 2) | chr5:25073534-25079662 forward no original description'
10	Glyma13g29220	at4g21070	'highly similar to ( 616)at4g21070| symbols: atbrca1 | atbrca1 (breast cancer susceptibility1); ubiquitin-protein ligase | chr4:11248185-11252644 forward no original description'
10	Glyma14g35410	at1g78300	'moderately similar to ( 407)at1g78300| symbols: gf14 omega, grf2 | grf2 (general regulatory factor 2); protein phosphorylated amino acid binding | chr1:29466776-29467945 forwardmoderately similar to ( 443)1433a_vicfa no original description'
10	Glyma15g09870	at4g21070	'highly similar to ( 580)at4g21070| symbols: atbrca1 | atbrca1 (breast cancer susceptibility1); ubiquitin-protein ligase | chr4:11248185-11252644 forward no original description'
10	Glyma15g15920	at4g15890	'nearly identical (1260)at4g15890| symbols: | binding | chr4:9017468-9022760 forward no original description'
10	Glyma15g39060	at1g78520	'weakly similar to ( 118)at1g78520| symbols: | glycosyl hydrolase family protein 17 | chr1:29543022-29543549 reversevery weakly similar to (92.8)e13b_wheat no original description'
10	Glyma15g03900	at4g14700	'highly similar to ( 999)at4g14700| symbols: atorc1a, orc1a | atorc1a/orc1a (origin of replication complex 1a); dna binding | chr4:8422231-8424660 forward no original description'
10	Glyma15g27730	at3g14740	'moderately similar to ( 201)at3g14740| symbols: | phd finger family protein | chr3:4952192-4953313 reverse no original description'
10	Glyma15g31290	at5g51260	'moderately similar to ( 325)at5g51260| symbols: | acid phosphatase, putative | chr5:20849448-20850692 reversemoderately similar to ( 201)vspa_soybn no original description'
10	Glyma15g43090	at3g60830	'highly similar to ( 612)at3g60830| symbols: arp7, atarp7 | atarp7 (actin-related protein 7); structural constituent of cytoskeleton | chr3:22485273-22486975 forwardmoderately similar to ( 220)act13_soltu no original description'
10	Glyma16g26890	at1g54385	'highly similar to ( 508)at1g54385| symbols: | binding | chr1:20304956-20306715 reverse no original description'
10	Glyma16g06070	at3g27060	'highly similar to ( 576)at3g27060| symbols: tso2 | tso2 (tso meaning 'ugly' in chinese); ribonucleoside-diphosphate reductase | chr3:9981208-9982294 reversehighly similar to ( 602)rir2_tobac no original description'
10	Glyma16g08270	at1g31650	'highly similar to ( 578)at1g31650| symbols: atropgef14, ropgef14 | atropgef14/ropgef14 (kinase partner protein-like); rho guanyl-nucleotide exchange factor/ | chr1:11326455-11329748 reverse no original description'
10	Glyma17g01280	at1g12020	'weakly similar to ( 117)at1g12020| symbols: | similar to unknown protein [arabidopsis thaliana] (tair:at1g62422.1); similar to unknown [brassica rapa] (gb:abl97977.1) | chr1:4062623-4063303 reverse no original description'
10	Glyma17g10130	at3g48160	'moderately similar to ( 348)at3g48160| symbols: e2l3, e2fe, del1 | del1 (dp-e2f-like 1); transcription factor | chr3:17794626-17796831 forward no original description'
10	Glyma17g10650	at5g62550	'weakly similar to ( 103)at5g62550| symbols: | similar to unknown protein [arabidopsis thaliana] (tair:at3g28770.1); similar to unknown [populus trichocarpa] (gb:abk92769.1) | chr5:25123065-25125101 reverse no original description'
10	Glyma18g05670	at3g08600	'moderately similar to ( 211)at3g08600| symbols: | similar to unknown protein [arabidopsis thaliana] (tair:at4g22900.1); similar to unnamed protein product [vitis vinifera] (gb:cao45372.1); contains interpro domain protein of unknown function duf1191 (interpro:ipr010605) | chr3:2612652-2613602 forward no original description'
10	Glyma18g19050	at1g23740	'moderately similar to ( 429)at1g23740| symbols: | oxidoreductase, zinc-binding dehydrogenase family protein | chr1:8398234-8399645 reversevery weakly similar to (94.0)qorh_spiol no original description'
10	Glyma18g44300	NA	'very weakly similar to (95.5)nltp_cicar no original description'
10	Glyma18g49570	at1g69530	'moderately similar to ( 326)at1g69530| symbols: exp1, at-exp1, atexp1, athexp alpha 1.2, atexpa1 | atexpa1 (arabidopsis thaliana expansin a1) | chr1:26145697-26146863 forwardmoderately similar to ( 287)expa4_orysa no original description'
10	Glyma19g05660	at1g67180	'moderately similar to ( 305)at1g67180| symbols: | zinc finger (c3hc4-type ring finger) family protein / brct domain-containing protein | chr1:25133762-25135832 forward no original description'
10	Glyma19g39090	at5g06590	'weakly similar to ( 163)at5g06590| symbols: | similar to expressed protein [oryza sativa (japonica cultivar-group)] (gb:aba99420.1) | chr5:2016714-2018745 forward no original description'
10	Glyma19g06110	at5g38690	'moderately similar to ( 360)at5g38690| symbols: | similar to unknown protein [arabidopsis thaliana] (tair:at1g67780.1); similar to unnamed protein product [vitis vinifera] (gb:cao49292.1); contains interpro domain ddt (interpro:ipr004022) | chr5:15496654-15500222 reverse no original description'
10	Glyma19g33880	at5g19330	'highly similar to ( 746)at5g19330| symbols: | armadillo/beta-catenin repeat family protein / btb/poz domain-containing protein | chr5:6508302-6512703 reverse no original description'
10	Glyma19g40370	at4g02060	'nearly identical (1190)at4g02060| symbols: mcm7, prl | prl (prolifera); atp binding / dna binding / dna-dependent atpase | chr4:901484-905297 forwardmoderately similar to ( 272)mcm3_maize no original description'
10	Glyma20g22510	at5g26770	'moderately similar to ( 309)at5g26770| symbols: | similar to unknown protein [arabidopsis thaliana] (tair:at3g05830.1); similar to unnamed protein product [vitis vinifera] (gb:cao17354.1) | chr5:9407984-9409738 reverse no original description'
10	Glyma20g22880	at1g18610	'weakly similar to ( 179)at1g18610| symbols: | kelch repeat-containing protein | chr1:6405771-6408823 forwardvery weakly similar to (92.8)dyha_chlre no original description'
10	Glyma20g37410	at5g18730	'moderately similar to ( 216)at5g18730| symbols: | similar to unknown protein [arabidopsis thaliana] (tair:at5g18720.1); similar to unknown protein [arabidopsis thaliana] (tair:at5g18740.1); similar to unnamed protein product [vitis vinifera] (gb:cao71037.1); contains interpro domain molecular chaperone, heat shock protein, hsp40, dnaj (interpro:ipr015609) | chr5:6247613-6249199 forward no origin…
10	Glyma20g23370	at5g23420	'weakly similar to ( 113)at5g23420| symbols: hmgb6 | hmgb6 (high mobility group b 6); transcription factor | chr5:7888715-7890114 reverse no original description'
10	Glyma20g34450	at3g23160	'highly similar to ( 611)at3g23160| symbols: | similar to unknown protein [arabidopsis thaliana] (tair:at5g04550.1); similar to unnamed protein product [vitis vinifera] (gb:cao71334.1); contains interpro domain protein of unknown function duf668 (interpro:ipr007700) | chr3:8260066-8261661 reverse no original description'
Cluster Number 11 :
11	Glyma01g38860	at2g23530	'moderately similar to ( 291)at2g23530| symbols: | similar to protein binding / zinc ion binding [arabidopsis thaliana] (tair:at4g37110.1); similar to unnamed protein product [vitis vinifera] (gb:cao44617.1) | chr2:10027732-10029884 reverse no original description'
11	Glyma01g02340	at2g22680	'moderately similar to ( 414)at2g22680| symbols: | zinc finger (c3hc4-type ring finger) family protein | chr2:9652513-9654564 forward no original description'
11	Glyma01g26950	at5g62700	'highly similar to ( 868)at5g62700| symbols: atgcp3, tub3 | tub3 (tubulin beta-3); structural molecule | chr5:25201727-25203652 forwardhighly similar to ( 872)tbb2_soybn no original description'
11	Glyma01g37240	at4g36120	'moderately similar to ( 305)at4g36120| symbols: | similar to unknown protein [arabidopsis thaliana] (tair:at1g19835.1); similar to unnamed protein product [vitis vinifera] (gb:cao48232.1); contains interpro domain protein of unknown function duf869, plant (interpro:ipr008587) | chr4:17093216-17096576 reverse no original description'
11	Glyma02g16990	at4g03010	'highly similar to ( 515)at4g03010| symbols: | leucine-rich repeat family protein | chr4:1329952-1331139 forwardweakly similar to ( 107)pgip1_orysa no original description'
11	Glyma02g31410	at2g41890	'moderately similar to ( 439)at2g41890| symbols: | curculin-like (mannose-binding) lectin family protein / pan domain-containing protein | chr2:17485136-17487430 reverseweakly similar to ( 129)kpro_maize no original description'
11	Glyma02g05240	at5g66150	'nearly identical (1365)at5g66150| symbols: | glycosyl hydrolase family 38 protein | chr5:26456239-26461660 reverse no original description'
11	Glyma02g10380	at5g02530	'weakly similar to ( 139)at5g02530| symbols: | rna and export factor-binding protein, putative | chr5:564330-565774 reverse no original description'
11	Glyma02g16350	at3g63280	'highly similar to ( 645)at3g63280| symbols: atnek4 | atnek4 | chr3:23389557-23392337 forwardweakly similar to ( 124)m2k1_orysa no original description'
11	Glyma02g33340	at2g41540	'highly similar to ( 581)at2g41540| symbols: gpdhc1 | gpdhc1; glycerol-3-phosphate dehydrogenase (nad+) | chr2:17333879-17335732 forward no original description'
11	Glyma02g41980	at5g05940	'highly similar to ( 627)at5g05940| symbols: atropgef5, ropgef5 | atropgef5/ropgef5 (kinase partner protein-like); rho guanyl-nucleotide exchange factor/ | chr5:1786029-1788364 forward no original description'
11	Glyma02g47260	at3g44730	'nearly identical (1108)at3g44730| symbols: | kinesin motor protein-related | chr3:16296875-16301839 forwardmoderately similar to ( 214)fla10_chlre no original description'
11	Glyma03g02670	at4g12080	'weakly similar to ( 183)at4g12080| symbols: | dna-binding family protein | chr4:7239460-7241240 forward no original description'
11	Glyma03g22260	at3g07390	'weakly similar to ( 105)at3g07390| symbols: air12 | air12 (auxin-induced in root cultures 12); extracellular matrix structural constituent | chr3:2365458-2366279 forward no original description'
11	Glyma03g24050	at5g16970	'highly similar to ( 501)at5g16970| symbols: at-aer | at-aer (alkenal reductase); 2-alkenal reductase | chr5:5576294-5578004 reverse no original description'
11	Glyma03g29740	at3g57830	'highly similar to ( 627)at3g57830| symbols: | leucine-rich repeat transmembrane protein kinase, putative | chr3:21430755-21433297 forwardweakly similar to ( 133)pskr_dauca no original description'
11	Glyma03g32640	at2g20300	'highly similar to ( 860)at2g20300| symbols: ale2 | ale2 (abnormal leaf shape 2); kinase | chr2:8763556-8766926 reversemoderately similar to ( 258)nork_medtr no original description'
11	Glyma04g02080	at4g35240	'moderately similar to ( 343)at4g35240| symbols: | similar to unknown protein [arabidopsis thaliana] (tair:at2g17110.1); similar to unnamed protein product [vitis vinifera] (gb:cao47469.1); contains interpro domain protein of unknown function duf632 (interpro:ipr006867); contains interpro domain protein of unknown function duf630 (interpro:ipr006868) | chr4:16761484-16764329 reverse no original d…
11	Glyma04g03540	at1g75150	'weakly similar to ( 140)at1g75150| symbols: | similar to unnamed protein product [vitis vinifera] (gb:cao61179.1) | chr1:28208370-28212173 reverse no original description'
11	Glyma04g07780	at5g25580	'moderately similar to ( 208)at5g25580| symbols: | similar to aminoacyl-trna synthetase family [arabidopsis thaliana] (tair:at1g18950.1); similar to unnamed protein product [vitis vinifera] (gb:cao44138.1) | chr5:8903553-8906111 forward no original description'
11	Glyma04g02580	at1g75800	'moderately similar to ( 348)at1g75800| symbols: | pathogenesis-related thaumatin family protein | chr1:28462550-28464108 forwardmoderately similar to ( 234)tlp1_prupe no original description'
11	Glyma04g38260	at1g72160	'moderately similar to ( 456)at1g72160| symbols: | sec14 cytosolic factor family protein / phosphoglyceride transfer family protein | chr1:27157485-27159271 reverse no original description'
11	Glyma05g01760	at3g48160	'moderately similar to ( 299)at3g48160| symbols: e2l3, e2fe, del1 | del1 (dp-e2f-like 1); transcription factor | chr3:17794626-17796831 forward no original description'
11	Glyma05g22970	at4g37750	'moderately similar to ( 400)at4g37750| symbols: drg, ckc, ckc1, ant | ant (aintegumenta); dna binding / transcription factor | chr4:17739776-17742183 forwardmoderately similar to ( 309)bbm1_brana no original description'
11	Glyma05g24730	at2g13820	'weakly similar to ( 102)at2g13820| symbols: | protease inhibitor/seed storage/lipid transfer protein (ltp) family protein | chr2:5782887-5783361 reverse no original description'
11	Glyma05g25980	at5g46280	'nearly identical (1096)at5g46280| symbols: | dna replication licensing factor, putative | chr5:18787129-18790833 reversehighly similar to ( 832)mcm3_maize no original description'
11	Glyma05g33860	at1g18250	'moderately similar to ( 363)at1g18250| symbols: atlp-1 | atlp-1 (arabidopsis thaumatin-like protein 1) | chr1:6277017-6277998 reversemoderately similar to ( 215)tlp1_prupe no original description'
11	Glyma05g35920	at3g16490	'weakly similar to ( 179)at3g16490| symbols: iqd26 | iqd26 (iq-domain 26); calmodulin binding | chr3:5603968-5605495 reverse no original description'
11	Glyma05g36000	at4g29310	'moderately similar to ( 493)at4g29310| symbols: | similar to unknown protein [arabidopsis thaliana] (tair:at1g10020.1); similar to unnamed protein product [vitis vinifera] (gb:cao65427.1); contains interpro domain protein of unknown function duf1005 (interpro:ipr010410) | chr4:14437898-14439615 reverse no original description'
11	Glyma05g03980	at1g62870	'highly similar to ( 966)at1g62870| symbols: | similar to unknown protein [arabidopsis thaliana] (tair:at1g12380.1); similar to unnamed protein product [vitis vinifera] (gb:cao49735.1); similar to hypothetical protein [vitis vinifera] (gb:can79336.1); similar to unnamed protein product [vitis vinifera] (gb:cao16969.1) | chr1:23287885-23290173 reverse no original description'
11	Glyma05g05460	at5g07440	'highly similar to ( 757)at5g07440| symbols: gdh2 | gdh2 (glutamate dehydrogenase 2) | chr5:2356154-2357547 forwardhighly similar to ( 743)dhea_nicpl no original description'
11	Glyma05g09290	at3g12110	'highly similar to ( 738)at3g12110| symbols: act11 | act11 (actin-11); structural constituent of cytoskeleton | chr3:3858122-3859615 forwardhighly similar to ( 738)act_goshi no original description'
11	Glyma05g33120	at1g21980	'highly similar to ( 889)at1g21980| symbols: atpipk1, atpip5k1 | atpip5k1 (arabidopsis thaliana 1-phosphatidylinositol-4-phosphate 5-kinase 1); 1-phosphatidylinositol-4-phosphate 5-kinase | chr1:7735042-7738298 forwardmoderately similar to ( 400)pi5k1_orysa no original description'
11	Glyma05g34270	at1g73760	'moderately similar to ( 231)at1g73760| symbols: | zinc finger (c3hc4-type ring finger) family protein | chr1:27743027-27744822 reverse no original description'
11	Glyma06g06840	at2g34190	'highly similar to ( 910)at2g34190| symbols: | xanthine/uracil permease family protein | chr2:14444144-14446486 forward no original description'
11	Glyma06g06940	at2g25270	'highly similar to ( 575)at2g25270| symbols: | similar to unknown protein [arabidopsis thaliana] (tair:at2g12400.1); similar to os02g0799300 [oryza sativa (japonica cultivar-group)] (gb:np_001048408.1); similar to hypothetical protein osj_008445 [oryza sativa (japonica cultivar-group)] (gb:eaz24962.1) | chr2:10766858-10769437 forward no original description'
11	Glyma06g01460	at1g19440	'highly similar to ( 721)at1g19440| symbols: | very-long-chain fatty acid condensing enzyme, putative | chr1:6729110-6730660 forward no original description'
11	Glyma06g03050	at4g16190	'highly similar to ( 535)at4g16190| symbols: | cysteine proteinase, putative | chr4:9171527-9172892 forwardhighly similar to ( 531)cysp_pea no original description'
11	Glyma06g07090	at5g11160	'moderately similar to ( 293)at5g11160| symbols: apt5 | apt5 (adenine phosphoribosyltransferase 5); adenine phosphoribosyltransferase | chr5:3550775-3551987 forwardmoderately similar to ( 236)apt1_wheat no original description'
11	Glyma06g39760	at2g20900	'highly similar to ( 671)at2g20900| symbols: | diacylglycerol kinase, putative | chr2:8996493-8999879 reverse no original description'
11	Glyma07g05670	at2g46780	'moderately similar to ( 215)at2g46780| symbols: | rna recognition motif (rrm)-containing protein | chr2:19236586-19238017 forward no original description'
11	Glyma07g09660	at3g24495	'nearly identical (1186)at3g24495| symbols: msh6-2, msh7 | msh7 (muts homolog 6-2); atp binding / damaged dna binding | chr3:8912425-8918093 reverseweakly similar to ( 174)msh2_maize no original description'
11	Glyma07g16490	at5g02050	'weakly similar to ( 191)at5g02050| symbols: | mitochondrial glycoprotein family protein / mam33 family protein | chr5:403236-404241 reverse no original description'
11	Glyma07g17470	at3g09080	'moderately similar to ( 490)at3g09080| symbols: | transducin family protein / wd-40 repeat family protein | chr3:2776264-2781790 reverse no original description'
11	Glyma07g32230	at1g28440	'nearly identical (1248)at1g28440| symbols: hsl1 | hsl1 (haesa-like 1); atp binding / kinase/ protein serine/threonine kinase | chr1:9996900-10000157 forwardmoderately similar to ( 239)rpk1_iponi no original description'
11	Glyma07g32620	at4g18570	'moderately similar to ( 371)at4g18570| symbols: | proline-rich family protein | chr4:10231450-10234545 forward no original description'
11	Glyma07g33780	at4g34050	'moderately similar to ( 456)at4g34050| symbols: | caffeoyl-coa 3-o-methyltransferase, putative | chr4:16310849-16311978 forwardmoderately similar to ( 475)camt_medsa no original description'
11	Glyma07g39820	at5g47670	'moderately similar to ( 219)at5g47670| symbols: | ccaat-box binding transcription factor family protein / leafy cotyledon 1-related (l1l) | chr5:19332584-19333201 forwardweakly similar to ( 154)nfyb3_orysa no original description'
11	Glyma07g01350	at3g13690	'nearly identical (1056)at3g13690| symbols: | protein kinase family protein | chr3:4486927-4490018 forwardmoderately similar to ( 238)nork_pea no original description'
11	Glyma07g07280	at3g61490	'highly similar to ( 743)at3g61490| symbols: | glycoside hydrolase family 28 protein / polygalacturonase (pectinase) family protein | chr3:22769414-22771112 forwardweakly similar to ( 102)pglr2_maize no original description'
11	Glyma08g05120	at1g14830	'nearly identical (1054)at1g14830| symbols: adl1c, adl5 | adl1c/adl5 (dynamin-like protein 5); gtp binding / gtpase | chr1:5107694-5111465 reverse no original description'
11	Glyma08g08920	at5g46280	'nearly identical (1105)at5g46280| symbols: | dna replication licensing factor, putative | chr5:18787129-18790833 reversehighly similar to ( 837)mcm3_maize no original description'
11	Glyma08g12360	at2g34190	'highly similar to ( 822)at2g34190| symbols: | xanthine/uracil permease family protein | chr2:14444144-14446486 forward no original description'
11	Glyma08g13110	at2g34710	'nearly identical (1303)at2g34710| symbols: athb14, athb-14, phb-1d, phb | phb (phabulosa); dna binding / transcription factor | chr2:14646627-14651072 reverse no original description'
11	Glyma08g14620	at4g39790	'moderately similar to ( 462)at4g39790| symbols: | similar to unknown protein [arabidopsis thaliana] (tair:at2g27090.1); similar to unnamed protein product [vitis vinifera] (gb:cao49895.1); contains interpro domain protein of unknown function duf632 (interpro:ipr006867); contains interpro domain protein of unknown function duf630 (interpro:ipr006868) | chr4:18462310-18464578 reverse no original d…
11	Glyma08g17630	at1g56170	'moderately similar to ( 214)at1g56170| symbols: athap5b, hap5b | hap5b (heme activator protein (yeast) homolog 5b) | chr1:21028783-21029382 forward no original description'
11	Glyma08g19650	at4g22970	'highly similar to ( 592)at4g22970| symbols: aesp | aesp (arabidopsis homolog of separase); peptidase | chr4:12033714-12043583 reverse no original description'
11	Glyma09g08920	at2g26440	'highly similar to ( 663)at2g26440| symbols: | pectinesterase family protein | chr2:11254485-11256485 forwardmoderately similar to ( 403)pme2_citsi no original description'
11	Glyma10g02040	at5g50950	'highly similar to ( 832)at5g50950| symbols: | fumarate hydratase, putative / fumarase, putative | chr5:20747225-20750862 forward no original description'
11	Glyma10g11580	at3g08010	'moderately similar to ( 396)at3g08010| symbols: atab2 | atab2; rna binding | chr3:2556052-2557432 forward no original description'
11	Glyma10g11910	at3g57880	'nearly identical (1425)at3g57880| symbols: | c2 domain-containing protein | chr3:21442175-21444496 reverse no original description'
11	Glyma10g33640	at1g04650	'highly similar to ( 679)at1g04650| symbols: | similar to unnamed protein product [vitis vinifera] (gb:cao71563.1); similar to hypothetical protein [vitis vinifera] (gb:can72207.1) | chr1:1294892-1298902 reverse no original description'
11	Glyma10g35520	at2g37170	'moderately similar to ( 473)at2g37170| symbols: pip2;2, pip2b | pip2b (plasma membrane intrinsic protein 2;2); water channel | chr2:15620703-15621870 reversemoderately similar to ( 461)pip22_orysa no original description'
11	Glyma10g41870	at1g68360	'weakly similar to ( 110)at1g68360| symbols: | zinc finger protein-related | chr1:25625341-25626075 reverse no original description'
11	Glyma10g09410	at2g36010	'moderately similar to ( 407)at2g36010| symbols: ate2fa, e2f3 | e2f3 (e2f transcription factor-3) | chr2:15126767-15129972 forward no original description'
11	Glyma10g15900	at2g41540	'highly similar to ( 812)at2g41540| symbols: gpdhc1 | gpdhc1; glycerol-3-phosphate dehydrogenase (nad+) | chr2:17333879-17335732 forward no original description'
11	Glyma10g28680	at1g56580	'weakly similar to ( 184)at1g56580| symbols: | similar to unknown protein [arabidopsis thaliana] (tair:at1g09310.1); similar to unknown [populus trichocarpa] (gb:abk94967.1); contains interpro domain protein of unknown function duf538 (interpro:ipr007493) | chr1:21202067-21202567 reverse no original description'
11	Glyma10g39080	at4g14770	'moderately similar to ( 308)at4g14770| symbols: | tesmin/tso1-like cxc domain-containing protein | chr4:8481517-8484820 reverse no original description'
11	Glyma10g40150	at1g50010	'highly similar to ( 867)at1g50010| symbols: tua2 | tua2 (tubulin alpha-2 chain) | chr1:18521405-18523397 forwardhighly similar to ( 882)tba2_goshi no original description'
11	Glyma11g12930	at5g66600	'moderately similar to ( 341)at5g66600| symbols: | similar to unknown protein [arabidopsis thaliana] (tair:at2g23700.1); similar to unnamed protein product [vitis vinifera] (gb:cao45439.1); similar to hypothetical protein [vitis vinifera] (gb:can83308.1); contains interpro domain protein of unknown function duf547 (interpro:ipr006869) | chr5:26592331-26595541 reverse no original description'
11	Glyma11g34860	at5g05800	'moderately similar to ( 368)at5g05800| symbols: | similar to unknown protein [arabidopsis thaliana] (tair:at3g11290.1); similar to unnamed protein product [vitis vinifera] (gb:cao69032.1) | chr5:1743235-1744752 reverse no original description'
11	Glyma11g11020	at3g19820	'highly similar to ( 952)at3g19820| symbols: dim, eve1, dw1, dim1, cbb1, dwf1 | dwf1 (diminuto 1); catalytic | chr3:6879841-6881622 reversenearly identical (1043)dim_pea no original description'
11	Glyma11g11840	at2g21300	'highly similar to ( 949)at2g21300| symbols: | kinesin motor family protein | chr2:9121477-9125373 reversemoderately similar to ( 225)fla10_chlre no original description'
11	Glyma11g15150	at5g59790	'moderately similar to ( 353)at5g59790| symbols: | similar to unknown protein [arabidopsis thaliana] (tair:at3g46110.1); similar to hypothetical protein [vitis vinifera] (gb:can67325.1); contains interpro domain protein of unknown function duf966 (interpro:ipr010369) | chr5:24108176-24110030 forward no original description'
11	Glyma12g01340	at3g51950	'moderately similar to ( 413)at3g51950| symbols: | zinc finger (ccch-type) family protein / rna recognition motif (rrm)-containing protein | chr3:19289222-19291385 reverse no original description'
11	Glyma12g02260	at5g12470	'moderately similar to ( 469)at5g12470| symbols: | similar to unknown protein [arabidopsis thaliana] (tair:at2g40400.2); similar to unknown protein [arabidopsis thaliana] (tair:at2g40400.1); similar to unnamed protein product [vitis vinifera] (gb:cao21888.1) | chr5:4044953-4047293 reverse no original description'
11	Glyma12g03510	at4g38660	'moderately similar to ( 342)at4g38660| symbols: | thaumatin, putative | chr4:18066442-18067786 reversemoderately similar to ( 236)tlp1_prupe no original description'
11	Glyma12g04480	at2g16370	'highly similar to ( 800)at2g16370| symbols: thy-1 | thy-1 (thymidylate synthase 1) | chr2:7089120-7091415 reversehighly similar to ( 889)drts_soybn no original description'
11	Glyma12g08440	at5g60800	'weakly similar to ( 137)at5g60800| symbols: | heavy-metal-associated domain-containing protein | chr5:24478342-24479690 reverse no original description'
11	Glyma12g08530	at2g28110	'highly similar to ( 567)at2g28110| symbols: irx7, fra8 | fra8 (fragile fiber8); transferase | chr2:11985101-11986718 reverse no original description'
11	Glyma13g20930	at2g21170	'moderately similar to ( 442)at2g21170| symbols: tim | tim (triosephosphate isomerase) | chr2:9078128-9080187 reversemoderately similar to ( 438)tpic_spiol no original description'
11	Glyma13g21430	at2g33620	'weakly similar to ( 104)at2g33620| symbols: | dna-binding family protein / at-hook protein 1 (ahp1) | chr2:14241825-14243639 forward no original description'
11	Glyma13g26690	at2g40030	'nearly identical (1269)at2g40030| symbols: drd3, atnrpd1b, nrpd1b | nrpd1b (nuclear rna polymerase d 1b); dna binding / dna-directed rna polymerase | chr2:16722167-16730484 forwardvery weakly similar to (83.2)rpoc1_pinth no original description'
11	Glyma13g33270	at1g17140	'weakly similar to ( 160)at1g17140| symbols: | tropomyosin-related | chr1:5856733-5857854 reverse no original description'
11	Glyma13g01360	at5g57690	'highly similar to ( 678)at5g57690| symbols: | diacylglycerol kinase | chr5:23389289-23391695 reverse no original description'
11	Glyma13g43740	at1g15660	'weakly similar to ( 146)at1g15660| symbols: | similar to cenp-c [arabidopsis arenosa] (gb:aau04611.1); similar to kinetochore protein [capsella rubella] (gb:baf63162.1); contains domain pthr16684 (pthr16684); contains domain pthr16684:sf3 (pthr16684:sf3) | chr1:5381225-5385052 forward no original description'
11	Glyma14g14750	at3g22780	'weakly similar to ( 181)at3g22780| symbols: tso1 | tso1 (chinese for 'ugly'); transcription factor | chr3:8048934-8052065 forward no original description'
11	Glyma14g27900	at1g77110	'highly similar to ( 655)at1g77110| symbols: pin6 | pin6 (pin-formed 6); auxin:hydrogen symporter/ transporter | chr1:28975749-28979302 forwardhighly similar to ( 523)pin1c_orysa no original description'
11	Glyma14g35110	at1g78260	'weakly similar to ( 145)at1g78260| symbols: | rna recognition motif (rrm)-containing protein | chr1:29452210-29454139 forward no original description'
11	Glyma14g10890	at2g46210	'highly similar to ( 508)at2g46210| symbols: | delta-8 sphingolipid desaturase, putative | chr2:18984615-18985964 forward no original description'
11	Glyma14g35770	at4g24660	'weakly similar to ( 192)at4g24660| symbols: athb22, mee68 | athb22/mee68 (arabidopsis thaliana homeobox protein 22); dna binding / transcription factor | chr4:12724861-12725523 reverse no original description'
11	Glyma15g13840	at4g20940	'highly similar to ( 714)at4g20940| symbols: | leucine-rich repeat family protein | chr4:11202739-11206049 forwardweakly similar to ( 153)rpk1_iponi no original description'
11	Glyma15g41590	at1g79520	'highly similar to ( 538)at1g79520| symbols: | cation efflux family protein | chr1:29917262-29919408 reverse no original description'
11	Glyma15g43200	at5g13710	'highly similar to ( 637)at5g13710| symbols: cph, smt1 | smt1 (sterol methyltransferase 1) | chr5:4424051-4426869 reversehighly similar to ( 579)smt1_orysa no original description'
11	Glyma16g17470	at2g43040	'highly similar to ( 897)at2g43040| symbols: npg1 | npg1 (no pollen germination 1); calmodulin binding | chr2:17903126-17905601 reverse no original description'
11	Glyma16g32830	at5g62230	'nearly identical (1371)at5g62230| symbols: erl1 | erl1 (erecta-like 1); kinase | chr5:25013659-25019356 forwardmoderately similar to ( 445)rpk1_iponi no original description'
11	Glyma16g09450	at3g25400	'weakly similar to ( 147)at3g25400| symbols: | similar to unnamed protein product [vitis vinifera] (gb:cao45250.1); contains interpro domain ntp pyrophosphohydrolase mazg, putative catalytic core (interpro:ipr004518); contains interpro domain ntp pyrophosphohydrolase mazg-related, rs21-c6 (interpro:ipr011394); contains interpro domain ear (interpro:ipr009039) | chr3:9214473-9215381 forward no ori…
11	Glyma16g16310	at4g19380	'highly similar to ( 626)at4g19380| symbols: | alcohol oxidase-related | chr4:10568438-10572299 reverse no original description'
11	Glyma16g24330	at4g36220	'moderately similar to ( 328)at4g36220| symbols: cyp84a1, fah1 | fah1 (ferulate-5-hydroxylase 1); ferulate 5-hydroxylase | chr4:17137587-17139622 reverseweakly similar to ( 186)c71d8_soybn no original description'
11	Glyma16g24340	at4g36220	'moderately similar to ( 402)at4g36220| symbols: cyp84a1, fah1 | fah1 (ferulate-5-hydroxylase 1); ferulate 5-hydroxylase | chr4:17137587-17139622 reverseweakly similar to ( 182)c71a9_soybn no original description'
11	Glyma17g01580	at4g22010	'highly similar to ( 842)at4g22010| symbols: sks4 | sks4 (sku5 similar 4); copper ion binding / oxidoreductase | chr4:11663441-11666475 forwardhighly similar to ( 548)aso_brana no original description'
11	Glyma17g11670	at5g34940	'highly similar to ( 669)at5g34940| symbols: atgus3 | atgus3 (arabidopsis thaliana glucuronidase 3); beta-glucuronidase | chr5:13253796-13255948 reverse no original description'
11	Glyma17g35980	at1g46264	'moderately similar to ( 291)at1g46264| symbols: hsfb4, at-hsfb4 | at-hsfb4 (arabidopsis thaliana heat shock transcription factor b4); dna binding / transcription factor | chr1:17227344-17228623 forward no original description'
11	Glyma17g11220	at2g07690	'nearly identical (1123)at2g07690| symbols: | minichromosome maintenance family protein / mcm family protein | chr2:3523376-3527385 reversemoderately similar to ( 303)mcm3_maize no original description'
11	Glyma17g14730	at4g12420	'highly similar to ( 920)at4g12420| symbols: sku5 | sku5 (skewed 5); copper ion binding | chr4:7349938-7352865 reversemoderately similar to ( 477)aso_brana no original description'
11	Glyma18g01500	at1g67730	'moderately similar to ( 300)at1g67730| symbols: ybr159 | ybr159; ketoreductase/ oxidoreductase | chr1:25395339-25397028 forward no original description'
11	Glyma18g05740	at5g58300	'highly similar to ( 672)at5g58300| symbols: | leucine-rich repeat transmembrane protein kinase, putative | chr5:23590047-23592097 forwardweakly similar to ( 142)pskr_dauca no original description'
11	Glyma18g02450	at4g39640	'highly similar to ( 648)at4g39640| symbols: ggt1 | ggt1 (gamma-glutamyl transpeptidase 1); gamma-glutamyltransferase | chr4:18400602-18402855 forward no original description'
11	Glyma18g36060	at3g25100	'moderately similar to ( 492)at3g25100| symbols: cdc45 | cdc45 (cell division cycle 45) | chr3:9144299-9146089 forward no original description'
11	Glyma19g32590	at3g57830	'highly similar to ( 640)at3g57830| symbols: | leucine-rich repeat transmembrane protein kinase, putative | chr3:21430755-21433297 forwardweakly similar to ( 134)rpk1_iponi no original description'
11	Glyma19g34580	at2g31320	'nearly identical (1317)at2g31320| symbols: | poly (adp-ribose) polymerase, putative / nad(+) adp-ribosyltransferase, putative / poly(adp-ribose) synthetase, putative | chr2:13361123-13366655 reversenearly identical (1222)parp1_orysa no original description'
11	Glyma19g37260	at2g36670	'highly similar to ( 526)at2g36670| symbols: | aspartyl protease family protein | chr2:15372028-15375095 reverseweakly similar to ( 111)asp1_orysa no original description'
11	Glyma19g42520	at1g72210	'moderately similar to ( 227)at1g72210| symbols: | basic helix-loop-helix (bhlh) family protein (bhlh096) | chr1:27183728-27185930 forward no original description'
11	Glyma19g31480	at1g74670	'weakly similar to ( 107)at1g74670| symbols: | gibberellin-responsive protein, putative | chr1:28057039-28057554 forward no original description'
11	Glyma19g40120	at2g47500	'nearly identical (1109)at2g47500| symbols: | microtubule motor | chr2:19500317-19504952 forwardmoderately similar to ( 204)fla10_chlre no original description'
11	Glyma19g42350	at3g05330	'weakly similar to ( 185)at3g05330| symbols: atn, attan | atn/attan (tangled) | chr3:1519168-1521165 reverse no original description'
11	Glyma19g42360	at2g22610	'moderately similar to ( 479)at2g22610| symbols: | kinesin motor protein-related | chr2:9606630-9611706 forwardweakly similar to ( 196)fla10_chlre no original description'
11	Glyma20g24670	at5g04310	'highly similar to ( 598)at5g04310| symbols: | pectate lyase family protein | chr5:1203357-1207353 reversemoderately similar to ( 390)pel_lillo no original description'
11	Glyma20g29600	at5g07280	'nearly identical (1216)at5g07280| symbols: exs, ems1 | ems1 (excess microsporocytes1); kinase | chr5:2285089-2288667 forwardmoderately similar to ( 485)pskr_dauca no original description'
11	Glyma20g37530	at5g27390	'moderately similar to ( 214)at5g27390| symbols: | similar to unnamed protein product [vitis vinifera] (gb:cao17664.1); contains interpro domain mog1/psbp/duf1795, alpha/beta/alpha sandwich (interpro:ipr016124) | chr5:9674637-9676121 reverse no original description'
11	Glyma20g34340	at3g23530	'nearly identical (1311)at3g23530| symbols: | cyclopropane fatty acid synthase, putative / cpa-fa synthase, putative | chr3:8437479-8442604 forward no original description'
Cluster Number 12 :
12	Glyma01g01120	at1g69770	'highly similar to ( 819)at1g69770| symbols: cmt3 | cmt3 (chromomethylase 3) | chr1:26252159-26257182 reversehighly similar to ( 785)cmt1_maize no original description'
12	Glyma01g40110	at1g64960	'highly similar to ( 828)at1g64960| symbols: | binding | chr1:24133581-24137712 forward no original description'
12	Glyma01g42300	at4g11990	'moderately similar to ( 223)at4g11990| symbols: | similar to unknown protein [arabidopsis thaliana] (tair:at4g22860.1); similar to unnamed protein product [vitis vinifera] (gb:cao63610.1) | chr4:7186400-7189683 reverse no original description'
12	Glyma01g02350	at2g22670	'moderately similar to ( 367)at2g22670| symbols: iaa8 | iaa8 (indoleacetic acid-induced protein 8) | chr2:9644216-9645539 forwardmoderately similar to ( 211)iaa30_orysa no original description'
12	Glyma01g37460	at5g66330	'moderately similar to ( 374)at5g66330| symbols: | leucine-rich repeat family protein | chr5:26517757-26519013 reverseweakly similar to ( 104)rpk1_iponi no original description'
12	Glyma02g06970	at3g50410	'weakly similar to ( 155)at3g50410| symbols: obp1 | obp1 (obf binding protein 1); dna binding / transcription factor | chr3:18720853-18721614 forwardweakly similar to ( 103)pbf_maize no original description'
12	Glyma02g16150	at2g38810	'weakly similar to ( 183)at2g38810| symbols: hta8 | hta8; dna binding | chr2:16226522-16227757 reverseweakly similar to ( 185)h2av2_orysa no original description'
12	Glyma02g16610	at3g63130	'moderately similar to ( 244)at3g63130| symbols: rangap1 | rangap1 (ran gtpase activating protein 1); ran gtpase activator | chr3:23336083-23337690 forward no original description'
12	Glyma02g37800	at5g60930	'nearly identical (1164)at5g60930| symbols: | chromosome-associated kinesin, putative | chr5:24532624-24539737 reversemoderately similar to ( 241)fla10_chlre no original description'
12	Glyma02g46330	at5g55180	'highly similar to ( 631)at5g55180| symbols: | glycosyl hydrolase family 17 protein | chr5:22406060-22407776 forwardmoderately similar to ( 298)e13b_wheat no original description'
12	Glyma02g03550	at1g60030	'highly similar to ( 868)at1g60030| symbols: | xanthine/uracil permease family protein | chr1:22117658-22120313 reverse no original description'
12	Glyma02g03960	at1g70370	'highly similar to ( 693)at1g70370| symbols: | burp domain-containing protein / polygalacturonase, putative | chr1:26516666-26518661 reverse no original description'
12	Glyma02g10600	at5g24330	'moderately similar to ( 436)at5g24330| symbols: atxr6 | atxr6 (arabidopsis thaliana trithorax- related protein 6); dna binding | chr5:8295248-8297000 reverse no original description'
12	Glyma02g15150	at1g47480	'moderately similar to ( 306)at1g47480| symbols: | hydrolase | chr1:17420063-17421736 forwardweakly similar to ( 121)gid1_orysa no original description'
12	Glyma02g15340	at3g19050	'nearly identical (1723)at3g19050| symbols: pok2 | pok2 (phragmoplast orienting kinesin 2); microtubule motor | chr3:6578053-6590112 forwardmoderately similar to ( 222)fla10_chlre no original description'
12	Glyma02g19380	at1g66240	'weakly similar to ( 102)at1g66240| symbols: atx1 | atx1; metal ion binding | chr1:24690108-24690990 reverse no original description'
12	Glyma02g47920	at1g57820	'highly similar to ( 751)at1g57820| symbols: vim1, orth2 | orth2/vim1 (variant in methylation 1); dna binding | chr1:21418007-21421567 reverse no original description'
12	Glyma03g39760	at1g09000	'highly similar to ( 608)at1g09000| symbols: mapkkk1, anp1 | anp1 (npk1-related protein kinase 1s); kinase | chr1:2891114-2894990 forwardweakly similar to ( 118)cipk1_orysa no original description'
12	Glyma03g30440	at1g08880	'weakly similar to ( 165)at1g08880| symbols: hta5, h2axa, g-h2ax, gamma-h2ax | g-h2ax/gamma-h2ax/h2axa/hta5; dna binding | chr1:2847147-2847679 reverseweakly similar to ( 167)h2ax_cicar no original description'
12	Glyma03g34310	at2g36830	'moderately similar to ( 326)at2g36830| symbols: tip1;1, gamma-tip1, gamma-tip | gamma-tip (tonoplast intrinsic protein (tip) gamma); water channel | chr2:15452569-15453415 forwardmoderately similar to ( 338)tip1_medtr no original description'
12	Glyma04g04170	at1g45249	'moderately similar to ( 265)at1g45249| symbols: areb1, abf2 | abf2 (abscisic acid responsive elements-binding factor 2); transcription factor | chr1:17168629-17169855 reverse no original description'
12	Glyma04g08550	at4g32730	'highly similar to ( 671)at4g32730| symbols: pc-myb1, atmyb3r1, myb3r-1, atmyb3r-1 | pc-myb1 (myb domain protein 3r1); dna binding / transcription factor | chr4:15791044-15795648 forwardweakly similar to ( 109)gam1_orysa no original description'
12	Glyma04g09350	at1g50010	'highly similar to ( 870)at1g50010| symbols: tua2 | tua2 (tubulin alpha-2 chain) | chr1:18521405-18523397 forwardhighly similar to ( 882)tba2_goshi no original description'
12	Glyma04g36150	at5g49160	'nearly identical (1785)at5g49160| symbols: meti, ddm2, dmt01, met2, dmt1, met1 | met1 (decreased methylation 2dna) | chr5:19949727-19955412 forwardmoderately similar to ( 205)cmt1_maize no original description'
12	Glyma04g40160	at5g05180	'very weakly similar to ( 100)at5g05180| symbols: | similar to unknown protein [arabidopsis thaliana] (tair:at3g10880.1); similar to unnamed protein product [vitis vinifera] (gb:cao41532.1) | chr5:1536925-1538319 forward no original description'
12	Glyma04g40560	at4g27660	'weakly similar to ( 127)at4g27660| symbols: | similar to rin13 (rpm1 interacting protein 13) [arabidopsis thaliana] (tair:at2g20310.1); similar to unknown [populus trichocarpa] (gb:abk92668.1) | chr4:13817255-13818033 reverse no original description'
12	Glyma04g40570	at4g27660	'weakly similar to ( 125)at4g27660| symbols: | similar to rin13 (rpm1 interacting protein 13) [arabidopsis thaliana] (tair:at2g20310.1); similar to unknown [populus trichocarpa] (gb:abk92668.1) | chr4:13817255-13818033 reverse no original description'
12	Glyma05g21780	at2g23150	'highly similar to ( 739)at2g23150| symbols: atnramp3, nramp3 | nramp3 (nramp metal ion transporter 3); manganese ion transmembrane transporter/ metal ion transmembrane transporter | chr2:9863502-9865645 reverse no original description'
12	Glyma05g35740	at3g60490	'weakly similar to ( 131)at3g60490| symbols: | ap2 domain-containing transcription factor tiny, putative | chr3:22360502-22361272 forward no original description'
12	Glyma05g00470	at1g18650	'weakly similar to ( 127)at1g18650| symbols: | glycosyl hydrolase family protein 17 | chr1:6419028-6420405 reverse no original description'
12	Glyma05g04270	at4g12420	'highly similar to ( 880)at4g12420| symbols: sku5 | sku5 (skewed 5); copper ion binding | chr4:7349938-7352865 reversemoderately similar to ( 444)aso_brana no original description'
12	Glyma05g07770	at1g18550	'highly similar to ( 695)at1g18550| symbols: | kinesin motor protein-related | chr1:6380922-6384333 reverseweakly similar to ( 198)fla10_chlre no original description'
12	Glyma05g27030	at3g18270	'moderately similar to ( 499)at3g18270| symbols: cyp77a5p | cyp77a5p (cytochrome p450, family 77, subfamily a, polypeptide 5 pseudogene); catalytic | chr3:6262016-6264031 forward no original description'
12	Glyma05g31500	at4g01070	'moderately similar to ( 312)at4g01070| symbols: gt72b1 | gt72b1; udp-glucosyltransferase/ udp-glycosyltransferase/ transferase, transferring glycosyl groups | chr4:461858-463300 reverseweakly similar to ( 132)czog2_maize no original description'
12	Glyma06g02600	at1g20060	'moderately similar to ( 385)at1g20060| symbols: | kinesin motor protein-related | chr1:6950714-6956284 reversevery weakly similar to (98.6)k125_tobac no original description'
12	Glyma06g44930	at4g28250	'moderately similar to ( 395)at4g28250| symbols: expb3, athexp beta 1.6, atexpb3 | atexpb3 (arabidopsis thaliana expansin b3) | chr4:14000452-14001951 reversemoderately similar to ( 350)exb17_orysa no original description'
12	Glyma06g45130	at1g11120	'very weakly similar to (84.7)at1g11120| symbols: | similar to unknown protein [arabidopsis thaliana] (tair:at1g61170.1); similar to hypothetical protein [vitis vinifera] (gb:can77872.1); similar to unnamed protein product [vitis vinifera] (gb:cao24110.1) | chr1:3715229-3719643 forward no original description'
12	Glyma07g01390	at3g21250	'nearly identical (1572)at3g21250| symbols: atmrp6 | atmrp6 (arabidopsis thaliana multidrug resistance-associated protein 6) | chr3:7457674-7462497 reverseweakly similar to ( 105)mdr_orysa no original description'
12	Glyma07g03830	at1g80370	'moderately similar to ( 395)at1g80370| symbols: cyca2;4 | cyca2;4 (cyclin a2;4); cyclin-dependent protein kinase regulator | chr1:30219586-30221753 forwardmoderately similar to ( 262)ccnal_dauca no original description'
12	Glyma07g06310	at1g01370	'weakly similar to ( 103)at1g01370| symbols: cenh3, htr12 | htr12 (centromeric histone h3); dna binding | chr1:143773-145400 forward no original description'
12	Glyma07g09250	at4g28950	'moderately similar to ( 389)at4g28950| symbols: arac7, atrop9, atrac7, rac7, rop9 | arac7/atrac7/atrop9/rac7/rop9 (rho-related protein from plants 9); gtp binding | chr4:14278295-14279711 forwardmoderately similar to ( 372)rac2_orysa no original description'
12	Glyma07g17490	at2g38070	'weakly similar to ( 141)at2g38070| symbols: | similar to glycine-rich protein [arabidopsis thaliana] (tair:at3g09070.1); similar to unnamed protein product [vitis vinifera] (gb:cao15781.1); contains interpro domain protein of unknown function duf740 (interpro:ipr008004) | chr2:15935815-15937674 forward no original description'
12	Glyma07g00730	at3g16060	'highly similar to ( 825)at3g16060| symbols: | kinesin motor family protein | chr3:5447509-5451202 forwardweakly similar to ( 163)fla10_chlre no original description'
12	Glyma07g01250	at3g13750	'nearly identical (1417)at3g13750| symbols: bgal1 | bgal1 (beta galactosidase 1); beta-galactosidase | chr3:4511199-4515763 forwardnearly identical (1274)bgal_aspof no original description'
12	Glyma07g06050	at4g00950	'very weakly similar to (88.2)at4g00950| symbols: mee47 | mee47 (maternal effect embryo arrest 47); transcription factor | chr4:405984-407087 reverse no original description'
12	Glyma07g06060	at3g61830	'highly similar to ( 560)at3g61830| symbols: arf18 | arf18 (auxin response factor 18); transcription factor | chr3:22899146-22902154 forward no original description'
12	Glyma07g08520	at2g45720	'highly similar to ( 670)at2g45720| symbols: | armadillo/beta-catenin repeat family protein | chr2:18841542-18843203 forward no original description'
12	Glyma07g30580	at4g21270	'highly similar to ( 789)at4g21270| symbols: kata, katap, atk1 | atk1 (arabidopsis thaliana kinesin 1); microtubule motor | chr4:11329589-11333894 reverseweakly similar to ( 182)klp1_chlre no original description'
12	Glyma07g32360	at4g40030	'moderately similar to ( 232)at4g40030| symbols: | histone h3.2 | chr4:18555834-18556411 reversemoderately similar to ( 228)h32_wheat no original description'
12	Glyma07g39110	at1g62050	'highly similar to ( 667)at1g62050| symbols: | similar to ankyrin repeat family protein [arabidopsis thaliana] (tair:at1g11740.1); similar to unnamed protein product [vitis vinifera] (gb:cao21232.1); contains interpro domain ankyrin (interpro:ipr002110) | chr1:22939988-22942539 reverse no original description'
12	Glyma08g00840	at4g09570	'highly similar to ( 775)at4g09570| symbols: cpk4 | cpk4 (calcium-dependent protein kinase 4); calmodulin-dependent protein kinase/ kinase | chr4:6049557-6052181 forwardnearly identical (1022)cdpk_soybn no original description'
12	Glyma08g04390	at3g24480	'highly similar to ( 526)at3g24480| symbols: | leucine-rich repeat family protein / extensin family protein | chr3:8901161-8902645 reverseweakly similar to ( 111)rpk1_iponi no original description'
12	Glyma08g06690	at4g21270	'highly similar to ( 805)at4g21270| symbols: kata, katap, atk1 | atk1 (arabidopsis thaliana kinesin 1); microtubule motor | chr4:11329589-11333894 reverseweakly similar to ( 185)fla10_chlre no original description'
12	Glyma08g19200	at5g10160	'moderately similar to ( 278)at5g10160| symbols: | beta-hydroxyacyl-acp dehydratase, putative | chr5:3185820-3187160 forward no original description'
12	Glyma08g45800	at5g48460	'nearly identical (1030)at5g48460| symbols: | fimbrin-like protein, putative | chr5:19653451-19656591 reverse no original description'
12	Glyma08g13480	at1g10780	'highly similar to ( 540)at1g10780| symbols: | f-box family protein | chr1:3592876-3594311 reverse no original description'
12	Glyma08g20750	at3g13690	'highly similar to ( 996)at3g13690| symbols: | protein kinase family protein | chr3:4486927-4490018 forwardmoderately similar to ( 224)nork_pea no original description'
12	Glyma08g21980	at3g16060	'highly similar to ( 787)at3g16060| symbols: | kinesin motor family protein | chr3:5447509-5451202 forwardweakly similar to ( 166)k125_tobac no original description'
12	Glyma08g36780	at5g46800	'moderately similar to ( 430)at5g46800| symbols: bou | bou (a bout de souffle); binding | chr5:19006006-19007037 reverse no original description'
12	Glyma08g46010	at3g25240	'weakly similar to ( 184)at3g25240| symbols: | similar to unknown protein [arabidopsis thaliana] (tair:at3g07350.1); similar to unnamed protein product [vitis vinifera] (gb:cao39951.1); contains interpro domain protein of unknown function duf506, plant (interpro:ipr006502) | chr3:9193777-9194622 forward no original description'
12	Glyma09g04990	at4g15830	'moderately similar to ( 267)at4g15830| symbols: | binding | chr4:8995298-8996561 reverse no original description'
12	Glyma09g33340	at2g22610	'highly similar to ( 825)at2g22610| symbols: | kinesin motor protein-related | chr2:9606630-9611706 forwardmoderately similar to ( 205)fla10_chlre no original description'
12	Glyma09g04380	at5g26910	'moderately similar to ( 237)at5g26910| symbols: | similar to unknown protein [arabidopsis thaliana] (tair:at3g05750.1); similar to unnamed protein product [vitis vinifera] (gb:cao17458.1) | chr5:9466807-9469526 reverse no original description'
12	Glyma09g25160	at5g23910	'moderately similar to ( 258)at5g23910| symbols: | microtubule motor | chr5:8068455-8072726 forwardvery weakly similar to (90.9)k125_tobac no original description'
12	Glyma10g00710	at4g14310	'highly similar to ( 712)at4g14310| symbols: | similar to hypothetical protein osi_009189 [oryza sativa (indica cultivar-group)] (gb:eay87956.1); similar to hypothetical protein [vitis vinifera] (gb:can71290.1); similar to unnamed protein product [vitis vinifera] (gb:cao71438.1); contains interpro domain wd40 repeat-like (interpro:ipr011046) | chr4:8237133-8240320 reverse no original description'
12	Glyma10g02640	at1g03470	'very weakly similar to (85.1)at1g03470| symbols: | kinase interacting family protein | chr1:866217-867493 reverse no original description'
12	Glyma10g05560	at3g09600	'moderately similar to ( 318)at3g09600| symbols: | myb family transcription factor | chr3:2946464-2948205 forward no original description'
12	Glyma10g12290	at2g41190	'highly similar to ( 550)at2g41190| symbols: | amino acid transporter family protein | chr2:17174639-17177223 reverse no original description'
12	Glyma10g22860	at1g50240	'nearly identical (1501)at1g50240| symbols: | armadillo/beta-catenin repeat family protein | chr1:18610731-18617762 forwardweakly similar to ( 146)cipk1_orysa no original description'
12	Glyma10g40440	at3g19590	'highly similar to ( 595)at3g19590| symbols: | wd-40 repeat family protein / mitotic checkpoint protein, putative | chr3:6805804-6808380 forward no original description'
12	Glyma10g03230	at3g63200	'highly similar to ( 509)at3g63200| symbols: plp9, pla iiib | pla iiib/plp9 (patatin-like protein 9); nutrient reservoir | chr3:23357115-23358354 forwardvery weakly similar to (84.3)pat5_soltu no original description'
12	Glyma10g03640	at2g38810	'weakly similar to ( 183)at2g38810| symbols: hta8 | hta8; dna binding | chr2:16226522-16227757 reverseweakly similar to ( 185)h2av2_orysa no original description'
12	Glyma10g33620	at4g13690	'very weakly similar to (86.3)at4g13690| symbols: | similar to hypothetical protein mtrdraft_ac161864g11v2 [medicago truncatula] (gb:abe86675.1) | chr4:7953658-7955376 reverse no original description'
12	Glyma10g33970	at1g73080	'highly similar to ( 941)at1g73080| symbols: pepr1 | pepr1 (pep1 receptor 1); atp binding / kinase/ protein binding / protein serine/threonine kinase | chr1:27488174-27491682 forwardhighly similar to ( 952)rpk1_iponi no original description'
12	Glyma10g37960	at5g23860	'highly similar to ( 878)at5g23860| symbols: tub8 | tub8 (tubulin beta-8) | chr5:8042965-8044531 forwardhighly similar to ( 873)tbb2_orysa no original description'
12	Glyma10g42390	at5g04310	'highly similar to ( 584)at5g04310| symbols: | pectate lyase family protein | chr5:1203357-1207353 reversemoderately similar to ( 389)pel_lillo no original description'
12	Glyma11g01480	at1g33250	'highly similar to ( 652)at1g33250| symbols: | fringe-related protein | chr1:12057504-12059326 reverse no original description'
12	Glyma11g08060	at4g36120	'moderately similar to ( 307)at4g36120| symbols: | similar to unknown protein [arabidopsis thaliana] (tair:at1g19835.1); similar to unnamed protein product [vitis vinifera] (gb:cao48232.1); contains interpro domain protein of unknown function duf869, plant (interpro:ipr008587) | chr4:17093216-17096576 reverse no original description'
12	Glyma11g09900	at1g51405	'moderately similar to ( 223)at1g51405| symbols: | myosin-related | chr1:19061448-19063250 forward no original description'
12	Glyma11g09920	at5g12470	'moderately similar to ( 469)at5g12470| symbols: | similar to unknown protein [arabidopsis thaliana] (tair:at2g40400.2); similar to unknown protein [arabidopsis thaliana] (tair:at2g40400.1); similar to unnamed protein product [vitis vinifera] (gb:cao21888.1) | chr5:4044953-4047293 reverse no original description'
12	Glyma11g33580	at5g37630	'highly similar to ( 949)at5g37630| symbols: emb2656 | emb2656 (embryo defective 2656); binding | chr5:14964637-14969776 forward no original description'
12	Glyma11g34900	at3g55800	'highly similar to ( 598)at3g55800| symbols: sbpase | sbpase (sedoheptulose-bisphosphatase); phosphoric ester hydrolase/ sedoheptulose-bisphosphatase | chr3:20720619-20722400 forwardhighly similar to ( 629)s17p_spiol no original description'
12	Glyma11g02150	at4g23740	'highly similar to ( 693)at4g23740| symbols: | leucine-rich repeat transmembrane protein kinase, putative | chr4:12367073-12369169 forwardmoderately similar to ( 207)pskr_dauca no original description'
12	Glyma11g07780	at4g36380	'highly similar to ( 587)at4g36380| symbols: rot3 | rot3 (rotundifolia 3); oxygen binding / steroid hydroxylase | chr4:17187976-17192205 reversemoderately similar to ( 453)c90d2_orysa no original description'
12	Glyma11g08860	at1g80740	'highly similar to ( 524)at1g80740| symbols: dmt4, cmt1 | cmt1 (chromomethylase 1); dna binding | chr1:30347286-30351723 forwardhighly similar to ( 530)cmt3_maize no original description'
12	Glyma11g13940	at4g40030	'moderately similar to ( 216)at4g40030| symbols: | histone h3.2 | chr4:18555834-18556411 reversemoderately similar to ( 207)h32_wheat no original description'
12	Glyma11g30050	at2g30350	'moderately similar to ( 283)at2g30350| symbols: | endo/excinuclease amino terminal domain-containing protein | chr2:12941314-12942819 reverse no original description'
12	Glyma11g36230	NA	'very weakly similar to (84.3)rrpo_oenbe no original description'
12	Glyma11g38010	at5g65270	'moderately similar to ( 358)at5g65270| symbols: atraba4a | atraba4a (arabidopsis rab gtpase homolog a4a); gtp binding | chr5:26100663-26101776 forwardmoderately similar to ( 380)rb11a_lotja no original description'
12	Glyma12g10280	at2g32590	'highly similar to ( 639)at2g32590| symbols: | similar to unnamed protein product [vitis vinifera] (gb:cao24036.1); contains interpro domain barren; (interpro:ipr008418) | chr2:13836497-13840286 reverse no original description'
12	Glyma12g30300	at5g59910	'weakly similar to ( 157)at5g59910| symbols: htb4 | htb4; dna binding | chr5:24144432-24144884 forwardweakly similar to ( 161)h2b_goshi no original description'
12	Glyma12g03490	at2g21050	'highly similar to ( 752)at2g21050| symbols: | amino acid permease, putative | chr2:9041370-9043520 forwardhighly similar to ( 798)lax5_medtr no original description'
12	Glyma12g05910	at4g40030	'moderately similar to ( 216)at4g40030| symbols: | histone h3.2 | chr4:18555834-18556411 reversemoderately similar to ( 207)h32_wheat no original description'
12	Glyma13g31780	at4g03390	'highly similar to ( 537)at4g03390| symbols: srf3 | srf3 (strubbelig-receptor family 3); atp binding / kinase/ protein serine/threonine kinase | chr4:1490911-1494552 reverseweakly similar to ( 187)nork_medtr no original description'
12	Glyma13g41710	at4g40030	'moderately similar to ( 216)at4g40030| symbols: | histone h3.2 | chr4:18555834-18556411 reversemoderately similar to ( 207)h32_wheat no original description'
12	Glyma13g20020	at2g37080	'moderately similar to ( 243)at2g37080| symbols: | myosin heavy chain-related | chr2:15588644-15591136 reverse no original description'
12	Glyma13g24000	at4g18570	'moderately similar to ( 386)at4g18570| symbols: | proline-rich family protein | chr4:10231450-10234545 forward no original description'
12	Glyma13g24280	at4g14490	'very weakly similar to (99.4)at4g14490| symbols: | forkhead-associated domain-containing protein / fha domain-containing protein | chr4:8332410-8333570 reverse no original description'
12	Glyma13g30420	at4g18570	'moderately similar to ( 369)at4g18570| symbols: | proline-rich family protein | chr4:10231450-10234545 forward no original description'
12	Glyma13g38080	at3g49950	'moderately similar to ( 318)at3g49950| symbols: | scarecrow transcription factor family protein | chr3:18533555-18534787 forwardweakly similar to ( 135)cigr2_orysa no original description'
12	Glyma13g40900	at5g02560	'weakly similar to ( 149)at5g02560| symbols: hta12 | hta12; dna binding | chr5:575435-576454 forwardweakly similar to ( 154)h2a3_medtr no original description'
12	Glyma13g42440	at2g26180	'moderately similar to ( 202)at2g26180| symbols: iqd6 | iqd6 (iq-domain 6); calmodulin binding | chr2:11150511-11152060 reverse no original description'
12	Glyma14g00670	at1g57820	'highly similar to ( 752)at1g57820| symbols: vim1, orth2 | orth2/vim1 (variant in methylation 1); dna binding | chr1:21418007-21421567 reverse no original description'
12	Glyma14g01490	at3g44730	'nearly identical (1103)at3g44730| symbols: | kinesin motor protein-related | chr3:16296875-16301839 forwardmoderately similar to ( 211)fla10_chlre no original description'
12	Glyma14g17110	at2g19160	'moderately similar to ( 429)at2g19160| symbols: | similar to unknown protein [arabidopsis thaliana] (tair:at4g30060.1); similar to unnamed protein product [vitis vinifera] (gb:cao64039.1); contains interpro domain protein of unknown function duf266, plant (interpro:ipr004949) | chr2:8318003-8320677 forward no original description'
12	Glyma14g23920	at1g77580	'weakly similar to ( 200)at1g77580| symbols: | myosin heavy chain-related | chr1:29149526-29151494 reverse no original description'
12	Glyma14g24480	at1g44110	'moderately similar to ( 436)at1g44110| symbols: cyca1;1 | cyca1;1 (cyclin a1;1); cyclin-dependent protein kinase regulator | chr1:16777475-16779622 reversemoderately similar to ( 251)ccnal_dauca no original description'
12	Glyma14g35560	at1g72210	'moderately similar to ( 251)at1g72210| symbols: | basic helix-loop-helix (bhlh) family protein (bhlh096) | chr1:27183728-27185930 forward no original description'
12	Glyma15g01600	at1g15660	'very weakly similar to (88.2)at1g15660| symbols: | similar to cenp-c [arabidopsis arenosa] (gb:aau04611.1); similar to kinetochore protein [capsella rubella] (gb:baf63162.1); contains domain pthr16684 (pthr16684); contains domain pthr16684:sf3 (pthr16684:sf3) | chr1:5381225-5385052 forward no original description'
12	Glyma15g11970	at4g05520	'highly similar to ( 818)at4g05520| symbols: | calcium-binding ef hand family protein | chr4:2804519-2807830 forward no original description'
12	Glyma15g02390	at3g16480	'highly similar to ( 613)at3g16480| symbols: mppalpha | mppalpha (mitochondrial processing peptidase alpha subunit); metalloendopeptidase | chr3:5599912-5602722 forwardhighly similar to ( 629)mppa_soltu no original description'
12	Glyma15g05200	at1g10780	'highly similar to ( 586)at1g10780| symbols: | f-box family protein | chr1:3592876-3594311 reverse no original description'
12	Glyma15g10550	at5g18700	'nearly identical (1791)at5g18700| symbols: emb3013 | emb3013 (embryo defective 3013); kinase | chr5:6235389-6240735 reverseweakly similar to ( 128)cipk1_orysa no original description'
12	Glyma15g34870	at4g40030	'moderately similar to ( 216)at4g40030| symbols: | histone h3.2 | chr4:18555834-18556411 reversemoderately similar to ( 207)h32_wheat no original description'
12	Glyma15g37480	at5g07030	'moderately similar to ( 260)at5g07030| symbols: | pepsin a | chr5:2183601-2185718 reverse no original description'
12	Glyma16g04610	at1g54385	'moderately similar to ( 445)at1g54385| symbols: | binding | chr1:20304956-20306715 reverse no original description'
12	Glyma16g24230	at4g36180	'nearly identical (1302)at4g36180| symbols: | leucine-rich repeat family protein | chr4:17120212-17123701 reversemoderately similar to ( 349)pskr_dauca no original description'
12	Glyma17g01250	at3g07880	'moderately similar to ( 288)at3g07880| symbols: | rho gdp-dissociation inhibitor family protein | chr3:2514181-2515550 forward no original description'
12	Glyma17g08580	at5g61060	'moderately similar to ( 298)at5g61060| symbols: hda5, hda05 | hda05 (histone deacetylase5); histone deacetylase | chr5:24584363-24588143 reverse no original description'
12	Glyma17g10470	at5g62710	'highly similar to ( 904)at5g62710| symbols: | leucine-rich repeat family protein / protein kinase family protein | chr5:25204664-25207551 forwardmoderately similar to ( 288)pskr_dauca no original description'
12	Glyma17g11330	at5g25220	'moderately similar to ( 421)at5g25220| symbols: knat3 | knat3 (knotted1-like homeobox gene 3) | chr5:8736211-8738090 forwardmoderately similar to ( 400)knap3_maldo no original description'
12	Glyma17g18260	at3g03680	'nearly identical (1200)at3g03680| symbols: | c2 domain-containing protein | chr3:907631-910684 forward no original description'
12	Glyma17g01580	at4g22010	'highly similar to ( 842)at4g22010| symbols: sks4 | sks4 (sku5 similar 4); copper ion binding / oxidoreductase | chr4:11663441-11666475 forwardhighly similar to ( 548)aso_brana no original description'
12	Glyma17g16240	at3g60190	'highly similar to ( 842)at3g60190| symbols: adl4, adlp2, edr3, drp1e | adl4/adlp2/drp1e/edr3 (dynamin-like protein 4); gtp binding / gtpase | chr3:22255342-22258626 reverse no original description'
12	Glyma17g35720	at1g47128	'highly similar to ( 633)at1g47128| symbols: rd21a, rd21 | rd21 (responsive to dehydration 21); cysteine-type peptidase | chr1:17285579-17288049 reversehighly similar to ( 585)orya_orysa no original description'
12	Glyma18g07550	at2g29570	'moderately similar to ( 460)at2g29570| symbols: pcna2 | pcna2 (proliferating cell nuclear antigen 2); dna binding / dna polymerase processivity factor | chr2:12657216-12658675 reversemoderately similar to ( 488)pcna_pea no original description'
12	Glyma18g44690	at1g29690	'highly similar to ( 656)at1g29690| symbols: cad1 | cad1 (constitutively activated cell death 1) | chr1:10379296-10381847 reverse no original description'
12	Glyma18g50120	at4g40030	'moderately similar to ( 216)at4g40030| symbols: | histone h3.2 | chr4:18555834-18556411 reversemoderately similar to ( 207)h32_wheat no original description'
12	Glyma19g28690	at1g54385	'moderately similar to ( 474)at1g54385| symbols: | binding | chr1:20304956-20306715 reverse no original description'
12	Glyma19g40180	at3g62660	'highly similar to ( 506)at3g62660| symbols: gatl7 | gatl7 (galacturonosyltransferase-like 7); polygalacturonate 4-alpha-galacturonosyltransferase/ transferase, transferring glycosyl groups / transferase, transferring hexosyl groups | chr3:23184395-23185480 forward no original description'
12	Glyma19g41380	at1g09450	'highly similar to ( 603)at1g09450| symbols: | haspin-related | chr1:3049068-3052860 forward no original description'
12	Glyma20g22200	at1g59740	'moderately similar to ( 424)at1g59740| symbols: | proton-dependent oligopeptide transport (pot) family protein | chr1:21971892-21975977 forward no original description'
12	Glyma20g23360	at5g23400	'highly similar to ( 514)at5g23400| symbols: | disease resistance family protein / lrr family protein | chr5:7880606-7882375 forwardweakly similar to ( 125)rpk1_iponi no original description'
12	Glyma20g24930	at1g68530	'highly similar to ( 884)at1g68530| symbols: cer6, g2, pop1, cut1 | cut1 (cuticular 1); catalytic | chr1:25717263-25718396 reverse no original description'
12	Glyma20g26290	at4g34160	'moderately similar to ( 286)at4g34160| symbols: cycd3;1, d3, cycd3 | cycd3/cycd3;1/d3 (cyclin d3;1); cyclin-dependent protein kinase regulator/ protein binding | chr4:16357907-16359308 forward no original description'
12	Glyma20g34370	at1g76520	'moderately similar to ( 316)at1g76520| symbols: | auxin efflux carrier family protein | chr1:28720278-28722183 forward no original description'
12	Glyma0048s00310	at3g20015	'moderately similar to ( 438)at3g20015| symbols: | pepsin a | chr3:6978752-6980164 reverse no original description'
Cluster Number 13 :
13	Glyma01g37130	at5g66230	'weakly similar to ( 170)at5g66230| symbols: | similar to unknown protein [arabidopsis thaliana] (tair:at3g51230.1); similar to unnamed protein product [vitis vinifera] (gb:cao48217.1) | chr5:26479930-26481099 forward no original description'
13	Glyma01g39720	at5g67270	'moderately similar to ( 403)at5g67270| symbols: ateb1c | ateb1c (microtubule end binding protein 1); microtubule binding | chr5:26857474-26859210 reverse no original description'
13	Glyma03g35410	at5g03870	'moderately similar to ( 274)at5g03870| symbols: | glutaredoxin family protein | chr5:1035812-1036966 reverse no original description'
13	Glyma03g01910	at2g45720	'highly similar to ( 666)at2g45720| symbols: | armadillo/beta-catenin repeat family protein | chr2:18841542-18843203 forward no original description'
13	Glyma04g00230	at1g76310	'moderately similar to ( 388)at1g76310| symbols: cycb2;4 | cycb2;4 (cyclin b2;4); cyclin-dependent protein kinase regulator | chr1:28632940-28635093 reversemoderately similar to ( 386)ccnb2_orysa no original description'
13	Glyma04g41710	at5g53210	'moderately similar to ( 263)at5g53210| symbols: spch | spch (speechless); dna binding / transcription factor | chr5:21603832-21606167 reverse no original description'
13	Glyma06g04200	at5g42700	'weakly similar to ( 184)at5g42700| symbols: | transcriptional factor b3 family protein | chr5:17139399-17141405 forward no original description'
13	Glyma07g38930	at4g21820	'highly similar to ( 613)at4g21820| symbols: | calmodulin-binding family protein | chr4:11577570-11583883 forward no original description'
13	Glyma07g39050	at2g16270	'very weakly similar to (81.6)at2g16270| symbols: | similar to unknown protein [arabidopsis thaliana] (tair:at1g16630.1); similar to hypothetical protein [vitis vinifera] (gb:can75064.1) | chr2:7052826-7055395 reverse no original description'
13	Glyma07g15810	at5g02370	'highly similar to ( 543)at5g02370| symbols: | kinesin motor protein-related | chr5:503442-506386 forwardweakly similar to ( 177)fla10_chlre no original description'
13	Glyma07g37150	at3g58650	'weakly similar to ( 195)at3g58650| symbols: | similar to unknown protein [arabidopsis thaliana] (tair:at5g26910.1); similar to unnamed protein product [vitis vinifera] (gb:cao17458.1) | chr3:21707326-21709710 reverse no original description'
13	Glyma08g11810	at4g13600	'weakly similar to ( 111)at4g13600| symbols: | glycosyl hydrolase family protein 17 | chr4:7911175-7912774 reversevery weakly similar to (90.5)e13b_wheat no original description'
13	Glyma10g04520	at1g04030	'weakly similar to ( 192)at1g04030| symbols: | similar to unknown protein [arabidopsis thaliana] (tair:at5g44040.1); similar to unnamed protein product [vitis vinifera] (gb:cao40580.1) | chr1:1040517-1042312 forward no original description'
13	Glyma10g11610	at3g23890	'nearly identical (1422)at3g23890| symbols: attopii, topii | topii (topoisomerase ii) | chr3:8624938-8631113 forwardnearly identical (1891)top2_pea no original description'
13	Glyma10g27850	at4g01730	'moderately similar to ( 470)at4g01730| symbols: | zinc finger (dhhc type) family protein | chr4:749922-752034 forward no original description'
13	Glyma11g36790	at3g23670	'highly similar to ( 592)at3g23670| symbols: pakrp1l, kinesin-12b | kinesin-12b/pakrp1l; microtubule motor | chr3:8519297-8525062 forwardmoderately similar to ( 225)fla10_chlre no original description'
13	Glyma12g31730	at3g44050	'nearly identical (1019)at3g44050| symbols: | kinesin motor protein-related | chr3:15829725-15835779 forwardmoderately similar to ( 246)fla10_chlre no original description'
13	Glyma13g38700	at3g44050	'highly similar to ( 971)at3g44050| symbols: | kinesin motor protein-related | chr3:15829725-15835779 forwardmoderately similar to ( 246)fla10_chlre no original description'
13	Glyma13g41680	at5g12930	'moderately similar to ( 258)at5g12930| symbols: | similar to unnamed protein product [vitis vinifera] (gb:cao21945.1); similar to hypothetical protein [vitis vinifera] (gb:can80883.1) | chr5:4083158-4085225 reverse no original description'
13	Glyma13g43890	at3g15550	'weakly similar to ( 177)at3g15550| symbols: | similar to unnamed protein product [vitis vinifera] (gb:cao46019.1) | chr3:5267358-5268228 forward no original description'
13	Glyma13g43900	at3g15560	'weakly similar to ( 162)at3g15560| symbols: | similar to unnamed protein product [vitis vinifera] (gb:cao46019.1) | chr3:5268599-5270102 forward no original description'
13	Glyma13g10090	at1g44110	'moderately similar to ( 471)at1g44110| symbols: cyca1;1 | cyca1;1 (cyclin a1;1); cyclin-dependent protein kinase regulator | chr1:16777475-16779622 reversemoderately similar to ( 270)ccnal_dauca no original description'
13	Glyma13g17000	at3g42725	'weakly similar to ( 151)at3g42725| symbols: | similar to unknown [olimarabidopsis pumila] (gb:aba18101.1); contains domain prokar_lipoprotein (ps51257) | chr3:14854070-14854678 reverse no original description'
13	Glyma13g27470	at4g04630	'weakly similar to ( 110)at4g04630| symbols: | similar to unknown protein [arabidopsis thaliana] (tair:at4g21970.1); similar to unnamed protein product [vitis vinifera] (gb:cao17943.1); contains interpro domain protein of unknown function duf584 (interpro:ipr007608) | chr4:2332161-2332667 reverse no original description'
13	Glyma13g44890	at1g16070	'moderately similar to ( 353)at1g16070| symbols: attlp8 | attlp8 (tubby like protein 8) | chr1:5511893-5513773 reverse no original description'
13	Glyma14g38880	at1g65710	'weakly similar to ( 125)at1g65710| symbols: | similar to unknown protein [arabidopsis thaliana] (tair:at5g37010.1); similar to hypothetical protein [vitis vinifera] (gb:can76723.1) | chr1:24440720-24442087 reverse no original description'
13	Glyma14g38890	at1g65690	'weakly similar to ( 168)at1g65690| symbols: | harpin-induced protein-related / hin1-related / harpin-responsive protein-related | chr1:24435305-24436561 reverse no original description'
13	Glyma14g39760	at1g20930	'highly similar to ( 549)at1g20930| symbols: cdkb2;2 | cdkb2;2 (cyclin-dependent kinase b2;2); kinase | chr1:7292741-7294653 reversehighly similar to ( 540)cdc2d_antma no original description'
13	Glyma14g10800	at3g25690	'moderately similar to ( 291)at3g25690| symbols: chup1 | chup1 (chloroplast unusual positioning 1) | chr3:9355298-9358994 forward no original description'
13	Glyma15g43170	at3g23890	'nearly identical (1486)at3g23890| symbols: attopii, topii | topii (topoisomerase ii) | chr3:8624938-8631113 forwardnearly identical (1943)top2_pea no original description'
13	Glyma16g28090	at1g21090	'weakly similar to ( 146)at1g21090| symbols: | hydroxyproline-rich glycoprotein family protein | chr1:7384843-7386188 forward no original description'
13	Glyma17g34720	at3g25690	'moderately similar to ( 310)at3g25690| symbols: chup1 | chup1 (chloroplast unusual positioning 1) | chr3:9355298-9358994 forward no original description'
13	Glyma17g01690	at2g16270	'weakly similar to ( 108)at2g16270| symbols: | similar to unknown protein [arabidopsis thaliana] (tair:at1g16630.1); similar to hypothetical protein [vitis vinifera] (gb:can75064.1) | chr2:7052826-7055395 reverse no original description'
13	Glyma17g35140	at1g59540	'highly similar to ( 672)at1g59540| symbols: zcf125 | zcf125 | chr1:21878243-21883047 forwardmoderately similar to ( 237)fla10_chlre no original description'
13	Glyma18g01350	at3g25980	'moderately similar to ( 358)at3g25980| symbols: | mitotic spindle checkpoint protein, putative (mad2) | chr3:9504469-9505639 forwardmoderately similar to ( 348)mad2_maize no original description'
13	Glyma18g04240	at5g13840	'highly similar to ( 586)at5g13840| symbols: | wd-40 repeat family protein | chr5:4468680-4470709 reverse no original description'
13	Glyma19g31260	at2g41330	'moderately similar to ( 274)at2g41330| symbols: | glutaredoxin family protein | chr2:17234145-17235353 forward no original description'
13	Glyma20g25640	at2g01180	'moderately similar to ( 418)at2g01180| symbols: pap1, lpp1, atlpp1, atpap1 | atpap1 (phosphatidic acid phosphatase 1); phosphatidate phosphatase | chr2:107181-108554 reverse no original description'
13	Glyma20g31660	at1g34355	'weakly similar to ( 124)at1g34355| symbols: | forkhead-associated domain-containing protein / fha domain-containing protein | chr1:12536475-12541708 forward no original description'
Cluster Number 14 :
14	Glyma01g42820	at4g11610	'nearly identical (1355)at4g11610| symbols: | c2 domain-containing protein | chr4:7013950-7017840 reverse no original description'
14	Glyma01g38690	at5g66590	'weakly similar to ( 164)at5g66590| symbols: | allergen v5/tpx-1-related family protein | chr5:26591481-26592038 forwardweakly similar to ( 178)st14_soltu no original description'
14	Glyma02g38200	at5g64430	'weakly similar to ( 126)at5g64430| symbols: | octicosapeptide/phox/bem1p (pb1) domain-containing protein | chr5:25779766-25781307 reverse no original description'
14	Glyma03g29760	at3g57860	'weakly similar to ( 101)at3g57860| symbols: uvi4-like | uvi4-like (uv-b-insensitive 4-like) | chr3:21437710-21438798 forward no original description'
14	Glyma03g24300	at3g60160	'nearly identical (1752)at3g60160| symbols: atmrp9 | atmrp9 (arabidopsis thaliana multidrug resistance-associated protein 9) | chr3:22234804-22240170 reverseweakly similar to ( 103)mdr_orysa no original description'
14	Glyma04g02210	at1g76110	'moderately similar to ( 369)at1g76110| symbols: | high mobility group (hmg1/2) family protein / arid/bright dna-binding domain-containing protein | chr1:28560181-28562359 reverse no original description'
14	Glyma04g34160	at5g62550	'weakly similar to ( 108)at5g62550| symbols: | similar to unknown protein [arabidopsis thaliana] (tair:at3g28770.1); similar to unknown [populus trichocarpa] (gb:abk92769.1) | chr5:25123065-25125101 reverse no original description'
14	Glyma05g35950	at5g56590	'highly similar to ( 667)at5g56590| symbols: | glycosyl hydrolase family 17 protein | chr5:22924747-22926662 forwardmoderately similar to ( 294)e13b_wheat no original description'
14	Glyma05g06370	at3g27350	'very weakly similar to (98.2)at3g27350| symbols: | similar to unknown protein [arabidopsis thaliana] (tair:at5g40700.1); similar to unnamed protein product [vitis vinifera] (gb:cao14633.1) | chr3:10127475-10128837 forward no original description'
14	Glyma05g37730	at4g00430	'moderately similar to ( 495)at4g00430| symbols: pip1;4, pip1e, tmp-c | tmp-c (plasma membrane intrinsic protein 1;4); water channel | chr4:186143-187531 reversehighly similar to ( 501)pip11_orysa no original description'
14	Glyma06g08660	at5g11510	'highly similar to ( 584)at5g11510| symbols: atmyb3r4, myb3r-4 | myb3r-4 (c-myb-like transcription factor 3r-4, myb domain protein 3r-4); dna binding / transcription factor | chr5:3680453-3683634 forwardweakly similar to ( 108)gam1_orysa no original description'
14	Glyma07g33110	at3g19050	'highly similar to ( 550)at3g19050| symbols: pok2 | pok2 (phragmoplast orienting kinesin 2); microtubule motor | chr3:6578053-6590112 forward no original description'
14	Glyma07g35640	at1g26760	'highly similar to ( 508)at1g26760| symbols: | binding | chr1:9248291-9249928 reverse no original description'
14	Glyma08g18590	at1g72250	'highly similar to ( 848)at1g72250| symbols: | kinesin motor protein-related | chr1:27196564-27201780 forwardmoderately similar to ( 205)fla10_chlre no original description'
14	Glyma08g21480	at4g12540	'weakly similar to ( 136)at4g12540| symbols: | similar to unnamed protein product [vitis vinifera] (gb:cao45816.1) | chr4:7429873-7431599 reverse no original description'
14	Glyma08g41940	at1g06660	'weakly similar to ( 200)at1g06660| symbols: | similar to unknown protein [arabidopsis thaliana] (tair:at2g30820.1); similar to unknown protein [arabidopsis thaliana] (tair:at2g30820.2); similar to hypothetical protein osi_013268 [oryza sativa (indica cultivar-group)] (gb:eay92035.1) | chr1:2037460-2040147 reverse no original description'
14	Glyma08g42120	at5g50890	'highly similar to ( 518)at5g50890| symbols: | similar to lipase class 3 family protein [arabidopsis thaliana] (tair:at2g05260.1); similar to unnamed protein product [vitis vinifera] (gb:cao69997.1); contains domain ssf53474 (ssf53474) | chr5:20719910-20721461 forward no original description'
14	Glyma08g22200	at1g15570	'moderately similar to ( 366)at1g15570| symbols: cyca2;3 | cyca2;3 (cyclin a2;3); cyclin-dependent protein kinase regulator | chr1:5363029-5365213 forwardmoderately similar to ( 230)ccnal_dauca no original description'
14	Glyma09g02120	at2g44190	'weakly similar to ( 179)at2g44190| symbols: | similar to unknown protein [arabidopsis thaliana] (tair:at3g60000.2); similar to unnamed protein product [vitis vinifera] (gb:cao46272.1); contains interpro domain protein of unknown function duf566 (interpro:ipr007573) | chr2:18279422-18281408 forward no original description'
14	Glyma09g12180	at4g39630	'weakly similar to ( 157)at4g39630| symbols: | similar to unnamed protein product [vitis vinifera] (gb:cao71785.1) | chr4:18397743-18399257 reverse no original description'
14	Glyma10g34780	at1g25550	'moderately similar to ( 233)at1g25550| symbols: | myb family transcription factor | chr1:8976631-8977929 forward no original description'
14	Glyma11g37380	at3g25980	'moderately similar to ( 358)at3g25980| symbols: | mitotic spindle checkpoint protein, putative (mad2) | chr3:9504469-9505639 forwardmoderately similar to ( 349)mad2_maize no original description'
14	Glyma11g10300	at4g35170	'moderately similar to ( 209)at4g35170| symbols: | similar to unknown protein [arabidopsis thaliana] (tair:at2g41990.1); similar to hypothetical protein [vitis vinifera] (gb:can73167.1); contains interpro domain harpin-induced 1 (interpro:ipr010847) | chr4:16736844-16738191 forward no original description'
14	Glyma13g17440	at3g43210	'nearly identical (1105)at3g43210| symbols: tes | tes (tetraspore); microtubule motor | chr3:15202417-15207009 forwardmoderately similar to ( 221)fla10_chlre no original description'
14	Glyma13g28570	at5g18700	'nearly identical (1803)at5g18700| symbols: emb3013 | emb3013 (embryo defective 3013); kinase | chr5:6235389-6240735 reverseweakly similar to ( 129)cipk1_orysa no original description'
14	Glyma13g44270	at1g80080	'moderately similar to ( 489)at1g80080| symbols: tmm | tmm (too many mouths); protein binding | chr1:30132966-30134456 reverseweakly similar to ( 103)rpk1_iponi no original description'
14	Glyma13g17910	at1g02520	'nearly identical (1532)at1g02520| symbols: pgp11 | pgp11 (p-glycoprotein 11); atpase, coupled to transmembrane movement of substances | chr1:524134-528745 forwardmoderately similar to ( 491)mdr_orysa no original description'
14	Glyma15g11850	at1g62360	'moderately similar to ( 367)at1g62360| symbols: bum1, shl, wam1, bum, wam, stm | stm (shoot meristemless); transcription factor | chr1:23062461-23065387 reversehighly similar to ( 503)hsbh1_soybn no original description'
14	Glyma15g40350	at1g72250	'highly similar to ( 833)at1g72250| symbols: | kinesin motor protein-related | chr1:27196564-27201780 forwardweakly similar to ( 183)fla10_chlre no original description'
14	Glyma16g04020	at5g17860	'moderately similar to ( 442)at5g17860| symbols: cax7 | cax7 (calcium exchanger 7); calcium:sodium antiporter/ cation:cation antiporter | chr5:5902640-5904352 reverse no original description'
14	Glyma16g06870	at3g27330	'moderately similar to ( 228)at3g27330| symbols: | zinc finger (c3hc4-type ring finger) family protein | chr3:10118187-10121753 reverse no original description'
14	Glyma16g27290	at1g34355	'moderately similar to ( 249)at1g34355| symbols: | forkhead-associated domain-containing protein / fha domain-containing protein | chr1:12536475-12541708 forward no original description'
14	Glyma16g32660	at5g51750	'nearly identical (1001)at5g51750| symbols: atsbt1.3 | atsbt1.3; subtilase | chr5:21037492-21039834 forward no original description'
14	Glyma17g04300	at3g17360	'highly similar to ( 582)at3g17360| symbols: pok1 | pok1 (phragmoplast orienting kinesin 1); microtubule motor | chr3:5936114-5946211 forwardweakly similar to ( 109)fla10_chlre no original description'
14	Glyma17g38210	at1g20930	'highly similar to ( 548)at1g20930| symbols: cdkb2;2 | cdkb2;2 (cyclin-dependent kinase b2;2); kinase | chr1:7292741-7294653 reversehighly similar to ( 539)cdc2d_antma no original description'
14	Glyma18g12670	at2g42840	'weakly similar to ( 136)at2g42840| symbols: pdf1 | pdf1 (protodermal factor 1) | chr2:17833404-17834503 reverse no original description'
14	Glyma18g39710	at5g02370	'highly similar to ( 513)at5g02370| symbols: | kinesin motor protein-related | chr5:503442-506386 forwardweakly similar to ( 177)fla10_chlre no original description'
14	Glyma18g42850	at3g09000	'weakly similar to ( 143)at3g09000| symbols: | proline-rich family protein | chr3:2746019-2748331 forward no original description'
14	Glyma19g38150	at2g36200	'nearly identical (1269)at2g36200| symbols: | kinesin motor protein-related | chr2:15186818-15192268 reversenearly identical (1370)k125_tobac no original description'
14	Glyma20g08730	at5g26960	'moderately similar to ( 377)at5g26960| symbols: | kelch repeat-containing f-box family protein | chr5:9484911-9486152 reverse no original description'
14	Glyma20g28090	at3g06030	'highly similar to ( 538)at3g06030| symbols: mapkkk12, anp3 | anp3 (arabidopsis npk1-related protein kinase 3); kinase | chr3:1818901-1822711 reverseweakly similar to ( 113)cipk1_orysa no original description'
Cluster Number 15 :
15	Glyma01g36430	at1g20610	'moderately similar to ( 423)at1g20610| symbols: cycb2;3 | cycb2;3 (cyclin b2;3); cyclin-dependent protein kinase regulator | chr1:7135063-7137263 reversemoderately similar to ( 486)ccnb2_medsa no original description'
15	Glyma02g42920	at3g51740	'highly similar to ( 810)at3g51740| symbols: imk2 | imk2 (inflorescence meristem receptor-like kinase 2); atp binding / kinase/ protein serine/threonine kinase | chr3:19200227-19202821 forwardweakly similar to ( 181)pskr_dauca no original description'
15	Glyma02g08210	at1g34355	'moderately similar to ( 249)at1g34355| symbols: | forkhead-associated domain-containing protein / fha domain-containing protein | chr1:12536475-12541708 forward no original description'
15	Glyma02g16330	at3g63300	'moderately similar to ( 367)at3g63300| symbols: | similar to unknown protein [arabidopsis thaliana] (tair:at4g14740.1); similar to unknown protein [arabidopsis thaliana] (tair:at4g14740.2); similar to hypothetical protein [vitis vinifera] (gb:can81204.1); contains interpro domain pleckstrin-like, plant (interpro:ipr013666); contains interpro domain protein of unknown function duf828, plant (inte…
15	Glyma02g33090	at2g41710	'moderately similar to ( 383)at2g41710| symbols: | ovule development protein, putative | chr2:17407352-17409981 reverseweakly similar to ( 143)bbm1_brana no original description'
15	Glyma03g37010	at1g02970	'highly similar to ( 572)at1g02970| symbols: wee1 | wee1 (arabidopsis wee1 kinase homolog); kinase/ protein kinase | chr1:673408-676127 forward no original description'
15	Glyma04g03580	at1g75100	'weakly similar to ( 130)at1g75100| symbols: jac1 | jac1 (j-domain protein required for chloroplast accumulation response 1); heat shock protein binding | chr1:28194769-28197430 reverse no original description'
15	Glyma04g04850	at1g27460	'highly similar to ( 793)at1g27460| symbols: npgr1 | npgr1 (no pollen germination related 1); calmodulin binding | chr1:9534964-9537411 forward no original description'
15	Glyma04g02920	at1g75640	'nearly identical (1133)at1g75640| symbols: | leucine-rich repeat family protein / protein kinase family protein | chr1:28407261-28410683 reversemoderately similar to ( 309)pskr_dauca no original description'
15	Glyma04g13670	at4g25240	'highly similar to ( 813)at4g25240| symbols: sks1 | sks1 (sku5 similar 1); copper ion binding | chr4:12930549-12933573 forwardmoderately similar to ( 459)aso_brana no original description'
15	Glyma05g37130	at4g23740	'highly similar to ( 701)at4g23740| symbols: | leucine-rich repeat transmembrane protein kinase, putative | chr4:12367073-12369169 forwardweakly similar to ( 181)pskr_dauca no original description'
15	Glyma06g07670	at5g11300	'moderately similar to ( 390)at5g11300| symbols: cyc2bat, cyca2;2, cyc3b | cyc3b (mitotic-like cyclin 3b from arabidopsis); cyclin-dependent protein kinase regulator | chr5:3601812-3604467 reversemoderately similar to ( 273)ccnal_dauca no original description'
15	Glyma06g10120	at5g60930	'weakly similar to ( 137)at5g60930| symbols: | chromosome-associated kinesin, putative | chr5:24532624-24539737 reverse no original description'
15	Glyma06g20210	at5g62710	'highly similar to ( 712)at5g62710| symbols: | leucine-rich repeat family protein / protein kinase family protein | chr5:25204664-25207551 forwardmoderately similar to ( 271)rpk1_iponi no original description'
15	Glyma06g45510	at4g03270	'weakly similar to ( 199)at4g03270| symbols: cycd6;1 | cycd6;1 (cyclin d6;1); cyclin-dependent protein kinase | chr4:1432375-1433691 reverse no original description'
15	Glyma06g46480	at2g32590	'highly similar to ( 626)at2g32590| symbols: | similar to unnamed protein product [vitis vinifera] (gb:cao24036.1); contains interpro domain barren; (interpro:ipr008418) | chr2:13836497-13840286 reverse no original description'
15	Glyma07g01040	at1g72670	'weakly similar to ( 140)at1g72670| symbols: iqd8 | iqd8 (iq-domain 8); calmodulin binding | chr1:27360560-27362319 reverse no original description'
15	Glyma07g07640	at1g20930	'highly similar to ( 546)at1g20930| symbols: cdkb2;2 | cdkb2;2 (cyclin-dependent kinase b2;2); kinase | chr1:7292741-7294653 reversehighly similar to ( 540)cdc2d_antma no original description'
15	Glyma07g09420	at3g24550	'highly similar to ( 633)at3g24550| symbols: atperk1 | atperk1 (proline extensin-like receptor kinase 1); atp binding / protein kinase | chr3:8960418-8963310 forwardmoderately similar to ( 263)pskr_dauca no original description'
15	Glyma08g20430	at1g72670	'weakly similar to ( 181)at1g72670| symbols: iqd8 | iqd8 (iq-domain 8); calmodulin binding | chr1:27360560-27362319 reverse no original description'
15	Glyma08g25470	at1g16330	'moderately similar to ( 435)at1g16330| symbols: cycb3;1 | cycb3;1 (cyclin b3;1); cyclin-dependent protein kinase | chr1:5582381-5584451 reversemoderately similar to ( 245)ccnb2_orysa no original description'
15	Glyma08g11200	at4g14150	'highly similar to ( 530)at4g14150| symbols: kinesin-12a, pakrp1 | pakrp1 (phragmoplast-associated kinesin-related protein 1); microtubule motor/ plus-end-directed microtubule motor | chr4:8158640-8165003 reversemoderately similar to ( 223)fla10_chlre no original description'
15	Glyma09g02940	at4g20900	'moderately similar to ( 301)at4g20900| symbols: tdm1, ms5 | ms5 (male-sterile 5) | chr4:11184114-11185855 reverse no original description'
15	Glyma10g37590	at5g24010	'highly similar to ( 967)at5g24010| symbols: | protein kinase family protein | chr5:8113913-8116387 forwardmoderately similar to ( 255)nork_medtr no original description'
15	Glyma11g07970	at4g36180	'nearly identical (1365)at4g36180| symbols: | leucine-rich repeat family protein | chr4:17120212-17123701 reversemoderately similar to ( 326)pskr_dauca no original description'
15	Glyma11g08960	at1g20610	'moderately similar to ( 459)at1g20610| symbols: cycb2;3 | cycb2;3 (cyclin b2;3); cyclin-dependent protein kinase regulator | chr1:7135063-7137263 reversemoderately similar to ( 487)ccnb2_medsa no original description'
15	Glyma11g35710	at3g56100	'highly similar to ( 735)at3g56100| symbols: imk3, mrlk | mrlk (meristematic receptor-like kinase); atp binding / protein serine/threonine kinase | chr3:20828053-20830496 reverseweakly similar to ( 193)pskr_dauca no original description'
15	Glyma12g33360	at2g20590	'moderately similar to ( 277)at2g20590| symbols: | reticulon family protein | chr2:8874862-8876247 reverse no original description'
15	Glyma12g06820	at3g53750	'highly similar to ( 757)at3g53750| symbols: act3 | act3 (actin 3); structural constituent of cytoskeleton | chr3:19926902-19928349 forwardhighly similar to ( 763)act_goshi no original description'
15	Glyma13g03420	at1g77580	'weakly similar to ( 173)at1g77580| symbols: | myosin heavy chain-related | chr1:29149526-29151494 reverse no original description'
15	Glyma13g32990	at4g38070	'moderately similar to ( 211)at4g38070| symbols: | bhlh family protein | chr4:17876529-17882563 forward no original description'
15	Glyma13g44170	at3g15730	'nearly identical (1413)at3g15730| symbols: pld, pldalpha1 | pldalpha1 (phospholipase d alpha 1); phospholipase d | chr3:5330842-5333481 forwardnearly identical (1474)plda1_vigun no original description'
15	Glyma13g24180	at4g40030	'moderately similar to ( 216)at4g40030| symbols: | histone h3.2 | chr4:18555834-18556411 reversemoderately similar to ( 207)h32_wheat no original description'
15	Glyma13g39590	at5g59910	'weakly similar to ( 157)at5g59910| symbols: htb4 | htb4; dna binding | chr5:24144432-24144884 forwardweakly similar to ( 161)h2b_goshi no original description'
15	Glyma14g02040	at3g20150	'highly similar to ( 520)at3g20150| symbols: | kinesin motor family protein | chr3:7031418-7036505 forwardweakly similar to ( 119)fla10_chlre no original description'
15	Glyma14g10050	at1g59540	'highly similar to ( 702)at1g59540| symbols: zcf125 | zcf125 | chr1:21878243-21883047 forwardmoderately similar to ( 244)fla10_chlre no original description'
15	Glyma15g02940	at2g26180	'moderately similar to ( 206)at2g26180| symbols: iqd6 | iqd6 (iq-domain 6); calmodulin binding | chr2:11150511-11152060 reverse no original description'
15	Glyma15g06880	at4g21270	'highly similar to ( 855)at4g21270| symbols: kata, katap, atk1 | atk1 (arabidopsis thaliana kinesin 1); microtubule motor | chr4:11329589-11333894 reverseweakly similar to ( 177)klp1_chlre no original description'
15	Glyma16g01620	at1g53860	'moderately similar to ( 275)at1g53860| symbols: | remorin family protein | chr1:20110833-20113126 reverse no original description'
15	Glyma17g05800	at3g13960	'weakly similar to ( 125)at3g13960| symbols: atgrf5 | atgrf5 (growth-regulating factor 5) | chr3:4608533-4610167 forward no original description'
15	Glyma17g34520	at2g26180	'moderately similar to ( 272)at2g26180| symbols: iqd6 | iqd6 (iq-domain 6); calmodulin binding | chr2:11150511-11152060 reverse no original description'
15	Glyma18g43920	at3g51670	'highly similar to ( 587)at3g51670| symbols: | sec14 cytosolic factor family protein / phosphoglyceride transfer family protein | chr3:19179891-19181827 forward no original description'
15	Glyma18g50220	at5g15870	'highly similar to ( 761)at5g15870| symbols: | glycosyl hydrolase family 81 protein | chr5:5182644-5184881 reverse no original description'
15	Glyma18g51070	at5g15740	'highly similar to ( 769)at5g15740| symbols: | similar to unknown protein [arabidopsis thaliana] (tair:at3g02250.1); similar to hypothetical protein [cleome spinosa] (gb:abd96934.1); similar to unnamed protein product [vitis vinifera] (gb:cao49221.1); similar to hypothetical protein [cleome spinosa] (gb:abd96844.1); contains interpro domain protein of unknown function duf246, plant (interpro:ipr0…
15	Glyma18g02080	at4g39860	'moderately similar to ( 315)at4g39860| symbols: | similar to unknown protein [arabidopsis thaliana] (tair:at2g22270.1); similar to unnamed protein product [vitis vinifera] (gb:cao39818.1) | chr4:18499903-18501466 forward no original description'
15	Glyma18g02880	at5g05510	'moderately similar to ( 437)at5g05510| symbols: | protein kinase-related | chr5:1630652-1632569 reverse no original description'
15	Glyma18g08440	at5g55830	'highly similar to ( 559)at5g55830| symbols: | lectin protein kinase, putative | chr5:22611881-22613926 forwardweakly similar to ( 184)nork_pea no original description'
15	Glyma18g25820	at5g48480	'very weakly similar to (92.8)at5g48480| symbols: | identical to uncharacterized protein at5g48480 [arabidopsis thaliana] (gb:q9lv66); similar to unknown [populus trichocarpa] (gb:abk95611.1); contains domain ssf54593 (ssf54593) | chr5:19662040-19662884 forward no original description'
15	Glyma19g03510	at5g15510	'moderately similar to ( 266)at5g15510| symbols: | similar to unknown protein [arabidopsis thaliana] (tair:at3g01015.1); similar to unnamed protein product [vitis vinifera] (gb:cao15061.1); contains interpro domain targeting for xklp2 (interpro:ipr009675) | chr5:5034123-5036617 forward no original description'
15	Glyma20g27180	at1g70210	'weakly similar to ( 194)at1g70210| symbols: cycd1;1 | cycd1;1 (cyclin d1;1); cyclin-dependent protein kinase regulator | chr1:26443678-26445643 forward no original description'
Cluster Number 16 :
16	Glyma01g22730	at3g25670	'moderately similar to ( 436)at3g25670| symbols: | leucine-rich repeat family protein | chr3:9345769-9347538 reverseweakly similar to ( 104)rpk1_iponi no original description'
16	Glyma01g02620	at2g22610	'nearly identical (1045)at2g22610| symbols: | kinesin motor protein-related | chr2:9606630-9611706 forwardmoderately similar to ( 218)fla10_chlre no original description'
16	Glyma01g04470	at1g59900	'moderately similar to ( 210)at1g59900| symbols: at-e1 alpha | at-e1 alpha (pyruvate dehydrogenase complex e1 alpha subunit); pyruvate dehydrogenase (acetyl-transferring) | chr1:22055033-22057325 forwardmoderately similar to ( 232)odpa_pea no original description'
16	Glyma02g04900	at4g35730	'moderately similar to ( 333)at4g35730| symbols: | similar to unknown protein [arabidopsis thaliana] (tair:at1g34220.2); similar to unnamed protein product [vitis vinifera] (gb:cao23719.1); contains interpro domain protein of unknown function duf292, eukaryotic (interpro:ipr005061) | chr4:16931116-16933246 forward no original description'
16	Glyma02g43910	at3g21620	'nearly identical (1066)at3g21620| symbols: | early-responsive to dehydration protein-related / erd protein-related | chr3:7611051-7614048 reverse no original description'
16	Glyma03g35510	at2g36200	'nearly identical (1196)at2g36200| symbols: | kinesin motor protein-related | chr2:15186818-15192268 reversenearly identical (1301)k125_tobac no original description'
16	Glyma03g25020	at4g01070	'moderately similar to ( 442)at4g01070| symbols: gt72b1 | gt72b1; udp-glucosyltransferase/ udp-glycosyltransferase/ transferase, transferring glycosyl groups | chr4:461858-463300 reverseweakly similar to ( 184)zox_phavu no original description'
16	Glyma03g29100	at3g10310	'highly similar to ( 846)at3g10310| symbols: | kinesin motor protein-related | chr3:3190213-3195010 forwardweakly similar to ( 174)fla10_chlre no original description'
16	Glyma04g07550	at5g11300	'moderately similar to ( 392)at5g11300| symbols: cyc2bat, cyca2;2, cyc3b | cyc3b (mitotic-like cyclin 3b from arabidopsis); cyclin-dependent protein kinase regulator | chr5:3601812-3604467 reversemoderately similar to ( 263)ccnal_dauca no original description'
16	Glyma04g04120	at4g33400	'highly similar to ( 836)at4g33400| symbols: | dem protein-related / defective embryo and meristems protein-related | chr4:16078192-16080413 reverse no original description'
16	Glyma04g34360	at5g62710	'highly similar to ( 794)at5g62710| symbols: | leucine-rich repeat family protein / protein kinase family protein | chr5:25204664-25207551 forwardmoderately similar to ( 275)pskr_dauca no original description'
16	Glyma06g04350	at1g45249	'weakly similar to ( 187)at1g45249| symbols: areb1, abf2 | abf2 (abscisic acid responsive elements-binding factor 2); transcription factor | chr1:17168629-17169855 reverse no original description'
16	Glyma06g13000	at4g23740	'highly similar to ( 632)at4g23740| symbols: | leucine-rich repeat transmembrane protein kinase, putative | chr4:12367073-12369169 forwardweakly similar to ( 197)pskr_dauca no original description'
16	Glyma06g02930	at4g36180	'highly similar to ( 943)at4g36180| symbols: | leucine-rich repeat family protein | chr4:17120212-17123701 reversemoderately similar to ( 243)rpk1_iponi no original description'
16	Glyma06g04290	at4g33400	'highly similar to ( 808)at4g33400| symbols: | dem protein-related / defective embryo and meristems protein-related | chr4:16078192-16080413 reverse no original description'
16	Glyma06g09340	at4g32830	'highly similar to ( 505)at4g32830| symbols: ataur1 | ataur1 (ataurora1); histone serine kinase(h3-s10 specific) / kinase/ protein serine/threonine kinase | chr4:15842561-15844358 forwardweakly similar to ( 169)cdpk_dauca no original description'
16	Glyma06g23940	at1g14920	'moderately similar to ( 405)at1g14920| symbols: rga2, gai | gai (ga insensitive); transcription factor | chr1:5149409-5151010 forwardmoderately similar to ( 415)gai_goshi no original description'
16	Glyma07g35410	at1g13970	'moderately similar to ( 412)at1g13970| symbols: | similar to unknown protein [arabidopsis thaliana] (tair:at3g29180.1); similar to unnamed protein product [vitis vinifera] (gb:cao15029.1); contains interpro domain protein of unknown function duf1336 (interpro:ipr009769) | chr1:4779739-4781879 reverse no original description'
16	Glyma08g02450	at4g23740	'highly similar to ( 732)at4g23740| symbols: | leucine-rich repeat transmembrane protein kinase, putative | chr4:12367073-12369169 forwardweakly similar to ( 185)pskr_dauca no original description'
16	Glyma08g22850	at1g15290	'nearly identical (1342)at1g15290| symbols: | binding | chr1:5257322-5264809 reverse no original description'
16	Glyma08g24170	at1g78980	'highly similar to ( 687)at1g78980| symbols: srf5 | srf5 (strubbelig-receptor family 5); atp binding / kinase/ protein serine/threonine kinase | chr1:29712816-29716159 reverseweakly similar to ( 190)nork_medtr no original description'
16	Glyma09g01160	at3g20290	'highly similar to ( 808)at3g20290| symbols: | calcium-binding ef hand family protein | chr3:7075063-7078661 reverse no original description'
16	Glyma09g35890	at3g51930	'moderately similar to ( 486)at3g51930| symbols: | transducin family protein / wd-40 repeat family protein | chr3:19282650-19283897 forward no original description'
16	Glyma09g36850	at1g71250	'moderately similar to ( 449)at1g71250| symbols: | gdsl-motif lipase/hydrolase family protein | chr1:26863787-26865244 forwardweakly similar to ( 161)apg_brana no original description'
16	Glyma09g03330	at1g19980	'weakly similar to ( 165)at1g19980| symbols: | cytomatrix protein-related | chr1:6933153-6934634 forward no original description'
16	Glyma10g43450	at5g23400	'highly similar to ( 609)at5g23400| symbols: | disease resistance family protein / lrr family protein | chr5:7880606-7882375 forwardweakly similar to ( 171)rpk1_iponi no original description'
16	Glyma11g06370	at2g23530	'moderately similar to ( 264)at2g23530| symbols: | similar to protein binding / zinc ion binding [arabidopsis thaliana] (tair:at4g37110.1); similar to unnamed protein product [vitis vinifera] (gb:cao44617.1) | chr2:10027732-10029884 reverse no original description'
16	Glyma11g10760	at1g48930	'highly similar to ( 741)at1g48930| symbols: atgh9c1 | atgh9c1 (arabidopsis thaliana glycosyl hydrolase 9c1); hydrolase, hydrolyzing o-glycosyl compounds | chr1:18105450-18108255 reversehighly similar to ( 678)gun13_orysa no original description'
16	Glyma11g35550	at5g05510	'moderately similar to ( 452)at5g05510| symbols: | protein kinase-related | chr5:1630652-1632569 reverse no original description'
16	Glyma11g08160	at5g66230	'weakly similar to ( 125)at5g66230| symbols: | similar to unknown protein [arabidopsis thaliana] (tair:at3g51230.1); similar to unnamed protein product [vitis vinifera] (gb:cao48217.1) | chr5:26479930-26481099 forward no original description'
16	Glyma11g25950	at4g28230	'very weakly similar to (99.8)at4g28230| symbols: | similar to unnamed protein product [vitis vinifera] (gb:cao41238.1) | chr4:13995996-13997204 reverse no original description'
16	Glyma13g00650	at4g30130	'highly similar to ( 560)at4g30130| symbols: | similar to unknown protein [arabidopsis thaliana] (tair:at2g19090.1); similar to hypothetical protein [vitis vinifera] (gb:can72045.1); contains interpro domain protein of unknown function duf632 (interpro:ipr006867); contains interpro domain protein of unknown function duf630 (interpro:ipr006868) | chr4:14735407-14737799 forward no original descript…
16	Glyma13g32450	at4g21270	'highly similar to ( 820)at4g21270| symbols: kata, katap, atk1 | atk1 (arabidopsis thaliana kinesin 1); microtubule motor | chr4:11329589-11333894 reverseweakly similar to ( 180)klp1_chlre no original description'
16	Glyma13g20890	at3g53190	'highly similar to ( 626)at3g53190| symbols: | pectate lyase family protein | chr3:19725149-19728515 forwardmoderately similar to ( 384)pel_lillo no original description'
16	Glyma14g00660	at5g48310	'nearly identical (1179)at5g48310| symbols: | similar to unknown protein [arabidopsis thaliana] (tair:at4g24610.1); similar to unknown protein [arabidopsis thaliana] (tair:at5g65440.1); similar to predicted protein [physcomitrella patens subsp. patens] (gb:edq82245.1); similar to predicted protein [physcomitrella patens subsp. patens] (gb:edq70121.1); similar to unnamed protein product [vitis vin…
16	Glyma14g06930	at5g05940	'highly similar to ( 546)at5g05940| symbols: atropgef5, ropgef5 | atropgef5/ropgef5 (kinase partner protein-like); rho guanyl-nucleotide exchange factor/ | chr5:1786029-1788364 forward no original description'
16	Glyma14g36030	at5g60930	'nearly identical (1132)at5g60930| symbols: | chromosome-associated kinesin, putative | chr5:24532624-24539737 reversemoderately similar to ( 246)fla10_chlre no original description'
16	Glyma14g40350	at1g75800	'weakly similar to ( 181)at1g75800| symbols: | pathogenesis-related thaumatin family protein | chr1:28462550-28464108 forwardweakly similar to ( 115)tlp1_prupe no original description'
16	Glyma15g03730	at5g12930	'moderately similar to ( 267)at5g12930| symbols: | similar to unnamed protein product [vitis vinifera] (gb:cao21945.1); similar to hypothetical protein [vitis vinifera] (gb:can80883.1) | chr5:4083158-4085225 reverse no original description'
16	Glyma15g06350	at4g38070	'weakly similar to ( 195)at4g38070| symbols: | bhlh family protein | chr4:17876529-17882563 forward no original description'
16	Glyma16g30120	at5g23910	'moderately similar to ( 263)at5g23910| symbols: | microtubule motor | chr5:8068455-8072726 forwardvery weakly similar to (86.3)fla10_chlre no original description'
16	Glyma18g02680	at3g56100	'highly similar to ( 719)at3g56100| symbols: imk3, mrlk | mrlk (meristematic receptor-like kinase); atp binding / protein serine/threonine kinase | chr3:20828053-20830496 reverseweakly similar to ( 135)pskr_dauca no original description'
16	Glyma18g07930	at5g56120	'moderately similar to ( 204)at5g56120| symbols: | similar to unknown protein [arabidopsis thaliana] (tair:at3g12870.1); similar to unnamed protein product [vitis vinifera] (gb:cao45199.1) | chr5:22738709-22739419 forward no original description'
16	Glyma19g24210	at3g27330	'moderately similar to ( 235)at3g27330| symbols: | zinc finger (c3hc4-type ring finger) family protein | chr3:10118187-10121753 reverse no original description'
16	Glyma19g38040	at5g03870	'moderately similar to ( 258)at5g03870| symbols: | glutaredoxin family protein | chr5:1035812-1036966 reverse no original description'
16	Glyma19g39280	at4g03100	'weakly similar to ( 174)at4g03100| symbols: | rac gtpase activating protein, putative | chr4:1374361-1375913 forward no original description'
16	Glyma19g07780	at3g27350	'very weakly similar to (96.3)at3g27350| symbols: | similar to unknown protein [arabidopsis thaliana] (tair:at5g40700.1); similar to unnamed protein product [vitis vinifera] (gb:cao14633.1) | chr3:10127475-10128837 forward no original description'
16	Glyma19g31910	at3g10310	'highly similar to ( 683)at3g10310| symbols: | kinesin motor protein-related | chr3:3190213-3195010 forwardweakly similar to ( 159)klp1_chlre no original description'
16	Glyma19g33360	at1g54690	'weakly similar to ( 149)at1g54690| symbols: hta3, h2axb, g-h2ax, gamma-h2ax | g-h2ax/gamma-h2ax/h2axb/hta3; dna binding | chr1:20418274-20418873 reverseweakly similar to ( 152)h2axb_orysa no original description'
16	Glyma20g33680	at5g01420	'weakly similar to ( 192)at5g01420| symbols: | glutaredoxin family protein | chr5:174885-176090 reverse no original description'
Cluster Number 17 :
17	Glyma01g40610	at4g37850	'weakly similar to ( 136)at4g37850| symbols: | basic helix-loop-helix (bhlh) family protein | chr4:17796356-17797641 reverse no original description'
17	Glyma05g33630	at3g17790	'moderately similar to ( 464)at3g17790| symbols: atpap17, pap17, atacp5 | atacp5 (acid phosphatase 5); acid phosphatase/ protein serine/threonine phosphatase | chr3:6089785-6090994 forward no original description'
17	Glyma05g01380	at1g69850	'highly similar to ( 683)at1g69850| symbols: ntl1, atnrt1:2 | atnrt1:2 (nitrate transporter 1:2); calcium ion binding / transporter | chr1:26300608-26304070 reverse no original description'
17	Glyma05g32200	at4g40030	'moderately similar to ( 216)at4g40030| symbols: | histone h3.2 | chr4:18555834-18556411 reversemoderately similar to ( 207)h32_wheat no original description'
17	Glyma07g01730	at4g25150	'moderately similar to ( 209)at4g25150| symbols: | acid phosphatase, putative | chr4:12901746-12902892 reversehighly similar to ( 532)vspa_soybn no original description'
17	Glyma07g01740	at4g25150	'moderately similar to ( 217)at4g25150| symbols: | acid phosphatase, putative | chr4:12901746-12902892 reversemoderately similar to ( 293)vspa_soybn no original description'
17	Glyma07g10790	at1g18370	'nearly identical (1324)at1g18370| symbols: hik | hik (hinkel); microtubule motor | chr1:6319725-6323813 reversemoderately similar to ( 213)fla10_chlre no original description'
17	Glyma08g15960	at2g44480	'moderately similar to ( 483)at2g44480| symbols: | glycosyl hydrolase family 1 protein | chr2:18367552-18370077 forwardmoderately similar to ( 355)bglc_maize no original description'
17	Glyma08g15980	at2g44480	'moderately similar to ( 465)at2g44480| symbols: | glycosyl hydrolase family 1 protein | chr2:18367552-18370077 forwardmoderately similar to ( 355)bglc_maize no original description'
17	Glyma08g06090	at3g17790	'moderately similar to ( 461)at3g17790| symbols: atpap17, pap17, atacp5 | atacp5 (acid phosphatase 5); acid phosphatase/ protein serine/threonine phosphatase | chr3:6089785-6090994 forward no original description'
17	Glyma08g47330	at3g09430	'moderately similar to ( 204)at3g09430| symbols: | similar to unnamed protein product [vitis vinifera] (gb:cao15639.1) | chr3:2901286-2902899 forward no original description'
17	Glyma11g31820	at5g37010	'weakly similar to ( 116)at5g37010| symbols: | similar to unknown protein [arabidopsis thaliana] (tair:at1g65710.1); similar to hypothetical protein [vitis vinifera] (gb:can76723.1) | chr5:14638083-14640109 reverse no original description'
17	Glyma12g06730	at2g39700	'moderately similar to ( 432)at2g39700| symbols: atexp4, athexp alpha 1.6, atexpa4 | atexpa4 (arabidopsis thaliana expansin a4) | chr2:16551324-16552512 reversemoderately similar to ( 414)expa7_orysa no original description'
17	Glyma12g33190	at4g28310	'weakly similar to ( 133)at4g28310| symbols: | similar to unknown protein [arabidopsis thaliana] (tair:at1g52270.1); similar to unnamed protein product [vitis vinifera] (gb:cao69747.1) | chr4:14017464-14018072 forward no original description'
17	Glyma12g01440	at3g51930	'moderately similar to ( 339)at3g51930| symbols: | transducin family protein / wd-40 repeat family protein | chr3:19282650-19283897 forward no original description'
17	Glyma12g33070	at4g28250	'moderately similar to ( 385)at4g28250| symbols: expb3, athexp beta 1.6, atexpb3 | atexpb3 (arabidopsis thaliana expansin b3) | chr4:14000452-14001951 reversemoderately similar to ( 360)exb17_orysa no original description'
17	Glyma13g42340	at1g55020	'highly similar to ( 855)at1g55020| symbols: lox1 | lox1 (lipoxygenase 1); lipoxygenase | chr1:20529465-20533810 forwardnearly identical (1420)lox4_soybn no original description'
17	Glyma14g06980	at5g59100	'moderately similar to ( 500)at5g59100| symbols: | subtilase family protein | chr5:23876177-23879313 reverse no original description'
17	Glyma15g08120	at4g32480	'moderately similar to ( 253)at4g32480| symbols: | similar to unknown protein [arabidopsis thaliana] (tair:at2g20670.1); similar to unnamed protein product [vitis vinifera] (gb:cao69754.1); contains interpro domain protein of unknown function duf506, plant (interpro:ipr006502) | chr4:15676494-15677782 forward no original description'
17	Glyma15g41120	at1g34245	'very weakly similar to (93.6)at1g34245| symbols: | similar to epf1 (epidermal patterning factor 1) [arabidopsis thaliana] (tair:at2g20875.1); similar to unnamed protein product [vitis vinifera] (gb:cao64636.1); contains domain prokar_lipoprotein (ps51257) | chr1:12472968-12473609 forward no original description'
17	Glyma17g05720	at3g42725	'weakly similar to ( 137)at3g42725| symbols: | similar to unknown [olimarabidopsis pumila] (gb:aba18101.1); contains domain prokar_lipoprotein (ps51257) | chr3:14854070-14854678 reverse no original description'
17	Glyma17g18010	at2g23150	'highly similar to ( 732)at2g23150| symbols: atnramp3, nramp3 | nramp3 (nramp metal ion transporter 3); manganese ion transmembrane transporter/ metal ion transmembrane transporter | chr2:9863502-9865645 reverse no original description'
17	Glyma18g05470	at5g37010	'weakly similar to ( 105)at5g37010| symbols: | similar to unknown protein [arabidopsis thaliana] (tair:at1g65710.1); similar to hypothetical protein [vitis vinifera] (gb:can76723.1) | chr5:14638083-14640109 reverse no original description'
17	Glyma19g04450	at3g16240	'moderately similar to ( 261)at3g16240| symbols: tip2;1, delta-tip1, aqp1, attip2;1, delta-tip | delta-tip (delta tonoplast integral protein); water channel | chr3:5505540-5506794 forwardmoderately similar to ( 259)tip22_orysa no original description'
17	Glyma19g16960	at4g26010	'moderately similar to ( 347)at4g26010| symbols: | peroxidase, putative | chr4:13200662-13201697 forwardmoderately similar to ( 266)per2_arahy no original description'
17	Glyma19g33850	at4g02800	'moderately similar to ( 235)at4g02800| symbols: | similar to unknown protein [arabidopsis thaliana] (tair:at1g30050.1); similar to os04g0228100 [oryza sativa (japonica cultivar-group)] (gb:np_001052288.1); similar to h0209a05.2 [oryza sativa (indica cultivar-group)] (gb:cah66085.1) | chr4:1250126-1251478 forward no original description'
17	Glyma20g28070	at3g06035	'weakly similar to ( 199)at3g06035| symbols: | identical to uncharacterized gpi-anchored protein at3g06035 precursor [arabidopsis thaliana] (gb:q84mc0;gb:q8h7f7;gb:q8l9j0); similar to unknown protein [arabidopsis thaliana] (tair:at5g19250.1); similar to unknown [populus trichocarpa] (gb:abk94712.1) | chr3:1823178-1824116 reverse no original description'
17	Glyma20g34970	at4g14330	'highly similar to ( 667)at4g14330| symbols: | phragmoplast-associated kinesin-related protein 2 (pakrp2) | chr4:8244224-8247282 forwardweakly similar to ( 111)k125_tobac no original description'
17	Glyma20g27620	at4g38830	'highly similar to ( 597)at4g38830| symbols: | protein kinase family protein | chr4:18122333-18124937 forwardmoderately similar to ( 211)pskr_dauca no original description'
Cluster Number 18 :
18	Glyma01g43980	at4g33270	'highly similar to ( 684)at4g33270| symbols: cdc20.1 | cdc20.1; signal transducer | chr4:16044549-16046594 reverse no original description'
18	Glyma01g41820	at5g47500	'highly similar to ( 538)at5g47500| symbols: | pectinesterase family protein | chr5:19288489-19290072 reverseweakly similar to ( 153)pme3_citsi no original description'
18	Glyma02g47500	at5g48170	'weakly similar to ( 126)at5g48170| symbols: sly2 | sly2 (sleepy2) | chr5:19549955-19550428 reverse no original description'
18	Glyma02g01990	at4g02290	'highly similar to ( 808)at4g02290| symbols: atgh9b13 | atgh9b13 (arabidopsis thaliana glycosyl hydrolase 9b13); hydrolase, hydrolyzing o-glycosyl compounds | chr4:1002654-1005125 reversehighly similar to ( 746)gun3_orysa no original description'
18	Glyma02g44570	at2g26760	'moderately similar to ( 402)at2g26760| symbols: cycb1;4 | cycb1;4; cyclin-dependent protein kinase regulator | chr2:11408629-11410283 forwardmoderately similar to ( 407)ccn1_antma no original description'
18	Glyma04g42120	at2g02850	'weakly similar to ( 143)at2g02850| symbols: arpn | arpn (plantacyanin); copper ion binding | chr2:826629-827719 reverseweakly similar to ( 152)babl_cucsa no original description'
18	Glyma04g01960	at5g42330	'very weakly similar to (90.1)at5g42330| symbols: | similar to unnamed protein product [vitis vinifera] (gb:cao62026.1) | chr5:16943900-16944598 forward no original description'
18	Glyma04g03120	at4g36360	'nearly identical (1102)at4g36360| symbols: bgal3 | bgal3 (beta-galactosidase 3); beta-galactosidase | chr4:17176843-17181146 reversehighly similar to ( 945)bgal_aspof no original description'
18	Glyma04g05520	at2g26180	'moderately similar to ( 272)at2g26180| symbols: iqd6 | iqd6 (iq-domain 6); calmodulin binding | chr2:11150511-11152060 reverse no original description'
18	Glyma04g10880	at4g08950	'moderately similar to ( 395)at4g08950| symbols: | phosphate-responsive protein, putative (exo) | chr4:5740375-5741319 forward no original description'
18	Glyma06g44550	at5g53870	'weakly similar to ( 140)at5g53870| symbols: | plastocyanin-like domain-containing protein | chr5:21887259-21888454 reverse no original description'
18	Glyma06g05530	at2g26180	'moderately similar to ( 304)at2g26180| symbols: iqd6 | iqd6 (iq-domain 6); calmodulin binding | chr2:11150511-11152060 reverse no original description'
18	Glyma06g10530	at3g12870	'moderately similar to ( 230)at3g12870| symbols: | similar to unknown protein [arabidopsis thaliana] (tair:at5g56120.1); similar to unnamed protein product [vitis vinifera] (gb:cao47924.1) | chr3:4094424-4095044 reverse no original description'
18	Glyma06g11890	at1g44575	'moderately similar to ( 226)at1g44575| symbols: psbs, npq4 | npq4 (nonphotochemical quenching) | chr1:16874208-16874988 forwardmoderately similar to ( 238)psbs_spiol no original description'
18	Glyma06g12680	at2g02850	'weakly similar to ( 149)at2g02850| symbols: arpn | arpn (plantacyanin); copper ion binding | chr2:826629-827719 reverseweakly similar to ( 150)babl_cucsa no original description'
18	Glyma06g36650	at1g53140	'nearly identical (1165)at1g53140| symbols: | dynamin family protein | chr1:19802939-19806109 forward no original description'
18	Glyma08g21650	at5g11590	'weakly similar to ( 179)at5g11590| symbols: tiny2 | tiny2 (tiny2); dna binding / transcription factor | chr5:3727790-3728500 reverse no original description'
18	Glyma08g43710	at3g20150	'moderately similar to ( 497)at3g20150| symbols: | kinesin motor family protein | chr3:7031418-7036505 forwardweakly similar to ( 112)fla10_chlre no original description'
18	Glyma09g08120	at2g05920	'highly similar to ( 982)at2g05920| symbols: | subtilase family protein | chr2:2269828-2272204 reverse no original description'
18	Glyma10g41830	at1g68400	'highly similar to ( 785)at1g68400| symbols: | leucine-rich repeat transmembrane protein kinase, putative | chr1:25650064-25652579 reverseweakly similar to ( 186)pskr_dauca no original description'
18	Glyma10g29510	at3g05330	'moderately similar to ( 212)at3g05330| symbols: atn, attan | atn/attan (tangled) | chr3:1519168-1521165 reverse no original description'
18	Glyma10g29530	at1g72250	'moderately similar to ( 444)at1g72250| symbols: | kinesin motor protein-related | chr1:27196564-27201780 forwardweakly similar to ( 196)fla10_chlre no original description'
18	Glyma11g03560	at5g47500	'highly similar to ( 531)at5g47500| symbols: | pectinesterase family protein | chr5:19288489-19290072 reverseweakly similar to ( 149)pme3_citsi no original description'
18	Glyma12g14130	at3g58120	'moderately similar to ( 267)at3g58120| symbols: | bzip transcription factor family protein | chr3:21532266-21534055 reversevery weakly similar to (82.0)rf2b_orysa no original description'
18	Glyma12g31770	at4g15440	'moderately similar to ( 447)at4g15440| symbols: cyp74b2, hpl1 | hpl1 (hydroperoxide lyase 1); heme binding / iron ion binding / monooxygenase | chr4:8835868-8838461 forwardmoderately similar to ( 280)c74a4_orysa no original description'
18	Glyma12g36210	at1g78710	'moderately similar to ( 408)at1g78710| symbols: | similar to unknown protein [arabidopsis thaliana] (tair:at2g31110.2); similar to unnamed protein product [vitis vinifera] (gb:cao39474.1); contains interpro domain protein of unknown function duf231, plant (interpro:ipr004253) | chr1:29607601-29609450 forward no original description'
18	Glyma12g35670	at1g53210	'moderately similar to ( 243)at1g53210| symbols: | sodium/calcium exchanger family protein / calcium-binding ef hand family protein | chr1:19848458-19851201 forward no original description'
18	Glyma13g31230	at4g32480	'moderately similar to ( 252)at4g32480| symbols: | similar to unknown protein [arabidopsis thaliana] (tair:at2g20670.1); similar to unnamed protein product [vitis vinifera] (gb:cao69754.1); contains interpro domain protein of unknown function duf506, plant (interpro:ipr006502) | chr4:15676494-15677782 forward no original description'
18	Glyma14g02350	at5g55180	'highly similar to ( 631)at5g55180| symbols: | glycosyl hydrolase family 17 protein | chr5:22406060-22407776 forwardmoderately similar to ( 295)e13b_wheat no original description'
18	Glyma14g06970	at5g59190	'highly similar to ( 503)at5g59190| symbols: | subtilase family protein | chr5:23903081-23905899 forward no original description'
18	Glyma14g37210	at5g58770	'moderately similar to ( 296)at5g58770| symbols: | dehydrodolichyl diphosphate synthase, putative / dedol-pp synthase, putative | chr5:23751622-23752721 forward no original description'
18	Glyma15g14220	at1g30690	'moderately similar to ( 455)at1g30690| symbols: | sec14 cytosolic factor family protein / phosphoglyceride transfer family protein | chr1:10888266-10890067 forward no original description'
18	Glyma16g01290	at5g66840	'very weakly similar to (99.0)at5g66840| symbols: | sap domain-containing protein | chr5:26710148-26712522 reverse no original description'
18	Glyma17g03470	at5g26910	'moderately similar to ( 283)at5g26910| symbols: | similar to unknown protein [arabidopsis thaliana] (tair:at3g05750.1); similar to unnamed protein product [vitis vinifera] (gb:cao17458.1) | chr5:9466807-9469526 reverse no original description'
18	Glyma17g05670	at3g45310	'highly similar to ( 517)at3g45310| symbols: | cysteine proteinase, putative | chr3:16639689-16641458 reversemoderately similar to ( 491)oryc_orysa no original description'
18	Glyma17g08570	at1g18650	'weakly similar to ( 137)at1g18650| symbols: | glycosyl hydrolase family protein 17 | chr1:6419028-6420405 reversevery weakly similar to (93.6)e13b_wheat no original description'
18	Glyma17g15070	at5g47500	'highly similar to ( 525)at5g47500| symbols: | pectinesterase family protein | chr5:19288489-19290072 reverseweakly similar to ( 142)pme3_citsi no original description'
18	Glyma18g09120	at3g20150	'highly similar to ( 536)at3g20150| symbols: | kinesin motor family protein | chr3:7031418-7036505 forwardweakly similar to ( 112)fla10_chlre no original description'
18	Glyma18g04560	at1g66250	'highly similar to ( 645)at1g66250| symbols: | glycosyl hydrolase family 17 protein | chr1:24696726-24699079 forwardmoderately similar to ( 223)e13b_wheat no original description'
18	Glyma18g12740	at2g42910	'highly similar to ( 543)at2g42910| symbols: | ribose-phosphate pyrophosphokinase 4 / phosphoribosyl diphosphate synthetase 4 (prs4) | chr2:17863473-17865471 forwardhighly similar to ( 537)kprs4_spiol no original description'
18	Glyma19g34180	at3g63300	'moderately similar to ( 409)at3g63300| symbols: | similar to unknown protein [arabidopsis thaliana] (tair:at4g14740.1); similar to unknown protein [arabidopsis thaliana] (tair:at4g14740.2); similar to hypothetical protein [vitis vinifera] (gb:can81204.1); contains interpro domain pleckstrin-like, plant (interpro:ipr013666); contains interpro domain protein of unknown function duf828, plant (inte…
18	Glyma20g00240	at5g47670	'weakly similar to ( 181)at5g47670| symbols: | ccaat-box binding transcription factor family protein / leafy cotyledon 1-related (l1l) | chr5:19332584-19333201 forwardweakly similar to ( 140)nfyb3_orysa no original description'
18	Glyma20g00930	at2g33560	'moderately similar to ( 378)at2g33560| symbols: | spindle checkpoint protein-related | chr2:14220886-14222994 reverse no original description'
18	Glyma20g37790	at3g05330	'moderately similar to ( 206)at3g05330| symbols: atn, attan | atn/attan (tangled) | chr3:1519168-1521165 reverse no original description'
Cluster Number 19 :
19	Glyma01g03790	at1g23790	'moderately similar to ( 489)at1g23790| symbols: | similar to unknown protein [arabidopsis thaliana] (tair:at1g70340.1); similar to unnamed protein product [vitis vinifera] (gb:cao40888.1); contains interpro domain protein of unknown function duf936, plant (interpro:ipr010341) | chr1:8410088-8411906 forward no original description'
19	Glyma01g31590	at3g51740	'moderately similar to ( 453)at3g51740| symbols: imk2 | imk2 (inflorescence meristem receptor-like kinase 2); atp binding / kinase/ protein serine/threonine kinase | chr3:19200227-19202821 forwardweakly similar to ( 180)pskr_dauca no original description'
19	Glyma02g05480	at5g66230	'weakly similar to ( 180)at5g66230| symbols: | similar to unknown protein [arabidopsis thaliana] (tair:at3g51230.1); similar to unnamed protein product [vitis vinifera] (gb:cao48217.1) | chr5:26479930-26481099 forward no original description'
19	Glyma02g05170	at3g51280	'highly similar to ( 506)at3g51280| symbols: | male sterility ms5, putative | chr3:19048208-19049760 forward no original description'
19	Glyma02g07670	at1g08560	'moderately similar to ( 299)at1g08560| symbols: kn, atsyp111, syp111 | syp111 (syntaxin 111); snap receptor | chr1:2709781-2710713 reverse no original description'
19	Glyma03g05680	at3g51740	'moderately similar to ( 425)at3g51740| symbols: imk2 | imk2 (inflorescence meristem receptor-like kinase 2); atp binding / kinase/ protein serine/threonine kinase | chr3:19200227-19202821 forwardweakly similar to ( 161)pskr_dauca no original description'
19	Glyma03g30100	at2g42110	'very weakly similar to (80.5)at2g42110| symbols: | similar to unknown [populus trichocarpa] (gb:abk94541.1); similar to unknown [populus trichocarpa] (gb:abk92893.1); contains domain pthr10270:sf18 (pthr10270:sf18); contains domain pthr10270 (pthr10270) | chr2:17569312-17569810 reverse no original description'
19	Glyma03g27910	at5g06150	'moderately similar to ( 412)at5g06150| symbols: cycb1;2, cyc1bat | cyc1bat (cyclin b 1;2); cyclin-dependent protein kinase regulator | chr5:1859543-1861571 reversehighly similar to ( 769)ccnb1_soybn no original description'
19	Glyma04g14830	at1g65870	'weakly similar to ( 147)at1g65870| symbols: | disease resistance-responsive family protein | chr1:24507287-24507856 forward no original description'
19	Glyma04g06410	at4g31840	'weakly similar to ( 162)at4g31840| symbols: | plastocyanin-like domain-containing protein | chr4:15401804-15402432 forwardvery weakly similar to (96.3)no552_soybn no original description'
19	Glyma04g10680	at3g12870	'moderately similar to ( 238)at3g12870| symbols: | similar to unknown protein [arabidopsis thaliana] (tair:at5g56120.1); similar to unnamed protein product [vitis vinifera] (gb:cao47924.1) | chr3:4094424-4095044 reverse no original description'
19	Glyma04g42540	at1g44110	'highly similar to ( 521)at1g44110| symbols: cyca1;1 | cyca1;1 (cyclin a1;1); cyclin-dependent protein kinase regulator | chr1:16777475-16779622 reversemoderately similar to ( 275)ccnal_dauca no original description'
19	Glyma05g34850	at1g70710	'highly similar to ( 823)at1g70710| symbols: cel1, atgh9b1 | atgh9b1 (arabidopsis thaliana glycosyl hydrolase 9b1); hydrolase, hydrolyzing o-glycosyl compounds | chr1:26663018-26666624 reversehighly similar to ( 725)gun17_orysa no original description'
19	Glyma05g22180	at5g67400	'moderately similar to ( 408)at5g67400| symbols: | peroxidase 73 (per73) (p73) (prxr11) | chr5:26912122-26913526 forwardmoderately similar to ( 206)per1_orysa no original description'
19	Glyma06g44460	at1g03780	'highly similar to ( 541)at1g03780| symbols: | targeting protein-related | chr1:948063-951695 reverse no original description'
19	Glyma07g20070	at2g33560	'moderately similar to ( 406)at2g33560| symbols: | spindle checkpoint protein-related | chr2:14220886-14222994 reverse no original description'
19	Glyma08g01860	at4g00430	'moderately similar to ( 491)at4g00430| symbols: pip1;4, pip1e, tmp-c | tmp-c (plasma membrane intrinsic protein 1;4); water channel | chr4:186143-187531 reversemoderately similar to ( 498)pip11_orysa no original description'
19	Glyma08g02550	at4g11080	'moderately similar to ( 224)at4g11080| symbols: | high mobility group (hmg1/2) family protein | chr4:6760894-6763268 reverse no original description'
19	Glyma08g26530	at5g15510	'moderately similar to ( 273)at5g15510| symbols: | similar to unknown protein [arabidopsis thaliana] (tair:at3g01015.1); similar to unnamed protein product [vitis vinifera] (gb:cao15061.1); contains interpro domain targeting for xklp2 (interpro:ipr009675) | chr5:5034123-5036617 forward no original description'
19	Glyma09g38320	at5g16250	'moderately similar to ( 236)at5g16250| symbols: | similar to unknown protein [arabidopsis thaliana] (tair:at3g02640.1); similar to unnamed protein product [vitis vinifera] (gb:cao50168.1) | chr5:5310267-5310818 reverse no original description'
19	Glyma09g41030	at5g01910	'very weakly similar to (87.0)at5g01910| symbols: | similar to unnamed protein product [vitis vinifera] (gb:cao48882.1) | chr5:358074-358652 reverse no original description'
19	Glyma09g03300	at1g30690	'moderately similar to ( 443)at1g30690| symbols: | sec14 cytosolic factor family protein / phosphoglyceride transfer family protein | chr1:10888266-10890067 forward no original description'
19	Glyma10g02130	at4g02290	'highly similar to ( 814)at4g02290| symbols: atgh9b13 | atgh9b13 (arabidopsis thaliana glycosyl hydrolase 9b13); hydrolase, hydrolyzing o-glycosyl compounds | chr4:1002654-1005125 reversehighly similar to ( 738)gun3_orysa no original description'
19	Glyma11g01450	at4g33270	'highly similar to ( 711)at4g33270| symbols: cdc20.1 | cdc20.1; signal transducer | chr4:16044549-16046594 reverse no original description'
19	Glyma11g03060	at4g11990	'moderately similar to ( 296)at4g11990| symbols: | similar to unknown protein [arabidopsis thaliana] (tair:at4g22860.1); similar to unnamed protein product [vitis vinifera] (gb:cao63610.1) | chr4:7186400-7189683 reverse no original description'
19	Glyma12g34830	at1g61260	'weakly similar to ( 153)at1g61260| symbols: | similar to unknown protein [arabidopsis thaliana] (tair:at1g11220.1); similar to unknown [populus trichocarpa] (gb:abk92540.1); contains interpro domain protein of unknown function duf761, plant (interpro:ipr008480) | chr1:22597421-22598651 reverse no original description'
19	Glyma13g06060	at5g15510	'moderately similar to ( 222)at5g15510| symbols: | similar to unknown protein [arabidopsis thaliana] (tair:at3g01015.1); similar to unnamed protein product [vitis vinifera] (gb:cao15061.1); contains interpro domain targeting for xklp2 (interpro:ipr009675) | chr5:5034123-5036617 forward no original description'
19	Glyma13g29710	at5g45700	'weakly similar to ( 188)at5g45700| symbols: | nli interacting factor (nif) family protein | chr5:18554605-18555423 forward no original description'
19	Glyma14g11050	at2g26180	'moderately similar to ( 293)at2g26180| symbols: iqd6 | iqd6 (iq-domain 6); calmodulin binding | chr2:11150511-11152060 reverse no original description'
19	Glyma15g42920	at3g52110	'weakly similar to ( 194)at3g52110| symbols: | similar to hypothetical protein osi_009975 [oryza sativa (indica cultivar-group)] (gb:eay88742.1); similar to os03g0174200 [oryza sativa (japonica cultivar-group)] (gb:np_001049125.1) | chr3:19334903-19336610 reverse no original description'
19	Glyma15g01440	at3g15560	'weakly similar to ( 188)at3g15560| symbols: | similar to unnamed protein product [vitis vinifera] (gb:cao46019.1) | chr3:5268599-5270102 forward no original description'
19	Glyma15g01450	at3g15550	'moderately similar to ( 276)at3g15550| symbols: | similar to unnamed protein product [vitis vinifera] (gb:cao46019.1) | chr3:5267358-5268228 forward no original description'
19	Glyma15g09340	at5g45700	'weakly similar to ( 172)at5g45700| symbols: | nli interacting factor (nif) family protein | chr5:18554605-18555423 forward no original description'
19	Glyma16g23900	at5g66230	'weakly similar to ( 200)at5g66230| symbols: | similar to unknown protein [arabidopsis thaliana] (tair:at3g51230.1); similar to unnamed protein product [vitis vinifera] (gb:cao48217.1) | chr5:26479930-26481099 forward no original description'
19	Glyma16g23380	at3g51280	'moderately similar to ( 491)at3g51280| symbols: | male sterility ms5, putative | chr3:19048208-19049760 forward no original description'
19	Glyma16g26710	at1g08560	'moderately similar to ( 317)at1g08560| symbols: kn, atsyp111, syp111 | syp111 (syntaxin 111); snap receptor | chr1:2709781-2710713 reverse no original description'
19	Glyma18g48030	at5g16250	'moderately similar to ( 229)at5g16250| symbols: | similar to unknown protein [arabidopsis thaliana] (tair:at3g02640.1); similar to unnamed protein product [vitis vinifera] (gb:cao50168.1) | chr5:5310267-5310818 reverse no original description'
19	Glyma18g50010	at5g15510	'moderately similar to ( 286)at5g15510| symbols: | similar to unknown protein [arabidopsis thaliana] (tair:at3g01015.1); similar to unnamed protein product [vitis vinifera] (gb:cao15061.1); contains interpro domain targeting for xklp2 (interpro:ipr009675) | chr5:5034123-5036617 forward no original description'
19	Glyma18g53320	at5g38300	'very weakly similar to (80.9)at5g38300| symbols: | similar to unknown protein [arabidopsis thaliana] (tair:at1g67035.1); similar to hypothetical protein [vitis vinifera] (gb:can61843.1) | chr5:15323252-15324043 forward no original description'
19	Glyma19g30720	at5g06150	'moderately similar to ( 411)at5g06150| symbols: cycb1;2, cyc1bat | cyc1bat (cyclin b 1;2); cyclin-dependent protein kinase regulator | chr5:1859543-1861571 reversehighly similar to ( 673)ccnb1_soybn no original description'
Cluster Number 20 :
20	Glyma01g20720	at3g25860	'moderately similar to ( 456)at3g25860| symbols: ple2, lta2 | lta2 (plastid e2 subunit of pyruvate decarboxylase); dihydrolipoyllysine-residue acetyltransferase | chr3:9461869-9463822 forward no original description'
20	Glyma03g32290	at5g44040	'weakly similar to ( 129)at5g44040| symbols: | similar to unknown protein [arabidopsis thaliana] (tair:at1g04030.1); similar to unnamed protein product [vitis vinifera] (gb:cao40580.1) | chr5:17737123-17738575 reverse no original description'
20	Glyma03g34170	at2g36870	'moderately similar to ( 451)at2g36870| symbols: | xyloglucan:xyloglucosyl transferase, putative / xyloglucan endotransglycosylase, putative / endo-xyloglucan transferase, putative | chr2:15479948-15481709 reverseweakly similar to ( 192)xth_tobac no original description'
20	Glyma03g37550	at1g02730	'nearly identical (1688)at1g02730| symbols: csld5, atcsld5 | atcsld5 (cellulose synthase-like d5); 1,4-beta-d-xylan synthase/ cellulose synthase | chr1:594697-598473 reverse no original description'
20	Glyma03g31010	at4g02800	'moderately similar to ( 227)at4g02800| symbols: | similar to unknown protein [arabidopsis thaliana] (tair:at1g30050.1); similar to os04g0228100 [oryza sativa (japonica cultivar-group)] (gb:np_001052288.1); similar to h0209a05.2 [oryza sativa (indica cultivar-group)] (gb:cah66085.1) | chr4:1250126-1251478 forward no original description'
20	Glyma05g03490	at1g63100	'highly similar to ( 623)at1g63100| symbols: | scarecrow transcription factor family protein | chr1:23403056-23405032 reversemoderately similar to ( 220)gai1_vitvi no original description'
20	Glyma05g37010	at4g11080	'moderately similar to ( 227)at4g11080| symbols: | high mobility group (hmg1/2) family protein | chr4:6760894-6763268 reverse no original description'
20	Glyma05g37440	at1g63930	'moderately similar to ( 434)at1g63930| symbols: | similar to unknown protein [arabidopsis thaliana] (tair:at4g23530.1); similar to hypothetical protein [vitis vinifera] (gb:can64338.1); contains interpro domain protein of unknown function duf793 (interpro:ipr008511) | chr1:23731590-23732837 forward no original description'
20	Glyma06g00280	at1g76310	'moderately similar to ( 383)at1g76310| symbols: cycb2;4 | cycb2;4 (cyclin b2;4); cyclin-dependent protein kinase regulator | chr1:28632940-28635093 reversemoderately similar to ( 385)ccnb2_orysa no original description'
20	Glyma06g12220	at1g44110	'highly similar to ( 518)at1g44110| symbols: cyca1;1 | cyca1;1 (cyclin a1;1); cyclin-dependent protein kinase regulator | chr1:16777475-16779622 reversemoderately similar to ( 274)ccnal_dauca no original description'
20	Glyma06g03160	at4g36360	'highly similar to ( 987)at4g36360| symbols: bgal3 | bgal3 (beta-galactosidase 3); beta-galactosidase | chr4:17176843-17181146 reversehighly similar to ( 851)bgal_maldo no original description'
20	Glyma06g06450	at2g25060	'weakly similar to ( 179)at2g25060| symbols: | plastocyanin-like domain-containing protein | chr2:10669387-10670009 forwardvery weakly similar to (95.5)no16_medtr no original description'
20	Glyma06g48050	at5g56170	'weakly similar to ( 154)at5g56170| symbols: | similar to unknown protein [arabidopsis thaliana] (tair:at4g26466.1); similar to unnamed protein product [vitis vinifera] (gb:cao69731.1) | chr5:22753298-22754334 forward no original description'
20	Glyma08g00570	at4g08330	'very weakly similar to (88.2)at4g08330| symbols: | identical to uncharacterized protein at4g08330, chloroplast precursor [arabidopsis thaliana] (gb:q9stn5); similar to peptide-methionine-(s)-s-oxide reductase [arabidopsis thaliana] (tair:at2g17705.1); similar to unknown [populus trichocarpa] (gb:abk94339.1) | chr4:5255381-5256522 reverse no original description'
20	Glyma08g38270	at4g38070	'moderately similar to ( 350)at4g38070| symbols: | bhlh family protein | chr4:17876529-17882563 forward no original description'
20	Glyma08g44970	at5g56120	'moderately similar to ( 211)at5g56120| symbols: | similar to unknown protein [arabidopsis thaliana] (tair:at3g12870.1); similar to unnamed protein product [vitis vinifera] (gb:cao45199.1) | chr5:22738709-22739419 forward no original description'
20	Glyma08g17890	at1g34245	'weakly similar to ( 105)at1g34245| symbols: | similar to epf1 (epidermal patterning factor 1) [arabidopsis thaliana] (tair:at2g20875.1); similar to unnamed protein product [vitis vinifera] (gb:cao64636.1); contains domain prokar_lipoprotein (ps51257) | chr1:12472968-12473609 forward no original description'
20	Glyma09g08250	at1g20930	'highly similar to ( 559)at1g20930| symbols: cdkb2;2 | cdkb2;2 (cyclin-dependent kinase b2;2); kinase | chr1:7292741-7294653 reversehighly similar to ( 540)cdc2d_antma no original description'
20	Glyma09g33780	at5g46700	'moderately similar to ( 323)at5g46700| symbols: tet1, trn2 | tet1/trn2 (tetraspanin2) | chr5:18968262-18969666 forward no original description'
20	Glyma10g39240	at1g05440	'moderately similar to ( 244)at1g05440| symbols: | similar to unnamed protein product [vitis vinifera] (gb:cao71189.1) | chr1:1596373-1597842 reverse no original description'
20	Glyma10g05220	at2g37420	'highly similar to ( 966)at2g37420| symbols: | kinesin motor protein-related | chr2:15707629-15712244 forwardhighly similar to ( 624)k125_tobac no original description'
20	Glyma10g05250	at2g37390	'weakly similar to ( 152)at2g37390| symbols: | heavy-metal-associated domain-containing protein | chr2:15701379-15702540 forward no original description'
20	Glyma10g32160	at5g51600	'highly similar to ( 693)at5g51600| symbols: atmap65-3, ple | ple (pleiade) | chr5:20978287-20981306 reverse no original description'
20	Glyma10g32610	at4g14330	'highly similar to ( 668)at4g14330| symbols: | phragmoplast-associated kinesin-related protein 2 (pakrp2) | chr4:8244224-8247282 forwardvery weakly similar to (96.7)k125_tobac no original description'
20	Glyma11g05560	at5g67270	'moderately similar to ( 400)at5g67270| symbols: ateb1c | ateb1c (microtubule end binding protein 1); microtubule binding | chr5:26857474-26859210 reverse no original description'
20	Glyma11g10140	at3g20060	'moderately similar to ( 221)at3g20060| symbols: ubc19 | ubc19 (ubiquitin-conjugating enzyme19) | chr3:7002933-7003733 reverseweakly similar to ( 109)ubc2_medsa no original description'
20	Glyma11g34060	at5g13840	'highly similar to ( 647)at5g13840| symbols: | wd-40 repeat family protein | chr5:4468680-4470709 reverse no original description'
20	Glyma11g34690	at5g05940	'highly similar to ( 633)at5g05940| symbols: atropgef5, ropgef5 | atropgef5/ropgef5 (kinase partner protein-like); rho guanyl-nucleotide exchange factor/ | chr5:1786029-1788364 forward no original description'
20	Glyma12g02460	at3g20060	'moderately similar to ( 282)at3g20060| symbols: ubc19 | ubc19 (ubiquitin-conjugating enzyme19) | chr3:7002933-7003733 reverseweakly similar to ( 128)ubc2_medsa no original description'
20	Glyma12g13280	at1g03780	'highly similar to ( 588)at1g03780| symbols: | targeting protein-related | chr1:948063-951695 reverse no original description'
20	Glyma12g23480	at1g53140	'nearly identical (1066)at1g53140| symbols: | dynamin family protein | chr1:19802939-19806109 forward no original description'
20	Glyma13g32610	at4g17000	'weakly similar to ( 179)at4g17000| symbols: | similar to unknown protein [arabidopsis thaliana] (tair:at3g28770.1); similar to hypothetical protein [capsella rubella] (gb:cac82614.1) | chr4:9567065-9569932 reverse no original description'
20	Glyma13g43250	at3g16240	'moderately similar to ( 267)at3g16240| symbols: tip2;1, delta-tip1, aqp1, attip2;1, delta-tip | delta-tip (delta tonoplast integral protein); water channel | chr3:5505540-5506794 forwardmoderately similar to ( 271)tip22_orysa no original description'
20	Glyma13g19580	at2g37420	'highly similar to ( 944)at2g37420| symbols: | kinesin motor protein-related | chr2:15707629-15712244 forwardhighly similar to ( 597)k125_tobac no original description'
20	Glyma14g04160	at2g26760	'moderately similar to ( 412)at2g26760| symbols: cycb1;4 | cycb1;4; cyclin-dependent protein kinase regulator | chr2:11408629-11410283 forwardmoderately similar to ( 428)ccn1_antma no original description'
20	Glyma15g13020	at2g44190	'weakly similar to ( 192)at2g44190| symbols: | similar to unknown protein [arabidopsis thaliana] (tair:at3g60000.2); similar to unnamed protein product [vitis vinifera] (gb:cao46272.1); contains interpro domain protein of unknown function duf566 (interpro:ipr007573) | chr2:18279422-18281408 forward no original description'
20	Glyma15g15410	at3g58650	'weakly similar to ( 123)at3g58650| symbols: | similar to unknown protein [arabidopsis thaliana] (tair:at5g26910.1); similar to unnamed protein product [vitis vinifera] (gb:cao17458.1) | chr3:21707326-21709710 reverse no original description'
20	Glyma15g15840	at4g15830	'moderately similar to ( 285)at4g15830| symbols: | binding | chr4:8995298-8996561 reverse no original description'
20	Glyma17g06810	at4g30130	'highly similar to ( 562)at4g30130| symbols: | similar to unknown protein [arabidopsis thaliana] (tair:at2g19090.1); similar to hypothetical protein [vitis vinifera] (gb:can72045.1); contains interpro domain protein of unknown function duf632 (interpro:ipr006867); contains interpro domain protein of unknown function duf630 (interpro:ipr006868) | chr4:14735407-14737799 forward no original descript…
20	Glyma17g13240	at1g18550	'highly similar to ( 723)at1g18550| symbols: | kinesin motor protein-related | chr1:6380922-6384333 reverseweakly similar to ( 199)fla10_chlre no original description'
20	Glyma17g14030	at1g63100	'highly similar to ( 613)at1g63100| symbols: | scarecrow transcription factor family protein | chr1:23403056-23405032 reversemoderately similar to ( 230)gai1_vitvi no original description'
20	Glyma18g29510	at4g38070	'moderately similar to ( 364)at4g38070| symbols: | bhlh family protein | chr4:17876529-17882563 forward no original description'
20	Glyma18g03470	at1g02800	'highly similar to ( 605)at1g02800| symbols: cel2, atcel2 | atcel2 (arabidopsis thaliana cellulase 2); hydrolase, hydrolyzing o-glycosyl compounds | chr1:613386-616103 reversehighly similar to ( 623)gun19_orysa no original description'
20	Glyma18g13040	at5g50890	'highly similar to ( 507)at5g50890| symbols: | similar to lipase class 3 family protein [arabidopsis thaliana] (tair:at2g05260.1); similar to unnamed protein product [vitis vinifera] (gb:cao69997.1); contains domain ssf53474 (ssf53474) | chr5:20719910-20721461 forward no original description'
20	Glyma19g40170	at1g02730	'nearly identical (1404)at1g02730| symbols: csld5, atcsld5 | atcsld5 (cellulose synthase-like d5); 1,4-beta-d-xylan synthase/ cellulose synthase | chr1:594697-598473 reverse no original description'
20	Glyma20g26820	at1g49870	'moderately similar to ( 416)at1g49870| symbols: | similar to mbd10 (methyl-cpg-binding domain 10), dna binding [arabidopsis thaliana] (tair:at1g15340.1); similar to unnamed protein product [vitis vinifera] (gb:cao63952.1) | chr1:18464579-18467225 forward no original description'
20	Glyma20g28530	at1g05440	'moderately similar to ( 243)at1g05440| symbols: | similar to unnamed protein product [vitis vinifera] (gb:cao71189.1) | chr1:1596373-1597842 reverse no original description'
20	Glyma20g35470	at5g51600	'highly similar to ( 687)at5g51600| symbols: atmap65-3, ple | ple (pleiade) | chr5:20978287-20981306 reverse no original description'
20	Glyma20g37780	at1g72250	'moderately similar to ( 467)at1g72250| symbols: | kinesin motor protein-related | chr1:27196564-27201780 forwardmoderately similar to ( 207)fla10_chlre no original description'
Cluster Number 21 :
21	Glyma01g03880	at1g70280	'highly similar to ( 528)at1g70280| symbols: | nhl repeat-containing protein | chr1:26469749-26472134 reverse no original description'
21	Glyma01g04530	at1g70000	'moderately similar to ( 214)at1g70000| symbols: | dna-binding family protein | chr1:26367337-26368298 reverse no original description'
21	Glyma01g05470	at2g46210	'highly similar to ( 719)at2g46210| symbols: | delta-8 sphingolipid desaturase, putative | chr2:18984615-18985964 forward no original description'
21	Glyma01g31830	at1g58170	'weakly similar to ( 196)at1g58170| symbols: | disease resistance-responsive protein-related / dirigent protein-related | chr1:21539853-21540410 forward no original description'
21	Glyma01g36440	at4g35630	'highly similar to ( 653)at4g35630| symbols: psat | psat (phosphoserine aminotransferase); phosphoserine transaminase | chr4:16904210-16905502 forwardhighly similar to ( 587)serc_spiol no original description'
21	Glyma01g03900	at5g40250	'moderately similar to ( 288)at5g40250| symbols: | zinc finger (c3hc4-type ring finger) family protein | chr5:16103284-16104414 forward no original description'
21	Glyma01g39140	at5g66820	'weakly similar to ( 119)at5g66820| symbols: | similar to hypothetical protein [vitis vinifera] (gb:can66294.1); similar to unnamed protein product [vitis vinifera] (gb:cao23751.1) | chr5:26706323-26708336 forward no original description'
21	Glyma01g40590	at5g65700	'nearly identical (1524)at5g65700| symbols: bam1 | bam1 (big apical meristem 1); atp binding / kinase/ protein serine/threonine kinase | chr5:26299052-26302171 forwardmoderately similar to ( 492)rpk1_iponi no original description'
21	Glyma02g01900	at2g47500	'nearly identical (1096)at2g47500| symbols: | microtubule motor | chr2:19500317-19504952 forwardmoderately similar to ( 201)fla10_chlre no original description'
21	Glyma02g12930	at1g26480	'moderately similar to ( 386)at1g26480| symbols: gf14 iota, grf12 | grf12 (general regulatory factor 12); protein phosphorylated amino acid binding | chr1:9156560-9157832 reversemoderately similar to ( 358)1433d_soybn no original description'
21	Glyma02g47790	at2g04780	'moderately similar to ( 210)at2g04780| symbols: fla7 | fla7 | chr2:1677485-1678249 forward no original description'
21	Glyma02g06860	at5g66560	'highly similar to ( 679)at5g66560| symbols: | phototropic-responsive nph3 family protein | chr5:26581594-26583888 forwardweakly similar to ( 181)nph3_orysa no original description'
21	Glyma02g12870	at3g29360	'highly similar to ( 895)at3g29360| symbols: | udp-glucose 6-dehydrogenase, putative | chr3:11268612-11270054 reversehighly similar to ( 894)ugdh_soybn no original description'
21	Glyma02g45180	at3g10260	'moderately similar to ( 281)at3g10260| symbols: | reticulon family protein | chr3:3171418-3172573 reverse no original description'
21	Glyma03g28780	at2g41450	'highly similar to ( 558)at2g41450| symbols: | similar to brct domain-containing protein [arabidopsis thaliana] (tair:at4g03130.1); similar to gcn5-related n-acetyltransferase; brct [medicago truncatula] (gb:abd33312.1); contains interpro domain acyl-coa n-acyltransferase (interpro:ipr016181); contains interpro domain brct; (interpro:ipr001357); contains interpro domain gcn5-related n-acetyltrans…
21	Glyma03g29380	at2g41820	'nearly identical (1078)at2g41820| symbols: | leucine-rich repeat transmembrane protein kinase, putative | chr2:17454248-17456992 forwardmoderately similar to ( 363)rpk1_iponi no original description'
21	Glyma03g34950	at2g36460	'highly similar to ( 617)at2g36460| symbols: | fructose-bisphosphate aldolase, putative | chr2:15304008-15304811 reversehighly similar to ( 595)alf_orysa no original description'
21	Glyma03g37280	at3g62830	'highly similar to ( 637)at3g62830| symbols: aud1, atuxs2, uxs2 | uxs2 (udp-glucuronic acid decarboxylase 2) | chr3:23243514-23246328 forwardweakly similar to ( 115)gme1_orysa no original description'
21	Glyma03g41710	at2g46380	'moderately similar to ( 455)at2g46380| symbols: | similar to unknown protein [arabidopsis thaliana] (tair:at3g61670.1); similar to unnamed protein product [vitis vinifera] (gb:cao39729.1); contains domain ring/u-box (ssf57850) | chr2:19046450-19049244 forward no original description'
21	Glyma03g00920	at5g17770	'moderately similar to ( 463)at5g17770| symbols: cbr1, atcbr | atcbr (nadh:cytochrome b5 reductase 1) | chr5:5864545-5866497 reverseweakly similar to ( 197)nia1_orysa no original description'
21	Glyma03g15830	at3g54030	'highly similar to ( 820)at3g54030| symbols: | protein kinase family protein | chr3:20022140-20024468 forwardweakly similar to ( 119)cri4_maize no original description'
21	Glyma03g29590	at3g52110	'very weakly similar to (99.8)at3g52110| symbols: | similar to hypothetical protein osi_009975 [oryza sativa (indica cultivar-group)] (gb:eay88742.1); similar to os03g0174200 [oryza sativa (japonica cultivar-group)] (gb:np_001049125.1) | chr3:19334903-19336610 reverse no original description'
21	Glyma03g29710	at3g57800	'moderately similar to ( 276)at3g57800| symbols: | basic helix-loop-helix (bhlh) family protein | chr3:21419011-21422298 reverse no original description'
21	Glyma03g33540	at2g37080	'moderately similar to ( 306)at2g37080| symbols: | myosin heavy chain-related | chr2:15588644-15591136 reverse no original description'
21	Glyma03g37470	at2g40940	'highly similar to ( 890)at2g40940| symbols: ers, ers1 | ers1 (ethylene response sensor 1); receptor | chr2:17091713-17093897 reversehighly similar to ( 856)etr1_prupe no original description'
21	Glyma03g38430	at1g57590	'highly similar to ( 585)at1g57590| symbols: | carboxylesterase | chr1:21331123-21333372 reverse no original description'
21	Glyma03g38770	at2g30933	'weakly similar to ( 132)at2g30933| symbols: | similar to glucan endo-1,3-beta-glucosidase-related [arabidopsis thaliana] (tair:at1g09460.1); similar to unnamed protein product [vitis vinifera] (gb:cao17355.1); similar to hypothetical protein [vitis vinifera] (gb:can65737.1); contains interpro domain x8 (interpro:ipr012946) | chr2:13172312-13173594 reversevery weakly similar to (86.3)e13b_wheat n…
21	Glyma03g41210	at3g56070	'moderately similar to ( 263)at3g56070| symbols: roc2 | roc2 (rotamase cyp 2) | chr3:20817966-20818496 reversemoderately similar to ( 249)cyph_luplu no original description'
21	Glyma03g41670	at3g61650	'highly similar to ( 932)at3g61650| symbols: tubg1 | tubg1 (gamma-tubulin); structural molecule | chr3:22823576-22825986 reversehighly similar to ( 907)tbg_phypa no original description'
21	Glyma04g00270	at4g35250	'highly similar to ( 629)at4g35250| symbols: | vestitone reductase-related | chr4:16771406-16773274 reverse no original description'
21	Glyma04g01440	at4g34500	'highly similar to ( 553)at4g34500| symbols: | protein kinase family protein | chr4:16488010-16490797 reversemoderately similar to ( 258)pskr_dauca no original description'
21	Glyma04g03620	at1g19330	'moderately similar to ( 308)at1g19330| symbols: | similar to unknown protein [arabidopsis thaliana] (tair:at1g75060.1); similar to unnamed protein product [vitis vinifera] (gb:cao61216.1) | chr1:6680815-6683281 reverse no original description'
21	Glyma04g04380	at5g47820	'nearly identical (1420)at5g47820| symbols: fra1 | fra1 (fragile fiber 1); microtubule motor | chr5:19383731-19389455 forwardmoderately similar to ( 234)fla10_chlre no original description'
21	Glyma04g33760	at3g11180	'weakly similar to ( 122)at3g11180| symbols: | oxidoreductase, 2og-fe(ii) oxygenase family protein | chr3:3504255-3506694 forwardweakly similar to ( 119)acco1_maldo no original description'
21	Glyma04g38770	at5g63940	'highly similar to ( 689)at5g63940| symbols: | protein kinase family protein | chr5:25605480-25608455 forwardmoderately similar to ( 202)nork_pea no original description'
21	Glyma04g05420	at4g33010	'nearly identical (1735)at4g33010| symbols: atgldp1 | atgldp1 (arabidopsis thaliana glycine decarboxylase p-protein 1) | chr4:15927136-15931153 reversenearly identical (1766)gcsp_pea no original description'
21	Glyma04g07530	at4g32570	'weakly similar to ( 139)at4g32570| symbols: tify8 | tify8 | chr4:15716439-15718708 reverse no original description'
21	Glyma04g17600	at5g07030	'highly similar to ( 526)at5g07030| symbols: | pepsin a | chr5:2183601-2185718 reverse no original description'
21	Glyma04g21450	at5g43810	'highly similar to ( 930)at5g43810| symbols: pnh, zll | zll (zwille) | chr5:17629166-17633789 forward no original description'
21	Glyma04g34370	at5g62670	'nearly identical (1590)at5g62670| symbols: aha11 | aha11 (arabidopsis h(+)-atpase 11); atpase | chr5:25176721-25182183 forwardnearly identical (1574)pma1_nicpl no original description'
21	Glyma04g42910	at1g44760	'weakly similar to ( 184)at1g44760| symbols: | universal stress protein (usp) family protein | chr1:16899334-16900867 reverse no original description'
21	Glyma05g06070	at4g18020	'moderately similar to ( 365)at4g18020| symbols: prr2, aprr2 | aprr2 (pseudo-response regulator 2) | chr4:10004003-10006694 reverse no original description'
21	Glyma05g30000	at2g34710	'nearly identical (1310)at2g34710| symbols: athb14, athb-14, phb-1d, phb | phb (phabulosa); dna binding / transcription factor | chr2:14646627-14651072 reverse no original description'
21	Glyma05g32670	at5g64030	'highly similar to ( 990)at5g64030| symbols: | dehydration-responsive protein-related | chr5:25642191-25645483 forward no original description'
21	Glyma05g34310	at2g01830	'nearly identical (1317)at2g01830| symbols: cre1, wol1, ahk4, wol | wol (wooden leg) | chr2:363331-367428 reverseweakly similar to ( 136)etr1_maldo no original description'
21	Glyma05g36280	at3g13690	'highly similar to ( 818)at3g13690| symbols: | protein kinase family protein | chr3:4486927-4490018 forwardmoderately similar to ( 233)nork_pea no original description'
21	Glyma05g01420	at5g62710	'highly similar to ( 937)at5g62710| symbols: | leucine-rich repeat family protein / protein kinase family protein | chr5:25204664-25207551 forwardmoderately similar to ( 294)pskr_dauca no original description'
21	Glyma05g25600	at2g34770	'moderately similar to ( 297)at2g34770| symbols: fah1 | fah1 (fatty acid hydroxylase 1); catalytic | chr2:14673855-14675140 forward no original description'
21	Glyma05g31770	at5g09960	'very weakly similar to (95.5)at5g09960| symbols: | similar to unknown protein [arabidopsis thaliana] (tair:at5g64850.1); similar to 4d11_4 [brassica rapa subsp. pekinensis] (gb:aaz67518.1) | chr5:3106504-3107659 forward no original description'
21	Glyma05g38540	at5g62000	'highly similar to ( 926)at5g62000| symbols: arf1-bp, hss, arf2 | arf2 (auxin response factor 2) | chr5:24928085-24931906 forward no original description'
21	Glyma06g01490	at4g34500	'highly similar to ( 555)at4g34500| symbols: | protein kinase family protein | chr4:16488010-16490797 reversemoderately similar to ( 261)pskr_dauca no original description'
21	Glyma06g01620	at1g49340	'nearly identical (2824)at1g49340| symbols: atpi4k alpha | atpi4k alpha (arabidopsis thaliana phosphatidylinositol 4-kinase alpha); inositol or phosphatidylinositol kinase | chr1:18256023-18267635 forwardweakly similar to ( 150)pi3k1_soybn no original description'
21	Glyma06g38120	at3g15380	'nearly identical (1143)at3g15380| symbols: | choline transporter-related | chr3:5193326-5196442 forward no original description'
21	Glyma06g00820	at4g38810	'moderately similar to ( 436)at4g38810| symbols: | calcium-binding ef hand family protein | chr4:18115601-18118854 reverse no original description'
21	Glyma06g07890	at4g31140	'highly similar to ( 669)at4g31140| symbols: | glycosyl hydrolase family 17 protein | chr4:15141587-15143194 forwardmoderately similar to ( 203)e13b_wheat no original description'
21	Glyma06g17250	at5g07290	'highly similar to ( 590)at5g07290| symbols: aml4 | aml4 (arabidopsis mei2-like); rna binding | chr5:2294249-2298492 forwardweakly similar to ( 110)pla2_orysa no original description'
21	Glyma06g47940	at5g56220	'nearly identical (1182)at5g56220| symbols: | nucleoside-triphosphatase/ nucleotide binding | chr5:22772097-22775018 forward no original description'
21	Glyma07g03350	at3g15820	'moderately similar to ( 351)at3g15820| symbols: | phosphatidic acid phosphatase-related / pap2-related | chr3:5351224-5353580 forward no original description'
21	Glyma07g08040	at3g61220	'moderately similar to ( 311)at3g61220| symbols: | short-chain dehydrogenase/reductase (sdr) family protein | chr3:22674000-22675291 forward no original description'
21	Glyma07g11300	at3g18050	'moderately similar to ( 299)at3g18050| symbols: | similar to unknown protein [arabidopsis thaliana] (tair:at4g28100.1); similar to unknown [populus trichocarpa] (gb:abk95654.1) | chr3:6180937-6182599 forward no original description'
21	Glyma07g15930	at5g02100	'highly similar to ( 749)at5g02100| symbols: une18 | une18 (unfertilized embryo sac 18); oxysterol binding | chr5:413636-416013 forward no original description'
21	Glyma07g36870	at3g17040	'highly similar to ( 677)at3g17040| symbols: hcf107 | hcf107 (high chlorophyll fluorescent 107); binding | chr3:5809384-5812611 reversemoderately similar to ( 258)mbb1_chlre no original description'
21	Glyma07g37730	at3g16560	'moderately similar to ( 471)at3g16560| symbols: | protein phosphatase 2c-related / pp2c-related | chr3:5636057-5637708 reverse no original description'
21	Glyma07g11680	at3g17840	'moderately similar to ( 446)at3g17840| symbols: rlk902 | rlk902 (receptor-like kinase 902); atp binding / kinase/ protein serine/threonine kinase | chr3:6106098-6108436 forwardweakly similar to ( 172)pskr_dauca no original description'
21	Glyma07g15560	at4g29680	'highly similar to ( 639)at4g29680| symbols: | type i phosphodiesterase/nucleotide pyrophosphatase family protein | chr4:14538073-14539563 reverse no original description'
21	Glyma07g20400	at1g20950	'nearly identical (1004)at1g20950| symbols: | pyrophosphate--fructose-6-phosphate 1-phosphotransferase-related / pyrophosphate-dependent 6-phosphofructose-1-kinase-related | chr1:7297456-7301325 reversenearly identical (1071)pfpa_ricco no original description'
21	Glyma08g28600	at5g38560	'highly similar to ( 620)at5g38560| symbols: | protein kinase family protein | chr5:15457074-15460237 forwardmoderately similar to ( 271)pskr_dauca no original description'
21	Glyma08g39910	at1g70280	'highly similar to ( 526)at1g70280| symbols: | nhl repeat-containing protein | chr1:26469749-26472134 reverse no original description'
21	Glyma08g43640	at5g55480	'highly similar to ( 779)at5g55480| symbols: | glycerophosphoryl diester phosphodiesterase family protein | chr5:22491503-22495045 forward no original description'
21	Glyma08g00580	at5g08720	'highly similar to ( 736)at5g08720| symbols: | similar to unknown protein [arabidopsis thaliana] (tair:at4g01650.2); similar to unknown protein [arabidopsis thaliana] (tair:at4g01650.1); similar to unknown protein [oryza sativa (japonica cultivar-group)] (gb:aao41142.1); similar to unnamed protein product [vitis vinifera] (gb:cao71647.1); similar to hypothetical protein osi_013732 [oryza sativa (…
21	Glyma08g02730	at2g46500	'highly similar to ( 660)at2g46500| symbols: | phosphatidylinositol 3- and 4-kinase family protein / ubiquitin family protein | chr2:19093813-19095606 reverse no original description'
21	Glyma08g03670	at5g56590	'highly similar to ( 682)at5g56590| symbols: | glycosyl hydrolase family 17 protein | chr5:22924747-22926662 forwardmoderately similar to ( 295)e13b_wheat no original description'
21	Glyma08g10840	at1g67560	'nearly identical (1142)at1g67560| symbols: | lipoxygenase family protein | chr1:25323589-25327780 forwardhighly similar to ( 919)lox6_orysa no original description'
21	Glyma08g12770	at1g29630	'highly similar to ( 625)at1g29630| symbols: | identical to exonuclease 1 (exo1) [arabidopsis thaliana] (gb:q8l6z7;gb:q9c7n8); similar to exonuclease, putative [arabidopsis thaliana] (tair:at1g18090.2); similar to exonuclease, putative [arabidopsis thaliana] (tair:at1g18090.1); similar to exonuclease 1 (osexo-1) (gb:q60gc1); contains interpro domain xpg i; (interpro:ipr006086); contains interpro …
21	Glyma08g14500	at5g10200	'nearly identical (1066)at5g10200| symbols: | binding | chr5:3202379-3204368 forward no original description'
21	Glyma08g16660	at2g13680	'nearly identical (2794)at2g13680| symbols: cals5 | cals5 (callose synthase 5); 1,3-beta-glucan synthase | chr2:5702206-5713216 forward no original description'
21	Glyma08g19000	at1g22360	'moderately similar to ( 436)at1g22360| symbols: atugt85a2 | atugt85a2 (udp-glucosyl transferase 85a2); udp-glycosyltransferase | chr1:7895057-7897516 reverseweakly similar to ( 181)ufo2_maize no original description'
21	Glyma08g20650	at3g13750	'nearly identical (1422)at3g13750| symbols: bgal1 | bgal1 (beta galactosidase 1); beta-galactosidase | chr3:4511199-4515763 forwardnearly identical (1281)bgal_aspof no original description'
21	Glyma08g24610	at3g03770	'moderately similar to ( 422)at3g03770| symbols: | leucine-rich repeat transmembrane protein kinase, putative | chr3:945310-948443 reverseweakly similar to ( 120)nork_medtr no original description'
21	Glyma08g31890	at1g68560	'nearly identical (1464)at1g68560| symbols: atxyl1, xyl1 | atxyl1/xyl1 (alpha-xylosidase 1); alpha-n-arabinofuranosidase/ hydrolase, hydrolyzing o-glycosyl compounds / xylan 1,4-beta-xylosidase | chr1:25738098-25741560 reversehighly similar to ( 814)aglu_spiol no original description'
21	Glyma08g44010	at1g55910	'moderately similar to ( 369)at1g55910| symbols: zip11 | zip11 (zinc transporter 11 precursor); cation transmembrane transporter/ metal ion transmembrane transporter | chr1:20909826-20910890 forward no original description'
21	Glyma09g02880	at4g20940	'highly similar to ( 915)at4g20940| symbols: | leucine-rich repeat family protein | chr4:11202739-11206049 forwardweakly similar to ( 132)pskr_dauca no original description'
21	Glyma09g07110	at4g29720	'highly similar to ( 558)at4g29720| symbols: atpao5 | atpao5 (polyamine oxidase 5); amine oxidase | chr4:14553462-14555063 reverse no original description'
21	Glyma09g11990	at5g34940	'highly similar to ( 708)at5g34940| symbols: atgus3 | atgus3 (arabidopsis thaliana glucuronidase 3); beta-glucuronidase | chr5:13253796-13255948 reverse no original description'
21	Glyma09g27950	at5g62230	'nearly identical (1365)at5g62230| symbols: erl1 | erl1 (erecta-like 1); kinase | chr5:25013659-25019356 forwardmoderately similar to ( 435)rpk1_iponi no original description'
21	Glyma09g32440	at2g46225	'very weakly similar to (97.8)at2g46225| symbols: abil1 | abil1 (abi-1-like 1) | chr2:18989186-18991147 forwardweakly similar to ( 112)abil5_orysa no original description'
21	Glyma09g02750	at2g34710	'nearly identical (1335)at2g34710| symbols: athb14, athb-14, phb-1d, phb | phb (phabulosa); dna binding / transcription factor | chr2:14646627-14651072 reverse no original description'
21	Glyma09g28190	at5g51560	'highly similar to ( 899)at5g51560| symbols: | leucine-rich repeat transmembrane protein kinase, putative | chr5:20963033-20965839 forwardweakly similar to ( 176)pskr_dauca no original description'
21	Glyma09g32160	at3g24503	'highly similar to ( 728)at3g24503| symbols: aldh1a, ref1, aldh2c4 | aldh2c4 (reduced epidermal fluorescence1); 3-chloroallyl aldehyde dehydrogenase/ aldehyde dehydrogenase (nad) | chr3:8919739-8923036 reversemoderately similar to ( 368)badh_spiol no original description'
21	Glyma09g32170	at3g24503	'highly similar to ( 690)at3g24503| symbols: aldh1a, ref1, aldh2c4 | aldh2c4 (reduced epidermal fluorescence1); 3-chloroallyl aldehyde dehydrogenase/ aldehyde dehydrogenase (nad) | chr3:8919739-8923036 reversemoderately similar to ( 347)badh_betvu no original description'
21	Glyma09g34070	at5g46880	'highly similar to ( 732)at5g46880| symbols: hb-7 | hb-7 (homeobox-7); dna binding / transcription factor | chr5:19048767-19052615 forward no original description'
21	Glyma10g06220	at2g36910	'nearly identical (2070)at2g36910| symbols: pgp1, atmdr1 | atpgp1 (arabidopsis thaliana p glycoprotein1); calmodulin binding | chr2:15509241-15514129 forwardhighly similar to ( 502)mdr_orysa no original description'
21	Glyma10g21970	at2g41890	'highly similar to ( 738)at2g41890| symbols: | curculin-like (mannose-binding) lectin family protein / pan domain-containing protein | chr2:17485136-17487430 reversemoderately similar to ( 209)kpro_maize no original description'
21	Glyma10g30330	at1g54510	'highly similar to ( 665)at1g54510| symbols: atnek1 | atnek1; kinase | chr1:20362270-20365673 reverseweakly similar to ( 117)m2k1_orysa no original description'
21	Glyma10g30650	at5g28640	'weakly similar to ( 115)at5g28640| symbols: gif, gif1, an3 | an3 (angusitfolia3) | chr5:10647835-10649624 reverse no original description'
21	Glyma10g33200	at3g23160	'highly similar to ( 619)at3g23160| symbols: | similar to unknown protein [arabidopsis thaliana] (tair:at5g04550.1); similar to unnamed protein product [vitis vinifera] (gb:cao71334.1); contains interpro domain protein of unknown function duf668 (interpro:ipr007700) | chr3:8260066-8261661 reverse no original description'
21	Glyma10g37420	at5g52860	'highly similar to ( 534)at5g52860| symbols: | abc transporter family protein | chr5:21437002-21438771 reverseweakly similar to ( 117)pdr15_orysa no original description'
21	Glyma10g38770	at5g43810	'nearly identical (1650)at5g43810| symbols: pnh, zll | zll (zwille) | chr5:17629166-17633789 forward no original description'
21	Glyma10g05160	at5g59830	'moderately similar to ( 273)at5g59830| symbols: | similar to unknown protein [arabidopsis thaliana] (tair:at5g13660.2); similar to unknown protein [arabidopsis thaliana] (tair:at5g13660.1); similar to unnamed protein product [vitis vinifera] (gb:cao21713.1) | chr5:24122649-24124297 forward no original description'
21	Glyma10g36250	at1g34260	'nearly identical (1097)at1g34260| symbols: | phosphatidylinositol-4-phosphate 5-kinase family protein | chr1:12485945-12491777 forward no original description'
21	Glyma10g39070	at3g22790	'highly similar to ( 991)at3g22790| symbols: | kinase interacting family protein | chr3:8052453-8057895 reverse no original description'
21	Glyma10g43950	at4g08790	'moderately similar to ( 437)at4g08790| symbols: | nitrilase, putative | chr4:5608486-5611115 reverse no original description'
21	Glyma11g04700	at5g65700	'nearly identical (1495)at5g65700| symbols: bam1 | bam1 (big apical meristem 1); atp binding / kinase/ protein serine/threonine kinase | chr5:26299052-26302171 forwardmoderately similar to ( 477)rpk1_iponi no original description'
21	Glyma11g38100	at4g39900	'weakly similar to ( 145)at4g39900| symbols: | similar to unnamed protein product [vitis vinifera] (gb:cao67041.1) | chr4:18508563-18510283 reverse no original description'
21	Glyma11g02690	at1g63430	'highly similar to ( 858)at1g63430| symbols: | leucine-rich repeat transmembrane protein kinase, putative | chr1:23526561-23530116 forwardweakly similar to ( 164)pskr_dauca no original description'
21	Glyma11g08950	at4g35630	'highly similar to ( 650)at4g35630| symbols: psat | psat (phosphoserine aminotransferase); phosphoserine transaminase | chr4:16904210-16905502 forwardhighly similar to ( 587)serc_spiol no original description'
21	Glyma11g12240	at1g75390	'weakly similar to ( 123)at1g75390| symbols: atbzip44 | atbzip44 (arabidopsis thaliana basic leucine-zipper 44) | chr1:28295885-28296326 forward no original description'
21	Glyma11g18900	at5g22400	'moderately similar to ( 420)at5g22400| symbols: | rac gtpase activating protein, putative | chr5:7423053-7425338 reverse no original description'
21	Glyma11g29080	at5g15240	'moderately similar to ( 425)at5g15240| symbols: | amino acid transporter family protein | chr5:4947765-4950214 forward no original description'
21	Glyma12g01720	at5g16690	'highly similar to ( 560)at5g16690| symbols: orc3, atorc3 | atorc3/orc3 (origin recognition complex protein 3); protein binding | chr5:5474413-5479881 forward no original description'
21	Glyma12g10960	at4g03210	'moderately similar to ( 436)at4g03210| symbols: xth9 | xth9 (xyloglucan endotransglucosylase/hydrolase 9); hydrolase, acting on glycosyl bonds | chr4:1416107-1417197 forwardmoderately similar to ( 303)xth_soybn no original description'
21	Glyma12g35820	at2g42590	'moderately similar to ( 369)at2g42590| symbols: gf14 mu, grf9 | grf9 (general regulatory factor 9); protein phosphorylated amino acid binding | chr2:17739242-17740853 reversemoderately similar to ( 386)1433d_soybn no original description'
21	Glyma13g35690	at5g54380	'highly similar to ( 664)at5g54380| symbols: the1 | the1 (theseus1); kinase/ protein kinase | chr5:22094539-22097106 reversemoderately similar to ( 270)nork_pea no original description'
21	Glyma13g40120	at3g26700	'moderately similar to ( 254)at3g26700| symbols: | protein kinase family protein | chr3:9811906-9813593 forwardweakly similar to ( 159)nork_medtr no original description'
21	Glyma13g07060	at5g16000	'highly similar to ( 875)at5g16000| symbols: nik1 | nik1 (nsp-interacting kinase 1); kinase | chr5:5224267-5227006 forwardmoderately similar to ( 259)pskr_dauca no original description'
21	Glyma13g11370	at5g48500	'weakly similar to ( 120)at5g48500| symbols: | similar to unknown protein [arabidopsis thaliana] (tair:at2g10930.1) | chr5:19670461-19671243 forward no original description'
21	Glyma13g17220	at5g20700	'weakly similar to ( 107)at5g20700| symbols: | senescence-associated protein-related | chr5:7006180-7007005 reverse no original description'
21	Glyma13g26600	at5g07030	'highly similar to ( 548)at5g07030| symbols: | pepsin a | chr5:2183601-2185718 reverse no original description'
21	Glyma13g34180	at1g78700	'moderately similar to ( 300)at1g78700| symbols: | brassinosteroid signalling positive regulator-related | chr1:29604747-29606432 forward no original description'
21	Glyma13g35200	at1g53050	'highly similar to ( 896)at1g53050| symbols: | protein kinase family protein | chr1:19776242-19779199 forwardmoderately similar to ( 218)cdc2a_antma no original description'
21	Glyma14g05300	at2g05790	'highly similar to ( 687)at2g05790| symbols: | glycosyl hydrolase family 17 protein | chr2:2199447-2201290 forwardmoderately similar to ( 290)e13b_wheat no original description'
21	Glyma14g02430	at3g20330	'highly similar to ( 507)at3g20330| symbols: | aspartate carabmoyltransferase, chloroplast / aspartate transcarbamylase / atcase (pyrb) | chr3:7090360-7091910 reversehighly similar to ( 613)pyrb1_pea no original description'
21	Glyma14g04510	at2g27040	'nearly identical (1362)at2g27040| symbols: ocp11, ago4 | ago4 (argonaute 4); nucleic acid binding | chr2:11543873-11548581 reverse no original description'
21	Glyma14g07700	at1g45130	'nearly identical (1146)at1g45130| symbols: bgal5 | bgal5 (beta-galactosidase 5); beta-galactosidase | chr1:17067887-17071550 forwardhighly similar to ( 986)bgal_aspof no original description'
21	Glyma14g11780	at5g25100	'nearly identical (1001)at5g25100| symbols: | endomembrane protein 70, putative | chr5:8648377-8651018 reverse no original description'
21	Glyma14g13150	at4g31890	'moderately similar to ( 463)at4g31890| symbols: | armadillo/beta-catenin repeat family protein | chr4:15427296-15429055 reverse no original description'
21	Glyma15g09100	at5g45780	'highly similar to ( 695)at5g45780| symbols: | leucine-rich repeat transmembrane protein kinase, putative | chr5:18584173-18586852 reverseweakly similar to ( 179)nork_medtr no original description'
21	Glyma15g12900	at5g47780	'highly similar to ( 834)at5g47780| symbols: gaut4 | gaut4 (galacturonosyltransferase 4); polygalacturonate 4-alpha-galacturonosyltransferase/ transferase, transferring glycosyl groups | chr5:19365217-19367743 forward no original description'
21	Glyma15g18440	at4g29720	'moderately similar to ( 461)at4g29720| symbols: atpao5 | atpao5 (polyamine oxidase 5); amine oxidase | chr4:14553462-14555063 reverse no original description'
21	Glyma15g19320	at5g12080	'highly similar to ( 657)at5g12080| symbols: | mechanosensitive ion channel domain-containing protein / ms ion channel domain-containing protein | chr5:3898183-3900924 reverse no original description'
21	Glyma15g26330	at5g61480	'highly similar to ( 549)at5g61480| symbols: | leucine-rich repeat transmembrane protein kinase, putative | chr5:24741767-24745068 reversemoderately similar to ( 334)rpk1_iponi no original description'
21	Glyma15g42900	at5g13490	'highly similar to ( 563)at5g13490| symbols: aac2 | aac2 (adp/atp carrier 2); binding | chr5:4336037-4337382 forwardhighly similar to ( 582)adt1_goshi no original description'
21	Glyma15g07520	at4g03390	'highly similar to ( 519)at4g03390| symbols: srf3 | srf3 (strubbelig-receptor family 3); atp binding / kinase/ protein serine/threonine kinase | chr4:1490911-1494552 reverseweakly similar to ( 177)nork_medtr no original description'
21	Glyma15g08540	at2g33860	'highly similar to ( 541)at2g33860| symbols: arf3, ett | ett (ettin); transcription factor | chr2:14332520-14335689 reverse no original description'
21	Glyma15g13640	at2g34710	'nearly identical (1360)at2g34710| symbols: athb14, athb-14, phb-1d, phb | phb (phabulosa); dna binding / transcription factor | chr2:14646627-14651072 reverse no original description'
21	Glyma15g29880	at3g03770	'moderately similar to ( 409)at3g03770| symbols: | leucine-rich repeat transmembrane protein kinase, putative | chr3:945310-948443 reverseweakly similar to ( 112)nork_medtr no original description'
21	Glyma16g02640	at4g00950	'very weakly similar to (88.2)at4g00950| symbols: mee47 | mee47 (maternal effect embryo arrest 47); transcription factor | chr4:405984-407087 reverse no original description'
21	Glyma17g05280	at2g27810	'highly similar to ( 880)at2g27810| symbols: | xanthine/uracil permease family protein | chr2:11859415-11862488 forward no original description'
21	Glyma17g14820	at4g22540	'nearly identical (1027)at4g22540| symbols: | oxysterol-binding family protein | chr4:11860980-11863897 reverse no original description'
21	Glyma17g34810	at4g32980	'moderately similar to ( 299)at4g32980| symbols: ath1 | ath1 (arabidopsis thaliana homeobox gene 1); transcription factor | chr4:15914868-15916876 reverse no original description'
21	Glyma17g03050	at3g06868	'weakly similar to ( 140)at3g06868| symbols: | similar to unknown protein [arabidopsis thaliana] (tair:at5g49100.1); similar to unnamed protein product [vitis vinifera] (gb:cao44794.1) | chr3:2167878-2168987 forward no original description'
21	Glyma17g05040	at3g43210	'highly similar to ( 775)at3g43210| symbols: tes | tes (tetraspore); microtubule motor | chr3:15202417-15207009 forwardweakly similar to ( 169)fla10_chlre no original description'
21	Glyma17g07480	at2g18730	'highly similar to ( 676)at2g18730| symbols: | diacylglycerol kinase, putative | chr2:8126058-8128771 forward no original description'
21	Glyma17g17010	at4g37750	'moderately similar to ( 350)at4g37750| symbols: drg, ckc, ckc1, ant | ant (aintegumenta); dna binding / transcription factor | chr4:17739776-17742183 forwardmoderately similar to ( 293)bbm1_brana no original description'
21	Glyma17g36910	at2g16250	'highly similar to ( 684)at2g16250| symbols: | leucine-rich repeat transmembrane protein kinase, putative | chr2:7046764-7050015 reverseweakly similar to ( 139)pskr_dauca no original description'
21	Glyma18g51820	at5g13290	'moderately similar to ( 439)at5g13290| symbols: | protein kinase family protein | chr5:4253129-4254218 reverseweakly similar to ( 134)pskr_dauca no original description'
21	Glyma18g52050	at3g28040	'highly similar to ( 962)at3g28040| symbols: | leucine-rich repeat transmembrane protein kinase, putative | chr3:10436376-10439505 forwardmoderately similar to ( 326)pskr_dauca no original description'
21	Glyma18g05710	at1g06840	'highly similar to ( 986)at1g06840| symbols: | leucine-rich repeat transmembrane protein kinase, putative | chr1:2097853-2103478 reverseweakly similar to ( 182)cri4_maize no original description'
21	Glyma18g45420	at3g60900	'moderately similar to ( 354)at3g60900| symbols: fla10 | fla10 (fasciclin-like arabinogalactan-protein 10) | chr3:22510548-22511816 reverse no original description'
21	Glyma18g48670	at2g44830	'highly similar to ( 849)at2g44830| symbols: | protein kinase, putative | chr2:18497473-18499854 forwardhighly similar to ( 598)g11a_orysa no original description'
21	Glyma18g50780	at3g02230	'highly similar to ( 668)at3g02230| symbols: atrgp1, atrgp, rgp1 | rgp1 (reversibly glycosylated polypeptide 1) | chr3:415470-417311 forwardhighly similar to ( 671)uptg1_soltu no original description'
21	Glyma19g30520	at5g19750	'moderately similar to ( 255)at5g19750| symbols: | peroxisomal membrane 22 kda family protein | chr5:6677126-6679129 forward no original description'
21	Glyma19g35410	at5g43900	'nearly identical (2199)at5g43900| symbols: atmya2, mya2 | mya2 (arabidopsis myosin) | chr5:17674468-17683880 reverse no original description'
21	Glyma19g41990	at3g05600	'moderately similar to ( 441)at3g05600| symbols: | epoxide hydrolase, putative | chr3:1623491-1624710 reverse no original description'
21	Glyma19g44330	at3g61670	'moderately similar to ( 440)at3g61670| symbols: | similar to unknown protein [arabidopsis thaliana] (tair:at2g46380.1); similar to unnamed protein product [vitis vinifera] (gb:cao65830.1) | chr3:22830027-22832845 forward no original description'
21	Glyma19g02520	at3g28860	'nearly identical (2082)at3g28860| symbols: atmdr11, atmdr1, pgp19, mdr11, mdr1, atpgp19 | atmdr11/atpgp19/mdr1/mdr11/pgp19 (p-glycoprotein 19); atpase, coupled to transmembrane movement of substances / auxin efflux transmembrane transporter | chr3:10871524-10878523 reversenearly identical (1011)mdr_orysa no original description'
21	Glyma19g22320	at3g01810	'highly similar to ( 502)at3g01810| symbols: | similar to nucleolar protein gar2-related [arabidopsis thaliana] (tair:at2g42320.1); similar to nucleolar protein gar2-related [arabidopsis thaliana] (tair:at2g42320.2); similar to unnamed protein product [vitis vinifera] (gb:cao14589.1) | chr3:289225-292382 forward no original description'
21	Glyma19g40290	at4g02100	'highly similar to ( 618)at4g02100| symbols: | dnaj heat shock n-terminal domain-containing protein | chr4:930228-932049 forward no original description'
21	Glyma20g22210	at5g26670	'highly similar to ( 637)at5g26670| symbols: | pectinacetylesterase, putative | chr5:9319099-9320819 forward no original description'
21	Glyma20g32630	at3g25690	'highly similar to ( 782)at3g25690| symbols: chup1 | chup1 (chloroplast unusual positioning 1) | chr3:9355298-9358994 forward no original description'
Cluster Number 22 :
22	Glyma01g00540	at2g06925	'moderately similar to ( 205)at2g06925| symbols: atspla2-alpha, pla2-alpha | atspla2-alpha/pla2-alpha (phospholipase a2-alpha); phospholipase a2 | chr2:2842472-2843209 reverse no original description'
22	Glyma01g00890	at4g29240	'moderately similar to ( 421)at4g29240| symbols: | leucine-rich repeat family protein / extensin family protein | chr4:14418832-14420079 forwardweakly similar to ( 108)rpk1_iponi no original description'
22	Glyma01g05190	at2g02820	'moderately similar to ( 435)at2g02820| symbols: atmyb88, myb88 | myb88 (myb domain protein 88); dna binding / transcription factor | chr2:804715-807138 reverse no original description'
22	Glyma01g25270	at4g23980	'highly similar to ( 629)at4g23980| symbols: arf9 | arf9 (auxin response factor 9) | chr4:12451602-12454747 forward no original description'
22	Glyma02g00930	at5g26670	'highly similar to ( 586)at5g26670| symbols: | pectinacetylesterase, putative | chr5:9319099-9320819 forward no original description'
22	Glyma02g03080	at1g59900	'highly similar to ( 678)at1g59900| symbols: at-e1 alpha | at-e1 alpha (pyruvate dehydrogenase complex e1 alpha subunit); pyruvate dehydrogenase (acetyl-transferring) | chr1:22055033-22057325 forwardhighly similar to ( 683)odpa_pea no original description'
22	Glyma02g12430	at1g69440	'nearly identical (1130)at1g69440| symbols: zip, ago7 | ago7 (argonaute7); nucleic acid binding | chr1:26105228-26108679 reverse no original description'
22	Glyma02g37880	at4g30200	'moderately similar to ( 330)at4g30200| symbols: | similar to vin3 (vernalization insensitive 3), protein binding / zinc ion binding [arabidopsis thaliana] (tair:at5g57380.1); similar to unnamed protein product [vitis vinifera] (gb:cao43227.1); contains interpro domain fibronectin, type iii-like fold (interpro:ipr008957); contains interpro domain fibronectin, type iii (interpro:ipr003961) | chr4:…
22	Glyma02g41190	at1g66250	'highly similar to ( 699)at1g66250| symbols: | glycosyl hydrolase family 17 protein | chr1:24696726-24699079 forwardmoderately similar to ( 248)e13b_wheat no original description'
22	Glyma02g42980	at5g20420	'highly similar to ( 971)at5g20420| symbols: chr42 | chr42 (chromatin remodeling 42); atp binding / dna binding / helicase | chr5:6899017-6903268 reverse no original description'
22	Glyma02g15130	at1g47480	'moderately similar to ( 228)at1g47480| symbols: | hydrolase | chr1:17420063-17421736 forwardvery weakly similar to (93.2)gid1_orysa no original description'
22	Glyma02g40340	at5g58300	'highly similar to ( 790)at5g58300| symbols: | leucine-rich repeat transmembrane protein kinase, putative | chr5:23590047-23592097 forwardweakly similar to ( 153)pskr_dauca no original description'
22	Glyma02g41770	at2g39750	'highly similar to ( 997)at2g39750| symbols: | dehydration-responsive family protein | chr2:16586064-16589359 reverse no original description'
22	Glyma02g46480	at5g55250	'highly similar to ( 586)at5g55250| symbols: iamt1 | iamt1 (iaa carboxylmethyltransferase 1) | chr5:22424815-22427517 reverseweakly similar to ( 182)bamt_antma no original description'
22	Glyma03g34580	at2g36660	'highly similar to ( 536)at2g36660| symbols: pab7 | pab7 (poly(a) binding protein 7); rna binding / translation initiation factor | chr2:15368555-15371477 reversevery weakly similar to (86.3)roc1_spiol no original description'
22	Glyma03g39130	at2g47470	'moderately similar to ( 482)at2g47470| symbols: atpdil2-1, une5, mee30 | atpdil2-1/mee30/une5 (pdi-like 2-1) | chr2:19488573-19490753 forwardhighly similar to ( 511)pdia6_medsa no original description'
22	Glyma03g39260	at1g09160	'highly similar to ( 618)at1g09160| symbols: | protein phosphatase 2c-related / pp2c-related | chr1:2953201-2955061 reverse no original description'
22	Glyma03g41090	at5g63700	'moderately similar to ( 271)at5g63700| symbols: | zinc finger (c3hc4 type ring finger) family protein | chr5:25511160-25514858 reverse no original description'
22	Glyma03g22790	at1g16300	'highly similar to ( 612)at1g16300| symbols: gapcp-2 | gapcp-2; glyceraldehyde-3-phosphate dehydrogenase | chr1:5574427-5577400 forwardmoderately similar to ( 475)g3pc_ginbi no original description'
22	Glyma03g29870	at2g42220	'moderately similar to ( 303)at2g42220| symbols: | rhodanese-like domain-containing protein | chr2:17599183-17600383 forward no original description'
22	Glyma04g04200	at1g46264	'moderately similar to ( 311)at1g46264| symbols: hsfb4, at-hsfb4 | at-hsfb4 (arabidopsis thaliana heat shock transcription factor b4); dna binding / transcription factor | chr1:17227344-17228623 forward no original description'
22	Glyma04g32130	at5g60920	'highly similar to ( 702)at5g60920| symbols: cob | cob (cobra) | chr5:24528692-24531158 reversehighly similar to ( 680)cobl3_orysa no original description'
22	Glyma04g42930	at1g21880	'moderately similar to ( 497)at1g21880| symbols: lym1 | lym1 (lysm domain gpi-anchored protein 1 precursor) | chr1:7680678-7682515 forward no original description'
22	Glyma05g37310	at1g64080	'very weakly similar to (90.9)at1g64080| symbols: | similar to unnamed protein product [vitis vinifera] (gb:cao65893.1) | chr1:23788893-23790220 reverse no original description'
22	Glyma05g26990	at1g66140	'weakly similar to ( 112)at1g66140| symbols: zfp4 | zfp4 (zinc finger protein 4); nucleic acid binding / transcription factor/ zinc ion binding | chr1:24623726-24624508 reverse no original description'
22	Glyma05g31400	at4g39790	'highly similar to ( 555)at4g39790| symbols: | similar to unknown protein [arabidopsis thaliana] (tair:at2g27090.1); similar to unnamed protein product [vitis vinifera] (gb:cao49895.1); contains interpro domain protein of unknown function duf632 (interpro:ipr006867); contains interpro domain protein of unknown function duf630 (interpro:ipr006868) | chr4:18462310-18464578 reverse no original descr…
22	Glyma05g33020	at4g38730	'moderately similar to ( 400)at4g38730| symbols: | similar to unknown protein [arabidopsis thaliana] (tair:at2g21120.1); similar to unnamed protein product [vitis vinifera] (gb:cao64612.1); similar to os05g0430700 [oryza sativa (japonica cultivar-group)] (gb:np_001055625.1); contains interpro domain protein of unknown function duf803 (interpro:ipr008521) | chr4:18080478-18082299 reverse no origin…
22	Glyma05g37820	at4g11450	'moderately similar to ( 396)at4g11450| symbols: | similar to unknown protein [arabidopsis thaliana] (tair:at1g63520.1); similar to hypothetical protein [vitis vinifera] (gb:can65660.1) | chr4:6959060-6961218 reverse no original description'
22	Glyma06g02650	at1g75780	'highly similar to ( 832)at1g75780| symbols: tub1 | tub1 (tubulin beta-1 chain); structural molecule | chr1:28455039-28457263 reversehighly similar to ( 847)tbb_cicar no original description'
22	Glyma06g04300	at1g07700	'moderately similar to ( 224)at1g07700| symbols: | thioredoxin family protein | chr1:2380294-2381124 forward no original description'
22	Glyma06g14770	at3g56370	'nearly identical (1212)at3g56370| symbols: | leucine-rich repeat transmembrane protein kinase, putative | chr3:20910382-20913369 reversemoderately similar to ( 236)rpk1_iponi no original description'
22	Glyma06g17320	at5g62000	'highly similar to ( 979)at5g62000| symbols: arf1-bp, hss, arf2 | arf2 (auxin response factor 2) | chr5:24928085-24931906 forward no original description'
22	Glyma06g20200	at5g62670	'nearly identical (1583)at5g62670| symbols: aha11 | aha11 (arabidopsis h(+)-atpase 11); atpase | chr5:25176721-25182183 forwardnearly identical (1569)pma1_nicpl no original description'
22	Glyma06g46940	at1g30400	'nearly identical (2115)at1g30400| symbols: est1, atmrp1 | atmrp1 (arabidopsis thaliana multidrug resistance-associated protein 1); xenobiotic-transporting atpase | chr1:10728121-10737679 forwardweakly similar to ( 191)mdr_orysa no original description'
22	Glyma06g00560	at5g47900	'moderately similar to ( 357)at5g47900| symbols: | similar to unknown protein [arabidopsis thaliana] (tair:at5g27730.1); similar to unnamed protein product [vitis vinifera] (gb:cao68737.1) | chr5:19409634-19411111 forward no original description'
22	Glyma06g02120	at1g42430	'highly similar to ( 543)at1g42430| symbols: | similar to unknown protein [arabidopsis thaliana] (tair:at3g55760.1); similar to unknown protein [arabidopsis thaliana] (tair:at3g55760.2); similar to unnamed protein product [vitis vinifera] (gb:cao62020.1); similar to hypothetical protein [oryza sativa (japonica cultivar-group)] (gb:aan05510.1); similar to hypothetical protein osi_009645 [oryza sat…
22	Glyma07g02150	at1g52190	'highly similar to ( 662)at1g52190| symbols: | proton-dependent oligopeptide transport (pot) family protein | chr1:19438340-19442342 forward no original description'
22	Glyma07g39140	at1g11820	'highly similar to ( 551)at1g11820| symbols: | hydrolase, hydrolyzing o-glycosyl compounds | chr1:3991258-3993326 reversemoderately similar to ( 248)e13b_wheat no original description'
22	Glyma07g03620	at3g15680	'weakly similar to ( 153)at3g15680| symbols: | zinc finger (ran-binding) family protein | chr3:5315444-5316055 forward no original description'
22	Glyma07g05410	at1g01060	'moderately similar to ( 345)at1g01060| symbols: lhy1, lhy | lhy (late elongated hypocotyl) | chr1:33992-37061 reverse no original description'
22	Glyma07g08160	at4g00560	'moderately similar to ( 442)at4g00560| symbols: | methionine adenosyltransferase regulatory beta subunit-related | chr4:241135-242267 reverse no original description'
22	Glyma07g11610	at1g18270	'nearly identical (1677)at1g18270| symbols: | ketose-bisphosphate aldolase class-ii family protein | chr1:6283627-6293765 reverse no original description'
22	Glyma07g15120	at4g29240	'moderately similar to ( 418)at4g29240| symbols: | leucine-rich repeat family protein / extensin family protein | chr4:14418832-14420079 forwardweakly similar to ( 108)rpk1_iponi no original description'
22	Glyma07g16260	at2g37710	'highly similar to ( 778)at2g37710| symbols: rlk | rlk (receptor lectin kinase); kinase | chr2:15822012-15824039 reversemoderately similar to ( 220)pskr_dauca no original description'
22	Glyma07g19540	at2g02080	'moderately similar to ( 277)at2g02080| symbols: atidd4 | atidd4 (arabidopsis thaliana indeterminate(id)-domain 4) | chr2:518327-520618 reverse no original description'
22	Glyma08g01780	at4g11450	'moderately similar to ( 383)at4g11450| symbols: | similar to unknown protein [arabidopsis thaliana] (tair:at1g63520.1); similar to hypothetical protein [vitis vinifera] (gb:can65660.1) | chr4:6959060-6961218 reverse no original description'
22	Glyma08g05410	at1g73760	'moderately similar to ( 226)at1g73760| symbols: | zinc finger (c3hc4-type ring finger) family protein | chr1:27743027-27744822 reverse no original description'
22	Glyma08g43650	at1g66970	'highly similar to ( 746)at1g66970| symbols: | glycerophosphoryl diester phosphodiesterase family protein | chr1:24996409-24999668 reverse no original description'
22	Glyma08g45100	at1g07380	'nearly identical (1135)at1g07380| symbols: | ceramidase family protein | chr1:2264827-2268304 reverse no original description'
22	Glyma08g13400	at1g71220	'nearly identical (2078)at1g71220| symbols: ebs1 | ebs1 (ems-mutagenized bri1 suppressor 1); udp-glucose:glycoprotein glucosyltransferase/ transferase, transferring glycosyl groups / transferase, transferring hexosyl groups | chr1:26845326-26855392 forward no original description'
22	Glyma08g13610	at4g20400	'highly similar to ( 679)at4g20400| symbols: | transcription factor jumonji (jmj) family protein / zinc finger (c5hc2 type) family protein | chr4:11009764-11013599 forward no original description'
22	Glyma08g24420	at3g54320	'moderately similar to ( 301)at3g54320| symbols: wri, asml1, wri1 | wri1 (wrinkled 1); dna binding / transcription factor | chr3:20125787-20129451 forwardmoderately similar to ( 234)bbm1_brana no original description'
22	Glyma08g26930	at3g02110	'highly similar to ( 753)at3g02110| symbols: scpl25 | scpl25 (serine carboxypeptidase-like 25); serine carboxypeptidase | chr3:370909-373644 reversemoderately similar to ( 476)cbp2_wheat no original description'
22	Glyma08g28910	at1g28110	'highly similar to ( 728)at1g28110| symbols: scpl45 | scpl45; serine carboxypeptidase | chr1:9804140-9806819 reversemoderately similar to ( 337)cbp2_wheat no original description'
22	Glyma09g32390	at3g24550	'highly similar to ( 629)at3g24550| symbols: atperk1 | atperk1 (proline extensin-like receptor kinase 1); atp binding / protein kinase | chr3:8960418-8963310 forwardmoderately similar to ( 265)pskr_dauca no original description'
22	Glyma09g39660	at3g48270	'moderately similar to ( 446)at3g48270| symbols: cyp71a26 | cyp71a26 (cytochrome p450, family 71, subfamily a, polypeptide 26); oxygen binding | chr3:17887556-17889158 forwardmoderately similar to ( 441)c71a4_solme no original description'
22	Glyma09g03400	at1g05160	'highly similar to ( 682)at1g05160| symbols: atkao1, kao1, cyp88a3 | cyp88a3 (ent-kaurenoic acid hydroxylase 1); oxygen binding | chr1:1487639-1489827 reversehighly similar to ( 582)kao1_horvu no original description'
22	Glyma09g06480	at2g19090	'moderately similar to ( 446)at2g19090| symbols: | similar to unknown protein [arabidopsis thaliana] (tair:at4g30130.1); similar to hypothetical protein [vitis vinifera] (gb:can72045.1); contains interpro domain protein of unknown function duf632 (interpro:ipr006867); contains interpro domain protein of unknown function duf630 (interpro:ipr006868) | chr2:8272260-8274961 reverse no original descri…
22	Glyma09g29810	at1g73360	'highly similar to ( 865)at1g73360| symbols: hdg11 | hdg11 (homeodomain glabrous11); dna binding / transcription factor | chr1:27582554-27585481 reverse no original description'
22	Glyma09g31290	at1g66880	'moderately similar to ( 237)at1g66880| symbols: | serine/threonine protein kinase family protein | chr1:24950591-24959101 forwardweakly similar to ( 161)nork_medtr no original description'
22	Glyma09g34280	at1g31920	'highly similar to ( 505)at1g31920| symbols: | pentatricopeptide (ppr) repeat-containing protein | chr1:11461844-11463664 reverse no original description'
22	Glyma10g43420	at3g20015	'highly similar to ( 543)at3g20015| symbols: | pepsin a | chr3:6978752-6980164 reverse no original description'
22	Glyma10g06000	at3g09780	'highly similar to ( 923)at3g09780| symbols: | protein kinase family protein | chr3:3000843-3003170 reversemoderately similar to ( 362)cri4_maize no original description'
[truncated: 8,355 more rows]
