# Supplementary material for: Metabolic and Transcriptional Reprogramming in Developing Soybean (Glycine max) Embryos
Source: Metabolites. 2013 May 14;3(2):347–72. doi: 10.3390/metabo3020347 (PMC3901275; doi:10.3390/metabo3020347)
Supplement: Supplementary File 1 — Supplementary (ZIP, 15341 KB) [file metabolites-03-00347-s001.zip › metabolites-03-00347-supplementary-final format/Supplementary Table5.xlsx]

## Sheet: Clusters 91-94
CLUSTER	BINCODE	NAME	IDENTIFIER	DESCRIPTION	TYPE	AT ID	BIOLOGICAL PROCESS	CELLULAR COMPONENT	MOLECULAR FUNCTION
91	'35.2'	'not assigned.unknown'	'glyma01g38990'	'very weakly similar to (84.7)AT2G23640| Symbols: | reticulon family protein (RTNLB13) | chr2:10064634-10066122 FORWARD no original description'	T	AT2G23640	endoplasmic reticulum tubular network organization (GO:0071786);	endoplasmic reticulum membrane (GO:0005789); nucleus (GO:0005634); integral to cytosolic side of endoplasmic reticulum membrane (GO:0071458); endoplasmic reticulum (GO:0005783); endoplasmic reticulum tubular network (GO:0071782);	molecular_function (GO:0003674);
91	'35.2'	'not assigned.unknown'	'glyma01g41540'	'moderately similar to ( 269)AT5G47240| Symbols: ATNUDT8 | ATNUDT8 (Arabidopsis thaliana Nudix hydrolase homolog 8); hydrolase | chr5:19201033-19202694 FORWARD no original description'	T	AT5G47240	response to wounding (GO:0009611);	cytosol (GO:0005829);	hydrolase activity (GO:0016787);
91	'35.2'	'not assigned.unknown'	'glyma01g42390'	'moderately similar to ( 329)AT4G22920| Symbols: ATNYE1, NYE1 | ATNYE1/NYE1 (NON-YELLOWING 1) | chr4:12016787-12017980 REVERSE no original description'	T	AT4G22920	chlorophyll catabolic process (GO:0015996);		protein binding (GO:0005515);
91	'35.2'	'not assigned.unknown'	'glyma01g45230'	'weakly similar to ( 115)AT4G33780| Symbols: | similar to unknown protein [Arabidopsis thaliana] (TAIR:AT1G69935.1); similar to unnamed protein product [Vitis vinifera] (GB:CAO49867.1) | chr4:16202176-16203619 REVERSE no original description'	T	AT4G33780	biological_process (GO:0008150);	chloroplast (GO:0009507);	molecular_function (GO:0003674);
91	'29.5.7'	'protein.degradation.metalloprotease'	'glyma01g45240'	'highly similar to ( 753)AT1G17870| Symbols: ATEGY3 | ATEGY3 | chr1:6150029-6152178 REVERSE no original description'	T	AT1G17870	response to high light intensity (GO:0009644); response to heat (GO:0009408); protein folding (GO:0006457); response to hydrogen peroxide (GO:0042542);	mitochondrion (GO:0005739);
91	'20.2.1'	'stress.abiotic.heat'	'glyma02g16520'	'very weakly similar to (97.8)AT3G22530| Symbols: | similar to unknown protein [Arabidopsis thaliana] (TAIR:AT4G14830.1); similar to unnamed protein product [Vitis vinifera] (GB:CAO71186.1); contains InterPro domain HSP20-like chaperone (InterPro:IPR008978) | chr3:7977781-7978377 REVERSE no original description'	T	AT3G22530	biological_process (GO:0008150);	vacuolar membrane (GO:0005774);	molecular_function (GO:0003674);
91	'20.2.99'	'stress.abiotic.unspecified'	'glyma02g25950'	'weakly similar to ( 106)AT5G28010| Symbols: | Bet v I allergen family protein | chr5:10024817-10025386 FORWARD no original description'	T	AT5G28010	defense response (GO:0006952);	cytoplasm (GO:0005737);	molecular_function (GO:0003674);
91	'15.2'	'metal handling.binding, chelation and storage'	'glyma02g43040'	'moderately similar to ( 265)AT2G40300| Symbols: ATFER4 | ATFER4 (FERRITIN 4); ferric iron binding | chr2:16838579-16840292 REVERSEmoderately similar to ( 338)FRI4_SOYBN no original description'	T	AT2G40300	response to reactive oxygen species (GO:0000302); thylakoid membrane organization (GO:0010027); flower development (GO:0009908); cellular iron ion homeostasis (GO:0006879); iron ion homeostasis (GO:0055072); iron ion transport (GO:0006826); response to iron ion (GO:0010039); photosynthesis (GO:0015979); iron-sulfur cluster assembly (GO:0016226); leaf development (GO:0048366); embryo development e…	chloroplast stroma (GO:0009570); chloroplast (GO:0009507); chloroplast envelope (GO:0009941); mitochondrion (GO:0005739);	ferric iron binding (GO:0008199); oxidoreductase activity (GO:0016491); transition metal ion binding (GO:0046914);
91	'35.2'	'not assigned.unknown'	'glyma02g34780'	'weakly similar to ( 108)AT5G04010| Symbols: | similar to unknown protein [Arabidopsis thaliana] (TAIR:AT5G03920.1); similar to unnamed protein product [Vitis vinifera] (GB:CAO23344.1); contains domain SSF81383 (SSF81383) | chr5:1080204-1081067 REVERSE no original description'	T	AT5G04010	biological_process (GO:0008150);	cellular_component (GO:0005575);	molecular_function (GO:0003674);
91	'11.6'	'lipid metabolism.lipid transfer proteins etc'	'glyma03g04920'	'very weakly similar to (85.9)AT5G59310| Symbols: LTP4 | LTP4 (LIPID TRANSFER PROTEIN 4); lipid binding | chr5:23942522-23942998 REVERSEvery weakly similar to (95.9)NLTP_MALDO no original description'	T	AT5G59310	response to water deprivation (GO:0009414); lipid transport (GO:0006869); response to cold (GO:0009409); response to abscisic acid stimulus (GO:0009737); response to salt stress (GO:0009651); hyperosmotic salinity response (GO:0042538);	extracellular region (GO:0005576);	lipid binding (GO:0008289);
91	'27.3.6'	'RNA.regulation of transcription.bHLH,Basic Helix-Loop-Helix family'	'glyma03g29750'	'weakly similar to ( 183)AT2G42280| Symbols: | basic helix-loop-helix (bHLH) family protein | chr2:17618969-17620241 REVERSE no original description'	T	AT2G42280	regulation of transcription, DNA-dependent (GO:0006355); photoperiodism, flowering (GO:0048573); response to arsenic-containing substance (GO:0046685);	nucleus (GO:0005634);	DNA binding (GO:0003677); sequence-specific DNA binding transcription factor activity (GO:0003700);
91	'10.2'	'cell wall.cellulose synthesis'	'glyma03g34060'	'highly similar to ( 714)AT5G03760| Symbols: CSLA09, ATCSLA9, CSLA9, RAT4, ATCSLA09 | ATCSLA09 (RESISTANT TO AGROBACTERIUM TRANSFORMATION 4); transferase, transferring glycosyl groups | chr5:985909-990086 REVERSE no original description'	T	AT5G03760	Golgi organization (GO:0007030); response to salt stress (GO:0009651); calcium ion transport (GO:0006816); DNA mediated transformation (GO:0009294); cytokinin mediated signaling pathway (GO:0009736); cell wall biogenesis (GO:0042546); response to bacterium (GO:0009617);	Golgi apparatus (GO:0005794);	transferase activity, transferring glycosyl groups (GO:0016757); mannan synthase activity (GO:0051753);
91	'30.2.11'	'signalling.receptor kinases.leucine rich repeat XI'	'glyma04g09380'	'nearly identical (1062)AT1G09970| Symbols: | leucine-rich repeat transmembrane protein kinase, putative | chr1:3252410-3255430 FORWARDmoderately similar to ( 409)RPK1_IPONI no original description'	T	AT1G09970	systemic acquired resistance (GO:0009627); N-terminal protein myristoylation (GO:0006499); protein phosphorylation (GO:0006468); protein autophosphorylation (GO:0046777); protein targeting to membrane (GO:0006612); seed germination (GO:0009845); regulation of defense response (GO:0031347); negative regulation of programmed cell death (GO:0043069); cellular membrane fusion (GO:0006944); regulation…	plasma membrane (GO:0005886); micropyle (GO:0070825);	protein serine/threonine kinase activity (GO:0004674); protein kinase activity (GO:0004672); ATP binding (GO:0005524); transferase activity, transferring phosphorus-containing groups (GO:0016772); kinase activity (GO:0016301);
91	'34.99'	'transport.misc'	'glyma05g04060'	'moderately similar to ( 420)AT4G22790| Symbols: | MATE efflux family protein | chr4:11975164-11976639 REVERSE no original description'	T	AT4G22790	drug transmembrane transport (GO:0006855); transmembrane transport (GO:0055085);	membrane (GO:0016020); plasma membrane (GO:0005886);	drug transmembrane transporter activity (GO:0015238); antiporter activity (GO:0015297); transporter activity (GO:0005215);
91	'34.13'	'transport.peptides and oligopeptides'	'glyma05g35590'	'moderately similar to ( 464)AT1G52190| Symbols: | proton-dependent oligopeptide transport (POT) family protein | chr1:19438340-19442342 FORWARD no original description'	T	AT1G52190	oligopeptide transport (GO:0006857);	membrane (GO:0016020); plasma membrane (GO:0005886);	transporter activity (GO:0005215);
91	'21.4'	'redox.glutaredoxins'	'glyma05g36710'	'moderately similar to ( 203)AT1G64500| Symbols: | glutaredoxin family protein | chr1:23956933-23958039 FORWARD no original description'	T	AT1G64500	actin filament bundle assembly (GO:0051017); chloroplast relocation (GO:0009902); N-terminal protein myristoylation (GO:0006499); anther development (GO:0048653); cell redox homeostasis (GO:0045454);	actin filament (GO:0005884); nucleus (GO:0005634);	electron carrier activity (GO:0009055); protein disulfide oxidoreductase activity (GO:0015035);
91	'11.1.7'	'lipid metabolism.FA synthesis and FA elongation.ACP thioesterase'	'glyma06g23560'	'highly similar to ( 558)AT1G08510| Symbols: FATB | FATB (FATTY ACYL-ACP THIOESTERASES B); acyl carrier/ acyl-ACP thioesterase | chr1:2691549-2693412 REVERSEhighly similar to ( 566)FATB_GOSHI no original description'	T	AT1G08510	metabolic process (GO:0008152); fatty acid biosynthetic process (GO:0006633);	chloroplast (GO:0009507); plastid (GO:0009536);	ACP phosphopantetheine attachment site binding involved in fatty acid biosynthetic process (GO:0000036); acyl-[acyl-carrier-protein] hydrolase activity (GO:0016297); thiolester hydrolase activity (GO:0016790);
91	'3.1.2.2'	'minor CHO metabolism.raffinose family.raffinose synthases.putative'	'glyma06g18890'	'nearly identical (1076)AT5G40390| Symbols: SIP1 | SIP1 (SEED IMBIBITION 1-LIKE); galactinol-sucrose galactosyltransferase/ hydrolase, hydrolyzing O-glycosyl compounds | chr5:16178948-16182313 FORWARDhighly similar to ( 667)STSYN_PEA no original description'	T	AT5G40390	sucrose biosynthetic process (GO:0005986); response to water deprivation (GO:0009414); raffinose family oligosaccharide biosynthetic process (GO:0010325); mannitol biosynthetic process (GO:0019593); response to oxidative stress (GO:0006979); response to abscisic acid stimulus (GO:0009737);	cytoplasm (GO:0005737); chloroplast (GO:0009507);	hydrolase activity, hydrolyzing O-glycosyl compounds (GO:0004553); galactinol-sucrose galactosyltransferase activity (GO:0047274);
91	'35.2'	'not assigned.unknown'	'glyma08g26100'	'moderately similar to ( 202)AT1G22600| Symbols: | similar to late embryogenesis abundant domain-containing protein / LEA domain-containing protein [Arabidopsis thaliana] (TAIR:AT1G72100.1); similar to seed maturation protein PM27 [Glycine max] (GB:AAD30426.1); contains domain PTHR23241:SF1 (PTHR23241:SF1); contains domain PTHR23241 (PTHR23241) | chr1:7987297-7989176 REVERSE no original descripti…	T	AT1G22600	biological_process (GO:0008150);	plasmodesma (GO:0009506);	molecular_function (GO:0003674);
91	'35.2'	'not assigned.unknown'	'glyma08g10160'	'weakly similar to ( 103)AT1G70780| Symbols: | similar to unknown protein [Arabidopsis thaliana] (TAIR:AT1G23150.1); similar to unnamed protein product [Vitis vinifera] (GB:CAO42314.1) | chr1:26699124-26699637 REVERSE no original description'	T	AT1G70780	biological_process (GO:0008150);		molecular_function (GO:0003674);
91	'13.1.6.5'	'amino acid metabolism.synthesis.aromatic aa.tryptophan'	'glyma08g26090'	'nearly identical (1251)AT1G22610| Symbols: | C2 domain-containing protein | chr1:7994467-7997556 FORWARD no original description'	T	AT1G22610	biological_process (GO:0008150);	plasmodesma (GO:0009506); nucleus (GO:0005634); chloroplast (GO:0009507);	molecular_function (GO:0003674);
91	'35.2'	'not assigned.unknown'	'glyma09g35220'	'weakly similar to ( 129)AT1G31720| Symbols: | similar to unknown protein [Arabidopsis thaliana] (TAIR:AT4G19370.1); similar to unknown [Picea sitchensis] (GB:ABK21519.1); similar to Os02g0703300 [Oryza sativa (japonica cultivar-group)] (GB:NP_001047854.1); contains InterPro domain Protein of unknown function DUF1218 (InterPro:IPR009606) | chr1:11356150-11356941 FORWARD no original description'	T	AT1G31720	biological_process (GO:0008150);	cellular_component (GO:0005575);	molecular_function (GO:0003674);
91	'35.2'	'not assigned.unknown'	'glyma09g09710'	'highly similar to ( 849)AT4G11720| Symbols: HAP2, GCS1 | GCS1/HAP2 (GENERATIVE CELL-SPECIFIC 1) | chr4:7063285-7066778 FORWARD no original description'	T	AT4G11720	pollen sperm cell differentiation (GO:0048235); double fertilization forming a zygote and endosperm (GO:0009567); pollen tube guidance (GO:0010183);	plasma membrane (GO:0005886); endoplasmic reticulum (GO:0005783);
91	'33.99'	'development.unspecified'	'glyma10g42190'	'moderately similar to ( 269)AT4G39670| Symbols: | glycolipid binding / glycolipid transporter | chr4:18410166-18410855 FORWARD no original description'	T	AT4G39670	regulation of plant-type hypersensitive response (GO:0010363); jasmonic acid mediated signaling pathway (GO:0009867); ER-nucleus signaling pathway (GO:0006984); salicylic acid mediated signaling pathway (GO:0009863); salicylic acid biosynthetic process (GO:0009697); respiratory burst involved in defense response (GO:0002679); heat acclimation (GO:0010286); response to endoplasmic reticulum stress…	cytoplasm (GO:0005737); nucleus (GO:0005634);	glycolipid transporter activity (GO:0017089); glycolipid binding (GO:0051861);
91	'29.4'	'protein.postranslational modification'	'glyma11g02040'	'moderately similar to ( 206)AT4G26080| Symbols: ABI1 | ABI1 (ABA INSENSITIVE 1); calcium ion binding / protein serine/threonine phosphatase | chr4:13220240-13221837 REVERSE no original description'	T	AT4G26080	regulation of plant-type hypersensitive response (GO:0010363); response to abscisic acid stimulus (GO:0009737); response to cold (GO:0009409); systemic acquired resistance, salicylic acid mediated signaling pathway (GO:0009862); response to water deprivation (GO:0009414); autophagy (GO:0006914); negative regulation of abscisic acid mediated signaling pathway (GO:0009788); protein targeting to mem…	protein serine/threonine phosphatase complex (GO:0008287); nucleus (GO:0005634);	protein binding (GO:0005515); protein serine/threonine phosphatase activity (GO:0004722); calcium ion binding (GO:0005509); protein kinase binding (GO:0019901); catalytic activity (GO:0003824);
91	'35.2'	'not assigned.unknown'	'glyma11g06280'	'weakly similar to ( 133)AT2G23640| Symbols: | reticulon family protein (RTNLB13) | chr2:10064634-10066122 FORWARD no original description'	T	AT2G23640	endoplasmic reticulum tubular network organization (GO:0071786);	endoplasmic reticulum membrane (GO:0005789); nucleus (GO:0005634); integral to cytosolic side of endoplasmic reticulum membrane (GO:0071458); endoplasmic reticulum (GO:0005783); endoplasmic reticulum tubular network (GO:0071782);	molecular_function (GO:0003674);
91	'16.1.3.5'	'secondary metabolism.isoprenoids.tocopherol biosynthesis.tocopherol methyltransferase'	'glyma12g01680'	'moderately similar to ( 416)AT1G64970| Symbols: TMT1, VTE4, G-TMT | G-TMT (GAMMA-TOCOPHEROL METHYLTRANSFERASE) | chr1:24138000-24139656 REVERSE no original description'	T	AT1G64970	vitamin E biosynthetic process (GO:0010189); metabolic process (GO:0008152);	chloroplast (GO:0009507);	methyltransferase activity (GO:0008168); tocopherol O-methyltransferase activity (GO:0050342);
91	'16.1.3.5'	'secondary metabolism.isoprenoids.tocopherol biosynthesis.tocopherol methyltransferase'	'glyma12g01690'	'moderately similar to ( 415)AT1G64970| Symbols: TMT1, VTE4, G-TMT | G-TMT (GAMMA-TOCOPHEROL METHYLTRANSFERASE) | chr1:24138000-24139656 REVERSE no original description'	T	AT1G64970	vitamin E biosynthetic process (GO:0010189); metabolic process (GO:0008152);	chloroplast (GO:0009507);	methyltransferase activity (GO:0008168); tocopherol O-methyltransferase activity (GO:0050342);
91	'35.2'	'not assigned.unknown'	'glyma12g14350'	'very weakly similar to (88.6)AT2G31130| Symbols: | similar to unnamed protein product [Vitis vinifera] (GB:CAO39379.1) | chr2:13270906-13272611 REVERSE no original description'	T	AT2G31130	biological_process (GO:0008150);	nucleus (GO:0005634);	molecular_function (GO:0003674);
91	'27.3.23'	'RNA.regulation of transcription.HSF,Heat-shock transcription factor family'	'glyma13g16510'	'moderately similar to ( 241)AT2G26150| Symbols: HSFA2, ATHSFA2 | ATHSFA2 (Arabidopsis thaliana heat shock transcription factor A2) | chr2:11143130-11144295 FORWARD no original description'	T	AT2G26150	cellular response to unfolded protein (GO:0034620); cellular response to heat (GO:0034605); positive regulation of transcription, DNA-dependent (GO:0045893); heat acclimation (GO:0010286); response to heat (GO:0009408); response to high light intensity (GO:0009644); cellular response to hypoxia (GO:0071456); protein folding (GO:0006457); regulation of transcription, DNA-dependent (GO:0006355); to…	nucleus (GO:0005634); chloroplast (GO:0009507);	sequence-specific DNA binding transcription factor activity (GO:0003700); protein binding (GO:0005515); sequence-specific DNA binding (GO:0043565); DNA binding (GO:0003677);
91	'26.19'	'misc.plastocyanin-like'	'glyma13g22650'	'very weakly similar to (94.0)AT5G26330| Symbols: | plastocyanin-like domain-containing protein / mavicyanin, putative | chr5:9241617-9242638 REVERSEvery weakly similar to (96.7)BCP_PEA no original description'	T	AT5G26330	glucuronoxylan metabolic process (GO:0010413); xylan biosynthetic process (GO:0045492); cell wall biogenesis (GO:0042546); cell wall macromolecule metabolic process (GO:0044036);	plasma membrane (GO:0005886); anchored to membrane (GO:0031225);	copper ion binding (GO:0005507); electron carrier activity (GO:0009055);
91	'33.99'	'development.unspecified'	'glyma13g35560'	'moderately similar to ( 335)AT3G15510| Symbols: ANAC056, ATNAC2 | ATNAC2 (Arabidopsis thaliana NAC domain containing protein 2); transcription factor | chr3:5243703-5245044 FORWARDmoderately similar to ( 245)NAC68_ORYSA no original description'	T	AT3G15510	regulation of transcription, DNA-dependent (GO:0006355); multicellular organismal development (GO:0007275);	nucleus (GO:0005634);	sequence-specific DNA binding transcription factor activity (GO:0003700); DNA binding (GO:0003677);
91	'29.5.3'	'protein.degradation.cysteine protease'	'glyma14g04250'	'weakly similar to ( 120)AT3G12490| Symbols: | cysteine protease inhibitor, putative / cystatin, putative | chr3:3960530-3961784 REVERSEweakly similar to ( 131)CYTI_VIGUN no original description'	T	AT3G12490	response to cold (GO:0009409); response to water deprivation (GO:0009414); hyperosmotic response (GO:0006972); response to oxidative stress (GO:0006979);	cytosol (GO:0005829); extracellular region (GO:0005576); endoplasmic reticulum (GO:0005783);	cysteine-type endopeptidase inhibitor activity (GO:0004869); cobalt ion binding (GO:0050897);
91	'15.2'	'metal handling.binding, chelation and storage'	'glyma14g06160'	'moderately similar to ( 279)AT3G11050| Symbols: ATFER2 | ATFER2 (FERRITIN 2); ferric iron binding | chr3:3463657-3465300 FORWARDmoderately similar to ( 379)FRI4_SOYBN no original description'	T	AT3G11050	iron ion transport (GO:0006826); cellular iron ion homeostasis (GO:0006879); photosynthesis (GO:0015979); response to abscisic acid stimulus (GO:0009737); response to oxidative stress (GO:0006979); oxidation-reduction process (GO:0055114); response to reactive oxygen species (GO:0000302); iron ion homeostasis (GO:0055072); response to iron ion (GO:0010039);	chloroplast (GO:0009507);	transition metal ion binding (GO:0046914); ferric iron binding (GO:0008199); oxidoreductase activity (GO:0016491);
91	'35.2'	'not assigned.unknown'	'glyma14g11150'	'moderately similar to ( 253)AT2G26310| Symbols: | similar to unknown protein [Arabidopsis thaliana] (TAIR:AT3G63170.1); similar to unnamed protein product [Vitis vinifera] (GB:CAO43896.1); contains InterPro domain Chalcone isomerase-like (InterPro:IPR016087) | chr2:11208848-11210997 FORWARD no original description'	T	AT2G26310	cellular modified amino acid biosynthetic process (GO:0042398);	chloroplast stroma (GO:0009570);	fatty acid binding (GO:0005504);
91	'29.4.1.57'	'protein.postranslational modification.kinase.receptor like cytoplasmatic kinase VII'	'glyma14g39690'	'highly similar to ( 603)AT5G37790| Symbols: | protein kinase family protein | chr5:15025663-15028255 REVERSEweakly similar to ( 181)NORK_MEDTR no original description'	T	AT5G37790	protein phosphorylation (GO:0006468);	plasma membrane (GO:0005886);	protein kinase activity (GO:0004672); protein serine/threonine kinase activity (GO:0004674); transferase activity, transferring phosphorus-containing groups (GO:0016772); ATP binding (GO:0005524); kinase activity (GO:0016301);
91	'27.3.26'	'RNA.regulation of transcription.MYB-related transcription factor family'	'glyma15g02250'	'moderately similar to ( 276)AT3G16350| Symbols: | myb family transcription factor | chr3:5547834-5549403 FORWARD no original description'	T	AT3G16350	regulation of transcription, DNA-dependent (GO:0006355); response to salt stress (GO:0009651); response to gibberellin stimulus (GO:0009739); response to ethylene stimulus (GO:0009723); response to jasmonic acid stimulus (GO:0009753); response to cadmium ion (GO:0046686); response to auxin stimulus (GO:0009733);	nucleus (GO:0005634);	nucleic acid binding (GO:0003676); DNA binding (GO:0003677); sequence-specific DNA binding transcription factor activity (GO:0003700); zinc ion binding (GO:0008270);
91	'17.5.1'	'hormone metabolism.ethylene.synthesis-degradation'	'glyma15g16490'	'moderately similar to ( 495)AT3G21420| Symbols: | oxidoreductase, 2OG-Fe(II) oxygenase family protein | chr3:7541585-7543227 FORWARDweakly similar to ( 198)FLS_SOLTU no original description'	T	AT3G21420	oxidation-reduction process (GO:0055114); metabolic process (GO:0008152);	cytoplasm (GO:0005737);	oxidoreductase activity, acting on paired donors, with incorporation or reduction of molecular oxygen, 2-oxoglutarate as one donor, and incorporation of one atom each of oxygen into both donors (GO:0016706); oxidoreductase activity (GO:0016491);
91	'27.3.34'	'RNA.regulation of transcription.Orphan family'	'glyma15g17980'	'weakly similar to ( 120)AT5G57180| Symbols: CIA2 | CIA2 (CHLOROPLAST IMPORT APPARATUS 2) | chr5:23185619-23186749 FORWARD no original description'	T	AT5G57180	positive regulation of transcription, DNA-dependent (GO:0045893); protein targeting to chloroplast (GO:0045036); regulation of transcription, DNA-dependent (GO:0006355);	nucleus (GO:0005634);
91	'35.2'	'not assigned.unknown'	'glyma15g18930'	'highly similar to ( 538)AT5G35460| Symbols: | similar to unknown [Populus trichocarpa] (GB:ABK95300.1); contains domain Acetyl-CoA synthetase-like (SSF56801) | chr5:13689828-13691776 FORWARD no original description'	T	AT5G35460	biological_process (GO:0008150);	nucleus (GO:0005634);	molecular_function (GO:0003674);
91	'20.1'	'stress.biotic'	'glyma15g25060'	'moderately similar to ( 283)AT4G19810| Symbols: | glycosyl hydrolase family 18 protein | chr4:10764161-10765763 REVERSE no original description'	T	AT4G19810	response to salt stress (GO:0009651); carbohydrate metabolic process (GO:0005975); response to abscisic acid stimulus (GO:0009737); response to jasmonic acid stimulus (GO:0009753); chitin catabolic process (GO:0006032);	cell wall (GO:0005618); extracellular region (GO:0005576);	endochitinase activity (GO:0008843); exochitinase activity (GO:0035885); chitinase activity (GO:0004568); cation binding (GO:0043169); hydrolase activity, hydrolyzing O-glycosyl compounds (GO:0004553); catalytic activity (GO:0003824);
91	'26.9'	'misc.glutathione S transferases'	'glyma15g40260'	'moderately similar to ( 226)AT1G78380| Symbols: GST8, ATGSTU19 | ATGSTU19 (GLUTATHIONE TRANSFERASE 8); glutathione transferase | chr1:29491552-29492712 REVERSEmoderately similar to ( 265)LGUL_SOYBN no original description'	T	AT1G78380	response to cadmium ion (GO:0046686); galactolipid biosynthetic process (GO:0019375); response to oxidative stress (GO:0006979); toxin catabolic process (GO:0009407); proteasome core complex assembly (GO:0080129); cellular response to water deprivation (GO:0042631); response to salt stress (GO:0009651); response to cyclopentenone (GO:0010583); proteasomal ubiquitin-dependent protein catabolic pro…	cytosol (GO:0005829); chloroplast stroma (GO:0009570); plasma membrane (GO:0005886); cytoplasm (GO:0005737); vacuolar membrane (GO:0005774); chloroplast (GO:0009507);	glutathione transferase activity (GO:0004364); glutathione binding (GO:0043295);
91	'3.5'	'minor CHO metabolism.others'	'glyma18g43940'	'moderately similar to ( 415)AT5G01670| Symbols: | aldose reductase, putative | chr5:251997-253853 FORWARDmoderately similar to ( 375)ALDR_HORVU no original description'	T	AT5G01670	photoperiodism, flowering (GO:0048573); oxidation-reduction process (GO:0055114); vernalization response (GO:0010048);	cytoplasm (GO:0005737);	oxidoreductase activity (GO:0016491);
91	'27.3.32'	'RNA.regulation of transcription.WRKY domain transcription factor family'	'glyma19g02440'	'weakly similar to ( 174)AT5G15130| Symbols: ATWRKY72, WRKY72 | WRKY72 (WRKY DNA-binding protein 72); transcription factor | chr5:4904429-4906882 FORWARD no original description'	T	AT5G15130	regulation of transcription, DNA-dependent (GO:0006355); defense response (GO:0006952);	nucleus (GO:0005634);	sequence-specific DNA binding transcription factor activity (GO:0003700); sequence-specific DNA binding (GO:0043565);
91	'35.2'	'not assigned.unknown'	'glyma19g37460'	'weakly similar to ( 116)AT3G10020| Symbols: | similar to unnamed protein product [Vitis vinifera] (GB:CAO15981.1) | chr3:3091136-3091679 REVERSE no original description'	T	AT3G10020	anaerobic respiration (GO:0009061); response to oxidative stress (GO:0006979);	nucleus (GO:0005634);	molecular_function (GO:0003674);
91	'33.2'	'development.late embryogenesis abundant'	'glyma19g32920'	'very weakly similar to (85.5)AT5G06760| Symbols: | late embryogenesis abundant group 1 domain-containing protein / LEA group 1 domain-containing protein | chr5:2089755-2090314 REVERSEweakly similar to ( 166)PM1_SOYBN no original description'	T	AT5G06760	response to cold (GO:0009409); embryo development (GO:0009790); response to osmotic stress (GO:0006970); response to water deprivation (GO:0009414); embryo development ending in seed dormancy (GO:0009793); seed development (GO:0048316);	cellular_component (GO:0005575);	molecular_function (GO:0003674);
91	'34.13'	'transport.peptides and oligopeptides'	'glyma20g16600'	'highly similar to ( 926)AT4G24120| Symbols: YSL1 | YSL1 (YELLOW STRIPE LIKE 1); oligopeptide transporter | chr4:12524591-12527033 FORWARD no original description'	T	AT4G24120	oligopeptide transport (GO:0006857); seed development (GO:0048316); transmembrane transport (GO:0055085); developmental process involved in reproduction (GO:0003006); response to iron ion (GO:0010039);	plasma membrane (GO:0005886);	oligopeptide transporter activity (GO:0015198); iron-nicotianamine transmembrane transporter activity (GO:0051980);
91	'34.99'	'transport.misc'	'glyma20g32550'	'moderately similar to ( 219)AT1G04560| Symbols: | AWPM-19-like membrane family protein | chr1:1245069-1245887 FORWARD no original description'	T	AT1G04560	biological_process (GO:0008150);	extracellular region (GO:0005576);	molecular_function (GO:0003674);
92	'35.2'	'not assigned.unknown'	'glyma01g26970'	'moderately similar to ( 258)AT2G37970| Symbols: SOUL-1 | SOUL-1; binding | chr2:15898105-15898782 FORWARD no original description'	T	AT2G37970	flavonoid biosynthetic process (GO:0009813); N-terminal protein myristoylation (GO:0006499); red or far-red light signaling pathway (GO:0010017); response to sucrose stimulus (GO:0009744); response to UV-B (GO:0010224);	Golgi apparatus (GO:0005794); vacuole (GO:0005773); plasma membrane (GO:0005886); cytoplasm (GO:0005737);
92	'35.2'	'not assigned.unknown'	'glyma01g30670'	'moderately similar to ( 203)AT5G01300| Symbols: | phosphatidylethanolamine-binding family protein | chr5:121642-122127 REVERSE no original description'	T	AT5G01300	seed dormancy process (GO:0010162); myo-inositol hexakisphosphate biosynthetic process (GO:0010264); positive regulation of transcription, DNA-dependent (GO:0045893); biological_process (GO:0008150);	cytoplasm (GO:0005737);	phosphatidylethanolamine binding (GO:0008429);
92	'35.2'	'not assigned.unknown'	'glyma01g03710'	'moderately similar to ( 302)AT1G10600| Symbols: | similar to mov34 family protein [Arabidopsis thaliana] (TAIR:AT1G48790.1); similar to unnamed protein product [Vitis vinifera] (GB:CAO66068.1); contains InterPro domain Mov34/MPN/PAD-1 (InterPro:IPR000555) | chr1:3503766-3505191 FORWARD no original description'	T	AT1G10600	ubiquitin-dependent protein catabolic process (GO:0006511);	nucleus (GO:0005634); mitochondrion (GO:0005739);	molecular_function (GO:0003674);
92	'27.3.23'	'RNA.regulation of transcription.HSF,Heat-shock transcription factor family'	'glyma01g39260'	'moderately similar to ( 228)AT4G36990| Symbols: HSFB1, AT-HSFB1, ATHSF4, HSF4 | HSF4 (HEAT SHOCK FACTOR 4); DNA binding / transcription factor | chr4:17440654-17441700 FORWARD no original description'	T	AT4G36990	response to heat (GO:0009408); response to endoplasmic reticulum stress (GO:0034976); response to water deprivation (GO:0009414); hyperosmotic salinity response (GO:0042538); regulation of transcription, DNA-dependent (GO:0006355); toxin catabolic process (GO:0009407); endoplasmic reticulum unfolded protein response (GO:0030968); response to abscisic acid stimulus (GO:0009737); response to cyclop…	nucleus (GO:0005634);	sequence-specific DNA binding transcription factor activity (GO:0003700); DNA binding (GO:0003677); sequence-specific DNA binding (GO:0043565);
92	'29.5.11.4.2'	'protein.degradation.ubiquitin.E3.RING'	'glyma01g43020'	'weakly similar to ( 150)AT3G61460| Symbols: BRH1 | BRH1 (BRASSINOSTEROID-RESPONSIVE RING-H2); protein binding / zinc ion binding | chr3:22752676-22753188 REVERSE no original description'	T	AT3G61460	response to brassinosteroid stimulus (GO:0009741); response to chitin (GO:0010200); cellular cation homeostasis (GO:0030003); divalent metal ion transport (GO:0070838);	nucleus (GO:0005634);	zinc ion binding (GO:0008270);
92	'35.2'	'not assigned.unknown'	'glyma02g02560'	'moderately similar to ( 459)AT1G07040| Symbols: | similar to unknown protein [Arabidopsis thaliana] (TAIR:AT1G27030.1); similar to unnamed protein product [Vitis vinifera] (GB:CAO41035.1) | chr1:2161224-2163034 REVERSE no original description'	T	AT1G07040	biological_process (GO:0008150);	chloroplast (GO:0009507);
92	'29.2.3'	'protein.synthesis.initiation'	'glyma02g10020'	'moderately similar to ( 431)AT1G77840| Symbols: | eukaryotic translation initiation factor 5, putative / eIF-5, putative | chr1:29273981-29275294 FORWARDhighly similar to ( 590)IF5_PHAVU no original description'	T	AT1G77840	translational initiation (GO:0006413); regulation of translational initiation (GO:0006446); amino acid transport (GO:0006865);	nucleus (GO:0005634); cytoplasm (GO:0005737);	translation initiation factor activity (GO:0003743);
92	'27.3.67'	'RNA.regulation of transcription.putative transcription regulator'	'glyma02g31460'	'weakly similar to ( 157)AT2G41870| Symbols: | remorin family protein | chr2:17478197-17479597 REVERSE no original description'	T	AT2G41870	biological_process (GO:0008150);	cytoplasm (GO:0005737);	DNA binding (GO:0003677);
92	'6.1'	'gluconeogenese/ glyoxylate cycle.citrate synthase'	'glyma02g45790'	'highly similar to ( 803)AT2G42790| Symbols: CSY3 | CSY3 (CITRATE SYNTHASE 3); citrate (SI)-synthase | chr2:17810209-17813068 REVERSEhighly similar to ( 808)CYSZ_CUCMA no original description'	T	AT2G42790	proteasomal ubiquitin-dependent protein catabolic process (GO:0043161); proteasome core complex assembly (GO:0080129); toxin catabolic process (GO:0009407); tricarboxylic acid cycle (GO:0006099); fatty acid beta-oxidation (GO:0006635); fatty acid catabolic process (GO:0009062); methylglyoxal catabolic process to D-lactate (GO:0019243); peroxisome organization (GO:0007031); cellular carbohydrate m…	peroxisome (GO:0005777); cytoplasm (GO:0005737);	transferase activity, transferring acyl groups, acyl groups converted into alkyl on transfer (GO:0046912); citrate (SI)-synthase activity (GO:0004108);
92	'29.5.11.4.2'	'protein.degradation.ubiquitin.E3.RING'	'glyma02g46060'	'weakly similar to ( 128)AT3G20395| Symbols: | protein binding / zinc ion binding | chr3:7112026-7113798 REVERSE no original description'	T	AT3G20395
92	'34.16'	'transport.ABC transporters and multidrug resistance systems'	'glyma03g29170'	'moderately similar to ( 370)AT3G21090| Symbols: | ABC transporter family protein | chr3:7391503-7394939 REVERSEweakly similar to ( 153)PDR1_NICPL no original description'	T	AT3G21090	fatty acid catabolic process (GO:0009062); response to karrikin (GO:0080167);	membrane (GO:0016020); plasma membrane (GO:0005886);	ATPase activity, coupled to transmembrane movement of substances (GO:0042626); nucleotide binding (GO:0000166); ATPase activity (GO:0016887); ATP binding (GO:0005524); nucleoside-triphosphatase activity (GO:0017111);
92	'33.99'	'development.unspecified'	'glyma03g30910'	'highly similar to ( 549)AT3G06080| Symbols: | similar to unknown protein [Arabidopsis thaliana] (TAIR:AT5G19160.1); similar to unnamed protein product [Vitis vinifera] (GB:CAO71110.1); contains InterPro domain Protein of unknown function DUF231, plant (InterPro:IPR004253) | chr3:1834965-1837530 REVERSE no original description'	T	AT3G06080	circadian rhythm (GO:0007623);	nucleus (GO:0005634);
92	'35.2'	'not assigned.unknown'	'glyma03g34780'	'weakly similar to ( 116)AT3G10020| Symbols: | similar to unnamed protein product [Vitis vinifera] (GB:CAO15981.1) | chr3:3091136-3091679 REVERSE no original description'	T	AT3G10020	anaerobic respiration (GO:0009061); response to oxidative stress (GO:0006979);	nucleus (GO:0005634);	molecular_function (GO:0003674);
92	'29.5'	'protein.degradation'	'glyma03g36430'	'highly similar to ( 726)AT3G54720| Symbols: COP2, HPT, PT, AMP1 | AMP1 (ALTERED MERISTEM PROGRAM 1); dipeptidase | chr3:20265830-20268793 REVERSE no original description'	T	AT3G54720	embryo development (GO:0009790); leaf vascular tissue pattern formation (GO:0010305); root development (GO:0048364); photomorphogenesis (GO:0009640); proteolysis (GO:0006508); meristem development (GO:0048507); flower development (GO:0009908); negative regulation of flower development (GO:0009910);	plasma membrane (GO:0005886);	dipeptidase activity (GO:0016805); peptidase activity (GO:0008233); carboxypeptidase activity (GO:0004180);
92	'27.3.25'	'RNA.regulation of transcription.MYB domain transcription factor family'	'glyma04g04490'	'moderately similar to ( 230)AT4G37260| Symbols: MYB73, AtMYB73 | AtMYB73/MYB73 (myb domain protein 73); DNA binding / transcription factor | chr4:17540596-17541558 FORWARDweakly similar to ( 108)MYB1_MAIZE no original description'	T	AT4G37260	response to salicylic acid stimulus (GO:0009751); response to ethylene stimulus (GO:0009723); regulation of transcription, DNA-dependent (GO:0006355); response to cadmium ion (GO:0046686); response to abscisic acid stimulus (GO:0009737); response to chitin (GO:0010200); response to jasmonic acid stimulus (GO:0009753);	nucleus (GO:0005634);	DNA binding (GO:0003677); sequence-specific DNA binding transcription factor activity (GO:0003700);
92	'33.99'	'development.unspecified'	'glyma04g34550'	'highly similar to ( 528)AT1G74780| Symbols: | nodulin family protein | chr1:28099577-28101573 FORWARD no original description'	T	AT1G74780	transmembrane transport (GO:0055085);	integral to membrane (GO:0016021);
92	'3.1.2.2'	'minor CHO metabolism.raffinose family.raffinose synthases.putative'	'glyma04g36410'	'highly similar to ( 815)AT3G57520| Symbols: ATSIP2 | ATSIP2 (ARABIDOPSIS THALIANA SEED IMBIBITION 2); hydrolase, hydrolyzing O-glycosyl compounds | chr3:21300276-21303671 REVERSEmoderately similar to ( 288)STSYN_PEA no original description'	T	AT3G57520	response to oxidative stress (GO:0006979); raffinose catabolic process (GO:0034484); response to karrikin (GO:0080167);	cytoplasm (GO:0005737); plasmodesma (GO:0009506);	hydrolase activity, hydrolyzing O-glycosyl compounds (GO:0004553); raffinose alpha-galactosidase activity (GO:0052692);
92	'29.5.5'	'protein.degradation.serine protease'	'glyma04g38050'	'nearly identical (1077)AT5G51070| Symbols: CLPD, ERD1 | ERD1 (EARLY RESPONSIVE TO DEHYDRATION 1); ATP binding / ATPase | chr5:20781705-20785707 FORWARDhighly similar to ( 693)CLPC_PEA no original description'	T	AT5G51070	response to absence of light (GO:0009646); protein metabolic process (GO:0019538); protein hexamerization (GO:0034214);	chloroplast envelope (GO:0009941); chloroplast stroma (GO:0009570); chloroplast (GO:0009507);	nucleoside-triphosphatase activity (GO:0017111); protein homodimerization activity (GO:0042803); ATP binding (GO:0005524); ATPase activity (GO:0016887); nucleotide binding (GO:0000166);
92	'20.2.2'	'stress.abiotic.cold'	'glyma04g43130'	'very weakly similar to (96.3)AT4G36020| Symbols: CSDP1 | CSDP1 (COLD SHOCK DOMAIN PROTEIN 1); RNA binding / double-stranded DNA binding / nucleic acid binding / single-stranded DNA binding | chr4:17043446-17044345 REVERSEvery weakly similar to (88.2)GRP2_NICSY no original description'	T	AT4G36020	cold acclimation (GO:0009631); nucleotide biosynthetic process (GO:0009165); response to cold (GO:0009409); DNA duplex unwinding (GO:0032508); RNA secondary structure unwinding (GO:0010501); response to salt stress (GO:0009651); response to water deprivation (GO:0009414);		nucleic acid binding (GO:0003676); double-stranded DNA binding (GO:0003690); zinc ion binding (GO:0008270); single-stranded DNA binding (GO:0003697); DNA binding (GO:0003677); RNA binding (GO:0003723);
92	'27.3.3'	'RNA.regulation of transcription.AP2/EREBP, APETALA2/Ethylene-responsive element binding protein family'	'glyma04g03070'	'weakly similar to ( 146)AT1G75490| Symbols: | DNA binding / transcription factor | chr1:28339706-28340326 FORWARD no original description'	T	AT1G75490	regulation of transcription, DNA-dependent (GO:0006355); response to chitin (GO:0010200);	nucleus (GO:0005634);	sequence-specific DNA binding transcription factor activity (GO:0003700); DNA binding (GO:0003677);
92	'30.3'	'signalling.calcium'	'glyma04g27810'	'weakly similar to ( 105)AT2G38800| Symbols: | calmodulin-binding protein-related | chr2:16224077-16225915 FORWARD no original description'	T	AT2G38800	chlorophyll catabolic process (GO:0015996);	nucleus (GO:0005634);	calmodulin binding (GO:0005516);
92	'35.2'	'not assigned.unknown'	'glyma04g36920'	'weakly similar to ( 123)AT5G50360| Symbols: | similar to unknown protein [Arabidopsis thaliana] (TAIR:AT5G63350.1); similar to unnamed protein product [Vitis vinifera] (GB:CAO68256.1) | chr5:20522659-20523534 REVERSE no original description'	T	AT5G50360	biological_process (GO:0008150);	nucleus (GO:0005634);	molecular_function (GO:0003674);
92	'33.99'	'development.unspecified'	'glyma04g38560'	'moderately similar to ( 343)AT1G01720| Symbols: ANAC002, ATAF1 | ATAF1 (Arabidopsis NAC domain containing protein 2); transcription factor | chr1:268471-269514 FORWARDmoderately similar to ( 322)NAC48_ORYSA no original description'	T	AT1G01720	hyperosmotic salinity response (GO:0042538); response to fungus (GO:0009620); regulation of transcription, DNA-dependent (GO:0006355); response to wounding (GO:0009611); jasmonic acid biosynthetic process (GO:0009695); response to water deprivation (GO:0009414); response to chitin (GO:0010200); response to jasmonic acid stimulus (GO:0009753); multicellular organismal development (GO:0007275); res…	nucleus (GO:0005634);	sequence-specific DNA binding transcription factor activity (GO:0003700); DNA binding (GO:0003677);
92	'33.99'	'development.unspecified'	'glyma05g05800'	'weakly similar to ( 118)AT5G47060| Symbols: | senescence-associated protein-related | chr5:19134070-19134866 FORWARD no original description'	T	AT5G47060	biological_process (GO:0008150);	nucleus (GO:0005634);	molecular_function (GO:0003674);
92	'29.5.9'	'protein.degradation.AAA type'	'glyma05g37290'	'nearly identical (1041)AT1G64110| Symbols: | AAA-type ATPase family protein | chr1:23800550-23804918 REVERSEweakly similar to ( 171)CDC48_CAPAN no original description'	T	AT1G64110	pollen sperm cell differentiation (GO:0048235);	plasma membrane (GO:0005886);	ATP binding (GO:0005524); nucleotide binding (GO:0000166); ATPase activity (GO:0016887); nucleoside-triphosphatase activity (GO:0017111);
92	'34.98'	'transporter.membrane system unknown'	'glyma05g05270'	'highly similar to ( 644)AT4G17550| Symbols: | transporter-related | chr4:9777951-9779751 REVERSE no original description'	T	AT4G17550	phosphate ion homeostasis (GO:0055062); carbohydrate transport (GO:0008643); transmembrane transport (GO:0055085); nitrate transport (GO:0015706);	integral to membrane (GO:0016021); chloroplast (GO:0009507); vacuolar membrane (GO:0005774);	sugar:hydrogen symporter activity (GO:0005351);
92	'13'	'amino acid metabolism'	'glyma06g12630'	'highly similar to ( 687)AT1G76990| Symbols: ACR3 | ACR3 (ACT Domain Repeat 3) | chr1:28938281-28940073 FORWARD no original description'	T	AT1G76990	metabolic process (GO:0008152); nitrogen compound metabolic process (GO:0006807); methylglyoxal catabolic process to D-lactate (GO:0019243); cysteine biosynthetic process (GO:0019344);	cytosol (GO:0005829);	[protein-PII] uridylyltransferase activity (GO:0008773); amino acid binding (GO:0016597);
92	'27.3.3'	'RNA.regulation of transcription.AP2/EREBP, APETALA2/Ethylene-responsive element binding protein family'	'glyma06g03110'	'weakly similar to ( 132)AT1G75490| Symbols: | DNA binding / transcription factor | chr1:28339706-28340326 FORWARD no original description'	T	AT1G75490	regulation of transcription, DNA-dependent (GO:0006355); response to chitin (GO:0010200);	nucleus (GO:0005634);	sequence-specific DNA binding transcription factor activity (GO:0003700); DNA binding (GO:0003677);
92	'30.2.11'	'signalling.receptor kinases.leucine rich repeat XI'	'glyma06g09520'	'nearly identical (1093)AT1G09970| Symbols: | leucine-rich repeat transmembrane protein kinase, putative | chr1:3252410-3255430 FORWARDmoderately similar to ( 406)RPK1_IPONI no original description'	T	AT1G09970	systemic acquired resistance (GO:0009627); N-terminal protein myristoylation (GO:0006499); protein phosphorylation (GO:0006468); protein autophosphorylation (GO:0046777); protein targeting to membrane (GO:0006612); seed germination (GO:0009845); regulation of defense response (GO:0031347); negative regulation of programmed cell death (GO:0043069); cellular membrane fusion (GO:0006944); regulation…	plasma membrane (GO:0005886); micropyle (GO:0070825);	protein serine/threonine kinase activity (GO:0004674); protein kinase activity (GO:0004672); ATP binding (GO:0005524); transferase activity, transferring phosphorus-containing groups (GO:0016772); kinase activity (GO:0016301);
92	'21.1'	'redox.thioredoxin'	'glyma06g10790'	'moderately similar to ( 269)AT1G34780| Symbols: ATAPRL4 | ATAPRL4 (APR-LIKE 4) | chr1:12748813-12750102 REVERSE no original description'	T	AT1G34780	cell redox homeostasis (GO:0045454);	extracellular region (GO:0005576);
92	'29.5.5'	'protein.degradation.serine protease'	'glyma06g17020'	'nearly identical (1094)AT5G51070| Symbols: CLPD, ERD1 | ERD1 (EARLY RESPONSIVE TO DEHYDRATION 1); ATP binding / ATPase | chr5:20781705-20785707 FORWARDhighly similar to ( 698)CLPC_PEA no original description'	T	AT5G51070	response to absence of light (GO:0009646); protein metabolic process (GO:0019538); protein hexamerization (GO:0034214);	chloroplast envelope (GO:0009941); chloroplast stroma (GO:0009570); chloroplast (GO:0009507);	nucleoside-triphosphatase activity (GO:0017111); protein homodimerization activity (GO:0042803); ATP binding (GO:0005524); ATPase activity (GO:0016887); nucleotide binding (GO:0000166);
92	'29.4'	'protein.postranslational modification'	'glyma06g18770'	'weakly similar to ( 129)AT3G48240| Symbols: | octicosapeptide/Phox/Bem1p (PB1) domain-containing protein | chr3:17878366-17878992 FORWARD no original description'	T	AT3G48240	biological_process (GO:0008150);	nucleus (GO:0005634);	molecular_function (GO:0003674);
92	'20.2.1'	'stress.abiotic.heat'	'glyma07g04860'	'weakly similar to ( 158)AT1G54050| Symbols: | 17.4 kDa class III heat shock protein (HSP17.4-CIII) | chr1:20183226-20183790 REVERSEvery weakly similar to (92.8)HSP21_SOYBN no original description'	T	AT1G54050	response to heat (GO:0009408); response to high light intensity (GO:0009644); protein folding (GO:0006457); response to hydrogen peroxide (GO:0042542);	cytoplasm (GO:0005737);	molecular_function (GO:0003674);
92	'26.13'	'misc.acid and other phosphatases'	'glyma07g17110'	'moderately similar to ( 483)AT3G54020| Symbols: | phosphatidic acid phosphatase-related / PAP2-related | chr3:20017076-20018998 FORWARD no original description'	T	AT3G54020	sphingolipid biosynthetic process (GO:0030148);	plasma membrane (GO:0005886);	inositol phosphoceramide synthase activity (GO:0045140);
92	'17.2.3'	'hormone metabolism.auxin.induced-regulated-responsive-activated'	'glyma07g06370'	'highly similar to ( 813)AT2G46370| Symbols: JAR, FIN219, JAR1 | JAR1 (JASMONATE RESISTANT 1) | chr2:19041652-19043442 FORWARDhighly similar to ( 828)GH35_ORYSA no original description'	T	AT2G46370	systemic acquired resistance (GO:0009627); induced systemic resistance, jasmonic acid mediated signaling pathway (GO:0009864); response to auxin stimulus (GO:0009733); jasmonic acid metabolic process (GO:0009694); regulation of response to red or far red light (GO:2000030); red, far-red light phototransduction (GO:0009585); cellular response to auxin stimulus (GO:0071365); regulation of reactive …	nucleus (GO:0005634); vacuole (GO:0005773); cytoplasm (GO:0005737);	catalytic activity (GO:0003824); jasmonate-amino synthetase activity (GO:0080123); ATP binding (GO:0005524); enzyme binding (GO:0019899); adenylyltransferase activity (GO:0070566);
92	'27.3.67'	'RNA.regulation of transcription.putative transcription regulator'	'glyma07g07970'	'very weakly similar to (99.8)AT3G61260| Symbols: | DNA-binding family protein / remorin family protein | chr3:22686378-22687676 REVERSEvery weakly similar to (97.4)REMO_SOLTU no original description'	T	AT3G61260	biological_process (GO:0008150);	plasma membrane (GO:0005886); cytoplasm (GO:0005737); vacuole (GO:0005773); plasmodesma (GO:0009506);
92	'11.2.3'	'lipid metabolism.FA desaturation.omega 3 desaturase'	'glyma07g18350'	'highly similar to ( 608)AT5G05580| Symbols: SH1, FAD8 | FAD8 (FATTY ACID DESATURASE 8); omega-3 fatty acid desaturase | chr5:1664332-1666346 FORWARDhighly similar to ( 790)FAD3C_SOYBN no original description'	T	AT5G05580	fatty acid biosynthetic process (GO:0006633); oxidation-reduction process (GO:0055114); lipid metabolic process (GO:0006629); response to temperature stimulus (GO:0009266);	chloroplast (GO:0009507); chloroplast envelope (GO:0009941);	oxidoreductase activity, acting on paired donors, with oxidation of a pair of donors resulting in the reduction of molecular oxygen to two molecules of water (GO:0016717); omega-3 fatty acid desaturase activity (GO:0042389);
92	'29.4'	'protein.postranslational modification'	'glyma07g29500'	'highly similar to ( 615)AT4G33950| Symbols: OST1, SNRK2-6, SRK2E, SNRK2.6, P44 | OST1/P44/SNRK2-6/SRK2E (OPEN STOMATA 1, SNF1-RELATED PROTEIN KINASE 2.6) | chr4:16272824-16274662 FORWARDhighly similar to ( 595)SAPKA_ORYSA no original description'	T	AT4G33950	response to water deprivation (GO:0009414); protein phosphorylation (GO:0006468); response to osmotic stress (GO:0006970); regulation of stomatal movement (GO:0010119); abscisic acid mediated signaling pathway (GO:0009738); response to abscisic acid stimulus (GO:0009737); triglyceride biosynthetic process (GO:0019432); hydrogen peroxide catabolic process (GO:0042744); unsaturated fatty acid biosy…	cytosol (GO:0005829); nucleus (GO:0005634); cytoplasm (GO:0005737);	protein serine/threonine kinase activity (GO:0004674); ATP binding (GO:0005524); calcium-dependent protein serine/threonine kinase activity (GO:0009931); protein kinase activity (GO:0004672); kinase activity (GO:0016301); protein binding (GO:0005515); protein tyrosine kinase activity (GO:0004713); transferase activity, transferring phosphorus-containing groups (GO:0016772);
92	'35.2'	'not assigned.unknown'	'glyma08g17100'	'very weakly similar to (85.5)AT2G21820| Symbols: | similar to hypothetical protein MtrDRAFT_AC155884g16v2 [Medicago truncatula] (GB:ABN08202.1) | chr2:9310063-9310299 REVERSE no original description'	T	AT2G21820	biological_process (GO:0008150);	cytoplasm (GO:0005737);	molecular_function (GO:0003674);
92	'29.5.9'	'protein.degradation.AAA type'	'glyma08g02260'	'highly similar to ( 569)AT1G64110| Symbols: | AAA-type ATPase family protein | chr1:23800550-23804918 REVERSEweakly similar to ( 175)CDC48_SOYBN no original description'	T	AT1G64110	pollen sperm cell differentiation (GO:0048235);	plasma membrane (GO:0005886);	ATP binding (GO:0005524); nucleotide binding (GO:0000166); ATPase activity (GO:0016887); nucleoside-triphosphatase activity (GO:0017111);
92	'29.5.11.4.3.2'	'protein.degradation.ubiquitin.E3.SCF.FBOX'	'glyma08g22170'	'moderately similar to ( 368)AT1G80440| Symbols: | kelch repeat-containing F-box family protein | chr1:30246655-30247719 FORWARD no original description'	T	AT1G80440	biological_process (GO:0008150);	nucleus (GO:0005634);	molecular_function (GO:0003674);
92	'35.2'	'not assigned.unknown'	'glyma08g36660'	'weakly similar to ( 177)AT1G32700| Symbols: | zinc-binding family protein | chr1:11827966-11829424 FORWARD no original description'	T	AT1G32700		nucleus (GO:0005634);
92	'20.2.3'	'stress.abiotic.drought/salt'	'glyma09g03780'	'moderately similar to ( 380)AT1G47980| Symbols: | similar to unknown protein [Arabidopsis thaliana] (TAIR:AT3G62730.1); similar to unnamed protein product [Vitis vinifera] (GB:CAO44946.1) | chr1:17695654-17697487 REVERSE no original description'	T	AT1G47980	biological_process (GO:0008150);	extracellular region (GO:0005576);	molecular_function (GO:0003674);
92	'34.13'	'transport.peptides and oligopeptides'	'glyma09g29410'	'highly similar to ( 891)AT1G48370| Symbols: YSL8 | YSL8 (YELLOW STRIPE LIKE 8); oligopeptide transporter | chr1:17878228-17880924 FORWARD no original description'	T	AT1G48370	transmembrane transport (GO:0055085); oligopeptide transport (GO:0006857);	plasma membrane (GO:0005886);	oligopeptide transporter activity (GO:0015198);
92	'26.22'	'misc.short chain dehydrogenase/reductase (SDR)'	'glyma09g32370'	'highly similar to ( 686)AT4G13250| Symbols: | short-chain dehydrogenase/reductase (SDR) family protein | chr4:7684413-7686687 REVERSEvery weakly similar to (82.4)SDR1_PICAB no original description'	T	AT4G13250	PSII associated light-harvesting complex II catabolic process (GO:0010304); metabolic process (GO:0008152); chlorophyll catabolic process (GO:0015996);	chloroplast (GO:0009507);	oxidoreductase activity (GO:0016491); nucleotide binding (GO:0000166); protein binding (GO:0005515); chlorophyll(ide) b reductase activity (GO:0034256);
92	'35.2'	'not assigned.unknown'	'glyma09g34590'	'weakly similar to ( 143)AT4G19100| Symbols: | similar to unknown protein [Arabidopsis thaliana] (TAIR:AT5G52780.1); similar to hypothetical protein [Vitis vinifera] (GB:CAN79943.1) | chr4:10453464-10454370 FORWARD no original description'	T	AT4G19100	mRNA modification (GO:0016556); photosystem II assembly (GO:0010207); photosynthesis (GO:0015979); biological_process (GO:0008150);	nucleus (GO:0005634); chloroplast (GO:0009507); membrane (GO:0016020);	molecular_function (GO:0003674);
92	'35.2'	'not assigned.unknown'	'glyma09g39920'	'highly similar to ( 873)AT4G22990| Symbols: | SPX (SYG1/Pho81/XPR1) domain-containing protein | chr4:12048251-12050995 REVERSE no original description'	T	AT4G22990	transmembrane transport (GO:0055085);	Golgi apparatus (GO:0005794); integral to membrane (GO:0016021);	molecular_function (GO:0003674);
92	'29.4'	'protein.postranslational modification'	'glyma09g41340'	'highly similar to ( 541)AT5G58380| Symbols: SIP1, SNRK3.8, PKS2, CIPK10 | CIPK10 (CBL-INTERACTING PROTEIN KINASE 10); kinase | chr5:23614318-23615757 REVERSEmoderately similar to ( 392)CIPK1_ORYSA no original description'	T	AT5G58380	protein phosphorylation (GO:0006468); signal transduction (GO:0007165);	plasma membrane (GO:0005886);	protein serine/threonine kinase activity (GO:0004674); kinase activity (GO:0016301); ATP binding (GO:0005524); protein kinase activity (GO:0004672); transferase activity, transferring phosphorus-containing groups (GO:0016772);
92	'27.3.11'	'RNA.regulation of transcription.C2H2 zinc finger family'	'glyma10g05880'	'moderately similar to ( 279)AT5G44160| Symbols: NUC | NUC (NUTCRACKER); nucleic acid binding / transcription factor/ zinc ion binding | chr5:17790318-17792740 FORWARD no original description'	T	AT5G44160	nitrate transport (GO:0015706); positive regulation of transcription, DNA-dependent (GO:0045893); cellular response to iron ion starvation (GO:0010106); photoperiodism, flowering (GO:0048573); regulation of transcription, DNA-dependent (GO:0006355); iron ion transport (GO:0006826); response to nitrate (GO:0010167); regulation of timing of transition from vegetative to reproductive phase (GO:00485…	nucleus (GO:0005634); intracellular (GO:0005622);	nucleic acid binding (GO:0003676); zinc ion binding (GO:0008270); sequence-specific DNA binding transcription factor activity (GO:0003700);
92	'16.1.4'	'secondary metabolism.isoprenoids.carotenoids'	'glyma10g37560'	'moderately similar to ( 335)AT4G25700| Symbols: B1, CHY1, BETA-OHASE 1 | BETA-OHASE 1 (BETA-HYDROXYLASE 1) | chr4:13094974-13095875 REVERSE no original description'	T	AT4G25700	fatty acid biosynthetic process (GO:0006633); xanthophyll biosynthetic process (GO:0016123); oxidation-reduction process (GO:0055114); carotene metabolic process (GO:0016119);	chloroplast (GO:0009507);	oxidoreductase activity (GO:0016491); iron ion binding (GO:0005506); carotene beta-ring hydroxylase activity (GO:0010291);
92	'30.5'	'signalling.G-proteins'	'glyma10g34120'	'moderately similar to ( 266)AT5G03530| Symbols: AtRab18B, AtRABC2a, ATRAB, ATRAB ALPHA | ATRAB ALPHA (Arabidopsis Rab GTPase homolog C2a); GTP binding | chr5:885740-887060 REVERSEweakly similar to ( 187)YPTV3_VOLCA no original description'	T	AT5G03530	protein transport (GO:0015031); regulation of transcription, DNA-dependent (GO:0006355); small GTPase mediated signal transduction (GO:0007264);	peroxisome (GO:0005777); Golgi apparatus (GO:0005794);	ATP binding (GO:0005524); GTP binding (GO:0005525); myosin XI tail binding (GO:0080115); protein binding (GO:0005515); transcription factor binding (GO:0008134); GTP-dependent protein binding (GO:0030742);
92	'33.99'	'development.unspecified'	'glyma11g11430'	'moderately similar to ( 395)AT2G17840| Symbols: ERD7 | ERD7 (EARLY-RESPONSIVE TO DEHYDRATION 7) | chr2:7763005-7764880 REVERSE no original description'	T	AT2G17840	response to water deprivation (GO:0009414); response to cold (GO:0009409); response to salt stress (GO:0009651); heat acclimation (GO:0010286); response to high light intensity (GO:0009644); response to abscisic acid stimulus (GO:0009737);	cytoplasm (GO:0005737); plasma membrane (GO:0005886);	molecular_function (GO:0003674);
92	'34.16'	'transport.ABC transporters and multidrug resistance systems'	'glyma11g09960'	'highly similar to ( 996)AT3G21090| Symbols: | ABC transporter family protein | chr3:7391503-7394939 REVERSEweakly similar to ( 194)PDR15_ORYSA no original description'	T	AT3G21090	fatty acid catabolic process (GO:0009062); response to karrikin (GO:0080167);	membrane (GO:0016020); plasma membrane (GO:0005886);	ATPase activity, coupled to transmembrane movement of substances (GO:0042626); nucleotide binding (GO:0000166); ATPase activity (GO:0016887); ATP binding (GO:0005524); nucleoside-triphosphatase activity (GO:0017111);
92	'29.5.11.4.2'	'protein.degradation.ubiquitin.E3.RING'	'glyma11g12220'	'very weakly similar to (97.8)AT1G20780| Symbols: | armadillo/beta-catenin repeat protein-related / U-box domain-containing protein | chr1:7217801-7220598 FORWARD no original description'	T	AT1G20780	leaf senescence (GO:0010150); regulation of chlorophyll catabolic process (GO:0010271); negative regulation of abscisic acid biosynthetic process (GO:0090359); regulation of abscisic acid biosynthetic process (GO:0010115); protein ubiquitination (GO:0016567); regulation of chlorophyll biosynthetic process (GO:0010380);	cytoplasm (GO:0005737); plasma membrane (GO:0005886); ubiquitin ligase complex (GO:0000151); nucleus (GO:0005634);	ubiquitin-protein ligase activity (GO:0004842); protein binding (GO:0005515); transmembrane receptor protein serine/threonine kinase binding (GO:0070696);
92	'29.5.11.4.3.2'	'protein.degradation.ubiquitin.E3.SCF.FBOX'	'glyma11g34940'	'highly similar to ( 802)AT2G39940| Symbols: COI1 | COI1 (CORONATINE INSENSITIVE 1); ubiquitin-protein ligase | chr2:16679926-16682564 REVERSE no original description'	T	AT2G39940	SCF-dependent proteasomal ubiquitin-dependent protein catabolic process (GO:0031146); jasmonic acid and ethylene-dependent systemic resistance (GO:0009861); defense response to bacterium (GO:0042742); ubiquitin-dependent protein catabolic process (GO:0006511); regulation of flower development (GO:0009909); jasmonic acid mediated signaling pathway (GO:0009867); response to wounding (GO:0009611); n…	nucleus (GO:0005634); SCF ubiquitin ligase complex (GO:0019005);	protein binding (GO:0005515); ubiquitin-protein ligase activity (GO:0004842);
92	'33.99'	'development.unspecified'	'glyma12g34420'	'moderately similar to ( 492)AT5G48150| Symbols: PAT1 | PAT1 (PHYTOCHROME A SIGNAL TRANSDUCTION 1); transcription factor | chr5:19539723-19541279 REVERSEhighly similar to ( 625)CIGR1_ORYSA no original description'	T	AT5G48150	photomorphogenesis (GO:0009640);	nucleus (GO:0005634); cytoplasm (GO:0005737);	sequence-specific DNA binding transcription factor activity (GO:0003700); signal transducer activity (GO:0004871);
92	'11.9.2'	'lipid metabolism.lipid degradation.lipases'	'glyma13g07630'	'moderately similar to ( 487)AT5G16120| Symbols: | hydrolase, alpha/beta fold family protein | chr5:5265823-5267778 FORWARD no original description'	T	AT5G16120		cytoplasm (GO:0005737); plasmodesma (GO:0009506);	hydrolase activity (GO:0016787);
92	'26.22'	'misc.short chain dehydrogenase/reductase (SDR)'	'glyma13g19390'	'moderately similar to ( 430)AT5G02540| Symbols: | short-chain dehydrogenase/reductase (SDR) family protein | chr5:568607-570718 FORWARDvery weakly similar to (85.9)POR_PEA no original description'	T	AT5G02540	metabolic process (GO:0008152);		oxidoreductase activity (GO:0016491); nucleotide binding (GO:0000166);
92	'29.8'	'protein.assembly and cofactor ligation'	'glyma13g21010'	'moderately similar to ( 233)AT4G22220| Symbols: ATISU1, ISU1 | ISU1 (Iron-sulfur cluster assembly complex protein) | chr4:11759456-11760893 REVERSE no original description'	T	AT4G22220	iron-sulfur cluster assembly (GO:0016226);	mitochondrion (GO:0005739);	structural molecule activity (GO:0005198); iron-sulfur cluster binding (GO:0051536); iron ion binding (GO:0005506);
92	'26.10'	'misc.cytochrome P450'	'glyma13g28860'	'highly similar to ( 669)AT2G34500| Symbols: CYP710A1 | CYP710A1 (cytochrome P450, family 710, subfamily A, polypeptide 1); C-22 sterol desaturase/ oxygen binding | chr2:14546791-14548278 REVERSEvery weakly similar to (85.9)KAO1_HORVU no original description'	T	AT2G34500	galactolipid biosynthetic process (GO:0019375); cellular response to water deprivation (GO:0042631); toxin catabolic process (GO:0009407); oxidation-reduction process (GO:0055114); cellular response to phosphate starvation (GO:0016036); pentacyclic triterpenoid biosynthetic process (GO:0019745); sterol biosynthetic process (GO:0016126); response to cyclopentenone (GO:0010583);	extracellular region (GO:0005576);	oxygen binding (GO:0019825); iron ion binding (GO:0005506); heme binding (GO:0020037); C-22 sterol desaturase activity (GO:0000249); electron carrier activity (GO:0009055); oxidoreductase activity, acting on paired donors, with incorporation or reduction of molecular oxygen (GO:0016705);
92	'33.99'	'development.unspecified'	'glyma13g09220'	'highly similar to ( 611)AT1G21450| Symbols: SCL1 | SCL1 (SCARECROW-LIKE 1); transcription factor | chr1:7509710-7511491 FORWARDmoderately similar to ( 427)CIGR2_ORYSA no original description'	T	AT1G21450	regulation of transcription, DNA-dependent (GO:0006355);	cytoplasm (GO:0005737);	sequence-specific DNA binding transcription factor activity (GO:0003700);
92	'33.99'	'development.unspecified'	'glyma13g36120'	'moderately similar to ( 485)AT1G50600| Symbols: SCL5 | SCL5; transcription factor | chr1:18741066-18743215 REVERSEhighly similar to ( 637)CIGR1_ORYSA no original description'	T	AT1G50600	regulation of transcription, DNA-dependent (GO:0006355);	cytosol (GO:0005829); nucleus (GO:0005634);	sequence-specific DNA binding transcription factor activity (GO:0003700);
92	'33.99'	'development.unspecified'	'glyma13g39090'	'moderately similar to ( 290)AT2G27300| Symbols: ANAC040, NTL8 | ANAC040/NTL8 (ARABIDOPSIS NAC DOMAIN CONTAINING PROTEIN 40); transcription factor | chr2:11687495-11689033 REVERSEweakly similar to ( 176)NAC74_ORYSA no original description'	T	AT2G27300	seed germination (GO:0009845); embryo development ending in seed dormancy (GO:0009793); lipid storage (GO:0019915); photomorphogenesis (GO:0009640); regulation of transcription, DNA-dependent (GO:0006355); seed dormancy process (GO:0010162); sugar mediated signaling pathway (GO:0010182); meristem structural organization (GO:0009933); response to freezing (GO:0050826); protein ubiquitination (GO:0…	nucleus (GO:0005634); plasma membrane (GO:0005886);	DNA binding (GO:0003677); sequence-specific DNA binding transcription factor activity (GO:0003700);
92	'5.3'	'fermentation.ADH'	'glyma14g04610'	'highly similar to ( 570)AT5G42250| Symbols: | alcohol dehydrogenase, putative | chr5:16911315-16914678 FORWARDmoderately similar to ( 365)ADHX_ORYSA no original description'	T	AT5G42250	oxidation-reduction process (GO:0055114);	cytoplasm (GO:0005737);	zinc ion binding (GO:0008270); oxidoreductase activity (GO:0016491); nucleotide binding (GO:0000166);
92	'26.2'	'misc.UDP glucosyl and glucoronyl transferases'	'glyma14g03110'	'highly similar to ( 562)AT3G58790| Symbols: GAUT15 | GAUT15 (Galacturonosyltransferase 15); polygalacturonate 4-alpha-galacturonosyltransferase/ transferase, transferring glycosyl groups / transferase, transferring hexosyl groups | chr3:21753432-21756949 REVERSE no original description'	T	AT3G58790	carbohydrate biosynthetic process (GO:0016051);	Golgi apparatus (GO:0005794);	polygalacturonate 4-alpha-galacturonosyltransferase activity (GO:0047262); transferase activity, transferring glycosyl groups (GO:0016757); transferase activity, transferring hexosyl groups (GO:0016758);
92	'35.2'	'not assigned.unknown'	'glyma14g10780'	'moderately similar to ( 247)AT5G11840| Symbols: | similar to unknown protein [Arabidopsis thaliana] (TAIR:AT5G67370.1); similar to unnamed protein product [Vitis vinifera] (GB:CAO43828.1); contains InterPro domain Protein of unknown function DUF1230 (InterPro:IPR009631) | chr5:3813611-3814806 REVERSE no original description'	T	AT5G11840	chlorophyll catabolic process (GO:0015996); biological_process (GO:0008150);	chloroplast (GO:0009507);	molecular_function (GO:0003674);
92	'29.4'	'protein.postranslational modification'	'glyma14g35380'	'highly similar to ( 518)AT1G78290| Symbols: | serine/threonine protein kinase, putative | chr1:29462350-29463802 REVERSEhighly similar to ( 555)SAPK1_ORYSA no original description'	T	AT1G78290	response to osmotic stress (GO:0006970); protein phosphorylation (GO:0006468); response to karrikin (GO:0080167);	nucleus (GO:0005634); cytoplasm (GO:0005737);	protein serine/threonine kinase activity (GO:0004674); transferase activity, transferring phosphorus-containing groups (GO:0016772); protein kinase activity (GO:0004672); kinase activity (GO:0016301); ATP binding (GO:0005524);
92	'35.2'	'not assigned.unknown'	'glyma14g39650'	'moderately similar to ( 418)AT1G70770| Symbols: | similar to unknown protein [Arabidopsis thaliana] (TAIR:AT1G23170.1); similar to hypothetical protein [Vitis vinifera] (GB:CAN67931.1); contains domain PTHR13448 (PTHR13448) | chr1:26692284-26694847 REVERSE no original description'	T	AT1G70770	glucose catabolic process (GO:0006007); pentose-phosphate shunt (GO:0006098); response to salt stress (GO:0009651); endoplasmic reticulum unfolded protein response (GO:0030968);	vacuolar membrane (GO:0005774); membrane (GO:0016020); endoplasmic reticulum (GO:0005783); nucleus (GO:0005634); plasmodesma (GO:0009506); plasma membrane (GO:0005886); Golgi apparatus (GO:0005794);	molecular_function (GO:0003674);
92	'20.1'	'stress.biotic'	'glyma15g03380'	'moderately similar to ( 409)AT1G06050| Symbols: | similar to unknown protein [Arabidopsis thaliana] (TAIR:AT5G10750.1); similar to unnamed protein product [Vitis vinifera] (GB:CAO64823.1); contains InterPro domain Protein of unknown function DUF1336 (InterPro:IPR009769) | chr1:1830725-1831666 REVERSE no original description'	T	AT1G06050	biological_process (GO:0008150);	nucleus (GO:0005634);	molecular_function (GO:0003674);
92	'17.2.3'	'hormone metabolism.auxin.induced-regulated-responsive-activated'	'glyma15g07720'	'moderately similar to ( 336)AT4G27450| Symbols: | similar to unknown protein [Arabidopsis thaliana] (TAIR:AT3G15450.1); similar to unnamed protein product [Vitis vinifera] (GB:CAO39242.1); contains domain G3DSA:3.60.20.10 (G3DSA:3.60.20.10); contains domain SSF56235 (SSF56235) | chr4:13727671-13728689 REVERSEweakly similar to ( 119)TSJT1_TOBAC no original description'	T	AT4G27450	systemic acquired resistance, salicylic acid mediated signaling pathway (GO:0009862); response to hypoxia (GO:0001666); biological_process (GO:0008150); regulation of hydrogen peroxide metabolic process (GO:0010310);	plasma membrane (GO:0005886); nucleus (GO:0005634); cytosol (GO:0005829); plasmodesma (GO:0009506);	protein binding (GO:0005515);
92	'29.5.3'	'protein.degradation.cysteine protease'	'glyma16g16290'	'moderately similar to ( 449)AT1G47128| Symbols: RD21A, RD21 | RD21 (RESPONSIVE TO DEHYDRATION 21); cysteine-type peptidase | chr1:17285579-17288049 REVERSEmoderately similar to ( 419)CYSP4_BRANA no original description'	T	AT1G47128	Golgi organization (GO:0007030); defense response to fungus (GO:0050832); response to cadmium ion (GO:0046686); glycolysis (GO:0006096); hydrogen peroxide catabolic process (GO:0042744); response to water deprivation (GO:0009414); chlorophyll catabolic process (GO:0015996); proteolysis (GO:0006508); response to salt stress (GO:0009651); water transport (GO:0006833); response to temperature stimul…	chloroplast (GO:0009507); apoplast (GO:0048046); vacuole (GO:0005773); extracellular region (GO:0005576); plasmodesma (GO:0009506);	protein binding (GO:0005515); cysteine-type peptidase activity (GO:0008234); peptidase activity (GO:0008233);
92	'13'	'amino acid metabolism'	'glyma16g05830'	'highly similar to ( 570)AT3G01990| Symbols: ACR6 | ACR6 (ACT Domain Repeat 6) | chr3:330263-332073 FORWARD no original description'	T	AT3G01990	dolichol biosynthetic process (GO:0019408); metabolic process (GO:0008152);	chloroplast (GO:0009507);	amino acid binding (GO:0016597);
92	'35.2'	'not assigned.unknown'	'glyma16g10000'	'moderately similar to ( 232)AT3G07350| Symbols: | similar to unknown protein [Arabidopsis thaliana] (TAIR:AT3G25240.1); similar to unnamed protein product [Vitis vinifera] (GB:CAO38687.1); contains InterPro domain Protein of unknown function DUF506, plant (InterPro:IPR006502) | chr3:2347680-2348576 FORWARD no original description'	T	AT3G07350	biological_process (GO:0008150);	mitochondrion (GO:0005739);	molecular_function (GO:0003674);
92	'26.22'	'misc.short chain dehydrogenase/reductase (SDR)'	'glyma16g30060'	'moderately similar to ( 412)AT4G11410| Symbols: | short-chain dehydrogenase/reductase (SDR) family protein | chr4:6945122-6947181 REVERSEweakly similar to ( 102)POR_PEA no original description'	T	AT4G11410	metabolic process (GO:0008152);	chloroplast (GO:0009507);	oxidoreductase activity (GO:0016491); nucleotide binding (GO:0000166);
92	'35.2'	'not assigned.unknown'	'glyma17g09720'	'moderately similar to ( 202)AT5G62520| Symbols: SRO5 | SRO5 (SIMILAR TO RCD ONE 5); NAD+ ADP-ribosyltransferase | chr5:25115297-25116490 FORWARD no original description'	T	AT5G62520	response to salt stress (GO:0009651); response to chitin (GO:0010200); reactive oxygen species metabolic process (GO:0072593);	nucleus (GO:0005634); mitochondrion (GO:0005739);	NAD+ ADP-ribosyltransferase activity (GO:0003950);
92	'29.2.4'	'protein.synthesis.elongation'	'glyma17g14650'	'nearly identical (1263)AT1G62750| Symbols: ATSCO1, ATSCO1/CPEF-G, SCO1 | ATSCO1/ATSCO1/CPEF-G/SCO1 (SNOWY COTYLEDON1); translation elongation factor/ translation factor, nucleic acid binding | chr1:23237287-23239986 REVERSEnearly identical (1464)EFGC_SOYBN no original description'	T	AT1G62750	maltose metabolic process (GO:0000023); DNA-dependent transcription, elongation (GO:0006354); positive regulation of transcription, DNA-dependent (GO:0045893); photosystem II assembly (GO:0010207); translational elongation (GO:0006414); embryo development ending in seed dormancy (GO:0009793); ncRNA metabolic process (GO:0034660); transcription from plastid promoter (GO:0042793); rRNA processing (…	chloroplast stroma (GO:0009570); chloroplast (GO:0009507); chloroplast envelope (GO:0009941); mitochondrion (GO:0005739); apoplast (GO:0048046);	translation elongation factor activity (GO:0003746); ATP binding (GO:0005524); translation factor activity, nucleic acid binding (GO:0008135); GTP binding (GO:0005525); GTPase activity (GO:0003924);
92	'35.2'	'not assigned.unknown'	'glyma17g31330'	'highly similar to ( 568)AT5G11420| Symbols: | similar to unknown protein [Arabidopsis thaliana] (TAIR:AT5G25460.1); similar to unknown [Ricinus communis] (GB:CAB02653.1); contains InterPro domain Protein of unknown function DUF642 (InterPro:IPR006946); contains InterPro domain Galactose-binding like (InterPro:IPR008979) | chr5:3644656-3646992 FORWARD no original description'	T	AT5G11420	biological_process (GO:0008150);	extracellular region (GO:0005576); plant-type cell wall (GO:0009505); cell wall (GO:0005618);	molecular_function (GO:0003674);
92	'11.8'	'lipid metabolism.''exotics'' (steroids, squalene etc)'	'glyma17g36080'	'weakly similar to ( 184)AT5G42890| Symbols: | sterol carrier protein 2 (SCP-2) family protein | chr5:17211686-17213138 REVERSE no original description'	T	AT5G42890	gibberellin biosynthetic process (GO:0009686); fatty acid beta-oxidation (GO:0006635); seed germination (GO:0009845); glyoxylate metabolic process (GO:0046487); gibberellic acid mediated signaling pathway (GO:0009740); intracellular lipid transport (GO:0032365); metabolic process (GO:0008152); reproductive structure development (GO:0048608); peroxisome organization (GO:0007031);	chloroplast (GO:0009507); peroxisome (GO:0005777);	sterol binding (GO:0032934); oxidoreductase activity (GO:0016491);
92	'11.1.8'	'lipid metabolism.FA synthesis and FA elongation.acyl coa ligase'	'glyma17g03500'	'highly similar to ( 898)AT3G16910| Symbols: AAE7, ACN1 | AAE7/ACN1 (ACYL-ACTIVATING ENZYME 7); AMP binding / acetate-CoA ligase | chr3:5773237-5775417 REVERSEweakly similar to ( 145)4CL1_TOBAC no original description'	T	AT3G16910	acetate metabolic process (GO:0006083); butyrate metabolic process (GO:0019605); glyoxylate cycle (GO:0006097); metabolic process (GO:0008152);	peroxisome (GO:0005777); mitochondrion (GO:0005739);	AMP binding (GO:0016208); acetate-CoA ligase activity (GO:0003987); butyrate-CoA ligase activity (GO:0047760); catalytic activity (GO:0003824);
92	'23.2'	'nucleotide metabolism.degradation'	'glyma17g04720'	'moderately similar to ( 272)AT5G28050| Symbols: | cytidine/deoxycytidylate deaminase family protein | chr5:10044213-10045488 REVERSE no original description'	T	AT5G28050	pyrimidine ribonucleotide metabolic process (GO:0009218); pyrimidine deoxyribonucleoside interconversion (GO:0019690); anaerobic respiration (GO:0009061); deoxyribose phosphate metabolic process (GO:0019692);	chloroplast (GO:0009507); cytosol (GO:0005829);	hydrolase activity (GO:0016787); zinc ion binding (GO:0008270); catalytic activity (GO:0003824);
92	'35.2'	'not assigned.unknown'	'glyma18g01890'	'highly similar to ( 549)AT5G65280| Symbols: GCL1 | GCL1 (GCR2-LIKE 1); catalytic | chr5:26103355-26105295 REVERSE no original description'	T	AT5G65280		cytoplasm (GO:0005737); extrinsic to membrane (GO:0019898);	catalytic activity (GO:0003824);
92	'16.1'	'secondary metabolism.isoprenoids'	'glyma18g01000'	'weakly similar to ( 198)AT1G67360| Symbols: | rubber elongation factor (REF) family protein | chr1:25240735-25241576 REVERSEvery weakly similar to (93.2)SRPP_HEVBR no original description'	T	AT1G67360	biological_process (GO:0008150);	vacuole (GO:0005773); cytoplasm (GO:0005737);
92	'27.3.3'	'RNA.regulation of transcription.AP2/EREBP, APETALA2/Ethylene-responsive element binding protein family'	'glyma18g43750'	'weakly similar to ( 111)AT2G40350| Symbols: | DNA binding / transcription factor | chr2:16858673-16859146 REVERSE no original description'	T	AT2G40350	regulation of transcription, DNA-dependent (GO:0006355); heat acclimation (GO:0010286);	nucleus (GO:0005634);	DNA binding (GO:0003677); sequence-specific DNA binding transcription factor activity (GO:0003700);
92	'29.5.9'	'protein.degradation.AAA type'	'glyma19g02190'	'highly similar to ( 518)AT5G40010| Symbols: AATP1 | AATP1 (AAA-ATPASE 1); ATP binding / ATPase | chr5:16037446-16038990 REVERSE no original description'	T	AT5G40010	regulation of hydrogen peroxide metabolic process (GO:0010310); systemic acquired resistance, salicylic acid mediated signaling pathway (GO:0009862); seed maturation (GO:0010431); response to hypoxia (GO:0001666); fruit development (GO:0010154);	endoplasmic reticulum (GO:0005783); plasma membrane (GO:0005886); mitochondrion (GO:0005739);	ATPase activity (GO:0016887); ATP binding (GO:0005524); nucleoside-triphosphatase activity (GO:0017111); nucleotide binding (GO:0000166);
93	'27.3.3'	'RNA.regulation of transcription.AP2/EREBP, APETALA2/Ethylene-responsive element binding protein family'	'glyma01g39540'	'weakly similar to ( 156)AT3G50260| Symbols: CEJ1, ATERF#011 | ATERF#011/CEJ1 (COOPERATIVELY REGULATED BY ETHYLENE AND JASMONATE 1); DNA binding / transcription factor | chr3:18645669-18646130 FORWARD no original description'	T	AT3G50260	defense response to bacterium (GO:0042742); response to chitin (GO:0010200); response to bacterium (GO:0009617); regulation of transcription, DNA-dependent (GO:0006355); response to cold (GO:0009409); response to water deprivation (GO:0009414); hyperosmotic salinity response (GO:0042538); response to abscisic acid stimulus (GO:0009737); abscisic acid mediated signaling pathway (GO:0009738); intra…	nucleus (GO:0005634);	DNA binding (GO:0003677); sequence-specific DNA binding transcription factor activity (GO:0003700);
93	'12.1.2'	'N-metabolism.nitrate metabolism.nitrite reductase'	'glyma02g14910'	'highly similar to ( 947)AT2G15620| Symbols: NIR, ATHNIR, NIR1 | NIR1 (NITRITE REDUCTASE); ferredoxin-nitrate reductase | chr2:6817634-6819748 FORWARDhighly similar to ( 985)NIR_BETVE no original description'	T	AT2G15620	response to nitrate (GO:0010167); cysteine biosynthetic process (GO:0019344); nitrate transport (GO:0015706); oxidation-reduction process (GO:0055114);	chloroplast stroma (GO:0009570); chloroplast (GO:0009507); apoplast (GO:0048046); membrane (GO:0016020); mitochondrion (GO:0005739);	ferredoxin-nitrate reductase activity (GO:0047889); nitrite reductase (NO-forming) activity (GO:0050421); heme binding (GO:0020037); iron-sulfur cluster binding (GO:0051536); oxidoreductase activity (GO:0016491);
93	'29.4'	'protein.postranslational modification'	'glyma02g40110'	'highly similar to ( 596)AT5G58380| Symbols: SIP1, SNRK3.8, PKS2, CIPK10 | CIPK10 (CBL-INTERACTING PROTEIN KINASE 10); kinase | chr5:23614318-23615757 REVERSEmoderately similar to ( 430)CIPK1_ORYSA no original description'	T	AT5G58380	protein phosphorylation (GO:0006468); signal transduction (GO:0007165);	plasma membrane (GO:0005886);	protein serine/threonine kinase activity (GO:0004674); kinase activity (GO:0016301); ATP binding (GO:0005524); protein kinase activity (GO:0004672); transferase activity, transferring phosphorus-containing groups (GO:0016772);
93	'27.3.3'	'RNA.regulation of transcription.AP2/EREBP, APETALA2/Ethylene-responsive element binding protein family'	'glyma02g08840'	'very weakly similar to ( 100)AT5G50080| Symbols: | DNA binding / transcription factor | chr5:20383174-20384061 FORWARDvery weakly similar to (82.0)ERF1_ORYSA no original description'	T	AT5G50080	regulation of transcription, DNA-dependent (GO:0006355); positive regulation of transcription, DNA-dependent (GO:0045893); regulation of timing of transition from vegetative to reproductive phase (GO:0048510);	nucleus (GO:0005634);	sequence-specific DNA binding transcription factor activity (GO:0003700); DNA binding (GO:0003677);
93	'13.2.4.4'	'amino acid metabolism.degradation.branched-chain group.leucine'	'glyma02g14860'	'highly similar to ( 884)AT4G34030| Symbols: MCCB | MCCB (3-METHYLCROTONYL-COA CARBOXYLASE); biotin carboxylase | chr4:16301303-16303954 FORWARD no original description'	T	AT4G34030	leucine catabolic process (GO:0006552); vegetative phase change (GO:0010050); virus induced gene silencing (GO:0009616);	mitochondrion (GO:0005739); mitochondrial matrix (GO:0005759);	biotin carboxylase activity (GO:0004075); cobalt ion binding (GO:0050897); ligase activity (GO:0016874); zinc ion binding (GO:0008270);
93	'29.4'	'protein.postranslational modification'	'glyma02g37910'	'highly similar to ( 942)AT4G24480| Symbols: | serine/threonine protein kinase, putative | chr4:12650420-12654765 FORWARDweakly similar to ( 105)NORK_PEA no original description'	T	AT4G24480	protein phosphorylation (GO:0006468);	nucleus (GO:0005634);	protein serine/threonine/tyrosine kinase activity (GO:0004712); protein tyrosine kinase activity (GO:0004713); protein serine/threonine kinase activity (GO:0004674); protein kinase activity (GO:0004672); kinase activity (GO:0016301); transferase activity, transferring phosphorus-containing groups (GO:0016772); ATP binding (GO:0005524);
93	'29.5.11.4.2'	'protein.degradation.ubiquitin.E3.RING'	'glyma03g08250'	'moderately similar to ( 369)AT5G01520| Symbols: | zinc finger (C3HC4-type RING finger) family protein | chr5:206796-208398 FORWARD no original description'	T	AT5G01520	chlorophyll catabolic process (GO:0015996);	nucleus (GO:0005634);	zinc ion binding (GO:0008270);
93	'35.2'	'not assigned.unknown'	'glyma03g39950'	'weakly similar to ( 103)AT3G05220| Symbols: | heavy-metal-associated domain-containing protein | chr3:1489741-1491177 FORWARD no original description'	T	AT3G05220	metal ion transport (GO:0030001);	plasmodesma (GO:0009506);	metal ion binding (GO:0046872);
93	'29.4'	'protein.postranslational modification'	'glyma04g38270'	'highly similar to ( 574)AT1G10940| Symbols: ASK1, SNRK2-4, SNRK2.4, SRK2A | ASK1 (ARABIDOPSIS SERINE/THREONINE KINASE 1); kinase | chr1:3656050-3658170 REVERSEhighly similar to ( 574)SAPK7_ORYSA no original description'	T	AT1G10940	response to abscisic acid stimulus (GO:0009737); response to osmotic stress (GO:0006970); response to salt stress (GO:0009651); regulation of circadian rhythm (GO:0042752); protein phosphorylation (GO:0006468); ubiquitin-dependent protein catabolic process (GO:0006511); primary root development (GO:0080022);	membrane (GO:0016020); cytosol (GO:0005829); nucleus (GO:0005634);	kinase activity (GO:0016301); protein binding (GO:0005515); protein kinase activity (GO:0004672); phosphatidic acid binding (GO:0070300);
93	'28.1'	'DNA.synthesis/chromatin structure'	'glyma04g00390'	'highly similar to ( 617)AT3G06980| Symbols: | DEAD/DEAH box helicase, putative | chr3:2201537-2204668 FORWARDweakly similar to ( 128)DB10_NICSY no original description'	T	AT3G06980	chloroplast organization (GO:0009658); iron-sulfur cluster assembly (GO:0016226); phosphatidylglycerol biosynthetic process (GO:0006655); isopentenyl diphosphate biosynthetic process, mevalonate-independent pathway (GO:0019288); embryo development ending in seed dormancy (GO:0009793); tRNA metabolic process (GO:0006399); rRNA processing (GO:0006364); stomatal complex morphogenesis (GO:0010103);	chloroplast (GO:0009507); nucleus (GO:0005634);	helicase activity (GO:0004386); ATP binding (GO:0005524); ATP-dependent helicase activity (GO:0008026); nucleic acid binding (GO:0003676);
93	'27.3.71'	'RNA.regulation of transcription.SNF7'	'glyma04g21900'	'moderately similar to ( 226)AT5G22950| Symbols: VPS24.1 | VPS24.1 | chr5:7681383-7682723 FORWARD no original description'	T	AT5G22950	vesicle-mediated transport (GO:0016192); protein transport (GO:0015031); protein targeting to vacuole (GO:0006623);	ESCRT III complex (GO:0000815); nucleus (GO:0005634);
93	'11.1.7'	'lipid metabolism.FA synthesis and FA elongation.ACP thioesterase'	'glyma04g21910'	'highly similar to ( 549)AT1G08510| Symbols: FATB | FATB (FATTY ACYL-ACP THIOESTERASES B); acyl carrier/ acyl-ACP thioesterase | chr1:2691549-2693412 REVERSEhighly similar to ( 545)FATB_GOSHI no original description'	T	AT1G08510	metabolic process (GO:0008152); fatty acid biosynthetic process (GO:0006633);	chloroplast (GO:0009507); plastid (GO:0009536);	ACP phosphopantetheine attachment site binding involved in fatty acid biosynthetic process (GO:0000036); acyl-[acyl-carrier-protein] hydrolase activity (GO:0016297); thiolester hydrolase activity (GO:0016790);
93	'27.3.67'	'RNA.regulation of transcription.putative transcription regulator'	'glyma05g32830'	'moderately similar to ( 270)AT1G27990| Symbols: | similar to unknown protein [Arabidopsis thaliana] (TAIR:AT5G52420.1); similar to unnamed protein product [Vitis vinifera] (GB:CAO41629.1) | chr1:9752786-9753906 REVERSE no original description'	T	AT1G27990	biological_process (GO:0008150);	cellular_component (GO:0005575);	molecular_function (GO:0003674);
93	'27.3.40'	'RNA.regulation of transcription.Aux/IAA family'	'glyma06g07130'	'weakly similar to ( 116)AT4G32280| Symbols: IAA29 | IAA29 (indoleacetic acid-induced protein 29); transcription factor | chr4:15583485-15584634 FORWARDvery weakly similar to (90.1)IAA13_ORYSA no original description'	T	AT4G32280	regulation of transcription, DNA-dependent (GO:0006355); response to cyclopentenone (GO:0010583); response to auxin stimulus (GO:0009733); response to far red light (GO:0010218); response to red light (GO:0010114);	nucleus (GO:0005634);	protein dimerization activity (GO:0046983); sequence-specific DNA binding transcription factor activity (GO:0003700);
93	'16.4.2'	'secondary metabolism.N misc.betaine'	'glyma06g19820'	'highly similar to ( 852)AT1G74920| Symbols: ALDH10A8 | ALDH10A8 (Aldehyde dehydrogenase 10A8); 3-chloroallyl aldehyde dehydrogenase | chr1:28142836-28146234 REVERSEhighly similar to ( 805)BADH_SPIOL no original description'	T	AT1G74920	oxidation-reduction process (GO:0055114); response to salt stress (GO:0009651); metabolic process (GO:0008152); response to water deprivation (GO:0009414);	cytosol (GO:0005829); chloroplast (GO:0009507); leucoplast (GO:0009516); cell wall (GO:0005618);	oxidoreductase activity (GO:0016491); 3-chloroallyl aldehyde dehydrogenase activity (GO:0004028);
93	'35.2'	'not assigned.unknown'	'glyma06g02380'	'moderately similar to ( 288)AT1G60420| Symbols: | DC1 domain-containing protein | chr1:22265643-22267908 FORWARD no original description'	T	AT1G60420	pollen tube growth (GO:0009860); response to cadmium ion (GO:0046686); regulation of pollen tube growth (GO:0080092); cell redox homeostasis (GO:0045454); oxidation-reduction process (GO:0055114); pollen tube guidance (GO:0010183);	cytosol (GO:0005829);	antioxidant activity (GO:0016209); oxidoreductase activity (GO:0016491); protein-disulfide reductase activity (GO:0047134);
93	'35.2'	'not assigned.unknown'	'glyma07g02420'	'moderately similar to ( 343)AT4G30780| Symbols: | similar to unknown protein [Arabidopsis thaliana] (TAIR:AT2G24100.1); similar to unnamed protein product [Vitis vinifera] (GB:CAO66612.1) | chr4:14990529-14992861 FORWARD no original description'	T	AT4G30780	biological_process (GO:0008150);	nucleus (GO:0005634);	molecular_function (GO:0003674);
93	'11.1.8'	'lipid metabolism.FA synthesis and FA elongation.acyl coa ligase'	'glyma07g02180'	'highly similar to ( 729)AT3G16170| Symbols: | acyl-activating enzyme 13 (AAE13) | chr3:5476496-5480134 FORWARDweakly similar to ( 129)4CL2_ORYSA no original description'	T	AT3G16170	malonate catabolic process (GO:0090410); metabolic process (GO:0008152);	membrane (GO:0016020); mitochondrion (GO:0005739); nucleus (GO:0005634); cytosol (GO:0005829);	malonyl-CoA synthetase activity (GO:0090409); AMP binding (GO:0016208); catalytic activity (GO:0003824);
93	'1.1.40'	'PS.lightreaction.cyclic electron flow-chlororespiration'	'glyma07g03360'	'moderately similar to ( 347)AT3G15840| Symbols: PIFI | PIFI (POST-ILLUMINATION CHLOROPHYLL FLUORESCENCE INCREASE) | chr3:5356789-5358077 REVERSE no original description'	T	AT3G15840	chlororespiration (GO:0010478);	thylakoid (GO:0009579); chloroplast (GO:0009507); chloroplast stroma (GO:0009570);	molecular_function (GO:0003674);
93	'26.22'	'misc.short chain dehydrogenase/reductase (SDR)'	'glyma07g08070'	'moderately similar to ( 333)AT3G61220| Symbols: | short-chain dehydrogenase/reductase (SDR) family protein | chr3:22674000-22675291 FORWARD no original description'	T	AT3G61220	response to UV-B (GO:0010224); metabolic process (GO:0008152); response to sucrose stimulus (GO:0009744); flavonoid biosynthetic process (GO:0009813); defense response (GO:0006952); oxidation-reduction process (GO:0055114); response to karrikin (GO:0080167);	cytoplasm (GO:0005737); plasma membrane (GO:0005886); cytosol (GO:0005829);	oxidoreductase activity (GO:0016491); (-)-menthol dehydrogenase activity (GO:0047504); (+)-neomenthol dehydrogenase activity (GO:0047501); alcohol dehydrogenase (NADP+) activity (GO:0008106); nucleotide binding (GO:0000166);
93	'35.2'	'not assigned.unknown'	'glyma07g10220'	'very weakly similar to (93.2)AT5G16110| Symbols: | similar to unknown protein [Arabidopsis thaliana] (TAIR:AT3G02555.1); similar to hypothetical protein [Cleome spinosa] (GB:ABD96917.1) | chr5:5261174-5262671 REVERSE no original description'	T	AT5G16110	biological_process (GO:0008150);		molecular_function (GO:0003674);
93	'17.5.1'	'hormone metabolism.ethylene.synthesis-degradation'	'glyma08g07460'	'moderately similar to ( 218)AT2G36690| Symbols: | oxidoreductase, 2OG-Fe(II) oxygenase family protein | chr2:15387009-15389066 FORWARDweakly similar to ( 155)FLS_PETHY no original description'	T	AT2G36690	biosynthetic process (GO:0009058); oxidation-reduction process (GO:0055114);	cytoplasm (GO:0005737);	oxidoreductase activity, acting on paired donors, with incorporation or reduction of molecular oxygen, 2-oxoglutarate as one donor, and incorporation of one atom each of oxygen into both donors (GO:0016706); oxidoreductase activity (GO:0016491);
93	'29.5.11.4.2'	'protein.degradation.ubiquitin.E3.RING'	'glyma08g10630'	'moderately similar to ( 341)AT1G24440| Symbols: | protein binding / zinc ion binding | chr1:8662328-8663765 FORWARD no original description'	T	AT1G24440		nucleus (GO:0005634);	zinc ion binding (GO:0008270);
93	'35.2'	'not assigned.unknown'	'glyma08g19950'	'moderately similar to ( 368)AT1G71190| Symbols: SAG18 | SAG18 (SENESCENCE ASSOCIATED GENE 18) | chr1:26837259-26838644 REVERSE no original description'	T	AT1G71190	ceramide metabolic process (GO:0006672);	chloroplast (GO:0009507); integral to membrane (GO:0016021);	hydrolase activity, acting on carbon-nitrogen (but not peptide) bonds, in linear amides (GO:0016811);
93	'35.2'	'not assigned.unknown'	'glyma08g23590'	'moderately similar to ( 346)AT4G30780| Symbols: | similar to unknown protein [Arabidopsis thaliana] (TAIR:AT2G24100.1); similar to unnamed protein product [Vitis vinifera] (GB:CAO66612.1) | chr4:14990529-14992861 FORWARD no original description'	T	AT4G30780	biological_process (GO:0008150);	nucleus (GO:0005634);	molecular_function (GO:0003674);
93	'26.10'	'misc.cytochrome P450'	'glyma09g35250'	'highly similar to ( 717)AT4G19230| Symbols: CYP707A1 | CYP707A1 (cytochrome P450, family 707, subfamily A, polypeptide 1); oxygen binding | chr4:10521535-10523577 FORWARDmoderately similar to ( 257)C85A1_ORYSA no original description'	T	AT4G19230	oxidation-reduction process (GO:0055114); abscisic acid metabolic process (GO:0009687); response to red or far red light (GO:0009639); defense response to fungus (GO:0050832); release of seed from dormancy (GO:0048838);	extracellular region (GO:0005576);	(+)-abscisic acid 8'-hydroxylase activity (GO:0010295); oxygen binding (GO:0019825); electron carrier activity (GO:0009055); heme binding (GO:0020037); iron ion binding (GO:0005506); oxidoreductase activity, acting on paired donors, with incorporation or reduction of molecular oxygen (GO:0016705);
93	'35.2'	'not assigned.unknown'	'glyma10g29140'	'highly similar to ( 677)AT1G56230| Symbols: | similar to unknown protein [Arabidopsis thaliana] (TAIR:AT2G22660.2); similar to unnamed protein product [Vitis vinifera] (GB:CAO17505.1); similar to hypothetical protein [Vitis vinifera] (GB:CAN65689.1); contains InterPro domain Protein of unknown function DUF1399 (InterPro:IPR009836) | chr1:21049776-21052624 REVERSE no original description'	T	AT1G56230	biological_process (GO:0008150);	nucleus (GO:0005634); plasma membrane (GO:0005886);	molecular_function (GO:0003674);
93	'33.1'	'development.storage proteins'	'glyma10g35550'	'highly similar to ( 592)AT2G39220| Symbols: PLP6, PLA IIB | PLA IIB/PLP6 (Patatin-like protein 6); nutrient reservoir | chr2:16382133-16383741 REVERSEvery weakly similar to (89.4)PAT5_SOLTU no original description'	T	AT2G39220	metabolic process (GO:0008152); lipid metabolic process (GO:0006629);		nutrient reservoir activity (GO:0045735);
93	'29.5'	'protein.degradation'	'glyma10g12410'	'highly similar to ( 670)AT3G57680| Symbols: | peptidase S41 family protein | chr3:21392031-21394606 FORWARD no original description'	T	AT3G57680	proteolysis (GO:0006508); chlorophyll catabolic process (GO:0015996); intracellular signal transduction (GO:0035556);	chloroplast thylakoid lumen (GO:0009543); extracellular region (GO:0005576); membrane (GO:0016020);	serine-type peptidase activity (GO:0008236);
93	'35.2'	'not assigned.unknown'	'glyma10g38950'	'moderately similar to ( 341)AT4G38225| Symbols: | similar to unnamed protein product [Vitis vinifera] (GB:CAO47538.1); contains domain PTHR11014 (PTHR11014); contains domain PTHR11014:SF1 (PTHR11014:SF1) | chr4:17927224-17928607 FORWARD no original description'	T	AT4G38225	biological_process (GO:0008150);	chloroplast (GO:0009507);	molecular_function (GO:0003674);
93	'11.1.9'	'lipid metabolism.FA synthesis and FA elongation.long chain fatty acid CoA ligase'	'glyma11g02030'	'highly similar to ( 981)AT4G23850| Symbols: | long-chain-fatty-acid--CoA ligase / long-chain acyl-CoA synthetase | chr4:12403730-12408273 REVERSEvery weakly similar to (86.7)4CL1_TOBAC no original description'	T	AT4G23850	defense response to insect (GO:0002213); fatty acid biosynthetic process (GO:0006633); long-chain fatty acid metabolic process (GO:0001676); coumarin biosynthetic process (GO:0009805); fatty acid metabolic process (GO:0006631); response to wounding (GO:0009611);	nucleus (GO:0005634); plasma membrane (GO:0005886); Golgi apparatus (GO:0005794);	catalytic activity (GO:0003824); long-chain fatty acid-CoA ligase activity (GO:0004467);
93	'11.9.4.13'	'lipid metabolism.lipid degradation.beta-oxidation.acyl CoA reductase'	'glyma11g19170'	'highly similar to ( 523)AT5G22500| Symbols: | acyl CoA reductase, putative / male-sterility protein, putative | chr5:7470544-7473919 FORWARD no original description'	T	AT5G22500	suberin biosynthetic process (GO:0010345); microsporogenesis (GO:0009556); response to salt stress (GO:0009651); oxidation-reduction process (GO:0055114); response to wounding (GO:0009611);	chloroplast (GO:0009507); plasma membrane (GO:0005886);	fatty-acyl-CoA reductase (alcohol-forming) activity (GO:0080019); oxidoreductase activity, acting on the aldehyde or oxo group of donors, NAD or NADP as acceptor (GO:0016620); long-chain-fatty-acyl-CoA reductase activity (GO:0050062); oxidoreductase activity, acting on the CH-CH group of donors (GO:0016627); nucleotide binding (GO:0000166);
93	'31.2.5'	'cell.division.plastid'	'glyma11g37590'	'moderately similar to ( 466)AT1G24490| Symbols: ALB4 | ALB4 (ALBINA 4) | chr1:8682352-8684954 FORWARDmoderately similar to ( 383)PPF1_PEA no original description'	T	AT1G24490	protein insertion into membrane (GO:0051205); chloroplast organization (GO:0009658); thylakoid membrane organization (GO:0010027); ncRNA metabolic process (GO:0034660); signal transduction (GO:0007165); chloroplast relocation (GO:0009902);	membrane (GO:0016020); chloroplast thylakoid membrane (GO:0009535); plasma membrane (GO:0005886);	molecular_function (GO:0003674);
93	'35.2'	'not assigned.unknown'	'glyma11g37990'	'highly similar to ( 545)AT5G65280| Symbols: GCL1 | GCL1 (GCR2-LIKE 1); catalytic | chr5:26103355-26105295 REVERSE no original description'	T	AT5G65280		cytoplasm (GO:0005737); extrinsic to membrane (GO:0019898);	catalytic activity (GO:0003824);
93	'27.3.6'	'RNA.regulation of transcription.bHLH,Basic Helix-Loop-Helix family'	'glyma11g13960'	'moderately similar to ( 222)AT1G51140| Symbols: | basic helix-loop-helix (bHLH) family protein | chr1:18947470-18949281 REVERSE no original description'	T	AT1G51140	regulation of transcription, DNA-dependent (GO:0006355); photoperiodism, flowering (GO:0048573);	nucleus (GO:0005634);	sequence-specific DNA binding transcription factor activity (GO:0003700); DNA binding (GO:0003677);
93	'35.2'	'not assigned.unknown'	'glyma11g38220'	'moderately similar to ( 221)AT2G22170| Symbols: | lipid-associated family protein | chr2:9434090-9434822 REVERSE no original description'	T	AT2G22170	jasmonic acid biosynthetic process (GO:0009695); biological_process (GO:0008150); response to wounding (GO:0009611);	extracellular region (GO:0005576); thylakoid (GO:0009579); chloroplast (GO:0009507); membrane (GO:0016020);	molecular_function (GO:0003674);
93	'11.8'	'lipid metabolism.''exotics'' (steroids, squalene etc)'	'glyma12g17680'	'moderately similar to ( 324)AT4G27270| Symbols: | quinone reductase family protein | chr4:13661464-13663249 REVERSE no original description'	T	AT4G27270	negative regulation of transcription, DNA-dependent (GO:0045892);	plasma membrane (GO:0005886); cytoplasm (GO:0005737); plasmodesma (GO:0009506);	oxidoreductase activity (GO:0016491); FMN binding (GO:0010181);
93	'33.99'	'development.unspecified'	'glyma13g17410'	'highly similar to ( 634)AT2G03140| Symbols: | CAAX amino terminal protease family protein | chr2:941997-949334 FORWARD no original description'	T	AT2G03140	proteolysis (GO:0006508);	chloroplast (GO:0009507); nucleus (GO:0005634); membrane (GO:0016020);
93	'27.3.7'	'RNA.regulation of transcription.C2C2(Zn) CO-like, Constans-like zinc finger family'	'glyma13g33990'	'moderately similar to ( 232)AT1G78600| Symbols: | zinc finger (B-box type) family protein | chr1:29572263-29573555 FORWARD no original description'	T	AT1G78600	anthocyanin-containing compound biosynthetic process (GO:0009718); chloroplast organization (GO:0009658); regulation of protein dephosphorylation (GO:0035304); shade avoidance (GO:0009641); regulation of transcription, DNA-dependent (GO:0006355); regulation of plant-type hypersensitive response (GO:0010363); systemic acquired resistance, salicylic acid mediated signaling pathway (GO:0009862); chl…	nuclear speck (GO:0016607); nucleus (GO:0005634);	zinc ion binding (GO:0008270); protein binding (GO:0005515); sequence-specific DNA binding transcription factor activity (GO:0003700);
93	'27.3.64'	'RNA.regulation of transcription.PHOR1'	'glyma13g38890'	'moderately similar to ( 419)AT2G35930| Symbols: | U-box domain-containing protein | chr2:15090180-15091415 REVERSEweakly similar to ( 107)SPL11_ORYSA no original description'	T	AT2G35930	response to water deprivation (GO:0009414); jasmonic acid mediated signaling pathway (GO:0009867); protein targeting to membrane (GO:0006612); defense response to bacterium (GO:0042742); protein autoubiquitination (GO:0051865); protein ubiquitination (GO:0016567); regulation of hydrogen peroxide metabolic process (GO:0010310); respiratory burst involved in defense response (GO:0002679); systemic …	cytosol (GO:0005829); cytoplasm (GO:0005737);	ubiquitin-protein ligase activity (GO:0004842);
93	'27.3.6'	'RNA.regulation of transcription.bHLH,Basic Helix-Loop-Helix family'	'glyma13g41670'	'weakly similar to ( 193)AT2G42280| Symbols: | basic helix-loop-helix (bHLH) family protein | chr2:17618969-17620241 REVERSE no original description'	T	AT2G42280	regulation of transcription, DNA-dependent (GO:0006355); photoperiodism, flowering (GO:0048573); response to arsenic-containing substance (GO:0046685);	nucleus (GO:0005634);	DNA binding (GO:0003677); sequence-specific DNA binding transcription factor activity (GO:0003700);
93	'26.10'	'misc.cytochrome P450'	'glyma13g33620'	'highly similar to ( 547)AT3G14680| Symbols: CYP72A14 | CYP72A14 (cytochrome P450, family 72, subfamily A, polypeptide 14); oxygen binding | chr3:4934485-4936469 FORWARDhighly similar to ( 518)C72A1_CATRO no original description'	T	AT3G14680	transition metal ion transport (GO:0000041); oxidation-reduction process (GO:0055114);		electron carrier activity (GO:0009055); heme binding (GO:0020037); oxidoreductase activity, acting on paired donors, with incorporation or reduction of molecular oxygen (GO:0016705); oxygen binding (GO:0019825); iron ion binding (GO:0005506);
93	'26.10'	'misc.cytochrome P450'	'glyma13g33690'	'highly similar to ( 570)AT3G14610| Symbols: CYP72A7 | CYP72A7 (cytochrome P450, family 72, subfamily A, polypeptide 7); oxygen binding | chr3:4912572-4914510 FORWARDhighly similar to ( 555)C72A1_CATRO no original description'	T	AT3G14610	oxidation-reduction process (GO:0055114);	endoplasmic reticulum (GO:0005783);	electron carrier activity (GO:0009055); heme binding (GO:0020037); oxidoreductase activity, acting on paired donors, with incorporation or reduction of molecular oxygen (GO:0016705); iron ion binding (GO:0005506); oxygen binding (GO:0019825);
93	'35.2'	'not assigned.unknown'	'glyma13g35620'	'moderately similar to ( 434)AT1G52870| Symbols: | peroxisomal membrane protein-related | chr1:19689524-19691346 FORWARD no original description'	T	AT1G52870	biological_process (GO:0008150);	integral to membrane (GO:0016021); chloroplast (GO:0009507);	molecular_function (GO:0003674);
93	'26.9'	'misc.glutathione S transferases'	'glyma14g03470'	'moderately similar to ( 254)AT2G30860| Symbols: GLUTTR, ATGSTF7, ATGSTF9 | ATGSTF9 (Arabidopsis thaliana Glutathione S-transferase (class phi) 9) | chr2:13146209-13147156 FORWARDweakly similar to ( 149)GSTF3_MAIZE no original description'	T	AT2G30860	response to osmotic stress (GO:0006970); tryptophan catabolic process (GO:0006569); systemic acquired resistance (GO:0009627); regulation of defense response (GO:0031347); indoleacetic acid biosynthetic process (GO:0009684); toxin catabolic process (GO:0009407); response to cadmium ion (GO:0046686); defense response to bacterium (GO:0042742); response to zinc ion (GO:0010043); glycine catabolic p…	cytosol (GO:0005829); plasmodesma (GO:0009506); vacuole (GO:0005773); chloroplast stroma (GO:0009570); plasma membrane (GO:0005886); cytoplasm (GO:0005737); thylakoid (GO:0009579); chloroplast (GO:0009507); apoplast (GO:0048046);	copper ion binding (GO:0005507); glutathione transferase activity (GO:0004364); glutathione binding (GO:0043295); glutathione peroxidase activity (GO:0004602);
93	'34.1'	'transport.p- and v-ATPases'	'glyma14g17360'	'nearly identical (1533)AT2G24520| Symbols: AHA5 | AHA5 (ARABIDOPSIS H(+)-ATPASE 5); ATPase | chr2:10422602-10426810 FORWARDnearly identical (1574)PMA4_NICPL no original description'	T	AT2G24520	ATP catabolic process (GO:0006200); metabolic process (GO:0008152); cation transport (GO:0006812); ATP biosynthetic process (GO:0006754);	integral to membrane (GO:0016021); membrane (GO:0016020); plasma membrane (GO:0005886);	ATPase activity (GO:0016887); ATP binding (GO:0005524); ATPase activity, coupled to transmembrane movement of ions, phosphorylative mechanism (GO:0015662); metal ion binding (GO:0046872); catalytic activity (GO:0003824); nucleotide binding (GO:0000166);
93	'29.5.11.4.3.2'	'protein.degradation.ubiquitin.E3.SCF.FBOX'	'glyma14g26660'	'highly similar to ( 506)AT1G21410| Symbols: SKP2A | SKP2A; protein binding | chr1:7497468-7499375 FORWARD no original description'	T	AT1G21410	negative regulation of transcription, DNA-dependent (GO:0045892); lateral root formation (GO:0010311); cellular response to auxin stimulus (GO:0071365); SCF-dependent proteasomal ubiquitin-dependent protein catabolic process (GO:0031146); positive regulation of cell division (GO:0051781); protein ubiquitination (GO:0016567);	nucleus (GO:0005634); cytoplasm (GO:0005737); SCF ubiquitin ligase complex (GO:0019005);	protein binding (GO:0005515); ubiquitin-protein ligase activity (GO:0004842);
93	'29.4'	'protein.postranslational modification'	'glyma14g35060'	'moderately similar to ( 391)AT1G78230| Symbols: | protein binding | chr1:29435119-29437409 FORWARD no original description'	T	AT1G78230	biological_process (GO:0008150);	vacuole (GO:0005773); extracellular region (GO:0005576);
93	'11.3'	'lipid metabolism.Phospholipid synthesis'	'glyma14g08400'	'highly similar to ( 507)AT1G75020| Symbols: LPAT4 | LPAT4; acyltransferase | chr1:28175440-28177018 FORWARDweakly similar to ( 166)LPAT2_BRAOL no original description'	T	AT1G75020	phosphatidylglycerol biosynthetic process (GO:0006655); systemic acquired resistance, salicylic acid mediated signaling pathway (GO:0009862); metabolic process (GO:0008152);		transferase activity, transferring acyl groups (GO:0016746);
93	'26.9'	'misc.glutathione S transferases'	'glyma15g40200'	'moderately similar to ( 300)AT1G17180| Symbols: ATGSTU25 | ATGSTU25 (Arabidopsis thaliana Glutathione S-transferase (class tau) 25); glutathione transferase | chr1:5872201-5872951 FORWARDmoderately similar to ( 318)GSTX4_TOBAC no original description'	T	AT1G17180	toxin catabolic process (GO:0009407); response to cyclopentenone (GO:0010583);	cytoplasm (GO:0005737);	glutathione transferase activity (GO:0004364);
93	'25'	'C1-metabolism'	'glyma15g06900'	'moderately similar to ( 248)AT5G56260| Symbols: | dimethylmenaquinone methyltransferase family protein | chr5:22792775-22793275 REVERSE no original description'	T	AT5G56260	regulation of RNA metabolic process (GO:0051252);	cytoplasm (GO:0005737);	ribonuclease inhibitor activity (GO:0008428);
93	'20.2.1'	'stress.abiotic.heat'	'glyma16g01440'	'weakly similar to ( 134)AT1G54050| Symbols: | 17.4 kDa class III heat shock protein (HSP17.4-CIII) | chr1:20183226-20183790 REVERSEvery weakly similar to (87.4)HSP21_SOYBN no original description'	T	AT1G54050	response to heat (GO:0009408); response to high light intensity (GO:0009644); protein folding (GO:0006457); response to hydrogen peroxide (GO:0042542);	cytoplasm (GO:0005737);	molecular_function (GO:0003674);
93	'17.2.3'	'hormone metabolism.auxin.induced-regulated-responsive-activated'	'glyma16g02370'	'weakly similar to ( 120)AT2G46690| Symbols: | auxin-responsive family protein | chr2:19187974-19188339 FORWARD no original description'	T	AT2G46690	response to auxin stimulus (GO:0009733); calcium ion transport (GO:0006816);	cellular_component (GO:0005575);	molecular_function (GO:0003674);
93	'35.2'	'not assigned.unknown'	'glyma16g21960'	'moderately similar to ( 397)AT3G51520| Symbols: | diacylglycerol acyltransferase family | chr3:19121718-19123497 FORWARD no original description'	T	AT3G51520		chloroplast (GO:0009507);	transferase activity, transferring acyl groups other than amino-acyl groups (GO:0016747); diacylglycerol O-acyltransferase activity (GO:0004144);
93	'27.3.3'	'RNA.regulation of transcription.AP2/EREBP, APETALA2/Ethylene-responsive element binding protein family'	'glyma16g27950'	'very weakly similar to (98.2)AT5G50080| Symbols: | DNA binding / transcription factor | chr5:20383174-20384061 FORWARDvery weakly similar to (84.3)ERF1_ORYSA no original description'	T	AT5G50080	regulation of transcription, DNA-dependent (GO:0006355); positive regulation of transcription, DNA-dependent (GO:0045893); regulation of timing of transition from vegetative to reproductive phase (GO:0048510);	nucleus (GO:0005634);	sequence-specific DNA binding transcription factor activity (GO:0003700); DNA binding (GO:0003677);
93	'31'	'cell'	'glyma17g14080'	'weakly similar to ( 175)AT5G52060| Symbols: ATBAG1 | ATBAG1 (ARABIDOPSIS THALIANA BCL-2-ASSOCIATED ATHANOGENE 1); protein binding | chr5:21169675-21170967 REVERSE no original description'	T	AT5G52060	cellular cation homeostasis (GO:0030003); divalent metal ion transport (GO:0070838); root hair elongation (GO:0048767); response to salt stress (GO:0009651); response to fructose stimulus (GO:0009750); water transport (GO:0006833);	mitochondrion (GO:0005739);	chaperone binding (GO:0051087);
93	'29.5.11.4.2'	'protein.degradation.ubiquitin.E3.RING'	'glyma17g11000'	'weakly similar to ( 179)AT1G74410| Symbols: | zinc finger (C3HC4-type RING finger) family protein | chr1:27969384-27971342 FORWARD no original description'	T	AT1G74410	response to chitin (GO:0010200);		zinc ion binding (GO:0008270);
93	'29.2.3'	'protein.synthesis.initiation'	'glyma18g11010'	'weakly similar to ( 157)AT5G54940| Symbols: | eukaryotic translation initiation factor SUI1, putative | chr5:22325646-22325984 REVERSEweakly similar to ( 151)SUI1_ORYSA no original description'	T	AT5G54940	translational initiation (GO:0006413);		translation initiation factor activity (GO:0003743);
93	'35.2'	'not assigned.unknown'	'glyma18g02120'	'moderately similar to ( 306)AT4G39840| Symbols: | similar to unnamed protein product [Vitis vinifera] (GB:CAO21162.1); similar to unnamed protein product [Vitis vinifera] (GB:CAO48661.1) | chr4:18485262-18486617 FORWARD no original description'	T	AT4G39840	biological_process (GO:0008150);	endosome (GO:0005768); Golgi apparatus (GO:0005794); trans-Golgi network (GO:0005802);	molecular_function (GO:0003674);
93	'29.5.11'	'protein.degradation.ubiquitin'	'glyma18g03810'	'highly similar to ( 651)AT2G39830| Symbols: | zinc ion binding | chr2:16627028-16630736 REVERSE no original description'	T	AT2G39830	root development (GO:0048364); phloem development (GO:0010088);		zinc ion binding (GO:0008270);
93	'35.2'	'not assigned.unknown'	'glyma18g04020'	'moderately similar to ( 494)AT3G11420| Symbols: | fringe-related protein | chr3:3591840-3594329 FORWARD no original description'	T	AT3G11420	biological_process (GO:0008150);	plasma membrane (GO:0005886);	transferase activity, transferring glycosyl groups (GO:0016757);
93	'16.8.3'	'secondary metabolism.flavonoids.dihydroflavonols'	'glyma19g00980'	'moderately similar to ( 352)AT5G14700| Symbols: | cinnamoyl-CoA reductase-related | chr5:4740505-4743330 REVERSEweakly similar to ( 105)DFRA_VITVI no original description'	T	AT5G14700	lignin biosynthetic process (GO:0009809); cellular metabolic process (GO:0044237);	cellular_component (GO:0005575);	coenzyme binding (GO:0050662); cinnamoyl-CoA reductase activity (GO:0016621); catalytic activity (GO:0003824); nucleotide binding (GO:0000166);
93	'29.4.1.57'	'protein.postranslational modification.kinase.receptor like cytoplasmatic kinase VII'	'glyma20g10920'	'moderately similar to ( 426)AT1G14370| Symbols: APK2A | APK2A (PROTEIN KINASE 2A); kinase | chr1:4915854-4917954 FORWARDmoderately similar to ( 209)NORK_MEDTR no original description'	T	AT1G14370	protein phosphorylation (GO:0006468);	plasma membrane (GO:0005886); chloroplast (GO:0009507);	protein serine/threonine kinase activity (GO:0004674); ATP binding (GO:0005524); protein kinase activity (GO:0004672); kinase activity (GO:0016301); transferase activity, transferring phosphorus-containing groups (GO:0016772);
93	'31.4'	'cell.vesicle transport'	'glyma20g21200'	'moderately similar to ( 226)AT4G30240| Symbols: | protein binding | chr4:14808365-14809751 REVERSE no original description'	T	AT4G30240	Golgi vesicle transport (GO:0048193); vesicle-mediated transport (GO:0016192);	membrane (GO:0016020);
93	'27.3.67'	'RNA.regulation of transcription.putative transcription regulator'	'glyma20g29570'	'moderately similar to ( 295)AT2G29050| Symbols: ATRBL1 | ATRBL1 (ARABIDOPSIS THALIANA RHOMBOID-LIKE 1) | chr2:12485322-12486730 FORWARD no original description'	T	AT2G29050	proteolysis (GO:0006508);	integral to membrane (GO:0016021); plasma membrane (GO:0005886); Golgi apparatus (GO:0005794);	serine-type endopeptidase activity (GO:0004252);
93	'29.5.3'	'protein.degradation.cysteine protease'	'glyma20g32460'	'moderately similar to ( 457)AT3G54940| Symbols: | cysteine proteinase, putative | chr3:20365380-20365880 FORWARDmoderately similar to ( 368)CYSP_PEA no original description'	T	AT3G54940	proteolysis (GO:0006508);	extracellular region (GO:0005576);	cysteine-type peptidase activity (GO:0008234);
94	'35.2'	'not assigned.unknown'	'glyma01g04190'	'weakly similar to ( 157)AT1G60010| Symbols: | similar to unknown protein [Arabidopsis thaliana] (TAIR:AT1G10530.1); similar to unnamed protein product [Vitis vinifera] (GB:CAO40951.1) | chr1:22099325-22100099 REVERSE no original description'	T	AT1G60010	response to salt stress (GO:0009651); N-terminal protein myristoylation (GO:0006499); water transport (GO:0006833); response to fructose stimulus (GO:0009750);	nucleus (GO:0005634);	molecular_function (GO:0003674);
94	'29.5.4'	'protein.degradation.aspartate protease'	'glyma01g36770'	'highly similar to ( 503)AT2G17760| Symbols: | aspartyl protease family protein | chr2:7720570-7723351 FORWARD no original description'	T	AT2G17760	proteolysis (GO:0006508); amino acid transport (GO:0006865);	anchored to membrane (GO:0031225);	aspartic-type endopeptidase activity (GO:0004190);
94	'13.2.2.3'	'amino acid metabolism.degradation.glutamate family.arginine'	'glyma01g33750'	'moderately similar to ( 420)AT4G08900| Symbols: | arginase | chr4:5703496-5705177 FORWARDmoderately similar to ( 374)ARGI_SOYBN no original description'	T	AT4G08900	polyamine metabolic process (GO:0006595); defense response to bacterium (GO:0042742); arginine catabolic process (GO:0006527);	mitochondrion (GO:0005739); chloroplast (GO:0009507);	metal ion binding (GO:0046872); agmatinase activity (GO:0008783); cobalt ion binding (GO:0050897); arginase activity (GO:0004053); hydrolase activity, acting on carbon-nitrogen (but not peptide) bonds, in linear amidines (GO:0016813);
94	'31.1'	'cell.organisation'	'glyma02g11260'	'highly similar to ( 963)AT3G25690| Symbols: CHUP1 | CHUP1 (CHLOROPLAST UNUSUAL POSITIONING 1) | chr3:9355298-9358994 FORWARD no original description'	T	AT3G25690	thylakoid membrane organization (GO:0010027); regulation of protein dephosphorylation (GO:0035304); photosynthesis, light reaction (GO:0019684); photosystem II assembly (GO:0010207); ncRNA metabolic process (GO:0034660); transcription from plastid promoter (GO:0042793); positive regulation of transcription, DNA-dependent (GO:0045893); chloroplast relocation (GO:0009902); rRNA processing (GO:00063…	chloroplast outer membrane (GO:0009707); nucleus (GO:0005634); chloroplast (GO:0009507);
94	'27.3.67'	'RNA.regulation of transcription.putative transcription regulator'	'glyma02g37680'	'moderately similar to ( 206)AT5G49700| Symbols: | DNA-binding protein-related | chr5:20209825-20210655 FORWARD no original description'	T	AT5G49700	biological_process (GO:0008150);	nucleus (GO:0005634);
94	'27.3.32'	'RNA.regulation of transcription.WRKY domain transcription factor family'	'glyma02g39870'	'moderately similar to ( 292)AT2G38470| Symbols: ATWRKY33, WRKY33 | WRKY33 (WRKY DNA-binding protein 33); transcription factor | chr2:16115554-16117617 FORWARD no original description'	T	AT2G38470	defense response to fungus (GO:0050832); response to salt stress (GO:0009651); salicylic acid mediated signaling pathway (GO:0009863); negative regulation of defense response (GO:0031348); jasmonic acid mediated signaling pathway (GO:0009867); protein targeting to membrane (GO:0006612); response to osmotic stress (GO:0006970); systemic acquired resistance, salicylic acid mediated signaling pathwa…	nucleus (GO:0005634);	sequence-specific DNA binding transcription factor activity (GO:0003700); protein binding (GO:0005515); sequence-specific DNA binding (GO:0043565);
94	'35.2'	'not assigned.unknown'	'glyma02g42250'	'weakly similar to ( 184)AT2G40000| Symbols: HSPRO2, ATHSPRO2 | similar to unknown protein [Arabidopsis thaliana] (TAIR:AT3G55840.1); similar to unnamed protein product [Vitis vinifera] (GB:CAO41329.1); contains InterPro domain Hs1pro-1, C-terminal (InterPro:IPR009743); contains InterPro domain Hs1pro-1, N-terminal (InterPro:IPR009869) | chr2:16707727-16709034 REVERSE no original description'	T	AT2G40000	response to chitin (GO:0010200); response to oxidative stress (GO:0006979); defense response to bacterium, incompatible interaction (GO:0009816); response to absence of light (GO:0009646); response to salicylic acid stimulus (GO:0009751);	mitochondrion (GO:0005739);	protein binding (GO:0005515);
94	'27.3.23'	'RNA.regulation of transcription.HSF,Heat-shock transcription factor family'	'glyma03g31380'	'weakly similar to ( 132)AT3G63350| Symbols: HSFA7B, AT-HSFA7B | AT-HSFA7B (Arabidopsis thaliana heat shock transcription factor A7B); DNA binding / transcription factor | chr3:23410443-23411787 FORWARD no original description'	T	AT3G63350	regulation of transcription, DNA-dependent (GO:0006355); response to heat (GO:0009408); terpenoid biosynthetic process (GO:0016114); protein folding (GO:0006457); carpel morphogenesis (GO:0048445); response to high light intensity (GO:0009644); response to hydrogen peroxide (GO:0042542);	nucleus (GO:0005634);	sequence-specific DNA binding (GO:0043565); sequence-specific DNA binding transcription factor activity (GO:0003700); DNA binding (GO:0003677);
94	'35.2'	'not assigned.unknown'	'glyma03g35810'	'weakly similar to ( 114)AT5G04820| Symbols: ATOFP13, OFP13 | ATOFP13/OFP13 (Arabidopsis thaliana ovate family protein 13) | chr5:1399686-1400468 FORWARD no original description'	T	AT5G04820	negative regulation of transcription, DNA-dependent (GO:0045892);	nucleus (GO:0005634);
94	'30.2.99'	'signalling.receptor kinases.misc'	'glyma03g41430'	'weakly similar to ( 194)AT1G56720| Symbols: | protein kinase family protein | chr1:21267295-21269224 REVERSEweakly similar to ( 157)PSKR_DAUCA no original description'	T	AT1G56720	protein phosphorylation (GO:0006468); protein autophosphorylation (GO:0046777);	plasma membrane (GO:0005886);	ATP binding (GO:0005524); protein serine/threonine kinase activity (GO:0004674); protein kinase activity (GO:0004672); transferase activity, transferring phosphorus-containing groups (GO:0016772); kinase activity (GO:0016301);
94	'27.3.8'	'RNA.regulation of transcription.C2C2(Zn) DOF zinc finger family'	'glyma03g01030'	'weakly similar to ( 184)AT5G39660| Symbols: CDF2 | CDF2 (CYCLING DOF FACTOR 2); DNA binding / transcription factor | chr5:15896148-15897940 FORWARDvery weakly similar to (98.2)MNB1A_MAIZE no original description'	T	AT5G39660	regulation of transcription, DNA-dependent (GO:0006355);	nucleus (GO:0005634);	protein binding (GO:0005515); DNA binding (GO:0003677); sequence-specific DNA binding transcription factor activity (GO:0003700); zinc ion binding (GO:0008270);
94	'11.9.2'	'lipid metabolism.lipid degradation.lipases'	'glyma04g09040'	'highly similar to ( 532)AT5G11650| Symbols: | hydrolase, alpha/beta fold family protein | chr5:3745070-3746817 FORWARD no original description'	T	AT5G11650	response to chitin (GO:0010200);		hydrolase activity (GO:0016787);
94	'35.2'	'not assigned.unknown'	'glyma04g37640'	'moderately similar to ( 264)AT5G41110| Symbols: | similar to unknown protein [Arabidopsis thaliana] (TAIR:AT3G26890.3); similar to unknown protein [Arabidopsis thaliana] (TAIR:AT3G26890.4); similar to unknown protein [Arabidopsis thaliana] (TAIR:AT3G26890.5); similar to unnamed protein product [Vitis vinifera] (GB:CAO49066.1); contains domain PTHR13199 (PTHR13199) | chr5:16469826-16472217 FORWAR…	T	AT5G41110	biological_process (GO:0008150);	chloroplast (GO:0009507);
94	'21.6'	'redox.dismutases and catalases'	'glyma04g01920'	'highly similar to ( 918)AT4G35090| Symbols: CAT2 | CAT2 (CATALASE 2); catalase | chr4:16701110-16703220 REVERSEnearly identical (1021)CATA4_SOYBN no original description'	T	AT4G35090	response to cold (GO:0009409); cellular response to phosphate starvation (GO:0016036); response to light stimulus (GO:0009416); starch metabolic process (GO:0005982); cellular response to nitrogen starvation (GO:0006995); response to oxidative stress (GO:0006979); oxidation-reduction process (GO:0055114); hydrogen peroxide catabolic process (GO:0042744); cellular response to sulfate starvation (G…	peroxisome (GO:0005777); cytosolic ribosome (GO:0022626); mitochondrion (GO:0005739); nucleus (GO:0005634); chloroplast (GO:0009507); stromule (GO:0010319);	catalase activity (GO:0004096); cobalt ion binding (GO:0050897); protein binding (GO:0005515); heme binding (GO:0020037);
94	'27.3.50'	'RNA.regulation of transcription.General Transcription'	'glyma04g40880'	'very weakly similar to (91.3)AT4G37740| Symbols: AtGRF2 | AtGRF2 (GROWTHREGULATING FACTOR 2) | chr4:17725527-17727603 REVERSE no original description'	T	AT4G37740	leaf morphogenesis (GO:0009965); response to abscisic acid stimulus (GO:0009737); regulation of transcription, DNA-dependent (GO:0006355); embryo development ending in seed dormancy (GO:0009793); seed germination (GO:0009845); leaf development (GO:0048366); seed dormancy process (GO:0010162);	nucleus (GO:0005634);	ATP binding (GO:0005524); hydrolase activity, acting on acid anhydrides, in phosphorus-containing anhydrides (GO:0016818);
94	'26.24'	'misc.GCN5-related N-acetyltransferase'	'glyma05g22350'	'highly similar to ( 527)AT2G23060| Symbols: | GCN5-related N-acetyltransferase (GNAT) family protein | chr2:9819919-9821279 REVERSE no original description'	T	AT2G23060	metabolic process (GO:0008152);	cellular_component (GO:0005575);	N-acetyltransferase activity (GO:0008080);
94	'2.1.2.1'	'major CHO metabolism.synthesis.starch.AGPase'	'glyma06g03340'	'highly similar to ( 810)AT1G27680| Symbols: APL2 | APL2 (large subunit of AGP 2) | chr1:9631617-9634437 FORWARDhighly similar to ( 812)GLGL1_BETVU no original description'	T	AT1G27680	biosynthetic process (GO:0009058); starch biosynthetic process (GO:0019252);	chloroplast (GO:0009507);	glucose-1-phosphate adenylyltransferase activity (GO:0008878); nucleotidyltransferase activity (GO:0016779);
94	'26.10'	'misc.cytochrome P450'	'glyma06g14510'	'highly similar to ( 681)AT5G24910| Symbols: CYP714A1 | CYP714A1 (cytochrome P450, family 714, subfamily A, polypeptide 1); oxygen binding | chr5:8567677-8570263 REVERSEmoderately similar to ( 280)C72A1_CATRO no original description'	T	AT5G24910	brassinosteroid biosynthetic process (GO:0016132); oxidation-reduction process (GO:0055114);		heme binding (GO:0020037); electron carrier activity (GO:0009055); oxygen binding (GO:0019825); oxidoreductase activity, acting on paired donors, with incorporation or reduction of molecular oxygen (GO:0016705); iron ion binding (GO:0005506);
94	'30.3'	'signalling.calcium'	'glyma06g13420'	'moderately similar to ( 275)AT5G24270| Symbols: CBL4, SOS3 | SOS3 (SALT OVERLY SENSITIVE 3) | chr5:8238784-8240182 REVERSE no original description'	T	AT5G24270	N-terminal protein myristoylation (GO:0006499); detection of calcium ion (GO:0005513); hypotonic salinity response (GO:0042539); calcium-mediated signaling (GO:0019722); stomatal movement (GO:0010118); cellular potassium ion homeostasis (GO:0030007);	cytoplasm (GO:0005737); plasma membrane (GO:0005886); calcineurin complex (GO:0005955);	protein binding (GO:0005515); calcium-dependent protein serine/threonine phosphatase activity (GO:0004723); calcium ion binding (GO:0005509);
94	'31.1'	'cell.organisation'	'glyma07g08420'	'moderately similar to ( 367)AT3G61060| Symbols: ATPP2-A13 | ATPP2-A13 | chr3:22614141-22615311 FORWARD no original description'	T	AT3G61060	N-terminal protein myristoylation (GO:0006499); response to wounding (GO:0009611); response to sucrose stimulus (GO:0009744); response to fructose stimulus (GO:0009750);	nucleus (GO:0005634);	protein binding (GO:0005515); carbohydrate binding (GO:0030246);
94	'29.4.1.57'	'protein.postranslational modification.kinase.receptor like cytoplasmatic kinase VII'	'glyma07g13440'	'moderately similar to ( 420)AT5G47070| Symbols: | protein kinase, putative | chr5:19135910-19137755 REVERSEmoderately similar to ( 209)PSKR_DAUCA no original description'	T	AT5G47070	systemic acquired resistance (GO:0009627); protein phosphorylation (GO:0006468); salicylic acid biosynthetic process (GO:0009697);	plasma membrane (GO:0005886);	transferase activity, transferring phosphorus-containing groups (GO:0016772); protein kinase activity (GO:0004672); protein serine/threonine kinase activity (GO:0004674); kinase activity (GO:0016301); ATP binding (GO:0005524);
94	'34.21'	'transport.calcium'	'glyma07g18150'	'moderately similar to ( 480)AT3G51860| Symbols: ATHCX1, CAX1-LIKE, ATCAX3, CAX3 | CAX3 (cation exchanger 3); cation:cation antiporter | chr3:19250435-19253496 FORWARDmoderately similar to ( 404)CAX1A_ORYSA no original description'	T	AT3G51860	calcium ion transport (GO:0006816); cellular zinc ion homeostasis (GO:0006882); transmembrane transport (GO:0055085); phosphate ion homeostasis (GO:0055062); cation transport (GO:0006812); lithium ion transport (GO:0010351); phosphorus metabolic process (GO:0006793); response to nematode (GO:0009624); cellular calcium ion homeostasis (GO:0006874); sodium ion transport (GO:0006814); cellular manga…	vacuolar membrane (GO:0005774); integral to membrane (GO:0016021); plant-type vacuole membrane (GO:0009705); vacuole (GO:0005773);	cation:cation antiporter activity (GO:0015491); calcium:hydrogen antiporter activity (GO:0015369); protein binding (GO:0005515); calcium:cation antiporter activity (GO:0015368); cation transmembrane transporter activity (GO:0008324);
94	'27.3.99'	'RNA.regulation of transcription.unclassified'	'glyma08g10530'	'moderately similar to ( 370)AT1G30320| Symbols: | remorin family protein | chr1:10680330-10682834 FORWARD no original description'	T	AT1G30320		cytoplasm (GO:0005737); plasma membrane (GO:0005886);	DNA binding (GO:0003677);
94	'10.2'	'cell wall.cellulose synthesis'	'glyma08g27560'	'highly similar to ( 703)AT5G60920| Symbols: COB | COB (COBRA) | chr5:24528692-24531158 REVERSEhighly similar to ( 676)COBL1_ORYSA no original description'	T	AT5G60920	root morphogenesis (GO:0010015); plant-type cell wall organization (GO:0009664); regulation of hormone levels (GO:0010817); cellulose metabolic process (GO:0030243); anthocyanin accumulation in tissues in response to UV light (GO:0043481); cell wall organization (GO:0071555); multidimensional cell growth (GO:0009825); polysaccharide catabolic process (GO:0000272); regulation of cell size (GO:0008…	plasma membrane (GO:0005886); longitudinal side of cell surface (GO:0009930); anchored to membrane (GO:0031225); external side of plasma membrane (GO:0009897); anchored to plasma membrane (GO:0046658); plant-type cell wall (GO:0009505);	molecular_function (GO:0003674);
94	'28.1'	'DNA.synthesis/chromatin structure'	'glyma08g04480'	'moderately similar to ( 211)AT3G18500| Symbols: | similar to endonuclease/exonuclease/phosphatase family protein [Arabidopsis thaliana] (TAIR:AT1G73875.1); similar to unnamed protein product [Vitis vinifera] (GB:CAO68025.1); contains InterPro domain Endonuclease/exonuclease/phosphatase (InterPro:IPR005135) | chr3:6352550-6355303 FORWARD no original description'	T	AT3G18500	maltose metabolic process (GO:0000023); starch biosynthetic process (GO:0019252); biological_process (GO:0008150);	nucleus (GO:0005634);	molecular_function (GO:0003674);
94	'35.2'	'not assigned.unknown'	'glyma08g12440'	'very weakly similar to (98.2)AT2G42760| Symbols: | similar to unnamed protein product [Vitis vinifera] (GB:CAO69913.1) | chr2:17803459-17804262 REVERSE no original description'	T	AT2G42760	biological_process (GO:0008150);	nucleus (GO:0005634);	molecular_function (GO:0003674);
94	'27.3.6'	'RNA.regulation of transcription.bHLH,Basic Helix-Loop-Helix family'	'glyma08g37240'	'moderately similar to ( 233)AT5G65640| Symbols: BHLH093 | BHLH093 (BETA HLH PROTEIN 93) | chr5:26254363-26255861 FORWARD no original description'	T	AT5G65640		nucleus (GO:0005634);	DNA binding (GO:0003677); sequence-specific DNA binding transcription factor activity (GO:0003700);
94	'11.9.2.1'	'lipid metabolism.lipid degradation.lipases.triacylglycerol lipase'	'glyma10g01770'	'highly similar to ( 606)AT1G02660| Symbols: | lipase class 3 family protein | chr1:572187-574746 REVERSE no original description'	T	AT1G02660	lipid metabolic process (GO:0006629);	extracellular region (GO:0005576);	triglyceride lipase activity (GO:0004806);
94	'13.2.4.1'	'amino acid metabolism.degradation.branched-chain group.shared'	'glyma10g24590'	'highly similar to ( 689)AT2G33150| Symbols: PED1, KAT2 | KAT2/PED1 (PEROXISOME DEFECTIVE 1); acetyl-CoA C-acyltransferase | chr2:14054891-14058060 REVERSE no original description'	T	AT2G33150	fatty acid oxidation (GO:0019395); positive regulation of abscisic acid mediated signaling pathway (GO:0009789); fatty acid beta-oxidation (GO:0006635); response to misfolded protein (GO:0051788); jasmonic acid biosynthetic process (GO:0009695); response to wounding (GO:0009611); toxin catabolic process (GO:0009407); metabolic process (GO:0008152); proteasome core complex assembly (GO:0080129); p…	chloroplast (GO:0009507); peroxisome (GO:0005777); nucleolus (GO:0005730); vacuolar membrane (GO:0005774); membrane (GO:0016020); mitochondrion (GO:0005739);	catalytic activity (GO:0003824); acetyl-CoA C-acyltransferase activity (GO:0003988); transferase activity, transferring acyl groups other than amino-acyl groups (GO:0016747);
94	'35.2'	'not assigned.unknown'	'glyma11g01100'	'moderately similar to ( 266)AT1G32700| Symbols: | zinc-binding family protein | chr1:11827966-11829424 FORWARD no original description'	T	AT1G32700		nucleus (GO:0005634);
94	'33.99'	'development.unspecified'	'glyma11g15790'	'moderately similar to ( 409)AT3G45600| Symbols: TET3 | TET3 (TETRASPANIN3) | chr3:16744958-16746839 REVERSE no original description'	T	AT3G45600	aging (GO:0007568);	plasmodesma (GO:0009506); integral to membrane (GO:0016021); plasma membrane (GO:0005886);	molecular_function (GO:0003674);
94	'29.4'	'protein.postranslational modification'	'glyma11g30040'	'highly similar to ( 580)AT5G58380| Symbols: SIP1, SNRK3.8, PKS2, CIPK10 | CIPK10 (CBL-INTERACTING PROTEIN KINASE 10); kinase | chr5:23614318-23615757 REVERSEmoderately similar to ( 421)CIPK1_ORYSA no original description'	T	AT5G58380	protein phosphorylation (GO:0006468); signal transduction (GO:0007165);	plasma membrane (GO:0005886);	protein serine/threonine kinase activity (GO:0004674); kinase activity (GO:0016301); ATP binding (GO:0005524); protein kinase activity (GO:0004672); transferase activity, transferring phosphorus-containing groups (GO:0016772);
94	'35.2'	'not assigned.unknown'	'glyma11g11640'	'moderately similar to ( 272)AT1G32700| Symbols: | zinc-binding family protein | chr1:11827966-11829424 FORWARD no original description'	T	AT1G32700		nucleus (GO:0005634);
94	'35.2'	'not assigned.unknown'	'glyma11g13380'	'weakly similar to ( 148)AT3G07560| Symbols: APM2, PEX13 | APM2/PEX13 (ABERRANT PEROXISOME MORPHOLOGY 2); protein binding | chr3:2411622-2413316 REVERSE no original description'	T	AT3G07560	protein import into peroxisome matrix (GO:0016558); fatty acid beta-oxidation (GO:0006635); lithium ion transport (GO:0010351); protein targeting (GO:0006605); lipid transport (GO:0006869); intra-Golgi vesicle-mediated transport (GO:0006891); cellular macromolecule catabolic process (GO:0044265);	peroxisomal membrane (GO:0005778);	protein binding (GO:0005515);
94	'30.3'	'signalling.calcium'	'glyma11g21130'	'weakly similar to ( 111)AT2G38800| Symbols: | calmodulin-binding protein-related | chr2:16224077-16225915 FORWARD no original description'	T	AT2G38800	chlorophyll catabolic process (GO:0015996);	nucleus (GO:0005634);	calmodulin binding (GO:0005516);
94	'31.4'	'cell.vesicle transport'	'glyma13g00590'	'moderately similar to ( 386)AT4G25850| Symbols: | oxysterol-binding family protein | chr4:13143868-13146663 FORWARD no original description'	T	AT4G25850	steroid metabolic process (GO:0008202);	nucleus (GO:0005634);	oxysterol binding (GO:0008142);
94	'26.7'	'misc.oxidases - copper, flavone etc.'	'glyma13g27060'	'moderately similar to ( 465)AT1G62620| Symbols: | flavin-containing monooxygenase family protein / FMO family protein | chr1:23186343-23188529 FORWARD no original description'	T	AT1G62620	oxidation-reduction process (GO:0055114);	nucleus (GO:0005634);	flavin adenine dinucleotide binding (GO:0050660); NADP binding (GO:0050661); monooxygenase activity (GO:0004497); N,N-dimethylaniline monooxygenase activity (GO:0004499);
94	'29.4'	'protein.postranslational modification'	'glyma13g30100'	'moderately similar to ( 421)AT4G18700| Symbols: SnRK3.9, CIPK12 | CIPK12 (SNF1-RELATED PROTEIN KINASE 3.9); kinase | chr4:10289121-10290590 REVERSEmoderately similar to ( 298)CIPK1_ORYSA no original description'	T	AT4G18700	stomatal movement (GO:0010118); protein phosphorylation (GO:0006468); signal transduction (GO:0007165); calcium-mediated signaling (GO:0019722);	plasma membrane (GO:0005886);	transferase activity, transferring phosphorus-containing groups (GO:0016772); protein binding (GO:0005515); kinase activity (GO:0016301); protein kinase activity (GO:0004672); ATP binding (GO:0005524); protein serine/threonine kinase activity (GO:0004674);
94	'35.2'	'not assigned.unknown'	'glyma13g35750'	'weakly similar to ( 160)AT1G61260| Symbols: | similar to unknown protein [Arabidopsis thaliana] (TAIR:AT1G11220.1); similar to unknown [Populus trichocarpa] (GB:ABK92540.1); contains InterPro domain Protein of unknown function DUF761, plant (InterPro:IPR008480) | chr1:22597421-22598651 REVERSE no original description'	T	AT1G61260	biological_process (GO:0008150); response to chitin (GO:0010200);	chloroplast (GO:0009507);	molecular_function (GO:0003674);
94	'35.2'	'not assigned.unknown'	'glyma13g04900'	'moderately similar to ( 365)AT3G28460| Symbols: | similar to hypothetical protein [Vitis vinifera] (GB:CAN74970.1); contains InterPro domain Protein of unknown function methylase putative (InterPro:IPR016065) | chr3:10673910-10675534 REVERSE no original description'	T	AT3G28460	defense response to virus (GO:0051607); positive regulation of transcription, DNA-dependent (GO:0045893); rRNA processing (GO:0006364); tRNA metabolic process (GO:0006399); iron-sulfur cluster assembly (GO:0016226); production of ta-siRNAs involved in RNA interference (GO:0010267); rRNA methylation (GO:0031167); chloroplast organization (GO:0009658); production of miRNAs involved in gene silencin…		methyltransferase activity (GO:0008168);
94	'29.5.11.1'	'protein.degradation.ubiquitin.ubiquitin'	'glyma13g17820'	'highly similar to ( 667)AT4G05320| Symbols: UBQ10 | UBQ10 (POLYUBIQUITIN 10) | chr4:2718557-2719951 FORWARDweakly similar to ( 134)UBIQ_WHEAT no original description'	T	AT4G05320	response to salicylic acid stimulus (GO:0009751); cellular protein modification process (GO:0006464); aging (GO:0007568);
94	'29.5.11.4.3.2'	'protein.degradation.ubiquitin.E3.SCF.FBOX'	'glyma13g29040'	'highly similar to ( 592)AT1G30090| Symbols: | kelch repeat-containing F-box family protein | chr1:10559730-10560926 REVERSE no original description'	T	AT1G30090	biological_process (GO:0008150);	cytoplasm (GO:0005737);	molecular_function (GO:0003674);
94	'30.2.17'	'signalling.receptor kinases.DUF 26'	'glyma13g34070'	'highly similar to ( 826)AT1G07650| Symbols: | leucine-rich repeat transmembrane protein kinase, putative | chr1:2359814-2366420 REVERSEmoderately similar to ( 227)NORK_MEDTR no original description'	T	AT1G07650	protein phosphorylation (GO:0006468); transmembrane receptor protein tyrosine kinase signaling pathway (GO:0007169);	plasma membrane (GO:0005886);	kinase activity (GO:0016301); protein serine/threonine kinase activity (GO:0004674); protein kinase activity (GO:0004672); ATP binding (GO:0005524); transferase activity, transferring phosphorus-containing groups (GO:0016772); protein tyrosine kinase activity (GO:0004713);
94	'30.2.8.2'	'signalling.receptor kinases.leucine rich repeat VIII-2'	'glyma13g34100'	'nearly identical (1041)AT3G14840| Symbols: | leucine-rich repeat family protein / protein kinase family protein | chr3:4988278-4993898 FORWARDmoderately similar to ( 229)NORK_MEDTR no original description'	T	AT3G14840	protein phosphorylation (GO:0006468);	plasma membrane (GO:0005886); plasmodesma (GO:0009506); extracellular region (GO:0005576);	protein kinase activity (GO:0004672); transferase activity, transferring phosphorus-containing groups (GO:0016772); ATP binding (GO:0005524); protein serine/threonine kinase activity (GO:0004674);
94	'17.5.2'	'hormone metabolism.ethylene.signal transduction'	'glyma13g34920'	'very weakly similar to (93.2)AT3G15210| Symbols: ATERF-4, ERF4, RAP2.5, ATERF4 | ATERF-4/ATERF4/ERF4/RAP2.5 (ETHYLENE RESPONSIVE ELEMENT BINDING FACTOR 4); DNA binding / protein binding / transcription factor/ transcription repressor | chr3:5121479-5122147 FORWARDvery weakly similar to (94.0)ERF4_NICSY no original description'	T	AT3G15210	regulation of transcription, DNA-dependent (GO:0006355); negative regulation of transcription, DNA-dependent (GO:0045892); induced systemic resistance, jasmonic acid mediated signaling pathway (GO:0009864); response to abscisic acid stimulus (GO:0009737); respiratory burst involved in defense response (GO:0002679); negative regulation of ethylene mediated signaling pathway (GO:0010105); response …	nucleus (GO:0005634); nuclear body (GO:0016604);	DNA binding (GO:0003677); sequence-specific DNA binding transcription factor activity (GO:0003700); protein binding (GO:0005515);
94	'35.2'	'not assigned.unknown'	'glyma13g40090'	'weakly similar to ( 120)AT5G60680| Symbols: | similar to unknown protein [Arabidopsis thaliana] (TAIR:AT3G45210.1); similar to unnamed protein product [Vitis vinifera] (GB:CAO21845.1); contains InterPro domain Protein of unknown function DUF584 (InterPro:IPR007608) | chr5:24403473-24403964 FORWARD no original description'	T	AT5G60680	biological_process (GO:0008150);	nucleus (GO:0005634);	molecular_function (GO:0003674);
94	'29.5.11.4.2'	'protein.degradation.ubiquitin.E3.RING'	'glyma13g40150'	'moderately similar to ( 353)AT5G60580| Symbols: | zinc finger (C3HC4-type RING finger) family protein | chr5:24371524-24373932 FORWARD no original description'	T	AT5G60580	biological_process (GO:0008150);	cytoplasm (GO:0005737);	zinc ion binding (GO:0008270);
94	'31.1'	'cell.organisation'	'glyma13g43410'	'weakly similar to ( 153)AT1G52250| Symbols: | dynein light chain type 1 family protein | chr1:19462513-19462904 REVERSE no original description'	T	AT1G52250
94	'17.7.1.5'	'hormone metabolism.jasmonate.synthesis-degradation.12-Oxo-PDA-reductase'	'glyma14g39790'	'highly similar to ( 517)AT1G76680| Symbols: OPR1 | OPR1 (12-oxophytodienoate reductase 1); 12-oxophytodienoate reductase | chr1:28781876-28783165 FORWARD no original description'	T	AT1G76680	oxylipin metabolic process (GO:0031407); response to wounding (GO:0009611); response to cadmium ion (GO:0046686); oxidation-reduction process (GO:0055114); response to salicylic acid stimulus (GO:0009751); leaf senescence (GO:0010150); lipid metabolic process (GO:0006629);	cytosol (GO:0005829); cytoplasm (GO:0005737);	FMN binding (GO:0010181); catalytic activity (GO:0003824); 12-oxophytodienoate reductase activity (GO:0016629); oxidoreductase activity (GO:0016491);
94	'6.1'	'gluconeogenese/ glyoxylate cycle.citrate synthase'	'glyma14g03000'	'highly similar to ( 812)AT2G42790| Symbols: CSY3 | CSY3 (CITRATE SYNTHASE 3); citrate (SI)-synthase | chr2:17810209-17813068 REVERSEhighly similar to ( 828)CYSZ_CUCMA no original description'	T	AT2G42790	proteasomal ubiquitin-dependent protein catabolic process (GO:0043161); proteasome core complex assembly (GO:0080129); toxin catabolic process (GO:0009407); tricarboxylic acid cycle (GO:0006099); fatty acid beta-oxidation (GO:0006635); fatty acid catabolic process (GO:0009062); methylglyoxal catabolic process to D-lactate (GO:0019243); peroxisome organization (GO:0007031); cellular carbohydrate m…	peroxisome (GO:0005777); cytoplasm (GO:0005737);	transferase activity, transferring acyl groups, acyl groups converted into alkyl on transfer (GO:0046912); citrate (SI)-synthase activity (GO:0004108);
94	'17.5.2'	'hormone metabolism.ethylene.signal transduction'	'glyma17g15480'	'weakly similar to ( 176)AT5G47220| Symbols: ATERF2, ATERF-2, ERF2 | ATERF-2/ATERF2/ERF2 (ETHYLENE RESPONSE FACTOR 2); DNA binding / transcription activator/ transcription factor | chr5:19189250-19189981 REVERSEweakly similar to ( 156)ERF2_TOBAC no original description'	T	AT5G47220	positive regulation of transcription, DNA-dependent (GO:0045893); response to chitin (GO:0010200); induced systemic resistance, jasmonic acid mediated signaling pathway (GO:0009864); regulation of transcription, DNA-dependent (GO:0006355); ethylene mediated signaling pathway (GO:0009873); response to abscisic acid stimulus (GO:0009737); respiratory burst involved in defense response (GO:0002679);…	nucleus (GO:0005634);	sequence-specific DNA binding transcription factor activity (GO:0003700); DNA binding (GO:0003677);
94	'30.3'	'signalling.calcium'	'glyma17g06150'	'highly similar to ( 544)AT4G33050| Symbols: EDA39 | EDA39 (embryo sac development arrest 39) | chr4:15945238-15946739 REVERSE no original description'	T	AT4G33050	salicylic acid biosynthetic process (GO:0009697); indoleacetic acid biosynthetic process (GO:0009684); regulation of hydrogen peroxide metabolic process (GO:0010310); response to insect (GO:0009625); systemic acquired resistance, salicylic acid mediated signaling pathway (GO:0009862); salicylic acid mediated signaling pathway (GO:0009863); respiratory burst involved in defense response (GO:000267…	cytoplasm (GO:0005737); nucleus (GO:0005634);	calmodulin binding (GO:0005516);
94	'35.2'	'not assigned.unknown'	'glyma18g02480'	'highly similar to ( 517)AT3G10970| Symbols: | haloacid dehalogenase-like hydrolase family protein | chr3:3433281-3436082 REVERSE no original description'	T	AT3G10970	metabolic process (GO:0008152);	chloroplast (GO:0009507);	hydrolase activity (GO:0016787); catalytic activity (GO:0003824);
94	'29.5.11.4.2'	'protein.degradation.ubiquitin.E3.RING'	'glyma18g02920'	'weakly similar to ( 114)AT3G11110| Symbols: | zinc finger (C3HC4-type RING finger) family protein | chr3:3479985-3480461 FORWARD no original description'	T	AT3G11110	response to brassinosteroid stimulus (GO:0009741);	nucleus (GO:0005634);	zinc ion binding (GO:0008270);
94	'35.2'	'not assigned.unknown'	'glyma18g14050'	'moderately similar to ( 315)AT4G19645| Symbols: | similar to unknown protein [Arabidopsis thaliana] (TAIR:AT1G31300.2); similar to unknown protein [Arabidopsis thaliana] (TAIR:AT1G31300.1); similar to unnamed protein product [Vitis vinifera] (GB:CAO70221.1); contains InterPro domain TRAM, LAG1 and CLN8 homology; (InterPro:IPR006634); contains InterPro domain Protein of unknown function DUF887, T…	T	AT4G19645	biological_process (GO:0008150);	integral to membrane (GO:0016021);	molecular_function (GO:0003674);
94	'13.1.1.3.11'	'amino acid metabolism.synthesis.central amino acid metabolism.alanine.alanine-glyoxylate aminotransferase'	'glyma18g14740'	'highly similar to ( 728)AT2G13360| Symbols: AGT1, AGT | AGT (ALANINE:GLYOXYLATE AMINOTRANSFERASE) | chr2:5546499-5547984 REVERSEvery weakly similar to (98.6)SGAT_MAIZE no original description'	T	AT2G13360	metabolic process (GO:0008152); response to fructose stimulus (GO:0009750); water transport (GO:0006833); photorespiration (GO:0009853); divalent metal ion transport (GO:0070838); response to salt stress (GO:0009651); cellular cation homeostasis (GO:0030003);	plasma membrane (GO:0005886); chloroplast stroma (GO:0009570); membrane (GO:0016020); apoplast (GO:0048046); peroxisome (GO:0005777); chloroplast (GO:0009507);	catalytic activity (GO:0003824); pyridoxal phosphate binding (GO:0030170); serine-glyoxylate transaminase activity (GO:0050281); alanine-glyoxylate transaminase activity (GO:0008453); serine-pyruvate transaminase activity (GO:0004760);
94	'35.2'	'not assigned.unknown'	'glyma19g04900'	'moderately similar to ( 461)AT3G30380| Symbols: | similar to unknown protein [Arabidopsis thaliana] (TAIR:AT3G01690.1); similar to unknown [Picea sitchensis] (GB:ABK24504.1); contains InterPro domain Alpha/beta hydrolase fold-1 (InterPro:IPR000073) | chr3:11976903-11979050 FORWARD no original description'	T	AT3G30380	biological_process (GO:0008150);	extracellular region (GO:0005576);
94	'17.5.2'	'hormone metabolism.ethylene.signal transduction'	'glyma19g40090'	'highly similar to ( 892)AT2G40940| Symbols: ERS, ERS1 | ERS1 (ETHYLENE RESPONSE SENSOR 1); receptor | chr2:17091713-17093897 REVERSEhighly similar to ( 860)ETR1_PRUPE no original description'	T	AT2G40940	peptidyl-histidine phosphorylation (GO:0018106); signal transduction (GO:0007165); phosphorylation (GO:0016310); negative regulation of ethylene mediated signaling pathway (GO:0010105);	endoplasmic reticulum (GO:0005783); membrane (GO:0016020);	protein binding (GO:0005515); protein histidine kinase activity (GO:0004673); ethylene binding (GO:0051740); receptor activity (GO:0004872);
94	'21.2.1.1'	'redox.ascorbate and glutathione.ascorbate.GME'	'glyma20g36740'	'highly similar to ( 739)AT5G28840| Symbols: GME | GME (GDP-D-MANNOSE 3',5'-EPIMERASE); GDP-mannose 3,5-epimerase/ NAD binding / catalytic | chr5:10862476-10864028 REVERSEhighly similar to ( 734)GME2_ORYSA no original description'	T	AT5G28840	nucleotide-sugar metabolic process (GO:0009225); cellular metabolic process (GO:0044237); L-ascorbic acid biosynthetic process (GO:0019853);	cytoplasm (GO:0005737); cytosol (GO:0005829);	coenzyme binding (GO:0050662); catalytic activity (GO:0003824); GDP-mannose 3,5-epimerase activity (GO:0047918); nucleotide binding (GO:0000166); NAD binding (GO:0051287);

## Sheet: Clusters 100-104
CLUSTER	BINCODE	NAME	IDENTIFIER	DESCRIPTION	TYPE	AT ID	BIOLOGICAL PROCESS	CELLULAR COMPONENT	MOLECULAR FUNCTION
100	'26.7'	'misc.oxidases - copper, flavone etc.'	'glyma03g32670'	'highly similar to ( 702)AT4G28720| Symbols: | flavin-containing monooxygenase family protein / FMO family protein | chr4:14192694-14193974 FORWARD no original description'	T	AT4G28720	brassinosteroid mediated signaling pathway (GO:0009742); auxin biosynthetic process (GO:0009851); oxidation-reduction process (GO:0055114);		oxidoreductase activity (GO:0016491); flavin adenine dinucleotide binding (GO:0050660); monooxygenase activity (GO:0004497); NADP binding (GO:0050661); N,N-dimethylaniline monooxygenase activity (GO:0004499);
100	'26.10'	'misc.cytochrome P450'	'glyma03g38570'	'moderately similar to ( 361)AT3G14640| Symbols: CYP72A10 | CYP72A10 (cytochrome P450, family 72, subfamily A, polypeptide 10); oxygen binding | chr3:4919863-4921794 FORWARDmoderately similar to ( 367)C72A1_CATRO no original description'	T	AT3G14640	oxidation-reduction process (GO:0055114);		heme binding (GO:0020037); iron ion binding (GO:0005506); electron carrier activity (GO:0009055); oxidoreductase activity, acting on paired donors, with incorporation or reduction of molecular oxygen (GO:0016705); oxygen binding (GO:0019825);
100	'11.9.2'	'lipid metabolism.lipid degradation.lipases'	'glyma03g37290'	'highly similar to ( 516)AT3G62860| Symbols: | esterase/lipase/thioesterase family protein | chr3:23250552-23253118 REVERSE no original description'	T	AT3G62860		plasma membrane (GO:0005886);	catalytic activity (GO:0003824);
100	'27.3.22'	'RNA.regulation of transcription.HB,Homeobox transcription factor family'	'glyma04g03150'	'moderately similar to ( 244)AT2G16400| Symbols: BLH7 | BLH7 (BELL1-LIKE HOMEODOMAIN 7); DNA binding / transcription factor | chr2:7108572-7110282 REVERSE no original description'	T	AT2G16400	regulation of transcription, DNA-dependent (GO:0006355);	nucleus (GO:0005634);	sequence-specific DNA binding transcription factor activity (GO:0003700); DNA binding (GO:0003677); sequence-specific DNA binding (GO:0043565);
100	'34.3'	'transport.amino acids'	'glyma04g09310'	'highly similar to ( 753)AT5G49630| Symbols: AAP6 | AAP6 (AMINO ACID PERMEASE 6); amino acid transmembrane transporter | chr5:20159907-20163667 REVERSE no original description'	T	AT5G49630	response to water deprivation (GO:0009414); aspartate transport (GO:0015810); tryptophan transport (GO:0015827); response to salt stress (GO:0009651);	plasma membrane (GO:0005886); membrane (GO:0016020);	acidic amino acid transmembrane transporter activity (GO:0015172); amino acid transmembrane transporter activity (GO:0015171); neutral amino acid transmembrane transporter activity (GO:0015175);
100	'26.22'	'misc.short chain dehydrogenase/reductase (SDR)'	'glyma06g17080'	'moderately similar to ( 464)AT5G51030| Symbols: | short-chain dehydrogenase/reductase (SDR) family protein | chr5:20765088-20766578 REVERSE no original description'	T	AT5G51030	metabolic process (GO:0008152);	cytoplasm (GO:0005737);	oxidoreductase activity (GO:0016491); nucleotide binding (GO:0000166);
100	'21.6'	'redox.dismutases and catalases'	'glyma06g02040'	'highly similar to ( 919)AT4G35090| Symbols: CAT2 | CAT2 (CATALASE 2); catalase | chr4:16701110-16703220 REVERSEnearly identical (1009)CATA4_SOYBN no original description'	T	AT4G35090	response to cold (GO:0009409); cellular response to phosphate starvation (GO:0016036); response to light stimulus (GO:0009416); starch metabolic process (GO:0005982); cellular response to nitrogen starvation (GO:0006995); response to oxidative stress (GO:0006979); oxidation-reduction process (GO:0055114); hydrogen peroxide catabolic process (GO:0042744); cellular response to sulfate starvation (G…	peroxisome (GO:0005777); cytosolic ribosome (GO:0022626); mitochondrion (GO:0005739); nucleus (GO:0005634); chloroplast (GO:0009507); stromule (GO:0010319);	catalase activity (GO:0004096); cobalt ion binding (GO:0050897); protein binding (GO:0005515); heme binding (GO:0020037);
100	'29.5.11.4.2'	'protein.degradation.ubiquitin.E3.RING'	'glyma06g08030'	'moderately similar to ( 300)AT5G24870| Symbols: | zinc finger (C3HC4-type RING finger) family protein | chr5:8545011-8546926 REVERSE no original description'	T	AT5G24870		nucleus (GO:0005634);	zinc ion binding (GO:0008270);
100	'20.2.1'	'stress.abiotic.heat'	'glyma07g02480'	'weakly similar to ( 134)AT1G80920| Symbols: J8 | J8; heat shock protein binding / unfolded protein binding | chr1:30408755-30409441 REVERSE no original description'	T	AT1G80920	protein folding (GO:0006457); response to light stimulus (GO:0009416);	chloroplast stroma (GO:0009570); chloroplast (GO:0009507); nucleus (GO:0005634);	unfolded protein binding (GO:0051082); heat shock protein binding (GO:0031072);
100	'27.3.64'	'RNA.regulation of transcription.PHOR1'	'glyma07g33730'	'moderately similar to ( 496)AT1G49780| Symbols: | U-box domain-containing protein | chr1:18432692-18433957 REVERSEweakly similar to ( 133)SPL11_ORYSA no original description'	T	AT1G49780	protein ubiquitination (GO:0016567);	ubiquitin ligase complex (GO:0000151); cytoplasm (GO:0005737);	ubiquitin-protein ligase activity (GO:0004842);
100	'26.10'	'misc.cytochrome P450'	'glyma07g09110'	'highly similar to ( 501)AT2G45550| Symbols: CYP76C4 | CYP76C4 (cytochrome P450, family 76, subfamily C, polypeptide 4); oxygen binding | chr2:18780615-18782728 REVERSEmoderately similar to ( 355)C76A2_SOLME no original description'	T	AT2G45550	oxidation-reduction process (GO:0055114);		heme binding (GO:0020037); electron carrier activity (GO:0009055); oxygen binding (GO:0019825); iron ion binding (GO:0005506); oxidoreductase activity, acting on paired donors, with incorporation or reduction of molecular oxygen (GO:0016705);
100	'35.2'	'not assigned.unknown'	'glyma07g17430'	'weakly similar to ( 131)AT3G09085| Symbols: | similar to unnamed protein product [Vitis vinifera] (GB:CAO15778.1) | chr3:2782243-2782581 FORWARD no original description'	T	AT3G09085	biological_process (GO:0008150);	mitochondrion (GO:0005739);	molecular_function (GO:0003674);
100	'33.99'	'development.unspecified'	'glyma07g35630'	'moderately similar to ( 311)AT1G69490| Symbols: ANAC029, ATNAP, NAP | NAP (NAC-LIKE, ACTIVATED BY AP3/PI); transcription factor | chr1:26125896-26126885 FORWARDmoderately similar to ( 226)NAC68_ORYSA no original description'	T	AT1G69490	leaf senescence (GO:0010150); response to bacterium (GO:0009617); regulation of transcription, DNA-dependent (GO:0006355); flower development (GO:0009908); multicellular organismal development (GO:0007275); multidimensional cell growth (GO:0009825); innate immune response (GO:0045087);	nucleus (GO:0005634);	DNA binding (GO:0003677); sequence-specific DNA binding transcription factor activity (GO:0003700);
100	'35.2'	'not assigned.unknown'	'glyma07g38090'	'weakly similar to ( 144)AT4G15630| Symbols: | integral membrane family protein | chr4:8917525-8918681 FORWARD no original description'	T	AT4G15630	biological_process (GO:0008150);	plasma membrane (GO:0005886); plasmodesma (GO:0009506);	protein histidine kinase binding (GO:0043424); molecular_function (GO:0003674); protein binding (GO:0005515);
100	'35.2'	'not assigned.unknown'	'glyma08g45560'	'weakly similar to ( 179)ITRA_SOYBN no original description'	T
100	'27.3.3'	'RNA.regulation of transcription.AP2/EREBP, APETALA2/Ethylene-responsive element binding protein family'	'glyma08g14600'	'weakly similar to ( 184)AT4G39780| Symbols: | AP2 domain-containing transcription factor, putative | chr4:18458210-18459028 REVERSE no original description'	T	AT4G39780	regulation of transcription, DNA-dependent (GO:0006355);	nucleus (GO:0005634);	DNA binding (GO:0003677); sequence-specific DNA binding transcription factor activity (GO:0003700);
100	'20.2.1'	'stress.abiotic.heat'	'glyma08g23540'	'very weakly similar to (92.4)AT1G80920| Symbols: J8 | J8; heat shock protein binding / unfolded protein binding | chr1:30408755-30409441 REVERSE no original description'	T	AT1G80920	protein folding (GO:0006457); response to light stimulus (GO:0009416);	chloroplast stroma (GO:0009570); chloroplast (GO:0009507); nucleus (GO:0005634);	unfolded protein binding (GO:0051082); heat shock protein binding (GO:0031072);
100	'3.8.2'	'minor CHO metabolism.galactose.alpha-galactosidases'	'glyma09g28920'	'highly similar to ( 566)AT5G08370| Symbols: ATAGAL2 | ATAGAL2 (ARABIDOPSIS THALIANA ALPHA-GALACTOSIDASE 2); alpha-galactosidase | chr5:2691117-2693442 REVERSEhighly similar to ( 531)AGAL_ORYSA no original description'	T	AT5G08370	carbohydrate metabolic process (GO:0005975); maltose metabolic process (GO:0000023); microtubule nucleation (GO:0007020); leaf morphogenesis (GO:0009965); positive regulation of flower development (GO:0009911); positive regulation of catalytic activity (GO:0043085); starch biosynthetic process (GO:0019252); glycosylceramide catabolic process (GO:0046477); oligosaccharide metabolic process (GO:000…	plant-type cell wall (GO:0009505); cytoplasm (GO:0005737); extracellular region (GO:0005576);	catalytic activity (GO:0003824); hydrolase activity, hydrolyzing O-glycosyl compounds (GO:0004553); alpha-galactosidase activity (GO:0004557);
100	'33.99'	'development.unspecified'	'glyma10g42350'	'highly similar to ( 706)AT2G39210| Symbols: | nodulin family protein | chr2:16373365-16375309 REVERSE no original description'	T	AT2G39210	transmembrane transport (GO:0055085); amino acid import (GO:0043090); amino acid transport (GO:0006865); response to endoplasmic reticulum stress (GO:0034976); defense response to fungus (GO:0050832); systemic acquired resistance (GO:0009627); ER to Golgi vesicle-mediated transport (GO:0006888);	plasmodesma (GO:0009506); chloroplast (GO:0009507);	molecular_function (GO:0003674);
100	'26.8'	'misc.nitrilases, *nitrile lyases, berberine bridge enzymes, reticuline oxidases, troponine reductases'	'glyma11g34380'	'moderately similar to ( 332)AT5G06060| Symbols: | tropinone reductase, putative / tropine dehydrogenase, putative | chr5:1824067-1825834 REVERSEvery weakly similar to (99.0)FABG2_BRANA no original description'	T	AT5G06060	metabolic process (GO:0008152);	cytosol (GO:0005829);	oxidoreductase activity (GO:0016491); nucleotide binding (GO:0000166);
100	'20.2.2'	'stress.abiotic.cold'	'glyma11g13060'	'weakly similar to ( 193)AT3G50830| Symbols: ATCOR413-PM2 | COR413-PM2 (cold regulated 413 plasma membrane 2) | chr3:18905090-18906336 REVERSE no original description'	T	AT3G50830		vacuolar membrane (GO:0005774); plasma membrane (GO:0005886); mitochondrion (GO:0005739);	molecular_function (GO:0003674);
100	'35.2'	'not assigned.unknown'	'glyma11g38170'	'moderately similar to ( 327)AT4G39840| Symbols: | similar to unnamed protein product [Vitis vinifera] (GB:CAO21162.1); similar to unnamed protein product [Vitis vinifera] (GB:CAO48661.1) | chr4:18485262-18486617 FORWARD no original description'	T	AT4G39840	biological_process (GO:0008150);	endosome (GO:0005768); Golgi apparatus (GO:0005794); trans-Golgi network (GO:0005802);	molecular_function (GO:0003674);
100	'29.5.11.4.3.2'	'protein.degradation.ubiquitin.E3.SCF.FBOX'	'glyma12g31200'	'moderately similar to ( 221)AT2G27310| Symbols: | F-box family protein | chr2:11691032-11692045 REVERSE no original description'	T	AT2G27310	response to chitin (GO:0010200); hyperosmotic salinity response (GO:0042538); abscisic acid mediated signaling pathway (GO:0009738); response to water deprivation (GO:0009414); biological_process (GO:0008150); response to ethylene stimulus (GO:0009723); ethylene biosynthetic process (GO:0009693); heat acclimation (GO:0010286); ethylene mediated signaling pathway (GO:0009873); intracellular signal…		molecular_function (GO:0003674);
100	'35.2'	'not assigned.unknown'	'glyma13g35320'	'weakly similar to ( 127)10KD_VIGUN no original description'	T
100	'29.5.11.4.2'	'protein.degradation.ubiquitin.E3.RING'	'glyma13g28700'	'moderately similar to ( 398)AT5G18650| Symbols: | zinc finger (C3HC4-type RING finger) family protein | chr5:6218262-6220376 FORWARD no original description'	T	AT5G18650		nucleus (GO:0005634);	zinc ion binding (GO:0008270);
100	'2.2.1.3.2'	'major CHO metabolism.degradation.sucrose.invertases.cell wall'	'glyma13g42530'	'highly similar to ( 720)AT3G13790| Symbols: ATCWINV1, ATBFRUCT1 | ATBFRUCT1/ATCWINV1 (ARABIDOPSIS THALIANA CELL WALL INVERTASE 1); beta-fructofuranosidase/ hydrolase, hydrolyzing O-glycosyl compounds | chr3:4533091-4535838 REVERSEhighly similar to ( 893)INV1_PEA no original description'	T	AT3G13790	amino acid transport (GO:0006865); response to chitin (GO:0010200); response to wounding (GO:0009611); carbohydrate metabolic process (GO:0005975); response to karrikin (GO:0080167); response to nitrate (GO:0010167); respiratory burst involved in defense response (GO:0002679); nitrate transport (GO:0015706);	extracellular region (GO:0005576); cell wall (GO:0005618); plasma membrane (GO:0005886);	beta-fructofuranosidase activity (GO:0004564); hydrolase activity, hydrolyzing O-glycosyl compounds (GO:0004553);
100	'30.2.17'	'signalling.receptor kinases.DUF 26'	'glyma14g14390'	'highly similar to ( 959)AT4G32300| Symbols: | lectin protein kinase family protein | chr4:15599976-15602441 FORWARDmoderately similar to ( 302)KPRO_MAIZE no original description'	T	AT4G32300	protein phosphorylation (GO:0006468); protein autophosphorylation (GO:0046777);	plasma membrane (GO:0005886);	ubiquitin protein ligase binding (GO:0031625); kinase activity (GO:0016301); transferase activity, transferring phosphorus-containing groups (GO:0016772); protein serine/threonine kinase activity (GO:0004674); carbohydrate binding (GO:0030246); ATP binding (GO:0005524); protein kinase activity (GO:0004672);
100	'27.3.32'	'RNA.regulation of transcription.WRKY domain transcription factor family'	'glyma14g38010'	'moderately similar to ( 290)AT2G38470| Symbols: ATWRKY33, WRKY33 | WRKY33 (WRKY DNA-binding protein 33); transcription factor | chr2:16115554-16117617 FORWARD no original description'	T	AT2G38470	defense response to fungus (GO:0050832); response to salt stress (GO:0009651); salicylic acid mediated signaling pathway (GO:0009863); negative regulation of defense response (GO:0031348); jasmonic acid mediated signaling pathway (GO:0009867); protein targeting to membrane (GO:0006612); response to osmotic stress (GO:0006970); systemic acquired resistance, salicylic acid mediated signaling pathwa…	nucleus (GO:0005634);	sequence-specific DNA binding transcription factor activity (GO:0003700); protein binding (GO:0005515); sequence-specific DNA binding (GO:0043565);
100	'17.5.2'	'hormone metabolism.ethylene.signal transduction'	'glyma15g08360'	'weakly similar to ( 135)AT1G28360| Symbols: ERF12, ATERF12 | ATERF12/ERF12 (ERF domain protein 12); DNA binding / transcription factor/ transcription repressor | chr1:9951921-9952490 FORWARDweakly similar to ( 102)ERF4_NICSY no original description'	T	AT1G28360	regulation of transcription, DNA-dependent (GO:0006355); ethylene mediated signaling pathway (GO:0009873);	nucleus (GO:0005634);	sequence-specific DNA binding transcription factor activity (GO:0003700); DNA binding (GO:0003677);
100	'2.2.2.1'	'major CHO metabolism.degradation.starch.starch cleavage'	'glyma15g10480'	'highly similar to ( 588)AT5G18670| Symbols: BAM9, BMY3 | BMY3 (BETA-AMYLASE 9); beta-amylase | chr5:6226140-6228001 FORWARDmoderately similar to ( 285)AMYB_MEDSA no original description'	T	AT5G18670	cellulose biosynthetic process (GO:0030244); carbohydrate metabolic process (GO:0005975); polysaccharide catabolic process (GO:0000272);	chloroplast (GO:0009507);	cation binding (GO:0043169); beta-amylase activity (GO:0016161); catalytic activity (GO:0003824);
100	'27.3.11'	'RNA.regulation of transcription.C2H2 zinc finger family'	'glyma15g04570'	'weakly similar to ( 102)AT5G59820| Symbols: ZAT12, RHL41 | RHL41 (RESPONSIVE TO HIGH LIGHT 41); nucleic acid binding / transcription factor/ zinc ion binding | chr5:24120299-24120787 FORWARD no original description'	T	AT5G59820	endoplasmic reticulum unfolded protein response (GO:0030968); hyperosmotic salinity response (GO:0042538); response to heat (GO:0009408); jasmonic acid biosynthetic process (GO:0009695); response to oxidative stress (GO:0006979); response to wounding (GO:0009611); heat acclimation (GO:0010286); response to water deprivation (GO:0009414); response to chitin (GO:0010200); response to light stimulus…	nucleus (GO:0005634); intracellular (GO:0005622);	nucleic acid binding (GO:0003676); zinc ion binding (GO:0008270); sequence-specific DNA binding transcription factor activity (GO:0003700);
100	'20.1.3'	'stress.biotic.signalling'	'glyma16g26100'	'highly similar to ( 669)AT2G39200| Symbols: ATMLO12, MLO12 | MLO12 (MILDEW RESISTANCE LOCUS O 12); calmodulin binding | chr2:16363333-16366875 REVERSEmoderately similar to ( 432)MLOH1_HORVU no original description'	T	AT2G39200	oligopeptide transport (GO:0006857); response to cyclopentenone (GO:0010583); toxin catabolic process (GO:0009407); respiratory burst involved in defense response (GO:0002679); amino acid transport (GO:0006865); defense response (GO:0006952); response to chitin (GO:0010200); defense response to fungus, incompatible interaction (GO:0009817); proline transport (GO:0015824); cell death (GO:0008219);…	plasma membrane (GO:0005886); integral to membrane (GO:0016021);	calmodulin binding (GO:0005516);
100	'29.4'	'protein.postranslational modification'	'glyma17g03250'	'moderately similar to ( 465)AT5G27930| Symbols: | protein phosphatase 2C, putative / PP2C, putative | chr5:9958203-9960223 REVERSE no original description'	T	AT5G27930		cytoplasm (GO:0005737);	catalytic activity (GO:0003824); protein serine/threonine phosphatase activity (GO:0004722);
100	'27.1.2'	'RNA.processing.RNA helicase'	'glyma18g00730'	'nearly identical (1465)AT3G26560| Symbols: | ATP-dependent RNA helicase, putative | chr3:9751359-9754956 REVERSE no original description'	T	AT3G26560	protein glycosylation (GO:0006486); microtubule cytoskeleton organization (GO:0000226); cytokinesis by cell plate formation (GO:0000911);	nucleus (GO:0005634); mitochondrion (GO:0005739); cytosol (GO:0005829); plasmodesma (GO:0009506);	ATP binding (GO:0005524); RNA binding (GO:0003723); ATP-dependent helicase activity (GO:0008026); helicase activity (GO:0004386); nucleic acid binding (GO:0003676); ATP-dependent RNA helicase activity (GO:0004004);
100	'35.2'	'not assigned.unknown'	'glyma18g03310'	'moderately similar to ( 473)AT2G40000| Symbols: HSPRO2, ATHSPRO2 | similar to unknown protein [Arabidopsis thaliana] (TAIR:AT3G55840.1); similar to unnamed protein product [Vitis vinifera] (GB:CAO41329.1); contains InterPro domain Hs1pro-1, C-terminal (InterPro:IPR009743); contains InterPro domain Hs1pro-1, N-terminal (InterPro:IPR009869) | chr2:16707727-16709034 REVERSE no original description'	T	AT2G40000	response to chitin (GO:0010200); response to oxidative stress (GO:0006979); defense response to bacterium, incompatible interaction (GO:0009816); response to absence of light (GO:0009646); response to salicylic acid stimulus (GO:0009751);	mitochondrion (GO:0005739);	protein binding (GO:0005515);
100	'35.2'	'not assigned.unknown'	'glyma18g32850'	'moderately similar to ( 336)AT3G07310| Symbols: | similar to unknown protein [Arabidopsis thaliana] (TAIR:AT5G48590.1); similar to expressed protein [Oryza sativa (japonica cultivar-group)] (GB:ABA93505.2); similar to expressed protein [Oryza sativa (japonica cultivar-group)] (GB:ABA93506.2); contains InterPro domain Protein of unknown function DUF760 (InterPro:IPR008479) | chr3:2328063-2329683 …	T	AT3G07310	biological_process (GO:0008150); gibberellic acid mediated signaling pathway (GO:0009740); seed dormancy process (GO:0010162);	chloroplast (GO:0009507);	molecular_function (GO:0003674);
100	'10.7'	'cell wall.modification'	'glyma18g00630'	'moderately similar to ( 441)AT3G23730| Symbols: | xyloglucan:xyloglucosyl transferase, putative / xyloglucan endotransglycosylase, putative / endo-xyloglucan transferase, putative | chr3:8550229-8551255 FORWARDmoderately similar to ( 491)BRU1_SOYBN no original description'	T	AT3G23730	cellular glucan metabolic process (GO:0006073); carbohydrate metabolic process (GO:0005975);	cell wall (GO:0005618); apoplast (GO:0048046); extracellular region (GO:0005576);	hydrolase activity, hydrolyzing O-glycosyl compounds (GO:0004553); hydrolase activity, acting on glycosyl bonds (GO:0016798); xyloglucan:xyloglucosyl transferase activity (GO:0016762);
100	'34.13'	'transport.peptides and oligopeptides'	'glyma18g07220'	'highly similar to ( 823)AT3G54140| Symbols: | proton-dependent oligopeptide transport (POT) family protein | chr3:20056863-20059132 REVERSE no original description'	T	AT3G54140	tripeptide transport (GO:0042939); oligopeptide transport (GO:0006857); dipeptide transport (GO:0042938); nitrogen compound metabolic process (GO:0006807); chlorophyll catabolic process (GO:0015996); proline transport (GO:0015824);	plasma membrane (GO:0005886); membrane (GO:0016020); plasmodesma (GO:0009506);	transporter activity (GO:0005215); tripeptide transporter activity (GO:0042937); dipeptide transporter activity (GO:0042936);
100	'34.7'	'transport.phosphate'	'glyma19g34710'	'highly similar to ( 863)AT3G54700| Symbols: | carbohydrate transmembrane transporter/ phosphate transmembrane transporter/ sugar:hydrogen ion symporter | chr3:20259441-20261048 REVERSE no original description'	T	AT3G54700	arsenate ion transmembrane transport (GO:1901684);	integral to membrane (GO:0016021); plasma membrane (GO:0005886); extracellular region (GO:0005576); membrane (GO:0016020);	arsenate ion transmembrane transporter activity (GO:1901683); carbohydrate transmembrane transporter activity (GO:0015144); phosphate ion transmembrane transporter activity (GO:0015114); sugar:hydrogen symporter activity (GO:0005351);
100	'27.3.40'	'RNA.regulation of transcription.Aux/IAA family'	'glyma19g35180'	'weakly similar to ( 160)AT2G33310| Symbols: IAA13 | IAA13 (indoleacetic acid-induced protein 13) | chr2:14121646-14122834 REVERSEweakly similar to ( 131)IAA10_ORYSA no original description'	T	AT2G33310	regulation of transcription, DNA-dependent (GO:0006355); response to cyclopentenone (GO:0010583); RNA splicing, via endonucleolytic cleavage and ligation (GO:0000394); methionine biosynthetic process (GO:0009086); response to auxin stimulus (GO:0009733);	nucleus (GO:0005634);	protein binding (GO:0005515); sequence-specific DNA binding transcription factor activity (GO:0003700);
100	'34.21'	'transport.calcium'	'glyma19g29530'	'moderately similar to ( 365)AT5G17850| Symbols: | cation exchanger, putative (CAX8) | chr5:5899255-5900934 FORWARD no original description'	T	AT5G17850	transmembrane transport (GO:0055085); sodium ion transmembrane transport (GO:0035725); cation transport (GO:0006812);	integral to membrane (GO:0016021);	cation:cation antiporter activity (GO:0015491); calcium:sodium antiporter activity (GO:0005432);
100	'27.3.7'	'RNA.regulation of transcription.C2C2(Zn) CO-like, Constans-like zinc finger family'	'glyma20g24940'	'moderately similar to ( 288)AT1G25440| Symbols: | zinc finger (B-box type) family protein | chr1:8933926-8935271 REVERSE no original description'	T	AT1G25440	regulation of transcription, DNA-dependent (GO:0006355);	membrane (GO:0016020); intracellular (GO:0005622); nucleus (GO:0005634);	zinc ion binding (GO:0008270); sequence-specific DNA binding transcription factor activity (GO:0003700);
100	'20.2.2'	'stress.abiotic.cold'	'glyma20g34170'	'moderately similar to ( 250)AT1G04540| Symbols: | C2 domain-containing protein | chr1:1237255-1239060 FORWARD no original description'	T	AT1G04540	biological_process (GO:0008150);	membrane (GO:0016020);
100	'29.4'	'protein.postranslational modification'	'glyma20g35320'	'moderately similar to ( 455)AT4G14580| Symbols: SnRK3.3, CIPK4 | CIPK4 (CBL-INTERACTING PROTEIN KINASE 4); kinase | chr4:8367883-8369163 REVERSEmoderately similar to ( 316)CIPK1_ORYSA no original description'	T	AT4G14580	protein phosphorylation (GO:0006468); signal transduction (GO:0007165); cytokinin biosynthetic process (GO:0009691);	plasma membrane (GO:0005886);	protein serine/threonine kinase activity (GO:0004674); ATP binding (GO:0005524); kinase activity (GO:0016301); protein kinase activity (GO:0004672); transferase activity, transferring phosphorus-containing groups (GO:0016772);
101	'33.99'	'development.unspecified'	'glyma01g36620'	'weakly similar to ( 174)AT4G35770| Symbols: SEN1, ATSEN1, DIN1 | SEN1 (DARK INDUCIBLE 1) | chr4:16945078-16945969 FORWARDweakly similar to ( 166)DIN1_RAPSA no original description'	T	AT4G35770	response to light stimulus (GO:0009416); response to sucrose stimulus (GO:0009744); response to wounding (GO:0009611); aging (GO:0007568); response to jasmonic acid stimulus (GO:0009753); response to fructose stimulus (GO:0009750); response to oxidative stress (GO:0006979);	chloroplast (GO:0009507);	molecular_function (GO:0003674);
101	'26.2'	'misc.UDP glucosyl and glucoronyl transferases'	'glyma01g38430'	'moderately similar to ( 414)AT5G66690| Symbols: UGT72E2 | UGT72E2; UDP-glycosyltransferase/ coniferyl-alcohol glucosyltransferase/ transferase, transferring glycosyl groups | chr5:26642381-26643826 FORWARDweakly similar to ( 157)ZOX_PHAVU no original description'	T	AT5G66690	response to cyclopentenone (GO:0010583); lignin metabolic process (GO:0009808); metabolic process (GO:0008152); transition metal ion transport (GO:0000041); toxin catabolic process (GO:0009407); regulation of anion channel activity (GO:0010359);		coniferyl-alcohol glucosyltransferase activity (GO:0047209); transferase activity, transferring glycosyl groups (GO:0016757); transferase activity, transferring hexosyl groups (GO:0016758); UDP-glycosyltransferase activity (GO:0008194);
101	'27.3.3'	'RNA.regulation of transcription.AP2/EREBP, APETALA2/Ethylene-responsive element binding protein family'	'glyma02g42960'	'weakly similar to ( 139)AT2G40340| Symbols: | AP2 domain-containing transcription factor, putative (DRE2B) | chr2:16855743-16857435 REVERSE no original description'	T	AT2G40340	heat acclimation (GO:0010286); response to abscisic acid stimulus (GO:0009737); regulation of transcription, DNA-dependent (GO:0006355);	nucleus (GO:0005634);	sequence-specific DNA binding transcription factor activity (GO:0003700); DNA binding (GO:0003677); protein binding (GO:0005515);
101	'35.2'	'not assigned.unknown'	'glyma02g03530'	'weakly similar to ( 137)AT1G60010| Symbols: | similar to unknown protein [Arabidopsis thaliana] (TAIR:AT1G10530.1); similar to unnamed protein product [Vitis vinifera] (GB:CAO40951.1) | chr1:22099325-22100099 REVERSE no original description'	T	AT1G60010	response to salt stress (GO:0009651); N-terminal protein myristoylation (GO:0006499); water transport (GO:0006833); response to fructose stimulus (GO:0009750);	nucleus (GO:0005634);	molecular_function (GO:0003674);
101	'27.3.22'	'RNA.regulation of transcription.HB,Homeobox transcription factor family'	'glyma04g40960'	'weakly similar to ( 114)AT2G46680| Symbols: ATHB7, ATHB-7 | ATHB-7 (ARABIDOPSIS THALIANA HOMEOBOX 7) | chr2:19172847-19173843 REVERSE no original description'	T	AT2G46680	positive regulation of transcription, DNA-dependent (GO:0045893); response to cold (GO:0009409); regulation of transcription, DNA-dependent (GO:0006355); abscisic acid mediated signaling pathway (GO:0009738); response to water deprivation (GO:0009414); hyperosmotic salinity response (GO:0042538); response to abscisic acid stimulus (GO:0009737);	nucleus (GO:0005634);	sequence-specific DNA binding (GO:0043565); sequence-specific DNA binding transcription factor activity (GO:0003700); transcription regulatory region sequence-specific DNA binding (GO:0000976); DNA binding (GO:0003677);
101	'27.3.6'	'RNA.regulation of transcription.bHLH,Basic Helix-Loop-Helix family'	'glyma05g19920'	'weakly similar to ( 137)AT5G67060| Symbols: HEC1 | HEC1 (HECATE 1); transcription factor | chr5:26783502-26784227 FORWARD no original description'	T	AT5G67060	regulation of transcription, DNA-dependent (GO:0006355); carpel formation (GO:0048462); transmitting tissue development (GO:0010500); carpel morphogenesis (GO:0048445);	nucleus (GO:0005634);	sequence-specific DNA binding transcription factor activity (GO:0003700);
101	'10.2.1'	'cell wall.cellulose synthesis.cellulose synthase'	'glyma06g46450'	'highly similar to ( 633)AT2G32540| Symbols: CSLB04, ATCSLB4, ATCSLB04 | ATCSLB04 (Cellulose synthase-like B4); transferase/ transferase, transferring glycosyl groups | chr2:13821763-13825366 FORWARD no original description'	T	AT2G32540	polysaccharide biosynthetic process (GO:0000271); cellulose biosynthetic process (GO:0030244);	membrane (GO:0016020); Golgi apparatus (GO:0005794);	transferase activity (GO:0016740); cellulose synthase activity (GO:0016759); cellulose synthase (UDP-forming) activity (GO:0016760); transferase activity, transferring glycosyl groups (GO:0016757);
101	'30.2.17'	'signalling.receptor kinases.DUF 26'	'glyma06g41050'	'highly similar to ( 702)AT4G27300| Symbols: | S-locus protein kinase, putative | chr4:13669314-13672354 REVERSEmoderately similar to ( 322)SLSG3_BRAOL no original description'	T	AT4G27300	recognition of pollen (GO:0048544); protein phosphorylation (GO:0006468); protein autophosphorylation (GO:0046777);	plasmodesma (GO:0009506); plasma membrane (GO:0005886);	carbohydrate binding (GO:0030246); ubiquitin protein ligase binding (GO:0031625); protein serine/threonine kinase activity (GO:0004674); ATP binding (GO:0005524); kinase activity (GO:0016301); protein kinase activity (GO:0004672); transferase activity, transferring phosphorus-containing groups (GO:0016772);
101	'35.2'	'not assigned.unknown'	'glyma06g42810'	'very weakly similar to ( 100)AT2G42760| Symbols: | similar to unnamed protein product [Vitis vinifera] (GB:CAO69913.1) | chr2:17803459-17804262 REVERSE no original description'	T	AT2G42760	biological_process (GO:0008150);	nucleus (GO:0005634);	molecular_function (GO:0003674);
101	'35.2'	'not assigned.unknown'	'glyma07g33050'	'weakly similar to ( 191)AT2G15890| Symbols: MEE14 | MEE14 (maternal effect embryo arrest 14) | chr2:6928278-6929060 REVERSE no original description'	T	AT2G15890	defense response to fungus (GO:0050832); embryo development ending in seed dormancy (GO:0009793);	nucleus (GO:0005634); chloroplast (GO:0009507);	molecular_function (GO:0003674);
101	'12.2.2'	'N-metabolism.ammonia metabolism.glutamine synthase'	'glyma07g11810'	'highly similar to ( 597)AT5G37600| Symbols: ATGSR1 | ATGSR1 (Arabidopsis thaliana glutamine synthase clone R1); glutamate-ammonia ligase | chr5:14950804-14952886 REVERSEhighly similar to ( 631)GLNA2_PHAVU no original description'	T	AT5G37600	response to sucrose stimulus (GO:0009744); leaf senescence (GO:0010150); response to glucose stimulus (GO:0009749); nitrate assimilation (GO:0042128); response to fructose stimulus (GO:0009750);	cytosol (GO:0005829); plasma membrane (GO:0005886); cytosolic ribosome (GO:0022626); cytoplasm (GO:0005737); cell wall (GO:0005618); plasmodesma (GO:0009506);	protein binding (GO:0005515); glutamate-ammonia ligase activity (GO:0004356); catalytic activity (GO:0003824); copper ion binding (GO:0005507);
101	'20.2.1'	'stress.abiotic.heat'	'glyma07g32070'	'weakly similar to ( 182)AT1G07400| Symbols: | 17.8 kDa class I heat shock protein (HSP17.8-CI) | chr1:2275145-2275618 FORWARDmoderately similar to ( 236)HSP13_SOYBN no original description'	T	AT1G07400	response to heat (GO:0009408); response to oxidative stress (GO:0006979);	cytoplasm (GO:0005737);
101	'35.2'	'not assigned.unknown'	'glyma07g36520'	'weakly similar to ( 144)AT5G49600| Symbols: | similar to unknown protein [Arabidopsis thaliana] (TAIR:AT1G09310.1); similar to unknown [Populus trichocarpa] (GB:ABK94967.1); contains InterPro domain Protein of unknown function DUF538 (InterPro:IPR007493) | chr5:20148006-20148521 FORWARD no original description'	T	AT5G49600	biological_process (GO:0008150);	cellular_component (GO:0005575);	molecular_function (GO:0003674);
101	'26.10'	'misc.cytochrome P450'	'glyma08g14890'	'moderately similar to ( 338)AT5G07990| Symbols: CYP75B1, D501, TT7 | TT7 (TRANSPARENT TESTA 7); flavonoid 3'-monooxygenase/ oxygen binding | chr5:2560438-2562860 FORWARDmoderately similar to ( 346)C71DA_SOYBN no original description'	T	AT5G07990	response to sucrose stimulus (GO:0009744); response to UV-B (GO:0010224); response to UV (GO:0009411); oxidation-reduction process (GO:0055114); flavonoid biosynthetic process (GO:0009813); anthocyanin-containing compound biosynthetic process (GO:0009718); response to auxin stimulus (GO:0009733);	extracellular region (GO:0005576);	flavonoid 3'-monooxygenase activity (GO:0016711); electron carrier activity (GO:0009055); oxidoreductase activity, acting on paired donors, with incorporation or reduction of molecular oxygen (GO:0016705); iron ion binding (GO:0005506); heme binding (GO:0020037); oxygen binding (GO:0019825);
101	'29.5.7'	'protein.degradation.metalloprotease'	'glyma09g07560'	'weakly similar to ( 158)AT1G70170| Symbols: MMP | MMP (MATRIX METALLOPROTEINASE); metalloendopeptidase | chr1:26427668-26428804 FORWARDweakly similar to ( 146)MEP1_SOYBN no original description'	T	AT1G70170	proteolysis (GO:0006508); metabolic process (GO:0008152);	extracellular matrix (GO:0031012); extracellular region (GO:0005576); anchored to membrane (GO:0031225);	metallopeptidase activity (GO:0008237); zinc ion binding (GO:0008270); metalloendopeptidase activity (GO:0004222);
101	'33.99'	'development.unspecified'	'glyma09g22310'	'moderately similar to ( 232)AT1G70680| Symbols: | caleosin-related family protein | chr1:26651004-26652204 FORWARD no original description'	T	AT1G70680	biological_process (GO:0008150);	chloroplast (GO:0009507);	calcium ion binding (GO:0005509);
101	'33.2'	'development.late embryogenesis abundant'	'glyma09g38990'	'moderately similar to ( 210)AT1G01470| Symbols: LSR3, LEA14 | LEA14 (LATE EMBRYOGENESIS ABUNDANT 14) | chr1:172295-172826 REVERSEmoderately similar to ( 265)LEA14_SOYBN no original description'	T	AT1G01470	response to desiccation (GO:0009269); response to cold (GO:0009409); heat acclimation (GO:0010286); response to high light intensity (GO:0009644); response to abscisic acid stimulus (GO:0009737); defense response to fungus (GO:0050832); response to wounding (GO:0009611); response to water deprivation (GO:0009414); embryo development ending in seed dormancy (GO:0009793);	cytosol (GO:0005829);	molecular_function (GO:0003674);
101	'30.2.17'	'signalling.receptor kinases.DUF 26'	'glyma10g05990'	'moderately similar to ( 335)AT1G16670| Symbols: | protein kinase family protein | chr1:5697839-5699485 FORWARDmoderately similar to ( 205)NORK_PEA no original description'	T	AT1G16670	protein autophosphorylation (GO:0046777); salicylic acid biosynthetic process (GO:0009697); endoplasmic reticulum unfolded protein response (GO:0030968); protein phosphorylation (GO:0006468); salicylic acid mediated signaling pathway (GO:0009863); innate immune response (GO:0045087); systemic acquired resistance (GO:0009627); negative regulation of defense response (GO:0031348);	plasma membrane (GO:0005886);	protein kinase activity (GO:0004672); protein serine/threonine kinase activity (GO:0004674); ATP binding (GO:0005524); kinase activity (GO:0016301); transferase activity, transferring phosphorus-containing groups (GO:0016772);
101	'34.5'	'transport.ammonium'	'glyma10g26690'	'highly similar to ( 649)AT4G13510| Symbols: ATAMT1, ATAMT1;1, AMT1;1 | AMT1;1 (AMMONIUM TRANSPORT 1); ammonium transmembrane transporter | chr4:7858216-7859721 FORWARD no original description'	T	AT4G13510	response to hypoxia (GO:0001666); nucleotide transport (GO:0006862); ER to Golgi vesicle-mediated transport (GO:0006888); ammonium transport (GO:0015696); response to abscisic acid stimulus (GO:0009737); response to karrikin (GO:0080167); protein polymerization (GO:0051258); organic cation transport (GO:0015695); systemic acquired resistance, salicylic acid mediated signaling pathway (GO:0009862)…	plasma membrane (GO:0005886); plasmodesma (GO:0009506); membrane (GO:0016020); nucleus (GO:0005634);	ammonium transmembrane transporter activity (GO:0008519);
101	'16.2.1.3'	'secondary metabolism.phenylpropanoids.lignin biosynthesis.4CL'	'glyma11g20020'	'highly similar to ( 753)AT4G05160| Symbols: | 4-coumarate--CoA ligase, putative / 4-coumaroyl-CoA synthase, putative | chr4:2664449-2666545 FORWARDmoderately similar to ( 407)4CL1_TOBAC no original description'	T	AT4G05160	jasmonic acid biosynthetic process (GO:0009695); metabolic process (GO:0008152);	peroxisome (GO:0005777);	fatty-acyl-CoA synthase activity (GO:0004321); catalytic activity (GO:0003824); 4-coumarate-CoA ligase activity (GO:0016207);
101	'34.99'	'transport.misc'	'glyma11g09250'	'moderately similar to ( 454)AT5G65980| Symbols: | auxin efflux carrier family protein | chr5:26409670-26411458 FORWARD no original description'	T	AT5G65980	auxin polar transport (GO:0009926); transmembrane transport (GO:0055085);	integral to membrane (GO:0016021);	auxin:hydrogen symporter activity (GO:0009672);
101	'17.5.1'	'hormone metabolism.ethylene.synthesis-degradation'	'glyma13g33290'	'moderately similar to ( 371)AT1G78440| Symbols: ATGA2OX1 | ATGA2OX1 (GIBBERELLIN 2-OXIDASE 1); gibberellin 2-beta-dioxygenase | chr1:29516665-29517883 REVERSEhighly similar to ( 539)G2OX1_PEA no original description'	T	AT1G78440	oxidation-reduction process (GO:0055114); gibberellin catabolic process (GO:0045487);	cytoplasm (GO:0005737);	oxidoreductase activity (GO:0016491); C-19 gibberellin 2-beta-dioxygenase activity (GO:0052634); iron ion binding (GO:0005506); oxidoreductase activity, acting on paired donors, with incorporation or reduction of molecular oxygen, 2-oxoglutarate as one donor, and incorporation of one atom each of oxygen into both donors (GO:0016706);
101	'27.3.32'	'RNA.regulation of transcription.WRKY domain transcription factor family'	'glyma13g38630'	'moderately similar to ( 317)AT1G62300| Symbols: WRKY6 | WRKY6 (WRKY DNA-binding protein 6); transcription factor | chr1:23020552-23022820 REVERSE no original description'	T	AT1G62300	regulation of transcription, DNA-dependent (GO:0006355); amino acid import (GO:0043090); cellular response to phosphate starvation (GO:0016036); negative regulation of transcription, DNA-dependent (GO:0045892); response to chitin (GO:0010200); respiratory burst involved in defense response (GO:0002679); response to cyclopentenone (GO:0010583); cellular response to boron-containing substance depri…	nucleus (GO:0005634);	sequence-specific DNA binding transcription factor activity (GO:0003700); transcription regulatory region DNA binding (GO:0044212); protein binding (GO:0005515); sequence-specific DNA binding (GO:0043565);
101	'29.5.11.4.3.2'	'protein.degradation.ubiquitin.E3.SCF.FBOX'	'glyma16g06890'	'very weakly similar to (95.5)AT4G12560| Symbols: | F-box family protein | chr4:7441812-7443154 FORWARD no original description'	T	AT4G12560	negative regulation of protein catabolic process (GO:0042177); negative regulation of defense response (GO:0031348);	cytoplasm (GO:0005737); nucleus (GO:0005634);	protein binding (GO:0005515); molecular_function (GO:0003674);
101	'31.4'	'cell.vesicle transport'	'glyma17g06750'	'moderately similar to ( 391)AT4G25850| Symbols: | oxysterol-binding family protein | chr4:13143868-13146663 FORWARD no original description'	T	AT4G25850	steroid metabolic process (GO:0008202);	nucleus (GO:0005634);	oxysterol binding (GO:0008142);
101	'29.5.11.4.2'	'protein.degradation.ubiquitin.E3.RING'	'glyma17g09850'	'moderately similar to ( 479)AT1G60190| Symbols: | armadillo/beta-catenin repeat family protein / U-box domain-containing protein | chr1:22202068-22204128 FORWARDmoderately similar to ( 241)SPL11_ORYSA no original description'	T	AT1G60190	regulation of seed germination (GO:0010029); protein ubiquitination (GO:0016567);	ubiquitin ligase complex (GO:0000151); nucleus (GO:0005634);	ubiquitin-protein ligase activity (GO:0004842); zinc ion binding (GO:0008270);
101	'34.13'	'transport.peptides and oligopeptides'	'glyma18g16490'	'highly similar to ( 649)AT1G69870| Symbols: | proton-dependent oligopeptide transport (POT) family protein | chr1:26319871-26323760 FORWARD no original description'	T	AT1G69870	oligopeptide transport (GO:0006857); nitrate transport (GO:0015706); glucosinolate biosynthetic process (GO:0019761); low affinity nitrate transport (GO:0080055);	plasma membrane (GO:0005886); membrane (GO:0016020);	low affinity nitrate transmembrane transporter activity (GO:0080054); transporter activity (GO:0005215);
101	'17.5.1'	'hormone metabolism.ethylene.synthesis-degradation'	'glyma18g06870'	'moderately similar to ( 297)AT5G58660| Symbols: | oxidoreductase, 2OG-Fe(II) oxygenase family protein | chr5:23718735-23721028 FORWARDweakly similar to ( 149)ACCO1_BRAJU no original description'	T	AT5G58660	oxidation-reduction process (GO:0055114);	cytoplasm (GO:0005737);	oxidoreductase activity, acting on paired donors, with incorporation or reduction of molecular oxygen, 2-oxoglutarate as one donor, and incorporation of one atom each of oxygen into both donors (GO:0016706); oxidoreductase activity (GO:0016491); iron ion binding (GO:0005506);
101	'20.2.4'	'stress.abiotic.touch/wounding'	'glyma19g43470'	'moderately similar to ( 241)AT3G04720| Symbols: HEL, PR-4, PR4 | PR4 (PATHOGENESIS-RELATED 4) | chr3:1285697-1286537 REVERSEmoderately similar to ( 260)WIN2_SOLTU no original description'	T	AT3G04720	response to salt stress (GO:0009651); response to ethylene stimulus (GO:0009723); defense response to fungus (GO:0050832); systemic acquired resistance (GO:0009627); defense response to bacterium (GO:0042742); nitrate transport (GO:0015706); cell wall macromolecule catabolic process (GO:0016998); response to nitrate (GO:0010167); response to virus (GO:0009615); defense response to fungus, incompa…	extracellular region (GO:0005576);	ribonuclease activity (GO:0004540); chitin binding (GO:0008061);
101	'20.1'	'stress.biotic'	'glyma20g26610'	'moderately similar to ( 283)AT2G15220| Symbols: | secretory protein, putative | chr2:6615771-6616448 FORWARD no original description'	T	AT2G15220	defense response (GO:0006952);	extracellular region (GO:0005576);		BINCODE	NAME	IDENTIFIER	DESCRIPTION	TYPE
102	'29.5.11.4.2'	'protein.degradation.ubiquitin.E3.RING'	'glyma02g38270'	'moderately similar to ( 430)AT5G49665| Symbols: | zinc finger (C3HC4-type RING finger) family protein | chr5:20184345-20186646 REVERSE no original description'	T	AT5G49665		plasma membrane (GO:0005886); extracellular region (GO:0005576);	zinc ion binding (GO:0008270); ubiquitin-protein ligase activity (GO:0004842);
102	'29.4'	'protein.postranslational modification'	'glyma02g39350'	'moderately similar to ( 345)AT1G07150| Symbols: MAPKKK13 | MAPKKK13 (Mitogen-activated protein kinase kinase kinase 13); kinase | chr1:2194278-2195777 REVERSEvery weakly similar to (80.9)CIPK1_ORYSA no original description'	T	AT1G07150	protein phosphorylation (GO:0006468);	nucleus (GO:0005634);	ATP binding (GO:0005524); protein kinase activity (GO:0004672); protein tyrosine kinase activity (GO:0004713); protein serine/threonine kinase activity (GO:0004674); transferase activity, transferring phosphorus-containing groups (GO:0016772); kinase activity (GO:0016301);
102	'29.4.1.57'	'protein.postranslational modification.kinase.receptor like cytoplasmatic kinase VII'	'glyma02g41340'	'highly similar to ( 598)AT5G37790| Symbols: | protein kinase family protein | chr5:15025663-15028255 REVERSEweakly similar to ( 182)NORK_MEDTR no original description'	T	AT5G37790	protein phosphorylation (GO:0006468);	plasma membrane (GO:0005886);	protein kinase activity (GO:0004672); protein serine/threonine kinase activity (GO:0004674); transferase activity, transferring phosphorus-containing groups (GO:0016772); ATP binding (GO:0005524); kinase activity (GO:0016301);
102	'26.10'	'misc.cytochrome P450'	'glyma03g02410'	'highly similar to ( 511)AT2G45550| Symbols: CYP76C4 | CYP76C4 (cytochrome P450, family 76, subfamily C, polypeptide 4); oxygen binding | chr2:18780615-18782728 REVERSEmoderately similar to ( 372)C76A2_SOLME no original description'	T	AT2G45550	oxidation-reduction process (GO:0055114);		heme binding (GO:0020037); electron carrier activity (GO:0009055); oxygen binding (GO:0019825); iron ion binding (GO:0005506); oxidoreductase activity, acting on paired donors, with incorporation or reduction of molecular oxygen (GO:0016705);
102	'5.10'	'fermentation.aldehyde dehydrogenase'	'glyma04g42740'	'highly similar to ( 656)AT1G44170| Symbols: ALDH4, ALDH3H1 | ALDH3H1 (ALDEHYDE DEHYDROGENASE 4) | chr1:16799004-16801014 REVERSEweakly similar to ( 142)BADH_SPIOL no original description'	T	AT1G44170	cellular aldehyde metabolic process (GO:0006081); response to desiccation (GO:0009269); metabolic process (GO:0008152); oxidation-reduction process (GO:0055114); response to salt stress (GO:0009651); response to abscisic acid stimulus (GO:0009737);	endoplasmic reticulum (GO:0005783); plastid (GO:0009536); vacuole (GO:0005773); membrane (GO:0016020); cytoplasm (GO:0005737); Golgi apparatus (GO:0005794); plasmodesma (GO:0009506);	aldehyde dehydrogenase (NAD) activity (GO:0004029); 3-chloroallyl aldehyde dehydrogenase activity (GO:0004028);
102	'16.2'	'secondary metabolism.phenylpropanoids'	'glyma04g04270'	'highly similar to ( 506)AT5G07850| Symbols: | transferase family protein | chr5:2508918-2510504 FORWARDweakly similar to ( 105)HCBT1_DIACA no original description'	T	AT5G07850		cytoplasm (GO:0005737);	transferase activity (GO:0016740); transferase activity, transferring acyl groups other than amino-acyl groups (GO:0016747);
102	'26.10'	'misc.cytochrome P450'	'glyma05g02760'	'moderately similar to ( 385)AT3G26300| Symbols: CYP71B34 | CYP71B34 (cytochrome P450, family 71, subfamily B, polypeptide 34); oxygen binding | chr3:9640436-9642103 REVERSEhighly similar to ( 927)C71A9_SOYBN no original description'	T	AT3G26300	oxidation-reduction process (GO:0055114);		electron carrier activity (GO:0009055); iron ion binding (GO:0005506); oxygen binding (GO:0019825); oxidoreductase activity, acting on paired donors, with incorporation or reduction of molecular oxygen (GO:0016705); heme binding (GO:0020037);
102	'34.3'	'transport.amino acids'	'glyma06g09470'	'highly similar to ( 746)AT5G49630| Symbols: AAP6 | AAP6 (AMINO ACID PERMEASE 6); amino acid transmembrane transporter | chr5:20159907-20163667 REVERSE no original description'	T	AT5G49630	response to water deprivation (GO:0009414); aspartate transport (GO:0015810); tryptophan transport (GO:0015827); response to salt stress (GO:0009651);	plasma membrane (GO:0005886); membrane (GO:0016020);	acidic amino acid transmembrane transporter activity (GO:0015172); amino acid transmembrane transporter activity (GO:0015171); neutral amino acid transmembrane transporter activity (GO:0015175);
102	'17.1.3'	'hormone metabolism.abscisic acid.induced-regulated-responsive-activated'	'glyma06g17610'	'weakly similar to ( 148)AT4G24960| Symbols: HVA22D, ATHVA22D | ATHVA22D (Arabidopsis thaliana HVA22 homologue D) | chr4:12828411-12828992 FORWARDweakly similar to ( 153)HVA22_HORVU no original description'	T	AT4G24960	response to cold (GO:0009409); pollen development (GO:0009555); hyperosmotic salinity response (GO:0042538); negative regulation of autophagy (GO:0010507); response to abscisic acid stimulus (GO:0009737); response to water deprivation (GO:0009414); response to desiccation (GO:0009269); flower development (GO:0009908); response to salt stress (GO:0009651);	mitochondrion (GO:0005739);	molecular_function (GO:0003674);
102	'29.4'	'protein.postranslational modification'	'glyma07g02660'	'moderately similar to ( 480)AT5G25110| Symbols: SnRK3.25, CIPK25 | CIPK25 (CBL-INTERACTING PROTEIN KINASE 25); kinase | chr5:8657743-8659209 REVERSEmoderately similar to ( 342)CIPK1_ORYSA no original description'	T	AT5G25110	defense response to fungus (GO:0050832); protein phosphorylation (GO:0006468); signal transduction (GO:0007165);	plasma membrane (GO:0005886);	protein kinase activity (GO:0004672); ATP binding (GO:0005524); protein serine/threonine kinase activity (GO:0004674); kinase activity (GO:0016301); transferase activity, transferring phosphorus-containing groups (GO:0016772);
102	'34.3'	'transport.amino acids'	'glyma08g44930'	'highly similar to ( 517)AT5G23810| Symbols: AAP7 | AAP7 (amino acid permease 7) | chr5:8028464-8030141 FORWARD no original description'	T	AT5G23810	amino acid transport (GO:0006865);	plasma membrane (GO:0005886); membrane (GO:0016020);	amino acid transmembrane transporter activity (GO:0015171);
102	'35.2'	'not assigned.unknown'	'glyma08g45590'	'weakly similar to ( 181)ITRA_SOYBN no original description'	T
102	'30.3'	'signalling.calcium'	'glyma09g37150'	'weakly similar to ( 147)AT5G39670| Symbols: | calcium-binding EF hand family protein | chr5:15900498-15901112 FORWARD no original description'	T	AT5G39670	biological_process (GO:0008150);	cellular_component (GO:0005575);	calcium ion binding (GO:0005509);
102	'35.2'	'not assigned.unknown'	'glyma10g31350'	'moderately similar to ( 355)AT1G61240| Symbols: | similar to unknown protein [Arabidopsis thaliana] (TAIR:AT1G11170.1); similar to unknown [Picea sitchensis] (GB:ABK25584.1); contains InterPro domain Protein of unknown function DUF707 (InterPro:IPR007877) | chr1:22586202-22588715 FORWARD no original description'	T	AT1G61240	biological_process (GO:0008150);	mitochondrion (GO:0005739);	transferase activity, transferring glycosyl groups (GO:0016757);
102	'29.4'	'protein.postranslational modification'	'glyma10g32280'	'moderately similar to ( 454)AT4G14580| Symbols: SnRK3.3, CIPK4 | CIPK4 (CBL-INTERACTING PROTEIN KINASE 4); kinase | chr4:8367883-8369163 REVERSEmoderately similar to ( 310)CIPK1_ORYSA no original description'	T	AT4G14580	protein phosphorylation (GO:0006468); signal transduction (GO:0007165); cytokinin biosynthetic process (GO:0009691);	plasma membrane (GO:0005886);	protein serine/threonine kinase activity (GO:0004674); ATP binding (GO:0005524); kinase activity (GO:0016301); protein kinase activity (GO:0004672); transferase activity, transferring phosphorus-containing groups (GO:0016772);
102	'27.3.6'	'RNA.regulation of transcription.bHLH,Basic Helix-Loop-Helix family'	'glyma11g05920'	'weakly similar to ( 132)AT5G67060| Symbols: HEC1 | HEC1 (HECATE 1); transcription factor | chr5:26783502-26784227 FORWARD no original description'	T	AT5G67060	regulation of transcription, DNA-dependent (GO:0006355); carpel formation (GO:0048462); transmitting tissue development (GO:0010500); carpel morphogenesis (GO:0048445);	nucleus (GO:0005634);	sequence-specific DNA binding transcription factor activity (GO:0003700);
102	'15.2'	'metal handling.binding, chelation and storage'	'glyma11g09690'	'moderately similar to ( 223)AT4G38580| Symbols: ATFP6 | ATFP6 (FARNESYLATED PROTEIN 6); metal ion binding | chr4:18034590-18035687 FORWARD no original description'	T	AT4G38580	metal ion transport (GO:0030001); heat acclimation (GO:0010286);	plasma membrane (GO:0005886); nucleus (GO:0005634); plasmodesma (GO:0009506);	protein binding (GO:0005515); metal ion binding (GO:0046872);
102	'20.2.1'	'stress.abiotic.heat'	'glyma11g37450'	'very weakly similar to (91.7)AT4G27670| Symbols: HSP21 | HSP21 (HEAT SHOCK PROTEIN 21) | chr4:13819054-13819901 REVERSEvery weakly similar to ( 100)HS22C_SOYBN no original description'	T	AT4G27670	response to heat (GO:0009408); protein folding (GO:0006457); response to high light intensity (GO:0009644); heat acclimation (GO:0010286); response to hydrogen peroxide (GO:0042542);	chloroplast (GO:0009507);
102	'26.4'	'misc.beta 1,3 glucan hydrolases'	'glyma11g10080'	'moderately similar to ( 307)AT3G57270| Symbols: BG1 | BG1 (BETA-1,3-GLUCANASE 1); hydrolase, hydrolyzing O-glycosyl compounds | chr3:21202315-21204097 REVERSEmoderately similar to ( 363)E13L_TOBAC no original description'	T	AT3G57270	carbohydrate metabolic process (GO:0005975);	extracellular region (GO:0005576);	hydrolase activity, hydrolyzing O-glycosyl compounds (GO:0004553); cation binding (GO:0043169); catalytic activity (GO:0003824);
102	'6.9'	'gluconeogenese/ glyoxylate cycle.isocitrate lyase'	'glyma12g10780'	'highly similar to ( 876)AT3G21720| Symbols: | isocitrate lyase, putative | chr3:7652796-7655880 REVERSEnearly identical (1061)ACEA2_SOYBN no original description'	T	AT3G21720	carboxylic acid metabolic process (GO:0019752); metabolic process (GO:0008152); seed dormancy process (GO:0010162);	cytoplasm (GO:0005737);	isocitrate lyase activity (GO:0004451); catalytic activity (GO:0003824);
102	'33.99'	'development.unspecified'	'glyma12g35000'	'moderately similar to ( 343)AT3G15500| Symbols: ANAC055, ATNAC3 | ATNAC3 (ARABIDOPSIS NAC DOMAIN CONTAINING PROTEIN 55); transcription factor | chr3:5234738-5235889 FORWARDmoderately similar to ( 244)NAC68_ORYSA no original description'	T	AT3G15500	defense response to fungus (GO:0050832); jasmonic acid mediated signaling pathway (GO:0009867); hyperosmotic salinity response (GO:0042538); response to water deprivation (GO:0009414); jasmonic acid biosynthetic process (GO:0009695); response to cold (GO:0009409); cell communication (GO:0007154); protein targeting to membrane (GO:0006612); negative regulation of defense response (GO:0031348); reg…	nucleus (GO:0005634);	DNA binding (GO:0003677); protein binding (GO:0005515); sequence-specific DNA binding transcription factor activity (GO:0003700);
102	'27.3.99'	'RNA.regulation of transcription.unclassified'	'glyma13g10570'	'weakly similar to ( 125)AT4G24015| Symbols: | zinc finger (RING-H2 type) protein-related | chr4:12469897-12471207 REVERSE no original description'	T	AT4G24015	biological_process (GO:0008150);	cellular_component (GO:0005575);	zinc ion binding (GO:0008270);
102	'26.16'	'misc.myrosinases-lectin-jacalin'	'glyma13g34520'	'moderately similar to ( 420)AT1G78860| Symbols: | curculin-like (mannose-binding) lectin family protein | chr1:29651061-29652392 REVERSEmoderately similar to ( 399)EP1G_DAUCA no original description'	T	AT1G78860		plasma membrane (GO:0005886); plant-type cell wall (GO:0009505); cell wall (GO:0005618);	carbohydrate binding (GO:0030246);
102	'28.1'	'DNA.synthesis/chromatin structure'	'glyma14g08610'	'moderately similar to ( 441)AT2G26490| Symbols: | transducin family protein / WD-40 repeat family protein | chr2:11275113-11276510 FORWARD no original description'	T	AT2G26490	biological_process (GO:0008150); cellular membrane fusion (GO:0006944);	heterotrimeric G-protein complex (GO:0005834); cytoplasm (GO:0005737);	nucleotide binding (GO:0000166);
102	'26.28'	'misc.GDSL-motif lipase'	'glyma14g23820'	'moderately similar to ( 426)AT3G26430| Symbols: | GDSL-motif lipase/hydrolase family protein | chr3:9675656-9677126 FORWARDhighly similar to ( 525)EST_HEVBR no original description'	T	AT3G26430	lipid metabolic process (GO:0006629);	extracellular region (GO:0005576);	carboxylesterase activity (GO:0004091); hydrolase activity, acting on ester bonds (GO:0016788);
102	'29.4'	'protein.postranslational modification'	'glyma15g32800'	'highly similar to ( 609)AT4G30960| Symbols: SIP3, SNRK3.14, CIPK6 | CIPK6 (CBL-INTERACTING PROTEIN KINASE 6); kinase | chr4:15067406-15068731 FORWARDmoderately similar to ( 439)CIPK1_ORYSA no original description'	T	AT4G30960	protein phosphorylation (GO:0006468); calcium-mediated signaling (GO:0019722); hyperosmotic salinity response (GO:0042538); multicellular organismal development (GO:0007275); stomatal movement (GO:0010118); signal transduction (GO:0007165); response to salt stress (GO:0009651); response to water deprivation (GO:0009414); basipetal auxin transport (GO:0010540);	plasma membrane (GO:0005886);	protein binding (GO:0005515); protein kinase activity (GO:0004672); ATP binding (GO:0005524); protein serine/threonine kinase activity (GO:0004674); transferase activity, transferring phosphorus-containing groups (GO:0016772); kinase activity (GO:0016301);
102	'20.2.99'	'stress.abiotic.unspecified'	'glyma15g31520'	'weakly similar to ( 108)AT1G70890| Symbols: MLP43 | MLP43 (MLP-LIKE PROTEIN 43) | chr1:26729574-26730151 REVERSE no original description'	T	AT1G70890	cellular cation homeostasis (GO:0030003); defense response (GO:0006952); divalent metal ion transport (GO:0070838);	chloroplast (GO:0009507);	molecular_function (GO:0003674);
102	'20.2.1'	'stress.abiotic.heat'	'glyma16g23750'	'weakly similar to ( 118)AT4G36040| Symbols: | DNAJ heat shock N-terminal domain-containing protein (J11) | chr4:17049711-17050196 REVERSE no original description'	T	AT4G36040	protein folding (GO:0006457);	nucleus (GO:0005634); plastid (GO:0009536); chloroplast (GO:0009507);	heat shock protein binding (GO:0031072);
102	'3.8.2'	'minor CHO metabolism.galactose.alpha-galactosidases'	'glyma16g33510'	'highly similar to ( 556)AT5G08370| Symbols: ATAGAL2 | ATAGAL2 (ARABIDOPSIS THALIANA ALPHA-GALACTOSIDASE 2); alpha-galactosidase | chr5:2691117-2693442 REVERSEhighly similar to ( 524)AGAL_ORYSA no original description'	T	AT5G08370	carbohydrate metabolic process (GO:0005975); maltose metabolic process (GO:0000023); microtubule nucleation (GO:0007020); leaf morphogenesis (GO:0009965); positive regulation of flower development (GO:0009911); positive regulation of catalytic activity (GO:0043085); starch biosynthetic process (GO:0019252); glycosylceramide catabolic process (GO:0046477); oligosaccharide metabolic process (GO:000…	plant-type cell wall (GO:0009505); cytoplasm (GO:0005737); extracellular region (GO:0005576);	catalytic activity (GO:0003824); hydrolase activity, hydrolyzing O-glycosyl compounds (GO:0004553); alpha-galactosidase activity (GO:0004557);
102	'24.2'	'Biodegradation of Xenobiotics.lactoylglutathione lyase'	'glyma17g12480'	'weakly similar to ( 139)AT1G80160| Symbols: | lactoylglutathione lyase family protein / glyoxalase I family protein | chr1:30156172-30156822 FORWARD no original description'	T	AT1G80160	hyperosmotic salinity response (GO:0042538); response to water deprivation (GO:0009414); para-aminobenzoic acid metabolic process (GO:0046482); carbohydrate metabolic process (GO:0005975);	cytoplasm (GO:0005737);	lactoylglutathione lyase activity (GO:0004462);
102	'26.10'	'misc.cytochrome P450'	'glyma19g01780'	'moderately similar to ( 447)AT4G31940| Symbols: CYP82C4 | CYP82C4 (cytochrome P450, family 82, subfamily C, polypeptide 4); oxygen binding | chr4:15452046-15453972 FORWARDhighly similar to ( 899)C82A3_SOYBN no original description'	T	AT4G31940	oxidation-reduction process (GO:0055114); cellular response to iron ion (GO:0071281); response to zinc ion (GO:0010043);	chloroplast (GO:0009507);	monooxygenase activity (GO:0004497); oxygen binding (GO:0019825); oxidoreductase activity, acting on paired donors, with incorporation or reduction of molecular oxygen (GO:0016705); electron carrier activity (GO:0009055); heme binding (GO:0020037); iron ion binding (GO:0005506);
102	'26.2'	'misc.UDP glucosyl and glucoronyl transferases'	'glyma19g03600'	'moderately similar to ( 403)AT3G02100| Symbols: | UDP-glucoronosyl/UDP-glucosyl transferase family protein | chr3:368847-370491 REVERSEweakly similar to ( 174)IAAG_MAIZE no original description'	T	AT3G02100	metabolic process (GO:0008152);	nucleus (GO:0005634);	UDP-glycosyltransferase activity (GO:0008194); transferase activity, transferring hexosyl groups (GO:0016758); transferase activity, transferring glycosyl groups (GO:0016757);
102	'10.8.1'	'cell wall.pectin*esterases.PME'	'glyma19g22790'	'highly similar to ( 550)AT3G60730| Symbols: | pectinesterase family protein | chr3:22455930-22458201 FORWARDmoderately similar to ( 416)PME2_CITSI no original description'	T	AT3G60730	cell wall modification (GO:0042545);	cell wall (GO:0005618); plant-type cell wall (GO:0009505); extracellular region (GO:0005576);	pectinesterase activity (GO:0030599); enzyme inhibitor activity (GO:0004857);
102	'29.4'	'protein.postranslational modification'	'glyma20g39290'	'moderately similar to ( 378)AT3G02750| Symbols: | protein phosphatase 2C family protein / PP2C family protein | chr3:593608-595464 REVERSE no original description'	T	AT3G02750	N-terminal protein myristoylation (GO:0006499); response to ozone (GO:0010193); cellulose biosynthetic process (GO:0030244); glucose catabolic process (GO:0006007);	mitochondrion (GO:0005739);	catalytic activity (GO:0003824); protein serine/threonine phosphatase activity (GO:0004722);
103		'not assigned.unknown'	'glyma01g11390'	'moderately similar to ( 286)AT4G17900| Symbols: | zinc-binding family protein | chr4:9946826-9947710 FORWARD no original description'	T	AT4G17900	biological_process (GO:0008150);	mitochondrion (GO:0005739);
103	'35.2'	'not assigned.unknown'	'glyma02g12210'	'moderately similar to ( 228)AT1G18720| Symbols: | similar to unknown protein [Arabidopsis thaliana] (TAIR:AT1G74440.1); similar to hypothetical protein [Vitis vinifera] (GB:CAN69808.1); contains InterPro domain Protein of unknown function DUF962 (InterPro:IPR009305) | chr1:6458012-6459650 REVERSE no original description'	T	AT1G18720	biological_process (GO:0008150);	chloroplast (GO:0009507);	molecular_function (GO:0003674);
103	'35.2'	'misc.nitrilases, *nitrile lyases, berberine bridge enzymes, reticuline oxidases, troponine reductases'	'glyma02g06990'	'moderately similar to ( 306)AT2G23620| Symbols: | esterase, putative | chr2:10054542-10056328 REVERSEmoderately similar to ( 211)HNL_HEVBR no original description'	T	AT2G23620	salicylic acid metabolic process (GO:0009696); defense response to fungus, incompatible interaction (GO:0009817); systemic acquired resistance (GO:0009627);	cytoplasm (GO:0005737);	methyl jasmonate esterase activity (GO:0080032); methyl salicylate esterase activity (GO:0080031); hydrolase activity, acting on ester bonds (GO:0016788); methyl indole-3-acetate esterase activity (GO:0080030);
103	'26.8'	'development.unspecified'	'glyma02g12220'	'moderately similar to ( 323)AT1G69490| Symbols: ANAC029, ATNAP, NAP | NAP (NAC-LIKE, ACTIVATED BY AP3/PI); transcription factor | chr1:26125896-26126885 FORWARDmoderately similar to ( 226)NAC68_ORYSA no original description'	T	AT1G69490	leaf senescence (GO:0010150); response to bacterium (GO:0009617); regulation of transcription, DNA-dependent (GO:0006355); flower development (GO:0009908); multicellular organismal development (GO:0007275); multidimensional cell growth (GO:0009825); innate immune response (GO:0045087);	nucleus (GO:0005634);	DNA binding (GO:0003677); sequence-specific DNA binding transcription factor activity (GO:0003700);
103	'33.99'	'TCA / org. transformation.carbonic anhydrases'	'glyma02g37710'	'moderately similar to ( 295)AT4G33580| Symbols: | carbonic anhydrase family protein / carbonate dehydratase family protein | chr4:16139408-16141365 FORWARDweakly similar to ( 199)CAHC_SPIOL no original description'	T	AT4G33580	carbon utilization (GO:0015976); methylglyoxal catabolic process to D-lactate (GO:0019243);	chloroplast (GO:0009507);	carbonate dehydratase activity (GO:0004089); zinc ion binding (GO:0008270);
103	'8.3'	'misc.short chain dehydrogenase/reductase (SDR)'	'glyma03g39870'	'moderately similar to ( 440)AT1G54870| Symbols: | oxidoreductase | chr1:20462678-20464084 FORWARDmoderately similar to ( 431)GRDH_DAUCA no original description'	T	AT1G54870	oxidation-reduction process (GO:0055114); metabolic process (GO:0008152);	chloroplast (GO:0009507);	oxidoreductase activity (GO:0016491); nucleotide binding (GO:0000166); alcohol dehydrogenase (NADP+) activity (GO:0008106);
103	'26.22'	'misc.short chain dehydrogenase/reductase (SDR)'	'glyma03g39880'	'moderately similar to ( 361)AT1G54870| Symbols: | oxidoreductase | chr1:20462678-20464084 FORWARDmoderately similar to ( 353)GRDH_DAUCA no original description'	T	AT1G54870	oxidation-reduction process (GO:0055114); metabolic process (GO:0008152);	chloroplast (GO:0009507);	oxidoreductase activity (GO:0016491); nucleotide binding (GO:0000166); alcohol dehydrogenase (NADP+) activity (GO:0008106);
103	'26.22'	'signalling.calcium'	'glyma04g37040'	'very weakly similar to (94.7)AT1G76650| Symbols: CML38 | CML38 | chr1:28771803-28772336 REVERSE no original description'	T	AT1G76650	response to jasmonic acid stimulus (GO:0009753); jasmonic acid biosynthetic process (GO:0009695); intracellular signal transduction (GO:0035556); ethylene mediated signaling pathway (GO:0009873); abscisic acid mediated signaling pathway (GO:0009738); response to ethylene stimulus (GO:0009723); response to wounding (GO:0009611); response to chitin (GO:0010200); response to fungus (GO:0009620);	nucleus (GO:0005634); plasma membrane (GO:0005886);	calcium ion binding (GO:0005509);
103	'30.3'	'misc.gluco-, galacto- and mannosidases'	'glyma04g38580'	'highly similar to ( 874)AT5G63800| Symbols: BGAL6, MUM2 | BGAL6/MUM2 (MUCILAGE-MODIFIED 2); beta-galactosidase | chr5:25547549-25552904 FORWARDhighly similar to ( 624)BGAL_ASPOF no original description'	T	AT5G63800	mucilage biosynthetic process involved in seed coat development (GO:0048354); carbohydrate metabolic process (GO:0005975); plant-type cell wall modification (GO:0009827);	apoplast (GO:0048046); extracellular region (GO:0005576); cell wall (GO:0005618);	beta-galactosidase activity (GO:0004565); catalytic activity (GO:0003824); cation binding (GO:0043169); hydrolase activity, hydrolyzing O-glycosyl compounds (GO:0004553);
103	'26.3'	'RNA.regulation of transcription.AP2/EREBP, APETALA2/Ethylene-responsive element binding protein family'	'glyma04g39510'	'very weakly similar to (95.9)AT5G64750| Symbols: ABR1 | ABR1 (ABA REPRESSOR1); DNA binding / transcription factor | chr5:25908905-25910882 FORWARDvery weakly similar to (82.4)ERF1_ORYSA no original description'	T	AT5G64750	regulation of transcription, DNA-dependent (GO:0006355); response to osmotic stress (GO:0006970); negative regulation of abscisic acid mediated signaling pathway (GO:0009788); defense response to fungus (GO:0050832); response to abscisic acid stimulus (GO:0009737); response to glucose stimulus (GO:0009749);	nucleus (GO:0005634);	DNA binding (GO:0003677); sequence-specific DNA binding transcription factor activity (GO:0003700);
103	'27.3.3'	'hormone metabolism.ethylene.signal transduction'	'glyma05g05180'	'weakly similar to ( 167)AT5G47220| Symbols: ATERF2, ATERF-2, ERF2 | ATERF-2/ATERF2/ERF2 (ETHYLENE RESPONSE FACTOR 2); DNA binding / transcription activator/ transcription factor | chr5:19189250-19189981 REVERSEweakly similar to ( 146)ERF2_TOBAC no original description'	T	AT5G47220	positive regulation of transcription, DNA-dependent (GO:0045893); response to chitin (GO:0010200); induced systemic resistance, jasmonic acid mediated signaling pathway (GO:0009864); regulation of transcription, DNA-dependent (GO:0006355); ethylene mediated signaling pathway (GO:0009873); response to abscisic acid stimulus (GO:0009737); respiratory burst involved in defense response (GO:0002679);…	nucleus (GO:0005634);	sequence-specific DNA binding transcription factor activity (GO:0003700); DNA binding (GO:0003677);
103	'17.5.2'	'RNA.regulation of transcription.AP2/EREBP, APETALA2/Ethylene-responsive element binding protein family'	'glyma05g32040'	'weakly similar to ( 114)AT5G64750| Symbols: ABR1 | ABR1 (ABA REPRESSOR1); DNA binding / transcription factor | chr5:25908905-25910882 FORWARDweakly similar to ( 102)ERF1_ORYSA no original description'	T	AT5G64750	regulation of transcription, DNA-dependent (GO:0006355); response to osmotic stress (GO:0006970); negative regulation of abscisic acid mediated signaling pathway (GO:0009788); defense response to fungus (GO:0050832); response to abscisic acid stimulus (GO:0009737); response to glucose stimulus (GO:0009749);	nucleus (GO:0005634);	DNA binding (GO:0003677); sequence-specific DNA binding transcription factor activity (GO:0003700);
103	'27.3.3'	'cell wall.pectin*esterases.PME'	'glyma05g34810'	'moderately similar to ( 476)AT1G23200| Symbols: | pectinesterase family protein | chr1:8227225-8229389 FORWARDmoderately similar to ( 481)PME2_CITSI no original description'	T	AT1G23200	cell wall modification (GO:0042545);	cell wall (GO:0005618); plant-type cell wall (GO:0009505); extracellular region (GO:0005576);	pectinesterase activity (GO:0030599); enzyme inhibitor activity (GO:0004857);
103	'10.8.1'	'amino acid metabolism.synthesis.branched chain group.common.branched-chain amino acid aminotransferase'	'glyma06g05280'	'moderately similar to ( 475)AT1G10070| Symbols: ATBCAT-2 | ATBCAT-2; catalytic | chr1:3288674-3290166 FORWARD no original description'	T	AT1G10070	toxin catabolic process (GO:0009407); metabolic process (GO:0008152); branched-chain amino acid metabolic process (GO:0009081); response to fructose stimulus (GO:0009750); response to sucrose stimulus (GO:0009744);	cytoplasm (GO:0005737); chloroplast (GO:0009507); mitochondrion (GO:0005739);	catalytic activity (GO:0003824); branched-chain-amino-acid transaminase activity (GO:0004084);
103	'13.1.4.1.4'	'redox.thioredoxin'	'glyma06g20980'	'moderately similar to ( 243)AT1G08570| Symbols: | thioredoxin family protein | chr1:2713607-2714315 FORWARD no original description'	T	AT1G08570	glycerol ether metabolic process (GO:0006662); cell redox homeostasis (GO:0045454);	chloroplast stroma (GO:0009570); chloroplast membrane (GO:0031969); chloroplast (GO:0009507);	oxidoreductase activity, acting on a sulfur group of donors, disulfide as acceptor (GO:0016671); protein disulfide oxidoreductase activity (GO:0015035); electron carrier activity (GO:0009055);
103	'21.1'	'misc.glutathione S transferases'	'glyma07g16810'	'moderately similar to ( 247)AT3G09270| Symbols: ATGSTU8 | ATGSTU8 (Arabidopsis thaliana Glutathione S-transferase (class tau) 8); glutathione transferase | chr3:2848413-2849232 REVERSEmoderately similar to ( 430)GSTX6_SOYBN no original description'	T	AT3G09270	response to cadmium ion (GO:0046686); toxin catabolic process (GO:0009407); proteasomal ubiquitin-dependent protein catabolic process (GO:0043161); response to cyclopentenone (GO:0010583); response to misfolded protein (GO:0051788); fatty acid beta-oxidation (GO:0006635); proteasome core complex assembly (GO:0080129);	cytoplasm (GO:0005737);	glutathione transferase activity (GO:0004364);
103	'26.9'	'misc.glutathione S transferases'	'glyma07g16830'	'moderately similar to ( 240)AT3G09270| Symbols: ATGSTU8 | ATGSTU8 (Arabidopsis thaliana Glutathione S-transferase (class tau) 8); glutathione transferase | chr3:2848413-2849232 REVERSEmoderately similar to ( 416)GSTX6_SOYBN no original description'	T	AT3G09270	response to cadmium ion (GO:0046686); toxin catabolic process (GO:0009407); proteasomal ubiquitin-dependent protein catabolic process (GO:0043161); response to cyclopentenone (GO:0010583); response to misfolded protein (GO:0051788); fatty acid beta-oxidation (GO:0006635); proteasome core complex assembly (GO:0080129);	cytoplasm (GO:0005737);	glutathione transferase activity (GO:0004364);
103	'26.9'	'misc.glutathione S transferases'	'glyma07g16840'	'moderately similar to ( 236)AT3G09270| Symbols: ATGSTU8 | ATGSTU8 (Arabidopsis thaliana Glutathione S-transferase (class tau) 8); glutathione transferase | chr3:2848413-2849232 REVERSEmoderately similar to ( 405)GSTX6_SOYBN no original description'	T	AT3G09270	response to cadmium ion (GO:0046686); toxin catabolic process (GO:0009407); proteasomal ubiquitin-dependent protein catabolic process (GO:0043161); response to cyclopentenone (GO:0010583); response to misfolded protein (GO:0051788); fatty acid beta-oxidation (GO:0006635); proteasome core complex assembly (GO:0080129);	cytoplasm (GO:0005737);	glutathione transferase activity (GO:0004364);
103	'26.9'	'misc.UDP glucosyl and glucoronyl transferases'	'glyma07g33880'	'moderately similar to ( 372)AT2G15490| Symbols: UGT73B4 | UGT73B4; UDP-glycosyltransferase/ transferase, transferring glycosyl groups | chr2:6768832-6770480 FORWARDweakly similar to ( 179)ZOX_PHAVU no original description'	T	AT2G15490	metabolic process (GO:0008152); response to cyclopentenone (GO:0010583); response to ethylene stimulus (GO:0009723); toxin catabolic process (GO:0009407); response to other organism (GO:0051707);	cytosol (GO:0005829);	transferase activity, transferring glycosyl groups (GO:0016757); transferase activity, transferring hexosyl groups (GO:0016758); UDP-glycosyltransferase activity (GO:0008194); quercetin 7-O-glucosyltransferase activity (GO:0080044); UDP-glucosyltransferase activity (GO:0035251); quercetin 3-O-glucosyltransferase activity (GO:0080043);
103	'26.2'	'not assigned.unknown'	'glyma07g38110'	'very weakly similar to (97.4)AT4G15610| Symbols: | integral membrane family protein | chr4:8909160-8910639 FORWARD no original description'	T	AT4G15610	response to cyclopentenone (GO:0010583); biological_process (GO:0008150); response to nitrate (GO:0010167); toxin catabolic process (GO:0009407); amino acid transport (GO:0006865); nitrate transport (GO:0015706);	endosome (GO:0005768); Golgi apparatus (GO:0005794); trans-Golgi network (GO:0005802);	molecular_function (GO:0003674);
103	'35.2'	'not assigned.unknown'	'glyma07g15070'	'very weakly similar to (91.7)AT5G56550| Symbols: | similar to unknown protein [Arabidopsis thaliana] (TAIR:AT4G26288.1); similar to hypothetical protein [Vitis vinifera] (GB:CAN69977.1) | chr5:22913073-22913728 REVERSE no original description'	T	AT5G56550	response to cadmium ion (GO:0046686); response to oxidative stress (GO:0006979);	nuclear speck (GO:0016607); nucleus (GO:0005634);	molecular_function (GO:0003674);
103	'35.2'	'development.unspecified'	'glyma08g19300'	'moderately similar to ( 220)AT5G64530| Symbols: ANAC104, XND1 | ANAC104/XND1 (Arabidopsis NAC domain containing protein 104); transcription factor | chr5:25812586-25813925 FORWARDweakly similar to ( 132)NAC68_ORYSA no original description'	T	AT5G64530	shoot development (GO:0048367); regulation of programmed cell death (GO:0043067); regulation of transcription, DNA-dependent (GO:0006355); multicellular organismal development (GO:0007275); xylem development (GO:0010089);	nucleus (GO:0005634);	DNA binding (GO:0003677); sequence-specific DNA binding transcription factor activity (GO:0003700);
103	'33.99'	'misc.cytochrome P450'	'glyma08g13180'	'moderately similar to ( 416)AT5G36110| Symbols: CYP716A1 | CYP716A1 (cytochrome P450, family 716, subfamily A, polypeptide 1); oxygen binding | chr5:14212607-14214843 FORWARDweakly similar to ( 200)C724B_ORYSA no original description'	T	AT5G36110	oxidation-reduction process (GO:0055114);	extracellular region (GO:0005576);	iron ion binding (GO:0005506); oxidoreductase activity, acting on paired donors, with incorporation or reduction of molecular oxygen (GO:0016705); oxygen binding (GO:0019825); electron carrier activity (GO:0009055); heme binding (GO:0020037);
103	'26.10'	'hormone metabolism.ethylene.signal transduction'	'glyma08g15350'	'weakly similar to ( 103)AT2G33710| Symbols: | AP2 domain-containing transcription factor family protein | chr2:14266347-14267728 REVERSEvery weakly similar to (94.7)ERF1_ORYSA no original description'	T	AT2G33710	regulation of transcription, DNA-dependent (GO:0006355); respiratory burst involved in defense response (GO:0002679); response to chitin (GO:0010200); response to ethylene stimulus (GO:0009723); intracellular signal transduction (GO:0035556);	nucleus (GO:0005634); nucleolus (GO:0005730);	DNA binding (GO:0003677); sequence-specific DNA binding transcription factor activity (GO:0003700);
103	'17.5.2'	'RNA.regulation of transcription.WRKY domain transcription factor family'	'glyma09g00820'	'moderately similar to ( 336)AT1G62300| Symbols: WRKY6 | WRKY6 (WRKY DNA-binding protein 6); transcription factor | chr1:23020552-23022820 REVERSE no original description'	T	AT1G62300	regulation of transcription, DNA-dependent (GO:0006355); amino acid import (GO:0043090); cellular response to phosphate starvation (GO:0016036); negative regulation of transcription, DNA-dependent (GO:0045892); response to chitin (GO:0010200); respiratory burst involved in defense response (GO:0002679); response to cyclopentenone (GO:0010583); cellular response to boron-containing substance depri…	nucleus (GO:0005634);	sequence-specific DNA binding transcription factor activity (GO:0003700); transcription regulatory region DNA binding (GO:0044212); protein binding (GO:0005515); sequence-specific DNA binding (GO:0043565);
103	'27.3.32'	'transport.peptides and oligopeptides'	'glyma10g00800'	'highly similar to ( 695)AT5G46050| Symbols: ATPTR3, PTR3 | ATPTR3/PTR3 (PEPTIDE TRANSPORTER PROTEIN 3); transporter | chr5:18692289-18696298 REVERSE no original description'	T	AT5G46050	response to abscisic acid stimulus (GO:0009737); defense response to bacterium (GO:0042742); oligopeptide transport (GO:0006857); hyperosmotic salinity response (GO:0042538); response to salicylic acid stimulus (GO:0009751); response to histidine (GO:0080052); dipeptide transport (GO:0042938); response to leucine (GO:0043201); tripeptide transport (GO:0042939); response to phenylalanine (GO:00800…	membrane (GO:0016020); plasma membrane (GO:0005886);	transporter activity (GO:0005215); tripeptide transporter activity (GO:0042937); dipeptide transporter activity (GO:0042936);
103	'34.13'	'transport.amino acids'	'glyma11g34780'	'highly similar to ( 638)AT2G39890| Symbols: ATPROT1, ProT1 | ProT1 (PROLINE TRANSPORTER 1) | chr2:16663100-16665280 FORWARD no original description'	T	AT2G39890	amino acid transport (GO:0006865); proline transport (GO:0015824);	plasma membrane (GO:0005886); membrane (GO:0016020);	amino acid transmembrane transporter activity (GO:0015171); L-proline transmembrane transporter activity (GO:0015193);
103	'34.3'	'not assigned.unknown'	'glyma11g05540'	'weakly similar to ( 112)AT4G37300| Symbols: MEE59 | MEE59 (maternal effect embryo arrest 59) | chr4:17554799-17555492 FORWARD no original description'	T	AT4G37300	embryo development ending in seed dormancy (GO:0009793);	nucleus (GO:0005634);	molecular_function (GO:0003674);
103	'35.2'	'protein.degradation.aspartate protease'	'glyma11g08530'	'highly similar to ( 506)AT2G17760| Symbols: | aspartyl protease family protein | chr2:7720570-7723351 FORWARDvery weakly similar to (80.1)ASP1_ORYSA no original description'	T	AT2G17760	proteolysis (GO:0006508); amino acid transport (GO:0006865);	anchored to membrane (GO:0031225);	aspartic-type endopeptidase activity (GO:0004190);
103	'29.5.4'	'development.unspecified'	'glyma11g08730'	'weakly similar to ( 174)AT4G35770| Symbols: SEN1, ATSEN1, DIN1 | SEN1 (DARK INDUCIBLE 1) | chr4:16945078-16945969 FORWARDweakly similar to ( 165)DIN1_RAPSA no original description'	T	AT4G35770	response to light stimulus (GO:0009416); response to sucrose stimulus (GO:0009744); response to wounding (GO:0009611); aging (GO:0007568); response to jasmonic acid stimulus (GO:0009753); response to fructose stimulus (GO:0009750); response to oxidative stress (GO:0006979);	chloroplast (GO:0009507);	molecular_function (GO:0003674);
103	'33.99'	'misc.beta 1,3 glucan hydrolases'	'glyma11g10090'	'moderately similar to ( 251)AT3G57260| Symbols: PR2, BG2, PR-2, BGL2 | BGL2 (PATHOGENESIS-RELATED PROTEIN 2); glucan 1,3-beta-glucosidase/ hydrolase, hydrolyzing O-glycosyl compounds | chr3:21199688-21200801 REVERSEmoderately similar to ( 312)E13L_TOBAC no original description'	T	AT3G57260	salicylic acid biosynthetic process (GO:0009697); protein targeting to membrane (GO:0006612); systemic acquired resistance (GO:0009627); anthocyanin-containing compound biosynthetic process (GO:0009718); response to cold (GO:0009409); MAPK cascade (GO:0000165); negative regulation of programmed cell death (GO:0043069); regulation of plant-type hypersensitive response (GO:0010363); defense respons…	vacuole (GO:0005773); apoplast (GO:0048046); cell wall (GO:0005618); chloroplast (GO:0009507);	glucan exo-1,3-beta-glucosidase activity (GO:0004338); hydrolase activity, hydrolyzing O-glycosyl compounds (GO:0004553); cation binding (GO:0043169); cellulase activity (GO:0008810); protein binding (GO:0005515); catalytic activity (GO:0003824);
103	'26.4'	'protein.degradation.ubiquitin.E3.RING'	'glyma11g35490'	'weakly similar to ( 114)AT3G11110| Symbols: | zinc finger (C3HC4-type RING finger) family protein | chr3:3479985-3480461 FORWARD no original description'	T	AT3G11110	response to brassinosteroid stimulus (GO:0009741);	nucleus (GO:0005634);	zinc ion binding (GO:0008270);
103	'29.5.11.4.2'	'protein.postranslational modification.kinase.receptor like cytoplasmatic kinase VII'	'glyma12g03680'	'moderately similar to ( 438)AT2G16750| Symbols: | protein kinase family protein | chr2:7278868-7281528 FORWARDmoderately similar to ( 221)NORK_MEDTR no original description'	T	AT2G16750	protein phosphorylation (GO:0006468);	plasma membrane (GO:0005886);	ATP binding (GO:0005524); protein kinase activity (GO:0004672); protein serine/threonine kinase activity (GO:0004674); transferase activity, transferring phosphorus-containing groups (GO:0016772); kinase activity (GO:0016301);
103	'29.4.1.57'	'transport.amino acids'	'glyma12g08980'	'moderately similar to ( 320)AT1G08230| Symbols: | amino acid transporter family protein | chr1:2583712-2586697 REVERSE no original description'	T	AT1G08230	gamma-aminobutyric acid transport (GO:0015812);	plasma membrane (GO:0005886);	gamma-aminobutyric acid transmembrane transporter activity (GO:0015185);
103	'34.3'	'redox.glutaredoxins'	'glyma13g30770'	'weakly similar to ( 133)AT1G28480| Symbols: GRX480 | GRX480; thiol-disulfide exchange intermediate | chr1:10013620-10014033 REVERSE no original description'	T	AT1G28480	jasmonic acid mediated signaling pathway (GO:0009867); endoplasmic reticulum unfolded protein response (GO:0030968); ethylene biosynthetic process (GO:0009693); response to cold (GO:0009409); signal transduction (GO:0007165); defense response to bacterium (GO:0042742); jasmonic acid biosynthetic process (GO:0009695); systemic acquired resistance, salicylic acid mediated signaling pathway (GO:0009…	cytoplasm (GO:0005737);	protein binding (GO:0005515); electron carrier activity (GO:0009055); protein disulfide oxidoreductase activity (GO:0015035);
103	'21.4'	'development.unspecified'	'glyma13g08190'	'moderately similar to ( 281)AT5G53190| Symbols: | nodulin MtN3 family protein | chr5:21589643-21591510 REVERSE no original description'	T	AT5G53190	biological_process (GO:0008150);	integral to plasma membrane (GO:0005887); plasma membrane (GO:0005886); integral to membrane (GO:0016021); membrane (GO:0016020);	sugar transmembrane transporter activity (GO:0051119);
103	'33.99'	'signalling.G-proteins'	'glyma13g43380'	'highly similar to ( 605)AT1G79860| Symbols: ATROPGEF12, ROPGEF12, MEE64 | ATROPGEF12/MEE64/ROPGEF12 (MATERNAL EFFECT EMBRYO ARREST 64); Rho guanyl-nucleotide exchange factor/ | chr1:30047065-30048985 REVERSE no original description'	T	AT1G79860	pollen tube growth (GO:0009860); regulation of pollen tube growth (GO:0080092); embryo development ending in seed dormancy (GO:0009793);	nucleus (GO:0005634); plasma membrane (GO:0005886); pollen tube (GO:0090406);	Rho guanyl-nucleotide exchange factor activity (GO:0005089);
103	'30.5'	'secondary metabolism.simple phenols'	'glyma14g06070'	'highly similar to ( 923)AT2G40370| Symbols: LAC5 | LAC5 (laccase 5); copper ion binding / oxidoreductase | chr2:16865270-16867671 REVERSEmoderately similar to ( 234)ASO_CUCSA no original description'	T	AT2G40370	lignin catabolic process (GO:0046274); response to copper ion (GO:0046688); oxidation-reduction process (GO:0055114);	apoplast (GO:0048046); extracellular region (GO:0005576);	hydroquinone:oxygen oxidoreductase activity (GO:0052716); oxidoreductase activity (GO:0016491); copper ion binding (GO:0005507);
103	'16.10'	'signalling.receptor kinases.leucine rich repeat XI'	'glyma15g39040'	'moderately similar to ( 445)AT1G78530| Symbols: | protein kinase family protein | chr1:29544167-29545574 REVERSEmoderately similar to ( 216)PSKR_DAUCA no original description'	T	AT1G78530	protein phosphorylation (GO:0006468);	plasma membrane (GO:0005886);	kinase activity (GO:0016301); protein serine/threonine kinase activity (GO:0004674); protein kinase activity (GO:0004672); transferase activity, transferring phosphorus-containing groups (GO:0016772); ATP binding (GO:0005524);
103	'30.2.11'	'RNA.regulation of transcription.WRKY domain transcription factor family'	'glyma15g11680'	'moderately similar to ( 342)AT1G62300| Symbols: WRKY6 | WRKY6 (WRKY DNA-binding protein 6); transcription factor | chr1:23020552-23022820 REVERSE no original description'	T	AT1G62300	regulation of transcription, DNA-dependent (GO:0006355); amino acid import (GO:0043090); cellular response to phosphate starvation (GO:0016036); negative regulation of transcription, DNA-dependent (GO:0045892); response to chitin (GO:0010200); respiratory burst involved in defense response (GO:0002679); response to cyclopentenone (GO:0010583); cellular response to boron-containing substance depri…	nucleus (GO:0005634);	sequence-specific DNA binding transcription factor activity (GO:0003700); transcription regulatory region DNA binding (GO:0044212); protein binding (GO:0005515); sequence-specific DNA binding (GO:0043565);
103	'27.3.32'	'signalling.receptor kinases.DUF 26'	'glyma15g40440'	'highly similar to ( 512)AT1G16670| Symbols: | protein kinase family protein | chr1:5697839-5699485 FORWARDmoderately similar to ( 226)NORK_MEDTR no original description'	T	AT1G16670	protein autophosphorylation (GO:0046777); salicylic acid biosynthetic process (GO:0009697); endoplasmic reticulum unfolded protein response (GO:0030968); protein phosphorylation (GO:0006468); salicylic acid mediated signaling pathway (GO:0009863); innate immune response (GO:0045087); systemic acquired resistance (GO:0009627); negative regulation of defense response (GO:0031348);	plasma membrane (GO:0005886);	protein kinase activity (GO:0004672); protein serine/threonine kinase activity (GO:0004674); ATP binding (GO:0005524); kinase activity (GO:0016301); transferase activity, transferring phosphorus-containing groups (GO:0016772);
103	'30.2.17'	'amino acid metabolism.synthesis.central amino acid metabolism.alanine.alanine-glyoxylate aminotransferase'	'glyma18g44250'	'highly similar to ( 733)AT3G08860| Symbols: | alanine--glyoxylate aminotransferase, putative / beta-alanine-pyruvate aminotransferase, putative / AGT, putative | chr3:2696760-2699093 REVERSEvery weakly similar to (89.4)GSA_ORYSA no original description'	T	AT3G08860	aging (GO:0007568); cell wall modification involved in abscission (GO:0009830); cellular response to nitrogen levels (GO:0043562);		alanine-glyoxylate transaminase activity (GO:0008453); transaminase activity (GO:0008483); catalytic activity (GO:0003824); pyridoxal phosphate binding (GO:0030170);
103	'13.1.1.3.11'	'development.unspecified'	'glyma18g51320'	'moderately similar to ( 270)AT3G02380| Symbols: COL2 | COL2 (CONSTANS-LIKE 2); transcription factor/ zinc ion binding | chr3:487445-488631 REVERSE no original description'	T	AT3G02380	chloroplast organization (GO:0009658); regulation of flower development (GO:0009909);	nucleus (GO:0005634); intracellular (GO:0005622);	sequence-specific DNA binding transcription factor activity (GO:0003700); zinc ion binding (GO:0008270);
103	'33.99'	'not assigned.unknown'	'glyma19g39920'	'very weakly similar to (99.0)ARG2_PHAAU no original description'	T
103	'35.2'	'not assigned.unknown'	'glyma19g38600'	'moderately similar to ( 264)AT3G11660| Symbols: NHL1 | NHL1 (NDR1/HIN1-like 1) | chr3:3679037-3679666 REVERSE no original description'	T	AT3G11660	defense response to virus (GO:0051607);	plasma membrane (GO:0005886);	molecular_function (GO:0003674);
103	'35.2'	'not assigned.unknown'	'glyma20g34190'	'weakly similar to ( 159)AT1G04530| Symbols: | binding | chr1:1234455-1235894 REVERSE no original description'	T	AT1G04530		nucleus (GO:0005634);
103	'35.2'	'misc.glutathione S transferases'	'glyma20g23420'	'weakly similar to ( 183)AT3G09270| Symbols: ATGSTU8 | ATGSTU8 (Arabidopsis thaliana Glutathione S-transferase (class tau) 8); glutathione transferase | chr3:2848413-2849232 REVERSEweakly similar to ( 194)GSTX2_TOBAC no original description'	T	AT3G09270	response to cadmium ion (GO:0046686); toxin catabolic process (GO:0009407); proteasomal ubiquitin-dependent protein catabolic process (GO:0043161); response to cyclopentenone (GO:0010583); response to misfolded protein (GO:0051788); fatty acid beta-oxidation (GO:0006635); proteasome core complex assembly (GO:0080129);	cytoplasm (GO:0005737);	glutathione transferase activity (GO:0004364);
104	'27.3.3'	'RNA.regulation of transcription.AP2/EREBP, APETALA2/Ethylene-responsive element binding protein family'	'glyma01g22260'	'moderately similar to ( 372)AT1G25560| Symbols: | AP2 domain-containing transcription factor, putative | chr1:8981878-8982963 REVERSE no original description'	T	AT1G25560	photoperiodism, flowering (GO:0048573); ethylene mediated signaling pathway (GO:0009873); regulation of transcription, DNA-dependent (GO:0006355); divalent metal ion transport (GO:0070838); cellular cation homeostasis (GO:0030003);	nucleus (GO:0005634);	sequence-specific DNA binding transcription factor activity (GO:0003700); DNA binding (GO:0003677);
104	'3.1.2.2'	'minor CHO metabolism.raffinose family.raffinose synthases.putative'	'glyma03g29440'	'nearly identical (1272)AT3G57520| Symbols: ATSIP2 | ATSIP2 (ARABIDOPSIS THALIANA SEED IMBIBITION 2); hydrolase, hydrolyzing O-glycosyl compounds | chr3:21300276-21303671 REVERSEmoderately similar to ( 407)STSYN_PEA no original description'	T	AT3G57520	response to oxidative stress (GO:0006979); raffinose catabolic process (GO:0034484); response to karrikin (GO:0080167);	cytoplasm (GO:0005737); plasmodesma (GO:0009506);	hydrolase activity, hydrolyzing O-glycosyl compounds (GO:0004553); raffinose alpha-galactosidase activity (GO:0052692);
104	'13.1.4.1.4'	'amino acid metabolism.synthesis.branched chain group.common.branched-chain amino acid aminotransferase'	'glyma04g05190'	'moderately similar to ( 472)AT1G10070| Symbols: ATBCAT-2 | ATBCAT-2; catalytic | chr1:3288674-3290166 FORWARD no original description'	T	AT1G10070	toxin catabolic process (GO:0009407); metabolic process (GO:0008152); branched-chain amino acid metabolic process (GO:0009081); response to fructose stimulus (GO:0009750); response to sucrose stimulus (GO:0009744);	cytoplasm (GO:0005737); chloroplast (GO:0009507); mitochondrion (GO:0005739);	catalytic activity (GO:0003824); branched-chain-amino-acid transaminase activity (GO:0004084);
104	'33.99'	'development.unspecified'	'glyma05g25000'	'moderately similar to ( 207)AT3G43660| Symbols: | nodulin, putative | chr3:15576320-15576916 FORWARDmoderately similar to ( 235)NO21_SOYBN no original description'	T	AT3G43660	biological_process (GO:0008150);	cellular_component (GO:0005575);	molecular_function (GO:0003674);
104	'34.2'	'transporter.sugars'	'glyma05g27410'	'highly similar to ( 803)AT1G30220| Symbols: ATINT2 | ATINT2 (INOSITOL TRANSPORTER 2); carbohydrate transmembrane transporter/ sugar:hydrogen ion symporter | chr1:10632941-10635423 REVERSEweakly similar to ( 160)STC_RICCO no original description'	T	AT1G30220	signaling (GO:0023052); transmembrane transport (GO:0055085); myo-inositol transport (GO:0015798); transport (GO:0006810); purine nucleobase transport (GO:0006863);	plasma membrane (GO:0005886); pollen tube (GO:0090406); integral to membrane (GO:0016021); membrane (GO:0016020);	myo-inositol:hydrogen symporter activity (GO:0005366); carbohydrate transmembrane transporter activity (GO:0015144); transporter activity (GO:0005215); substrate-specific transmembrane transporter activity (GO:0022891); transmembrane transporter activity (GO:0022857); sugar:hydrogen symporter activity (GO:0005351);
104	'26.13'	'misc.acid and other phosphatases'	'glyma07g01430'	'moderately similar to ( 396)AT1G17710| Symbols: | similar to phosphoric monoester hydrolase [Arabidopsis thaliana] (TAIR:AT1G73010.1); similar to putative phosphatase [Phaseolus vulgaris] (GB:ABP52095.1); contains InterPro domain HAD-superfamily hydrolase, subfamily IB, hypothetical 1 (InterPro:IPR006384) | chr1:6090756-6091748 REVERSE no original description'	T	AT1G17710	cellular response to phosphate starvation (GO:0016036); negative regulation of transcription, DNA-dependent (GO:0045892); galactolipid biosynthetic process (GO:0019375); metabolic process (GO:0008152);	nucleus (GO:0005634);	phosphatase activity (GO:0016791); phosphoethanolamine phosphatase activity (GO:0052732); phosphocholine phosphatase activity (GO:0052731);
104	'9.4'	'mitochondrial electron transport / ATP synthesis.alternative oxidase'	'glyma08g07700'	'moderately similar to ( 453)AT5G64210| Symbols: AOX2 | AOX2 (alternative oxidase 2); alternative oxidase | chr5:25701191-25702890 REVERSEhighly similar to ( 583)AOX2_SOYBN no original description'	T	AT5G64210	alternative respiration (GO:0010230); respiratory gaseous exchange (GO:0007585); oxidation-reduction process (GO:0055114);	mitochondrial envelope (GO:0005740); mitochondrion (GO:0005739);	alternative oxidase activity (GO:0009916);
104	'26.2'	'misc.UDP glucosyl and glucoronyl transferases'	'glyma08g13230'	'moderately similar to ( 473)AT2G43840| Symbols: | UDP-glucoronosyl/UDP-glucosyl transferase family protein | chr2:18164758-18166243 FORWARDmoderately similar to ( 343)IAAG_MAIZE no original description'	T	AT2G43840	benzoate metabolic process (GO:0018874); salicylic acid metabolic process (GO:0009696); metabolic process (GO:0008152); para-aminobenzoic acid metabolic process (GO:0046482);	cytoplasm (GO:0005737);	UDP-glucosyltransferase activity (GO:0035251); UDP-glycosyltransferase activity (GO:0008194); quercetin 7-O-glucosyltransferase activity (GO:0080044); transferase activity, transferring hexosyl groups (GO:0016758); salicylic acid glucosyltransferase (glucoside-forming) activity (GO:0052640); transferase activity, transferring glycosyl groups (GO:0016757); UDP-glucose:4-aminobenzoate acylglucosylt…
104	'20.1.7.6'	'stress.biotic.PR-proteins.proteinase inhibitors'	'glyma08g45510'	'very weakly similar to (95.5)AT1G17860| Symbols: | trypsin and protease inhibitor family protein / Kunitz family protein | chr1:6149336-6149926 FORWARDmoderately similar to ( 207)KTI1_SOYBN no original description'	T	AT1G17860	response to endoplasmic reticulum stress (GO:0034976); response to nitrate (GO:0010167); response to heat (GO:0009408); nitrate transport (GO:0015706); protein folding (GO:0006457); response to high light intensity (GO:0009644); response to hydrogen peroxide (GO:0042542);	extracellular region (GO:0005576); apoplast (GO:0048046); cell wall (GO:0005618);	endopeptidase inhibitor activity (GO:0004866);
104	'27.3.67'	'RNA.regulation of transcription.putative transcription regulator'	'glyma09g06920'	'moderately similar to ( 398)AT2G19330| Symbols: | leucine-rich repeat family protein | chr2:8380029-8381535 FORWARD no original description'	T	AT2G19330	DNA endoreduplication (GO:0042023); biological_process (GO:0008150);
104	'10.6'	'cell wall.degradation'	'glyma09g27320'	'weakly similar to ( 103)AT4G25433| Symbols: | peptidoglycan-binding LysM domain-containing protein | chr4:13001473-13001805 REVERSE no original description'	T	AT4G25433	cell wall macromolecule catabolic process (GO:0016998);	extracellular region (GO:0005576);	molecular_function (GO:0003674);
104	'29.4'	'protein.postranslational modification'	'glyma09g09310'	'highly similar to ( 587)AT3G17510| Symbols: SnRK3.16, CIPK1 | CIPK1 (CBL-INTERACTING PROTEIN KINASE 1); kinase | chr3:5989315-5992633 REVERSEmoderately similar to ( 443)CIPK1_ORYSA no original description'	T	AT3G17510	response to abscisic acid stimulus (GO:0009737); response to salt stress (GO:0009651); signal transduction (GO:0007165); protein phosphorylation (GO:0006468); calcium-mediated signaling (GO:0019722); stomatal movement (GO:0010118); response to osmotic stress (GO:0006970);	plasma membrane (GO:0005886);	protein binding (GO:0005515); protein kinase activity (GO:0004672); protein tyrosine kinase activity (GO:0004713); protein serine/threonine kinase activity (GO:0004674); ATP binding (GO:0005524); transferase activity, transferring phosphorus-containing groups (GO:0016772); kinase activity (GO:0016301);
104	'16.1.3.2'	'secondary metabolism.isoprenoids.tocopherol biosynthesis.homogentisate phytyltransferase'	'glyma10g44170'	'moderately similar to ( 306)AT2G18950| Symbols: TPT1, ATHPT, HPT, VTE2, HPT1 | HPT1 (HOMOGENTISATE PHYTYLTRANSFERASE 1); prenyltransferase | chr2:8214573-8217129 FORWARD no original description'	T	AT2G18950	aromatic amino acid family metabolic process (GO:0009072); coenzyme biosynthetic process (GO:0009108); cell differentiation (GO:0030154); cell wall organization (GO:0071555); leaf morphogenesis (GO:0009965); glycine catabolic process (GO:0006546); response to light stimulus (GO:0009416); positive regulation of transcription, DNA-dependent (GO:0045893); phloem sucrose loading (GO:0009915); oxylipi…	chloroplast (GO:0009507); integral to membrane (GO:0016021); plasma membrane (GO:0005886);	homogentisate phytyltransferase activity (GO:0010176); prenyltransferase activity (GO:0004659);
104	'27.3.3'	'RNA.regulation of transcription.AP2/EREBP, APETALA2/Ethylene-responsive element binding protein family'	'glyma10g21850'	'weakly similar to ( 179)AT3G57600| Symbols: | AP2 domain-containing transcription factor, putative | chr3:21343818-21344651 FORWARD no original description'	T	AT3G57600	regulation of transcription, DNA-dependent (GO:0006355); meristem development (GO:0048507); carpel development (GO:0048440); specification of floral organ identity (GO:0010093);	nucleus (GO:0005634);	sequence-specific DNA binding transcription factor activity (GO:0003700); DNA binding (GO:0003677);
104	'20.1.3'	'stress.biotic.signalling'	'glyma11g15920'	'highly similar to ( 577)AT1G61560| Symbols: ATMLO6, MLO6 | MLO6 (MILDEW RESISTANCE LOCUS O 6); calmodulin binding | chr1:22712540-22715697 REVERSEmoderately similar to ( 406)MLOH1_ORYSA no original description'	T	AT1G61560	defense response to fungus, incompatible interaction (GO:0009817); defense response (GO:0006952); cell death (GO:0008219); defense response by callose deposition (GO:0052542);	mitochondrion (GO:0005739); plasma membrane (GO:0005886); integral to membrane (GO:0016021);	calmodulin binding (GO:0005516);
104	'35.2'	'not assigned.unknown'	'glyma12g15530'	'weakly similar to ( 117)AT2G42760| Symbols: | similar to unnamed protein product [Vitis vinifera] (GB:CAO69913.1) | chr2:17803459-17804262 REVERSE no original description'	T	AT2G42760	biological_process (GO:0008150);	nucleus (GO:0005634);	molecular_function (GO:0003674);
104	'20.2'	'stress.abiotic'	'glyma13g04410'	'highly similar to ( 963)AT3G01420| Symbols: DOX1, ALPHA-DOX1 | ALPHA-DOX1 (ALPHA-DIOXYGENASE 1) | chr3:159696-162733 REVERSE no original description'	T	AT3G01420	response to other organism (GO:0051707); cellular response to nitric oxide (GO:0071732); nitrate transport (GO:0015706); defense response to bacterium (GO:0042742); response to abscisic acid stimulus (GO:0009737); cellular response to reactive oxygen species (GO:0034614); response to oxidative stress (GO:0006979); cell wall modification involved in abscission (GO:0009830); cellular response to ir…	extracellular region (GO:0005576);	heme binding (GO:0020037); peroxidase activity (GO:0004601); lipoxygenase activity (GO:0016165);
104	'3.2.3'	'minor CHO metabolism.trehalose.potential TPS/TPP'	'glyma13g01420'	'nearly identical (1040)AT2G18700| Symbols: TPS11, ATTPSB, ATTPS11 | ATTPS11 (Arabidopsis thaliana trehalose phosphatase/synthase 11); transferase, transferring glycosyl groups | chr2:8116125-8118881 FORWARD no original description'	T	AT2G18700	trehalose biosynthetic process (GO:0005992); metabolic process (GO:0008152);	nucleus (GO:0005634); mitochondrion (GO:0005739); cytosol (GO:0005829);	catalytic activity (GO:0003824); transferase activity, transferring glycosyl groups (GO:0016757);
104	'1.1.1.2'	'PS.lightreaction.photosystem II.PSII polypeptide subunits'	'glyma13g03390'	'weakly similar to ( 124)AT1G44575| Symbols: PSBS, NPQ4 | NPQ4 (NONPHOTOCHEMICAL QUENCHING) | chr1:16874208-16874988 FORWARDweakly similar to ( 124)PSBS_SPIOL no original description'	T	AT1G44575	rRNA processing (GO:0006364); positive regulation of catalytic activity (GO:0043085); nonphotochemical quenching (GO:0010196); starch biosynthetic process (GO:0019252); photosystem II assembly (GO:0010207); cysteine biosynthetic process (GO:0019344); plastid organization (GO:0009657); stomatal complex morphogenesis (GO:0010103); thylakoid membrane organization (GO:0010027); maltose metabolic proc…	chloroplast thylakoid membrane (GO:0009535); thylakoid (GO:0009579); chloroplast thylakoid (GO:0009534); chloroplast (GO:0009507); PSII associated light-harvesting complex II (GO:0009517); membrane (GO:0016020);	xanthophyll binding (GO:0051738); chlorophyll binding (GO:0016168);
104	'27.3.11'	'RNA.regulation of transcription.C2H2 zinc finger family'	'glyma13g19560'	'weakly similar to ( 120)AT2G37430| Symbols: | zinc finger (C2H2 type) family protein (ZAT11) | chr2:15713533-15714069 FORWARD no original description'	T	AT2G37430	response to chitin (GO:0010200); regulation of transcription, DNA-dependent (GO:0006355); respiratory burst involved in defense response (GO:0002679); intracellular signal transduction (GO:0035556); ethylene biosynthetic process (GO:0009693);	nucleus (GO:0005634);	sequence-specific DNA binding transcription factor activity (GO:0003700); zinc ion binding (GO:0008270); nucleic acid binding (GO:0003676);
104	'10.2.1'	'cell wall.cellulose synthesis.cellulose synthase'	'glyma13g24270'	'moderately similar to ( 484)AT4G24000| Symbols: CSLG2, ATCSLG2 | ATCSLG2 (Cellulose synthase-like G2); transferase/ transferase, transferring glycosyl groups | chr4:12462152-12465481 FORWARD no original description'	T	AT4G24000	polysaccharide biosynthetic process (GO:0000271); cellulose biosynthetic process (GO:0030244);	Golgi apparatus (GO:0005794); membrane (GO:0016020);	cellulose synthase (UDP-forming) activity (GO:0016760); cellulose synthase activity (GO:0016759); transferase activity (GO:0016740); transferase activity, transferring glycosyl groups (GO:0016757);
104	'27.3.64'	'RNA.regulation of transcription.PHOR1'	'glyma13g38900'	'moderately similar to ( 310)AT2G35930| Symbols: | U-box domain-containing protein | chr2:15090180-15091415 REVERSEvery weakly similar to (93.6)SPL11_ORYSA no original description'	T	AT2G35930	response to water deprivation (GO:0009414); jasmonic acid mediated signaling pathway (GO:0009867); protein targeting to membrane (GO:0006612); defense response to bacterium (GO:0042742); protein autoubiquitination (GO:0051865); protein ubiquitination (GO:0016567); regulation of hydrogen peroxide metabolic process (GO:0010310); respiratory burst involved in defense response (GO:0002679); systemic …	cytosol (GO:0005829); cytoplasm (GO:0005737);	ubiquitin-protein ligase activity (GO:0004842);
104	'31.2'	'cell.division'	'glyma14g22700'	'moderately similar to ( 454)AT5G11580| Symbols: | UVB-resistance protein-related / regulator of chromosome condensation (RCC1) family protein | chr5:3718914-3721126 FORWARD no original description'	T	AT5G11580	biological_process (GO:0008150);	plasma membrane (GO:0005886);	chromatin binding (GO:0003682); Ran GTPase binding (GO:0008536);
104	'29.5.11.4.2'	'protein.degradation.ubiquitin.E3.RING'	'glyma15g10400'	'moderately similar to ( 412)AT5G18650| Symbols: | zinc finger (C3HC4-type RING finger) family protein | chr5:6218262-6220376 FORWARD no original description'	T	AT5G18650		nucleus (GO:0005634);	zinc ion binding (GO:0008270);
104	'34.10'	'transport.nucleotides'	'glyma15g39030'	'moderately similar to ( 248)AT1G44750| Symbols: ATPUP11 | ATPUP11 (Arabidopsis thaliana purine permease 11) | chr1:16896697-16897608 FORWARD no original description'	T	AT1G44750	purine nucleobase transport (GO:0006863); nucleobase-containing compound transport (GO:0015931);	chloroplast (GO:0009507); membrane (GO:0016020);	purine nucleobase transmembrane transporter activity (GO:0005345);
104	'33.99'	'development.unspecified'	'glyma16g04740'	'moderately similar to ( 303)AT3G04070| Symbols: ANAC047 | ANAC047 (Arabidopsis NAC domain containing protein 47) | chr3:1061580-1062983 REVERSEmoderately similar to ( 236)NAC68_ORYSA no original description'	T	AT3G04070	regulation of transcription, DNA-dependent (GO:0006355); organ senescence (GO:0010260); multicellular organismal development (GO:0007275); amino acid transport (GO:0006865);	nucleus (GO:0005634);	DNA binding (GO:0003677); sequence-specific DNA binding transcription factor activity (GO:0003700);
104	'20.1.7.6'	'stress.biotic.PR-proteins.proteinase inhibitors'	'glyma16g33790'	'weakly similar to ( 149)AT1G17860| Symbols: | trypsin and protease inhibitor family protein / Kunitz family protein | chr1:6149336-6149926 FORWARD no original description'	T	AT1G17860	response to endoplasmic reticulum stress (GO:0034976); response to nitrate (GO:0010167); response to heat (GO:0009408); nitrate transport (GO:0015706); protein folding (GO:0006457); response to high light intensity (GO:0009644); response to hydrogen peroxide (GO:0042542);	extracellular region (GO:0005576); apoplast (GO:0048046); cell wall (GO:0005618);	endopeptidase inhibitor activity (GO:0004866);
104	'3.5'	'minor CHO metabolism.others'	'glyma17g37040'	'moderately similar to ( 465)AT1G19600| Symbols: | pfkB-type carbohydrate kinase family protein | chr1:6779076-6780889 FORWARD no original description'	T	AT1G19600	D-ribose catabolic process (GO:0019303);	cytoplasm (GO:0005737);	kinase activity (GO:0016301);
104	'3.2.3'	'minor CHO metabolism.trehalose.potential TPS/TPP'	'glyma17g07530'	'nearly identical (1202)AT2G18700| Symbols: TPS11, ATTPSB, ATTPS11 | ATTPS11 (Arabidopsis thaliana trehalose phosphatase/synthase 11); transferase, transferring glycosyl groups | chr2:8116125-8118881 FORWARD no original description'	T	AT2G18700	trehalose biosynthetic process (GO:0005992); metabolic process (GO:0008152);	nucleus (GO:0005634); mitochondrion (GO:0005739); cytosol (GO:0005829);	catalytic activity (GO:0003824); transferase activity, transferring glycosyl groups (GO:0016757);
104	'26.10'	'misc.cytochrome P450'	'glyma19g00570'	'moderately similar to ( 446)AT2G23180| Symbols: CYP96A1 | CYP96A1 (cytochrome P450, family 96, subfamily A, polypeptide 1); oxygen binding | chr2:9882033-9883583 FORWARDweakly similar to ( 114)C82A1_PEA no original description'	T	AT2G23180	oxidation-reduction process (GO:0055114);	extracellular region (GO:0005576);	oxidoreductase activity, acting on paired donors, with incorporation or reduction of molecular oxygen (GO:0016705); heme binding (GO:0020037); electron carrier activity (GO:0009055); iron ion binding (GO:0005506); oxygen binding (GO:0019825);
104	'17.2.3'	'hormone metabolism.auxin.induced-regulated-responsive-activated'	'glyma19g44810'	'weakly similar to ( 102)AT4G00880| Symbols: | auxin-responsive family protein | chr4:366692-367060 REVERSE no original description'	T	AT4G00880	response to auxin stimulus (GO:0009733);	mitochondrion (GO:0005739);	molecular_function (GO:0003674);
